# Supplementary material for: Genome-wide identification, characterization and gene expression of BES1 transcription factor family in grapevine (Vitis vinifera L.)
Source: Sci Rep. 2023 Jan 5;13:240. doi: 10.1038/s41598-022-24407-y (PMC9816167; doi:10.1038/s41598-022-24407-y)
Supplement: Supplementary file 3 — Supplementary Information. [file 41598_2022_24407_MOESM3_ESM.zip]

Archive with 1,365 entries (1,354 files):
- Chromosome collinearity analysis/MCScanX.out.blast
- Chromosome collinearity analysis/MobileFile/Image/
- Chromosome collinearity analysis/MobileFile/thumb/
- Chromosome collinearity analysis/
- Chromosome collinearity analysis/Circos-01.jpg
- Chromosome collinearity analysis/Circos.pdf
- Chromosome collinearity analysis/GC.stat..txt
- Chromosome collinearity analysis/MobileFile/mpFile/
- Chromosome collinearity analysis/MCScanX.out.collinearity
- Chromosome collinearity analysis/MCScanX.out.tandem
- Chromosome collinearity analysis/MCsanX.out.html.zip
- Chromosome collinearity analysis/MobileFile/
- data.xlsx
- 4E9B@6_JXVMO_L@$B`]`B4U.png
- 8WWR[GTU`ZSHV})MUGBLU$2.png
- CIrcos.pdf
- Vvi_Ath/
- Vvi_Ath/Vitis_vinifera.PN40024.v4.dna_sm.toplevel.fa.vs.Arabidopsis_thaliana.TAIR10.dna_sm.toplevel.fa.blast
- Vvi_Ath/Vitis_vinifera.PN40024.v4.dna_sm.toplevel.fa.vs.Arabidopsis_thaliana.TAIR10.dna_sm.toplevel.fa.collinearity
- Vvi_Ath/Vitis_vinifera.PN40024.v4.dna_sm.toplevel.fa.vs.Arabidopsis_thaliana.TAIR10.dna_sm.toplevel.fa.html/
- Vvi_Ath/Vitis_vinifera.PN40024.v4.dna_sm.toplevel.fa.vs.Arabidopsis_thaliana.TAIR10.dna_sm.toplevel.fa.html/Ath-1.html
- Vvi_Ath/Vitis_vinifera.PN40024.v4.dna_sm.toplevel.fa.vs.Arabidopsis_thaliana.TAIR10.dna_sm.toplevel.fa.html/Ath-2.html
- Vvi_Ath/Vitis_vinifera.PN40024.v4.dna_sm.toplevel.fa.vs.Arabidopsis_thaliana.TAIR10.dna_sm.toplevel.fa.html/Ath-3.html
- Vvi_Ath/Vitis_vinifera.PN40024.v4.dna_sm.toplevel.fa.vs.Arabidopsis_thaliana.TAIR10.dna_sm.toplevel.fa.html/Ath-4.html
- Vvi_Ath/Vitis_vinifera.PN40024.v4.dna_sm.toplevel.fa.vs.Arabidopsis_thaliana.TAIR10.dna_sm.toplevel.fa.html/Ath-5.html
- Vvi_Ath/Vitis_vinifera.PN40024.v4.dna_sm.toplevel.fa.vs.Arabidopsis_thaliana.TAIR10.dna_sm.toplevel.fa.html/Ath-Mt.html
- Vvi_Ath/Vitis_vinifera.PN40024.v4.dna_sm.toplevel.fa.vs.Arabidopsis_thaliana.TAIR10.dna_sm.toplevel.fa.html/Ath-Pt.html
- Vvi_Ath/Vitis_vinifera.PN40024.v4.dna_sm.toplevel.fa.vs.Arabidopsis_thaliana.TAIR10.dna_sm.toplevel.fa.html/Vvi-1.html
- Vvi_Ath/Vitis_vinifera.PN40024.v4.dna_sm.toplevel.fa.vs.Arabidopsis_thaliana.TAIR10.dna_sm.toplevel.fa.html/Vvi-10.html
- Vvi_Ath/Vitis_vinifera.PN40024.v4.dna_sm.toplevel.fa.vs.Arabidopsis_thaliana.TAIR10.dna_sm.toplevel.fa.html/Vvi-11.html
- Vvi_Ath/Vitis_vinifera.PN40024.v4.dna_sm.toplevel.fa.vs.Arabidopsis_thaliana.TAIR10.dna_sm.toplevel.fa.html/Vvi-12.html
- Vvi_Ath/Vitis_vinifera.PN40024.v4.dna_sm.toplevel.fa.vs.Arabidopsis_thaliana.TAIR10.dna_sm.toplevel.fa.html/Vvi-13.html
- Vvi_Ath/Vitis_vinifera.PN40024.v4.dna_sm.toplevel.fa.vs.Arabidopsis_thaliana.TAIR10.dna_sm.toplevel.fa.html/Vvi-14.html
- Vvi_Ath/Vitis_vinifera.PN40024.v4.dna_sm.toplevel.fa.vs.Arabidopsis_thaliana.TAIR10.dna_sm.toplevel.fa.html/Vvi-15.html
- Vvi_Ath/Vitis_vinifera.PN40024.v4.dna_sm.toplevel.fa.vs.Arabidopsis_thaliana.TAIR10.dna_sm.toplevel.fa.html/Vvi-16.html
- Vvi_Ath/Vitis_vinifera.PN40024.v4.dna_sm.toplevel.fa.vs.Arabidopsis_thaliana.TAIR10.dna_sm.toplevel.fa.html/Vvi-17.html
- Vvi_Ath/Vitis_vinifera.PN40024.v4.dna_sm.toplevel.fa.vs.Arabidopsis_thaliana.TAIR10.dna_sm.toplevel.fa.html/Vvi-18.html
- Vvi_Ath/Vitis_vinifera.PN40024.v4.dna_sm.toplevel.fa.vs.Arabidopsis_thaliana.TAIR10.dna_sm.toplevel.fa.html/Vvi-19.html
- Vvi_Ath/Vitis_vinifera.PN40024.v4.dna_sm.toplevel.fa.vs.Arabidopsis_thaliana.TAIR10.dna_sm.toplevel.fa.html/Vvi-2.html
- Vvi_Ath/Vitis_vinifera.PN40024.v4.dna_sm.toplevel.fa.vs.Arabidopsis_thaliana.TAIR10.dna_sm.toplevel.fa.html/Vvi-3.html
- Vvi_Ath/Vitis_vinifera.PN40024.v4.dna_sm.toplevel.fa.vs.Arabidopsis_thaliana.TAIR10.dna_sm.toplevel.fa.html/Vvi-4.html
- Vvi_Ath/Vitis_vinifera.PN40024.v4.dna_sm.toplevel.fa.vs.Arabidopsis_thaliana.TAIR10.dna_sm.toplevel.fa.html/Vvi-5.html
- Vvi_Ath/Vitis_vinifera.PN40024.v4.dna_sm.toplevel.fa.vs.Arabidopsis_thaliana.TAIR10.dna_sm.toplevel.fa.html/Vvi-6.html
- Vvi_Ath/Vitis_vinifera.PN40024.v4.dna_sm.toplevel.fa.vs.Arabidopsis_thaliana.TAIR10.dna_sm.toplevel.fa.html/Vvi-7.html
- Vvi_Ath/Vitis_vinifera.PN40024.v4.dna_sm.toplevel.fa.vs.Arabidopsis_thaliana.TAIR10.dna_sm.toplevel.fa.html/Vvi-8.html
- Vvi_Ath/Vitis_vinifera.PN40024.v4.dna_sm.toplevel.fa.vs.Arabidopsis_thaliana.TAIR10.dna_sm.toplevel.fa.html/Vvi-9.html
- Vvi_Ath/Vitis_vinifera.PN40024.v4.dna_sm.toplevel.fa.vs.Arabidopsis_thaliana.TAIR10.dna_sm.toplevel.fa.html/Vvi-Un.html
- Vvi_Atr/
- Vvi_Atr/Vitis_vinifera.PN40024.v4.dna_sm.toplevel.fa.vs.Amborella_trichopoda.AMTR1.0.dna_sm.toplevel.fa.blast
- Vvi_Atr/Vitis_vinifera.PN40024.v4.dna_sm.toplevel.fa.vs.Amborella_trichopoda.AMTR1.0.dna_sm.toplevel.fa.collinearity
- Vvi_Atr/Vitis_vinifera.PN40024.v4.dna_sm.toplevel.fa.vs.Amborella_trichopoda.AMTR1.0.dna_sm.toplevel.fa.html/
- Vvi_Atr/Vitis_vinifera.PN40024.v4.dna_sm.toplevel.fa.vs.Amborella_trichopoda.AMTR1.0.dna_sm.toplevel.fa.html/Atr-AmTr_v1.0_scaffold00001.html
- Vvi_Atr/Vitis_vinifera.PN40024.v4.dna_sm.toplevel.fa.vs.Amborella_trichopoda.AMTR1.0.dna_sm.toplevel.fa.html/Atr-AmTr_v1.0_scaffold00002.html
- Vvi_Atr/Vitis_vinifera.PN40024.v4.dna_sm.toplevel.fa.vs.Amborella_trichopoda.AMTR1.0.dna_sm.toplevel.fa.html/Atr-AmTr_v1.0_scaffold00003.html
- Vvi_Atr/Vitis_vinifera.PN40024.v4.dna_sm.toplevel.fa.vs.Amborella_trichopoda.AMTR1.0.dna_sm.toplevel.fa.html/Atr-AmTr_v1.0_scaffold00004.html
- Vvi_Atr/Vitis_vinifera.PN40024.v4.dna_sm.toplevel.fa.vs.Amborella_trichopoda.AMTR1.0.dna_sm.toplevel.fa.html/Atr-AmTr_v1.0_scaffold00005.html
- Vvi_Atr/Vitis_vinifera.PN40024.v4.dna_sm.toplevel.fa.vs.Amborella_trichopoda.AMTR1.0.dna_sm.toplevel.fa.html/Atr-AmTr_v1.0_scaffold00006.html
- Vvi_Atr/Vitis_vinifera.PN40024.v4.dna_sm.toplevel.fa.vs.Amborella_trichopoda.AMTR1.0.dna_sm.toplevel.fa.html/Atr-AmTr_v1.0_scaffold00007.html
- Vvi_Atr/Vitis_vinifera.PN40024.v4.dna_sm.toplevel.fa.vs.Amborella_trichopoda.AMTR1.0.dna_sm.toplevel.fa.html/Atr-AmTr_v1.0_scaffold00008.html
- Vvi_Atr/Vitis_vinifera.PN40024.v4.dna_sm.toplevel.fa.vs.Amborella_trichopoda.AMTR1.0.dna_sm.toplevel.fa.html/Atr-AmTr_v1.0_scaffold00009.html
- Vvi_Atr/Vitis_vinifera.PN40024.v4.dna_sm.toplevel.fa.vs.Amborella_trichopoda.AMTR1.0.dna_sm.toplevel.fa.html/Atr-AmTr_v1.0_scaffold00010.html
- Vvi_Atr/Vitis_vinifera.PN40024.v4.dna_sm.toplevel.fa.vs.Amborella_trichopoda.AMTR1.0.dna_sm.toplevel.fa.html/Atr-AmTr_v1.0_scaffold00011.html
- Vvi_Atr/Vitis_vinifera.PN40024.v4.dna_sm.toplevel.fa.vs.Amborella_trichopoda.AMTR1.0.dna_sm.toplevel.fa.html/Atr-AmTr_v1.0_scaffold00012.html
- Vvi_Atr/Vitis_vinifera.PN40024.v4.dna_sm.toplevel.fa.vs.Amborella_trichopoda.AMTR1.0.dna_sm.toplevel.fa.html/Atr-AmTr_v1.0_scaffold00013.html
- Vvi_Atr/Vitis_vinifera.PN40024.v4.dna_sm.toplevel.fa.vs.Amborella_trichopoda.AMTR1.0.dna_sm.toplevel.fa.html/Atr-AmTr_v1.0_scaffold00014.html
- Vvi_Atr/Vitis_vinifera.PN40024.v4.dna_sm.toplevel.fa.vs.Amborella_trichopoda.AMTR1.0.dna_sm.toplevel.fa.html/Atr-AmTr_v1.0_scaffold00015.html
- Vvi_Atr/Vitis_vinifera.PN40024.v4.dna_sm.toplevel.fa.vs.Amborella_trichopoda.AMTR1.0.dna_sm.toplevel.fa.html/Atr-AmTr_v1.0_scaffold00016.html
- Vvi_Atr/Vitis_vinifera.PN40024.v4.dna_sm.toplevel.fa.vs.Amborella_trichopoda.AMTR1.0.dna_sm.toplevel.fa.html/Atr-AmTr_v1.0_scaffold00017.html
- Vvi_Atr/Vitis_vinifera.PN40024.v4.dna_sm.toplevel.fa.vs.Amborella_trichopoda.AMTR1.0.dna_sm.toplevel.fa.html/Atr-AmTr_v1.0_scaffold00018.html
- Vvi_Atr/Vitis_vinifera.PN40024.v4.dna_sm.toplevel.fa.vs.Amborella_trichopoda.AMTR1.0.dna_sm.toplevel.fa.html/Atr-AmTr_v1.0_scaffold00019.html
- Vvi_Atr/Vitis_vinifera.PN40024.v4.dna_sm.toplevel.fa.vs.Amborella_trichopoda.AMTR1.0.dna_sm.toplevel.fa.html/Atr-AmTr_v1.0_scaffold00020.html
- Vvi_Atr/Vitis_vinifera.PN40024.v4.dna_sm.toplevel.fa.vs.Amborella_trichopoda.AMTR1.0.dna_sm.toplevel.fa.html/Atr-AmTr_v1.0_scaffold00021.html
- Vvi_Atr/Vitis_vinifera.PN40024.v4.dna_sm.toplevel.fa.vs.Amborella_trichopoda.AMTR1.0.dna_sm.toplevel.fa.html/Atr-AmTr_v1.0_scaffold00022.html
- Vvi_Atr/Vitis_vinifera.PN40024.v4.dna_sm.toplevel.fa.vs.Amborella_trichopoda.AMTR1.0.dna_sm.toplevel.fa.html/Atr-AmTr_v1.0_scaffold00023.html
- Vvi_Atr/Vitis_vinifera.PN40024.v4.dna_sm.toplevel.fa.vs.Amborella_trichopoda.AMTR1.0.dna_sm.toplevel.fa.html/Atr-AmTr_v1.0_scaffold00024.html
- Vvi_Atr/Vitis_vinifera.PN40024.v4.dna_sm.toplevel.fa.vs.Amborella_trichopoda.AMTR1.0.dna_sm.toplevel.fa.html/Atr-AmTr_v1.0_scaffold00025.html
- Vvi_Atr/Vitis_vinifera.PN40024.v4.dna_sm.toplevel.fa.vs.Amborella_trichopoda.AMTR1.0.dna_sm.toplevel.fa.html/Atr-AmTr_v1.0_scaffold00026.html
- Vvi_Atr/Vitis_vinifera.PN40024.v4.dna_sm.toplevel.fa.vs.Amborella_trichopoda.AMTR1.0.dna_sm.toplevel.fa.html/Atr-AmTr_v1.0_scaffold00027.html
- Vvi_Atr/Vitis_vinifera.PN40024.v4.dna_sm.toplevel.fa.vs.Amborella_trichopoda.AMTR1.0.dna_sm.toplevel.fa.html/Atr-AmTr_v1.0_scaffold00028.html
- Vvi_Atr/Vitis_vinifera.PN40024.v4.dna_sm.toplevel.fa.vs.Amborella_trichopoda.AMTR1.0.dna_sm.toplevel.fa.html/Atr-AmTr_v1.0_scaffold00029.html
- Vvi_Atr/Vitis_vinifera.PN40024.v4.dna_sm.toplevel.fa.vs.Amborella_trichopoda.AMTR1.0.dna_sm.toplevel.fa.html/Atr-AmTr_v1.0_scaffold00030.html
- Vvi_Atr/Vitis_vinifera.PN40024.v4.dna_sm.toplevel.fa.vs.Amborella_trichopoda.AMTR1.0.dna_sm.toplevel.fa.html/Atr-AmTr_v1.0_scaffold00031.html
- Vvi_Atr/Vitis_vinifera.PN40024.v4.dna_sm.toplevel.fa.vs.Amborella_trichopoda.AMTR1.0.dna_sm.toplevel.fa.html/Atr-AmTr_v1.0_scaffold00032.html
- Vvi_Atr/Vitis_vinifera.PN40024.v4.dna_sm.toplevel.fa.vs.Amborella_trichopoda.AMTR1.0.dna_sm.toplevel.fa.html/Atr-AmTr_v1.0_scaffold00033.html
- Vvi_Atr/Vitis_vinifera.PN40024.v4.dna_sm.toplevel.fa.vs.Amborella_trichopoda.AMTR1.0.dna_sm.toplevel.fa.html/Atr-AmTr_v1.0_scaffold00034.html
- Vvi_Atr/Vitis_vinifera.PN40024.v4.dna_sm.toplevel.fa.vs.Amborella_trichopoda.AMTR1.0.dna_sm.toplevel.fa.html/Atr-AmTr_v1.0_scaffold00035.html
- Vvi_Atr/Vitis_vinifera.PN40024.v4.dna_sm.toplevel.fa.vs.Amborella_trichopoda.AMTR1.0.dna_sm.toplevel.fa.html/Atr-AmTr_v1.0_scaffold00036.html
- Vvi_Atr/Vitis_vinifera.PN40024.v4.dna_sm.toplevel.fa.vs.Amborella_trichopoda.AMTR1.0.dna_sm.toplevel.fa.html/Atr-AmTr_v1.0_scaffold00037.html
- Vvi_Atr/Vitis_vinifera.PN40024.v4.dna_sm.toplevel.fa.vs.Amborella_trichopoda.AMTR1.0.dna_sm.toplevel.fa.html/Atr-AmTr_v1.0_scaffold00038.html
- Vvi_Atr/Vitis_vinifera.PN40024.v4.dna_sm.toplevel.fa.vs.Amborella_trichopoda.AMTR1.0.dna_sm.toplevel.fa.html/Atr-AmTr_v1.0_scaffold00039.html
- Vvi_Atr/Vitis_vinifera.PN40024.v4.dna_sm.toplevel.fa.vs.Amborella_trichopoda.AMTR1.0.dna_sm.toplevel.fa.html/Atr-AmTr_v1.0_scaffold00040.html
- Vvi_Atr/Vitis_vinifera.PN40024.v4.dna_sm.toplevel.fa.vs.Amborella_trichopoda.AMTR1.0.dna_sm.toplevel.fa.html/Atr-AmTr_v1.0_scaffold00041.html
- Vvi_Atr/Vitis_vinifera.PN40024.v4.dna_sm.toplevel.fa.vs.Amborella_trichopoda.AMTR1.0.dna_sm.toplevel.fa.html/Atr-AmTr_v1.0_scaffold00042.html
- Vvi_Atr/Vitis_vinifera.PN40024.v4.dna_sm.toplevel.fa.vs.Amborella_trichopoda.AMTR1.0.dna_sm.toplevel.fa.html/Atr-AmTr_v1.0_scaffold00043.html
- Vvi_Atr/Vitis_vinifera.PN40024.v4.dna_sm.toplevel.fa.vs.Amborella_trichopoda.AMTR1.0.dna_sm.toplevel.fa.html/Atr-AmTr_v1.0_scaffold00044.html
- Vvi_Atr/Vitis_vinifera.PN40024.v4.dna_sm.toplevel.fa.vs.Amborella_trichopoda.AMTR1.0.dna_sm.toplevel.fa.html/Atr-AmTr_v1.0_scaffold00045.html
- Vvi_Atr/Vitis_vinifera.PN40024.v4.dna_sm.toplevel.fa.vs.Amborella_trichopoda.AMTR1.0.dna_sm.toplevel.fa.html/Atr-AmTr_v1.0_scaffold00046.html
- Vvi_Atr/Vitis_vinifera.PN40024.v4.dna_sm.toplevel.fa.vs.Amborella_trichopoda.AMTR1.0.dna_sm.toplevel.fa.html/Atr-AmTr_v1.0_scaffold00047.html
- Vvi_Atr/Vitis_vinifera.PN40024.v4.dna_sm.toplevel.fa.vs.Amborella_trichopoda.AMTR1.0.dna_sm.toplevel.fa.html/Atr-AmTr_v1.0_scaffold00048.html
- Vvi_Atr/Vitis_vinifera.PN40024.v4.dna_sm.toplevel.fa.vs.Amborella_trichopoda.AMTR1.0.dna_sm.toplevel.fa.html/Atr-AmTr_v1.0_scaffold00049.html
- Vvi_Atr/Vitis_vinifera.PN40024.v4.dna_sm.toplevel.fa.vs.Amborella_trichopoda.AMTR1.0.dna_sm.toplevel.fa.html/Atr-AmTr_v1.0_scaffold00050.html
- Vvi_Atr/Vitis_vinifera.PN40024.v4.dna_sm.toplevel.fa.vs.Amborella_trichopoda.AMTR1.0.dna_sm.toplevel.fa.html/Atr-AmTr_v1.0_scaffold00051.html
- Vvi_Atr/Vitis_vinifera.PN40024.v4.dna_sm.toplevel.fa.vs.Amborella_trichopoda.AMTR1.0.dna_sm.toplevel.fa.html/Atr-AmTr_v1.0_scaffold00052.html
- Vvi_Atr/Vitis_vinifera.PN40024.v4.dna_sm.toplevel.fa.vs.Amborella_trichopoda.AMTR1.0.dna_sm.toplevel.fa.html/Atr-AmTr_v1.0_scaffold00053.html
- Vvi_Atr/Vitis_vinifera.PN40024.v4.dna_sm.toplevel.fa.vs.Amborella_trichopoda.AMTR1.0.dna_sm.toplevel.fa.html/Atr-AmTr_v1.0_scaffold00054.html
- Vvi_Atr/Vitis_vinifera.PN40024.v4.dna_sm.toplevel.fa.vs.Amborella_trichopoda.AMTR1.0.dna_sm.toplevel.fa.html/Atr-AmTr_v1.0_scaffold00055.html
- Vvi_Atr/Vitis_vinifera.PN40024.v4.dna_sm.toplevel.fa.vs.Amborella_trichopoda.AMTR1.0.dna_sm.toplevel.fa.html/Atr-AmTr_v1.0_scaffold00056.html
- Vvi_Atr/Vitis_vinifera.PN40024.v4.dna_sm.toplevel.fa.vs.Amborella_trichopoda.AMTR1.0.dna_sm.toplevel.fa.html/Atr-AmTr_v1.0_scaffold00057.html
- Vvi_Atr/Vitis_vinifera.PN40024.v4.dna_sm.toplevel.fa.vs.Amborella_trichopoda.AMTR1.0.dna_sm.toplevel.fa.html/Atr-AmTr_v1.0_scaffold00058.html
- Vvi_Atr/Vitis_vinifera.PN40024.v4.dna_sm.toplevel.fa.vs.Amborella_trichopoda.AMTR1.0.dna_sm.toplevel.fa.html/Atr-AmTr_v1.0_scaffold00059.html
- Vvi_Atr/Vitis_vinifera.PN40024.v4.dna_sm.toplevel.fa.vs.Amborella_trichopoda.AMTR1.0.dna_sm.toplevel.fa.html/Atr-AmTr_v1.0_scaffold00060.html
- Vvi_Atr/Vitis_vinifera.PN40024.v4.dna_sm.toplevel.fa.vs.Amborella_trichopoda.AMTR1.0.dna_sm.toplevel.fa.html/Atr-AmTr_v1.0_scaffold00061.html
- Vvi_Atr/Vitis_vinifera.PN40024.v4.dna_sm.toplevel.fa.vs.Amborella_trichopoda.AMTR1.0.dna_sm.toplevel.fa.html/Atr-AmTr_v1.0_scaffold00062.html
- Vvi_Atr/Vitis_vinifera.PN40024.v4.dna_sm.toplevel.fa.vs.Amborella_trichopoda.AMTR1.0.dna_sm.toplevel.fa.html/Atr-AmTr_v1.0_scaffold00063.html
- Vvi_Atr/Vitis_vinifera.PN40024.v4.dna_sm.toplevel.fa.vs.Amborella_trichopoda.AMTR1.0.dna_sm.toplevel.fa.html/Atr-AmTr_v1.0_scaffold00064.html
- Vvi_Atr/Vitis_vinifera.PN40024.v4.dna_sm.toplevel.fa.vs.Amborella_trichopoda.AMTR1.0.dna_sm.toplevel.fa.html/Atr-AmTr_v1.0_scaffold00065.html
- Vvi_Atr/Vitis_vinifera.PN40024.v4.dna_sm.toplevel.fa.vs.Amborella_trichopoda.AMTR1.0.dna_sm.toplevel.fa.html/Atr-AmTr_v1.0_scaffold00066.html
- Vvi_Atr/Vitis_vinifera.PN40024.v4.dna_sm.toplevel.fa.vs.Amborella_trichopoda.AMTR1.0.dna_sm.toplevel.fa.html/Atr-AmTr_v1.0_scaffold00067.html
- Vvi_Atr/Vitis_vinifera.PN40024.v4.dna_sm.toplevel.fa.vs.Amborella_trichopoda.AMTR1.0.dna_sm.toplevel.fa.html/Atr-AmTr_v1.0_scaffold00068.html
- Vvi_Atr/Vitis_vinifera.PN40024.v4.dna_sm.toplevel.fa.vs.Amborella_trichopoda.AMTR1.0.dna_sm.toplevel.fa.html/Atr-AmTr_v1.0_scaffold00069.html
- Vvi_Atr/Vitis_vinifera.PN40024.v4.dna_sm.toplevel.fa.vs.Amborella_trichopoda.AMTR1.0.dna_sm.toplevel.fa.html/Atr-AmTr_v1.0_scaffold00070.html
- Vvi_Atr/Vitis_vinifera.PN40024.v4.dna_sm.toplevel.fa.vs.Amborella_trichopoda.AMTR1.0.dna_sm.toplevel.fa.html/Atr-AmTr_v1.0_scaffold00071.html
- Vvi_Atr/Vitis_vinifera.PN40024.v4.dna_sm.toplevel.fa.vs.Amborella_trichopoda.AMTR1.0.dna_sm.toplevel.fa.html/Atr-AmTr_v1.0_scaffold00072.html
- Vvi_Atr/Vitis_vinifera.PN40024.v4.dna_sm.toplevel.fa.vs.Amborella_trichopoda.AMTR1.0.dna_sm.toplevel.fa.html/Atr-AmTr_v1.0_scaffold00073.html
- Vvi_Atr/Vitis_vinifera.PN40024.v4.dna_sm.toplevel.fa.vs.Amborella_trichopoda.AMTR1.0.dna_sm.toplevel.fa.html/Atr-AmTr_v1.0_scaffold00074.html
- Vvi_Atr/Vitis_vinifera.PN40024.v4.dna_sm.toplevel.fa.vs.Amborella_trichopoda.AMTR1.0.dna_sm.toplevel.fa.html/Atr-AmTr_v1.0_scaffold00075.html
- Vvi_Atr/Vitis_vinifera.PN40024.v4.dna_sm.toplevel.fa.vs.Amborella_trichopoda.AMTR1.0.dna_sm.toplevel.fa.html/Atr-AmTr_v1.0_scaffold00076.html
- Vvi_Atr/Vitis_vinifera.PN40024.v4.dna_sm.toplevel.fa.vs.Amborella_trichopoda.AMTR1.0.dna_sm.toplevel.fa.html/Atr-AmTr_v1.0_scaffold00077.html
- Vvi_Atr/Vitis_vinifera.PN40024.v4.dna_sm.toplevel.fa.vs.Amborella_trichopoda.AMTR1.0.dna_sm.toplevel.fa.html/Atr-AmTr_v1.0_scaffold00078.html
- Vvi_Atr/Vitis_vinifera.PN40024.v4.dna_sm.toplevel.fa.vs.Amborella_trichopoda.AMTR1.0.dna_sm.toplevel.fa.html/Atr-AmTr_v1.0_scaffold00079.html
- Vvi_Atr/Vitis_vinifera.PN40024.v4.dna_sm.toplevel.fa.vs.Amborella_trichopoda.AMTR1.0.dna_sm.toplevel.fa.html/Atr-AmTr_v1.0_scaffold00080.html
- Vvi_Atr/Vitis_vinifera.PN40024.v4.dna_sm.toplevel.fa.vs.Amborella_trichopoda.AMTR1.0.dna_sm.toplevel.fa.html/Atr-AmTr_v1.0_scaffold00081.html
- Vvi_Atr/Vitis_vinifera.PN40024.v4.dna_sm.toplevel.fa.vs.Amborella_trichopoda.AMTR1.0.dna_sm.toplevel.fa.html/Atr-AmTr_v1.0_scaffold00082.html
- Vvi_Atr/Vitis_vinifera.PN40024.v4.dna_sm.toplevel.fa.vs.Amborella_trichopoda.AMTR1.0.dna_sm.toplevel.fa.html/Atr-AmTr_v1.0_scaffold00083.html
- Vvi_Atr/Vitis_vinifera.PN40024.v4.dna_sm.toplevel.fa.vs.Amborella_trichopoda.AMTR1.0.dna_sm.toplevel.fa.html/Atr-AmTr_v1.0_scaffold00084.html
- Vvi_Atr/Vitis_vinifera.PN40024.v4.dna_sm.toplevel.fa.vs.Amborella_trichopoda.AMTR1.0.dna_sm.toplevel.fa.html/Atr-AmTr_v1.0_scaffold00085.html
- Vvi_Atr/Vitis_vinifera.PN40024.v4.dna_sm.toplevel.fa.vs.Amborella_trichopoda.AMTR1.0.dna_sm.toplevel.fa.html/Atr-AmTr_v1.0_scaffold00086.html
- Vvi_Atr/Vitis_vinifera.PN40024.v4.dna_sm.toplevel.fa.vs.Amborella_trichopoda.AMTR1.0.dna_sm.toplevel.fa.html/Atr-AmTr_v1.0_scaffold00087.html
- Vvi_Atr/Vitis_vinifera.PN40024.v4.dna_sm.toplevel.fa.vs.Amborella_trichopoda.AMTR1.0.dna_sm.toplevel.fa.html/Atr-AmTr_v1.0_scaffold00088.html
- Vvi_Atr/Vitis_vinifera.PN40024.v4.dna_sm.toplevel.fa.vs.Amborella_trichopoda.AMTR1.0.dna_sm.toplevel.fa.html/Atr-AmTr_v1.0_scaffold00089.html
- Vvi_Atr/Vitis_vinifera.PN40024.v4.dna_sm.toplevel.fa.vs.Amborella_trichopoda.AMTR1.0.dna_sm.toplevel.fa.html/Atr-AmTr_v1.0_scaffold00090.html
- Vvi_Atr/Vitis_vinifera.PN40024.v4.dna_sm.toplevel.fa.vs.Amborella_trichopoda.AMTR1.0.dna_sm.toplevel.fa.html/Atr-AmTr_v1.0_scaffold00091.html
- Vvi_Atr/Vitis_vinifera.PN40024.v4.dna_sm.toplevel.fa.vs.Amborella_trichopoda.AMTR1.0.dna_sm.toplevel.fa.html/Atr-AmTr_v1.0_scaffold00092.html
- Vvi_Atr/Vitis_vinifera.PN40024.v4.dna_sm.toplevel.fa.vs.Amborella_trichopoda.AMTR1.0.dna_sm.toplevel.fa.html/Atr-AmTr_v1.0_scaffold00093.html
- Vvi_Atr/Vitis_vinifera.PN40024.v4.dna_sm.toplevel.fa.vs.Amborella_trichopoda.AMTR1.0.dna_sm.toplevel.fa.html/Atr-AmTr_v1.0_scaffold00094.html
- Vvi_Atr/Vitis_vinifera.PN40024.v4.dna_sm.toplevel.fa.vs.Amborella_trichopoda.AMTR1.0.dna_sm.toplevel.fa.html/Atr-AmTr_v1.0_scaffold00095.html
- Vvi_Atr/Vitis_vinifera.PN40024.v4.dna_sm.toplevel.fa.vs.Amborella_trichopoda.AMTR1.0.dna_sm.toplevel.fa.html/Atr-AmTr_v1.0_scaffold00096.html
- Vvi_Atr/Vitis_vinifera.PN40024.v4.dna_sm.toplevel.fa.vs.Amborella_trichopoda.AMTR1.0.dna_sm.toplevel.fa.html/Atr-AmTr_v1.0_scaffold00097.html
- Vvi_Atr/Vitis_vinifera.PN40024.v4.dna_sm.toplevel.fa.vs.Amborella_trichopoda.AMTR1.0.dna_sm.toplevel.fa.html/Atr-AmTr_v1.0_scaffold00098.html
- Vvi_Atr/Vitis_vinifera.PN40024.v4.dna_sm.toplevel.fa.vs.Amborella_trichopoda.AMTR1.0.dna_sm.toplevel.fa.html/Atr-AmTr_v1.0_scaffold00099.html
- Vvi_Atr/Vitis_vinifera.PN40024.v4.dna_sm.toplevel.fa.vs.Amborella_trichopoda.AMTR1.0.dna_sm.toplevel.fa.html/Atr-AmTr_v1.0_scaffold00100.html
- Vvi_Atr/Vitis_vinifera.PN40024.v4.dna_sm.toplevel.fa.vs.Amborella_trichopoda.AMTR1.0.dna_sm.toplevel.fa.html/Atr-AmTr_v1.0_scaffold00101.html
- Vvi_Atr/Vitis_vinifera.PN40024.v4.dna_sm.toplevel.fa.vs.Amborella_trichopoda.AMTR1.0.dna_sm.toplevel.fa.html/Atr-AmTr_v1.0_scaffold00102.html
- Vvi_Atr/Vitis_vinifera.PN40024.v4.dna_sm.toplevel.fa.vs.Amborella_trichopoda.AMTR1.0.dna_sm.toplevel.fa.html/Atr-AmTr_v1.0_scaffold00103.html
- Vvi_Atr/Vitis_vinifera.PN40024.v4.dna_sm.toplevel.fa.vs.Amborella_trichopoda.AMTR1.0.dna_sm.toplevel.fa.html/Atr-AmTr_v1.0_scaffold00104.html
- Vvi_Atr/Vitis_vinifera.PN40024.v4.dna_sm.toplevel.fa.vs.Amborella_trichopoda.AMTR1.0.dna_sm.toplevel.fa.html/Atr-AmTr_v1.0_scaffold00105.html
- Vvi_Atr/Vitis_vinifera.PN40024.v4.dna_sm.toplevel.fa.vs.Amborella_trichopoda.AMTR1.0.dna_sm.toplevel.fa.html/Atr-AmTr_v1.0_scaffold00106.html
- Vvi_Atr/Vitis_vinifera.PN40024.v4.dna_sm.toplevel.fa.vs.Amborella_trichopoda.AMTR1.0.dna_sm.toplevel.fa.html/Atr-AmTr_v1.0_scaffold00107.html
- Vvi_Atr/Vitis_vinifera.PN40024.v4.dna_sm.toplevel.fa.vs.Amborella_trichopoda.AMTR1.0.dna_sm.toplevel.fa.html/Atr-AmTr_v1.0_scaffold00108.html
- Vvi_Atr/Vitis_vinifera.PN40024.v4.dna_sm.toplevel.fa.vs.Amborella_trichopoda.AMTR1.0.dna_sm.toplevel.fa.html/Atr-AmTr_v1.0_scaffold00109.html
- Vvi_Atr/Vitis_vinifera.PN40024.v4.dna_sm.toplevel.fa.vs.Amborella_trichopoda.AMTR1.0.dna_sm.toplevel.fa.html/Atr-AmTr_v1.0_scaffold00110.html
- Vvi_Atr/Vitis_vinifera.PN40024.v4.dna_sm.toplevel.fa.vs.Amborella_trichopoda.AMTR1.0.dna_sm.toplevel.fa.html/Atr-AmTr_v1.0_scaffold00111.html
- Vvi_Atr/Vitis_vinifera.PN40024.v4.dna_sm.toplevel.fa.vs.Amborella_trichopoda.AMTR1.0.dna_sm.toplevel.fa.html/Atr-AmTr_v1.0_scaffold00112.html
- Vvi_Atr/Vitis_vinifera.PN40024.v4.dna_sm.toplevel.fa.vs.Amborella_trichopoda.AMTR1.0.dna_sm.toplevel.fa.html/Atr-AmTr_v1.0_scaffold00113.html
- Vvi_Atr/Vitis_vinifera.PN40024.v4.dna_sm.toplevel.fa.vs.Amborella_trichopoda.AMTR1.0.dna_sm.toplevel.fa.html/Atr-AmTr_v1.0_scaffold00114.html
- Vvi_Atr/Vitis_vinifera.PN40024.v4.dna_sm.toplevel.fa.vs.Amborella_trichopoda.AMTR1.0.dna_sm.toplevel.fa.html/Atr-AmTr_v1.0_scaffold00115.html
- Vvi_Atr/Vitis_vinifera.PN40024.v4.dna_sm.toplevel.fa.vs.Amborella_trichopoda.AMTR1.0.dna_sm.toplevel.fa.html/Atr-AmTr_v1.0_scaffold00116.html
- Vvi_Atr/Vitis_vinifera.PN40024.v4.dna_sm.toplevel.fa.vs.Amborella_trichopoda.AMTR1.0.dna_sm.toplevel.fa.html/Atr-AmTr_v1.0_scaffold00117.html
- Vvi_Atr/Vitis_vinifera.PN40024.v4.dna_sm.toplevel.fa.vs.Amborella_trichopoda.AMTR1.0.dna_sm.toplevel.fa.html/Atr-AmTr_v1.0_scaffold00118.html
- Vvi_Atr/Vitis_vinifera.PN40024.v4.dna_sm.toplevel.fa.vs.Amborella_trichopoda.AMTR1.0.dna_sm.toplevel.fa.html/Atr-AmTr_v1.0_scaffold00119.html
- Vvi_Atr/Vitis_vinifera.PN40024.v4.dna_sm.toplevel.fa.vs.Amborella_trichopoda.AMTR1.0.dna_sm.toplevel.fa.html/Atr-AmTr_v1.0_scaffold00120.html
- Vvi_Atr/Vitis_vinifera.PN40024.v4.dna_sm.toplevel.fa.vs.Amborella_trichopoda.AMTR1.0.dna_sm.toplevel.fa.html/Atr-AmTr_v1.0_scaffold00121.html
- Vvi_Atr/Vitis_vinifera.PN40024.v4.dna_sm.toplevel.fa.vs.Amborella_trichopoda.AMTR1.0.dna_sm.toplevel.fa.html/Atr-AmTr_v1.0_scaffold00122.html
- Vvi_Atr/Vitis_vinifera.PN40024.v4.dna_sm.toplevel.fa.vs.Amborella_trichopoda.AMTR1.0.dna_sm.toplevel.fa.html/Atr-AmTr_v1.0_scaffold00123.html
- Vvi_Atr/Vitis_vinifera.PN40024.v4.dna_sm.toplevel.fa.vs.Amborella_trichopoda.AMTR1.0.dna_sm.toplevel.fa.html/Atr-AmTr_v1.0_scaffold00124.html
- Vvi_Atr/Vitis_vinifera.PN40024.v4.dna_sm.toplevel.fa.vs.Amborella_trichopoda.AMTR1.0.dna_sm.toplevel.fa.html/Atr-AmTr_v1.0_scaffold00125.html
- Vvi_Atr/Vitis_vinifera.PN40024.v4.dna_sm.toplevel.fa.vs.Amborella_trichopoda.AMTR1.0.dna_sm.toplevel.fa.html/Atr-AmTr_v1.0_scaffold00126.html
- Vvi_Atr/Vitis_vinifera.PN40024.v4.dna_sm.toplevel.fa.vs.Amborella_trichopoda.AMTR1.0.dna_sm.toplevel.fa.html/Atr-AmTr_v1.0_scaffold00127.html
- Vvi_Atr/Vitis_vinifera.PN40024.v4.dna_sm.toplevel.fa.vs.Amborella_trichopoda.AMTR1.0.dna_sm.toplevel.fa.html/Atr-AmTr_v1.0_scaffold00128.html
- Vvi_Atr/Vitis_vinifera.PN40024.v4.dna_sm.toplevel.fa.vs.Amborella_trichopoda.AMTR1.0.dna_sm.toplevel.fa.html/Atr-AmTr_v1.0_scaffold00129.html
- Vvi_Atr/Vitis_vinifera.PN40024.v4.dna_sm.toplevel.fa.vs.Amborella_trichopoda.AMTR1.0.dna_sm.toplevel.fa.html/Atr-AmTr_v1.0_scaffold00130.html
- Vvi_Atr/Vitis_vinifera.PN40024.v4.dna_sm.toplevel.fa.vs.Amborella_trichopoda.AMTR1.0.dna_sm.toplevel.fa.html/Atr-AmTr_v1.0_scaffold00131.html
- Vvi_Atr/Vitis_vinifera.PN40024.v4.dna_sm.toplevel.fa.vs.Amborella_trichopoda.AMTR1.0.dna_sm.toplevel.fa.html/Atr-AmTr_v1.0_scaffold00132.html
- Vvi_Atr/Vitis_vinifera.PN40024.v4.dna_sm.toplevel.fa.vs.Amborella_trichopoda.AMTR1.0.dna_sm.toplevel.fa.html/Atr-AmTr_v1.0_scaffold00133.html
- Vvi_Atr/Vitis_vinifera.PN40024.v4.dna_sm.toplevel.fa.vs.Amborella_trichopoda.AMTR1.0.dna_sm.toplevel.fa.html/Atr-AmTr_v1.0_scaffold00134.html
- Vvi_Atr/Vitis_vinifera.PN40024.v4.dna_sm.toplevel.fa.vs.Amborella_trichopoda.AMTR1.0.dna_sm.toplevel.fa.html/Atr-AmTr_v1.0_scaffold00135.html
- Vvi_Atr/Vitis_vinifera.PN40024.v4.dna_sm.toplevel.fa.vs.Amborella_trichopoda.AMTR1.0.dna_sm.toplevel.fa.html/Atr-AmTr_v1.0_scaffold00136.html
- Vvi_Atr/Vitis_vinifera.PN40024.v4.dna_sm.toplevel.fa.vs.Amborella_trichopoda.AMTR1.0.dna_sm.toplevel.fa.html/Atr-AmTr_v1.0_scaffold00137.html
- Vvi_Atr/Vitis_vinifera.PN40024.v4.dna_sm.toplevel.fa.vs.Amborella_trichopoda.AMTR1.0.dna_sm.toplevel.fa.html/Atr-AmTr_v1.0_scaffold00138.html
- Vvi_Atr/Vitis_vinifera.PN40024.v4.dna_sm.toplevel.fa.vs.Amborella_trichopoda.AMTR1.0.dna_sm.toplevel.fa.html/Atr-AmTr_v1.0_scaffold00139.html
- Vvi_Atr/Vitis_vinifera.PN40024.v4.dna_sm.toplevel.fa.vs.Amborella_trichopoda.AMTR1.0.dna_sm.toplevel.fa.html/Atr-AmTr_v1.0_scaffold00140.html
- Vvi_Atr/Vitis_vinifera.PN40024.v4.dna_sm.toplevel.fa.vs.Amborella_trichopoda.AMTR1.0.dna_sm.toplevel.fa.html/Atr-AmTr_v1.0_scaffold00141.html
- Vvi_Atr/Vitis_vinifera.PN40024.v4.dna_sm.toplevel.fa.vs.Amborella_trichopoda.AMTR1.0.dna_sm.toplevel.fa.html/Atr-AmTr_v1.0_scaffold00142.html
- Vvi_Atr/Vitis_vinifera.PN40024.v4.dna_sm.toplevel.fa.vs.Amborella_trichopoda.AMTR1.0.dna_sm.toplevel.fa.html/Atr-AmTr_v1.0_scaffold00143.html
- Vvi_Atr/Vitis_vinifera.PN40024.v4.dna_sm.toplevel.fa.vs.Amborella_trichopoda.AMTR1.0.dna_sm.toplevel.fa.html/Atr-AmTr_v1.0_scaffold00144.html
- Vvi_Atr/Vitis_vinifera.PN40024.v4.dna_sm.toplevel.fa.vs.Amborella_trichopoda.AMTR1.0.dna_sm.toplevel.fa.html/Atr-AmTr_v1.0_scaffold00145.html
- Vvi_Atr/Vitis_vinifera.PN40024.v4.dna_sm.toplevel.fa.vs.Amborella_trichopoda.AMTR1.0.dna_sm.toplevel.fa.html/Atr-AmTr_v1.0_scaffold00146.html
- Vvi_Atr/Vitis_vinifera.PN40024.v4.dna_sm.toplevel.fa.vs.Amborella_trichopoda.AMTR1.0.dna_sm.toplevel.fa.html/Atr-AmTr_v1.0_scaffold00147.html
- Vvi_Atr/Vitis_vinifera.PN40024.v4.dna_sm.toplevel.fa.vs.Amborella_trichopoda.AMTR1.0.dna_sm.toplevel.fa.html/Atr-AmTr_v1.0_scaffold00148.html
- Vvi_Atr/Vitis_vinifera.PN40024.v4.dna_sm.toplevel.fa.vs.Amborella_trichopoda.AMTR1.0.dna_sm.toplevel.fa.html/Atr-AmTr_v1.0_scaffold00149.html
- Vvi_Atr/Vitis_vinifera.PN40024.v4.dna_sm.toplevel.fa.vs.Amborella_trichopoda.AMTR1.0.dna_sm.toplevel.fa.html/Atr-AmTr_v1.0_scaffold00150.html
- Vvi_Atr/Vitis_vinifera.PN40024.v4.dna_sm.toplevel.fa.vs.Amborella_trichopoda.AMTR1.0.dna_sm.toplevel.fa.html/Atr-AmTr_v1.0_scaffold00151.html
- Vvi_Atr/Vitis_vinifera.PN40024.v4.dna_sm.toplevel.fa.vs.Amborella_trichopoda.AMTR1.0.dna_sm.toplevel.fa.html/Atr-AmTr_v1.0_scaffold00152.html
- Vvi_Atr/Vitis_vinifera.PN40024.v4.dna_sm.toplevel.fa.vs.Amborella_trichopoda.AMTR1.0.dna_sm.toplevel.fa.html/Atr-AmTr_v1.0_scaffold00153.html
- Vvi_Atr/Vitis_vinifera.PN40024.v4.dna_sm.toplevel.fa.vs.Amborella_trichopoda.AMTR1.0.dna_sm.toplevel.fa.html/Atr-AmTr_v1.0_scaffold00154.html
- Vvi_Atr/Vitis_vinifera.PN40024.v4.dna_sm.toplevel.fa.vs.Amborella_trichopoda.AMTR1.0.dna_sm.toplevel.fa.html/Atr-AmTr_v1.0_scaffold00155.html
- Vvi_Atr/Vitis_vinifera.PN40024.v4.dna_sm.toplevel.fa.vs.Amborella_trichopoda.AMTR1.0.dna_sm.toplevel.fa.html/Atr-AmTr_v1.0_scaffold00156.html
- Vvi_Atr/Vitis_vinifera.PN40024.v4.dna_sm.toplevel.fa.vs.Amborella_trichopoda.AMTR1.0.dna_sm.toplevel.fa.html/Atr-AmTr_v1.0_scaffold00157.html
- Vvi_Atr/Vitis_vinifera.PN40024.v4.dna_sm.toplevel.fa.vs.Amborella_trichopoda.AMTR1.0.dna_sm.toplevel.fa.html/Atr-AmTr_v1.0_scaffold00158.html
- Vvi_Atr/Vitis_vinifera.PN40024.v4.dna_sm.toplevel.fa.vs.Amborella_trichopoda.AMTR1.0.dna_sm.toplevel.fa.html/Atr-AmTr_v1.0_scaffold00159.html
- Vvi_Atr/Vitis_vinifera.PN40024.v4.dna_sm.toplevel.fa.vs.Amborella_trichopoda.AMTR1.0.dna_sm.toplevel.fa.html/Atr-AmTr_v1.0_scaffold00160.html
- Vvi_Atr/Vitis_vinifera.PN40024.v4.dna_sm.toplevel.fa.vs.Amborella_trichopoda.AMTR1.0.dna_sm.toplevel.fa.html/Atr-AmTr_v1.0_scaffold00161.html
- Vvi_Atr/Vitis_vinifera.PN40024.v4.dna_sm.toplevel.fa.vs.Amborella_trichopoda.AMTR1.0.dna_sm.toplevel.fa.html/Atr-AmTr_v1.0_scaffold00162.html
- Vvi_Atr/Vitis_vinifera.PN40024.v4.dna_sm.toplevel.fa.vs.Amborella_trichopoda.AMTR1.0.dna_sm.toplevel.fa.html/Atr-AmTr_v1.0_scaffold00163.html
- Vvi_Atr/Vitis_vinifera.PN40024.v4.dna_sm.toplevel.fa.vs.Amborella_trichopoda.AMTR1.0.dna_sm.toplevel.fa.html/Atr-AmTr_v1.0_scaffold00164.html
- Vvi_Atr/Vitis_vinifera.PN40024.v4.dna_sm.toplevel.fa.vs.Amborella_trichopoda.AMTR1.0.dna_sm.toplevel.fa.html/Atr-AmTr_v1.0_scaffold00165.html
- Vvi_Atr/Vitis_vinifera.PN40024.v4.dna_sm.toplevel.fa.vs.Amborella_trichopoda.AMTR1.0.dna_sm.toplevel.fa.html/Atr-AmTr_v1.0_scaffold00166.html
- Vvi_Atr/Vitis_vinifera.PN40024.v4.dna_sm.toplevel.fa.vs.Amborella_trichopoda.AMTR1.0.dna_sm.toplevel.fa.html/Atr-AmTr_v1.0_scaffold00167.html
- Vvi_Atr/Vitis_vinifera.PN40024.v4.dna_sm.toplevel.fa.vs.Amborella_trichopoda.AMTR1.0.dna_sm.toplevel.fa.html/Atr-AmTr_v1.0_scaffold00168.html
- Vvi_Atr/Vitis_vinifera.PN40024.v4.dna_sm.toplevel.fa.vs.Amborella_trichopoda.AMTR1.0.dna_sm.toplevel.fa.html/Atr-AmTr_v1.0_scaffold00169.html
- Vvi_Atr/Vitis_vinifera.PN40024.v4.dna_sm.toplevel.fa.vs.Amborella_trichopoda.AMTR1.0.dna_sm.toplevel.fa.html/Atr-AmTr_v1.0_scaffold00170.html
- Vvi_Atr/Vitis_vinifera.PN40024.v4.dna_sm.toplevel.fa.vs.Amborella_trichopoda.AMTR1.0.dna_sm.toplevel.fa.html/Atr-AmTr_v1.0_scaffold00171.html
- Vvi_Atr/Vitis_vinifera.PN40024.v4.dna_sm.toplevel.fa.vs.Amborella_trichopoda.AMTR1.0.dna_sm.toplevel.fa.html/Atr-AmTr_v1.0_scaffold00172.html
- Vvi_Atr/Vitis_vinifera.PN40024.v4.dna_sm.toplevel.fa.vs.Amborella_trichopoda.AMTR1.0.dna_sm.toplevel.fa.html/Atr-AmTr_v1.0_scaffold00173.html
- Vvi_Atr/Vitis_vinifera.PN40024.v4.dna_sm.toplevel.fa.vs.Amborella_trichopoda.AMTR1.0.dna_sm.toplevel.fa.html/Atr-AmTr_v1.0_scaffold00174.html
- Vvi_Atr/Vitis_vinifera.PN40024.v4.dna_sm.toplevel.fa.vs.Amborella_trichopoda.AMTR1.0.dna_sm.toplevel.fa.html/Atr-AmTr_v1.0_scaffold00175.html
- Vvi_Atr/Vitis_vinifera.PN40024.v4.dna_sm.toplevel.fa.vs.Amborella_trichopoda.AMTR1.0.dna_sm.toplevel.fa.html/Atr-AmTr_v1.0_scaffold00176.html
- Vvi_Atr/Vitis_vinifera.PN40024.v4.dna_sm.toplevel.fa.vs.Amborella_trichopoda.AMTR1.0.dna_sm.toplevel.fa.html/Atr-AmTr_v1.0_scaffold00177.html
- Vvi_Atr/Vitis_vinifera.PN40024.v4.dna_sm.toplevel.fa.vs.Amborella_trichopoda.AMTR1.0.dna_sm.toplevel.fa.html/Atr-AmTr_v1.0_scaffold00178.html
- Vvi_Atr/Vitis_vinifera.PN40024.v4.dna_sm.toplevel.fa.vs.Amborella_trichopoda.AMTR1.0.dna_sm.toplevel.fa.html/Atr-AmTr_v1.0_scaffold00179.html
- Vvi_Atr/Vitis_vinifera.PN40024.v4.dna_sm.toplevel.fa.vs.Amborella_trichopoda.AMTR1.0.dna_sm.toplevel.fa.html/Atr-AmTr_v1.0_scaffold00180.html
- Vvi_Atr/Vitis_vinifera.PN40024.v4.dna_sm.toplevel.fa.vs.Amborella_trichopoda.AMTR1.0.dna_sm.toplevel.fa.html/Atr-AmTr_v1.0_scaffold00181.html
- Vvi_Atr/Vitis_vinifera.PN40024.v4.dna_sm.toplevel.fa.vs.Amborella_trichopoda.AMTR1.0.dna_sm.toplevel.fa.html/Atr-AmTr_v1.0_scaffold00182.html
- Vvi_Atr/Vitis_vinifera.PN40024.v4.dna_sm.toplevel.fa.vs.Amborella_trichopoda.AMTR1.0.dna_sm.toplevel.fa.html/Atr-AmTr_v1.0_scaffold00183.html
- Vvi_Atr/Vitis_vinifera.PN40024.v4.dna_sm.toplevel.fa.vs.Amborella_trichopoda.AMTR1.0.dna_sm.toplevel.fa.html/Atr-AmTr_v1.0_scaffold00184.html
- Vvi_Atr/Vitis_vinifera.PN40024.v4.dna_sm.toplevel.fa.vs.Amborella_trichopoda.AMTR1.0.dna_sm.toplevel.fa.html/Atr-AmTr_v1.0_scaffold00185.html
- Vvi_Atr/Vitis_vinifera.PN40024.v4.dna_sm.toplevel.fa.vs.Amborella_trichopoda.AMTR1.0.dna_sm.toplevel.fa.html/Atr-AmTr_v1.0_scaffold00186.html
- Vvi_Atr/Vitis_vinifera.PN40024.v4.dna_sm.toplevel.fa.vs.Amborella_trichopoda.AMTR1.0.dna_sm.toplevel.fa.html/Atr-AmTr_v1.0_scaffold00187.html
- Vvi_Atr/Vitis_vinifera.PN40024.v4.dna_sm.toplevel.fa.vs.Amborella_trichopoda.AMTR1.0.dna_sm.toplevel.fa.html/Atr-AmTr_v1.0_scaffold00188.html
- Vvi_Atr/Vitis_vinifera.PN40024.v4.dna_sm.toplevel.fa.vs.Amborella_trichopoda.AMTR1.0.dna_sm.toplevel.fa.html/Atr-AmTr_v1.0_scaffold00189.html
- Vvi_Atr/Vitis_vinifera.PN40024.v4.dna_sm.toplevel.fa.vs.Amborella_trichopoda.AMTR1.0.dna_sm.toplevel.fa.html/Atr-AmTr_v1.0_scaffold00190.html
- Vvi_Atr/Vitis_vinifera.PN40024.v4.dna_sm.toplevel.fa.vs.Amborella_trichopoda.AMTR1.0.dna_sm.toplevel.fa.html/Atr-AmTr_v1.0_scaffold00191.html
- Vvi_Atr/Vitis_vinifera.PN40024.v4.dna_sm.toplevel.fa.vs.Amborella_trichopoda.AMTR1.0.dna_sm.toplevel.fa.html/Atr-AmTr_v1.0_scaffold00192.html
- Vvi_Atr/Vitis_vinifera.PN40024.v4.dna_sm.toplevel.fa.vs.Amborella_trichopoda.AMTR1.0.dna_sm.toplevel.fa.html/Atr-AmTr_v1.0_scaffold00193.html
- Vvi_Atr/Vitis_vinifera.PN40024.v4.dna_sm.toplevel.fa.vs.Amborella_trichopoda.AMTR1.0.dna_sm.toplevel.fa.html/Atr-AmTr_v1.0_scaffold00194.html
- Vvi_Atr/Vitis_vinifera.PN40024.v4.dna_sm.toplevel.fa.vs.Amborella_trichopoda.AMTR1.0.dna_sm.toplevel.fa.html/Atr-AmTr_v1.0_scaffold00195.html
- Vvi_Atr/Vitis_vinifera.PN40024.v4.dna_sm.toplevel.fa.vs.Amborella_trichopoda.AMTR1.0.dna_sm.toplevel.fa.html/Atr-AmTr_v1.0_scaffold00196.html
- Vvi_Atr/Vitis_vinifera.PN40024.v4.dna_sm.toplevel.fa.vs.Amborella_trichopoda.AMTR1.0.dna_sm.toplevel.fa.html/Atr-AmTr_v1.0_scaffold00197.html
- Vvi_Atr/Vitis_vinifera.PN40024.v4.dna_sm.toplevel.fa.vs.Amborella_trichopoda.AMTR1.0.dna_sm.toplevel.fa.html/Atr-AmTr_v1.0_scaffold00198.html
- Vvi_Atr/Vitis_vinifera.PN40024.v4.dna_sm.toplevel.fa.vs.Amborella_trichopoda.AMTR1.0.dna_sm.toplevel.fa.html/Atr-AmTr_v1.0_scaffold00199.html
- Vvi_Atr/Vitis_vinifera.PN40024.v4.dna_sm.toplevel.fa.vs.Amborella_trichopoda.AMTR1.0.dna_sm.toplevel.fa.html/Atr-AmTr_v1.0_scaffold00200.html
- Vvi_Atr/Vitis_vinifera.PN40024.v4.dna_sm.toplevel.fa.vs.Amborella_trichopoda.AMTR1.0.dna_sm.toplevel.fa.html/Atr-AmTr_v1.0_scaffold00201.html
- Vvi_Atr/Vitis_vinifera.PN40024.v4.dna_sm.toplevel.fa.vs.Amborella_trichopoda.AMTR1.0.dna_sm.toplevel.fa.html/Atr-AmTr_v1.0_scaffold00202.html
- Vvi_Atr/Vitis_vinifera.PN40024.v4.dna_sm.toplevel.fa.vs.Amborella_trichopoda.AMTR1.0.dna_sm.toplevel.fa.html/Atr-AmTr_v1.0_scaffold00203.html
- Vvi_Atr/Vitis_vinifera.PN40024.v4.dna_sm.toplevel.fa.vs.Amborella_trichopoda.AMTR1.0.dna_sm.toplevel.fa.html/Atr-AmTr_v1.0_scaffold00204.html
- Vvi_Atr/Vitis_vinifera.PN40024.v4.dna_sm.toplevel.fa.vs.Amborella_trichopoda.AMTR1.0.dna_sm.toplevel.fa.html/Atr-AmTr_v1.0_scaffold00205.html
- Vvi_Atr/Vitis_vinifera.PN40024.v4.dna_sm.toplevel.fa.vs.Amborella_trichopoda.AMTR1.0.dna_sm.toplevel.fa.html/Atr-AmTr_v1.0_scaffold00206.html
- Vvi_Atr/Vitis_vinifera.PN40024.v4.dna_sm.toplevel.fa.vs.Amborella_trichopoda.AMTR1.0.dna_sm.toplevel.fa.html/Atr-AmTr_v1.0_scaffold00207.html
- Vvi_Atr/Vitis_vinifera.PN40024.v4.dna_sm.toplevel.fa.vs.Amborella_trichopoda.AMTR1.0.dna_sm.toplevel.fa.html/Atr-AmTr_v1.0_scaffold00208.html
- Vvi_Atr/Vitis_vinifera.PN40024.v4.dna_sm.toplevel.fa.vs.Amborella_trichopoda.AMTR1.0.dna_sm.toplevel.fa.html/Atr-AmTr_v1.0_scaffold00209.html
- Vvi_Atr/Vitis_vinifera.PN40024.v4.dna_sm.toplevel.fa.vs.Amborella_trichopoda.AMTR1.0.dna_sm.toplevel.fa.html/Atr-AmTr_v1.0_scaffold00210.html
- Vvi_Atr/Vitis_vinifera.PN40024.v4.dna_sm.toplevel.fa.vs.Amborella_trichopoda.AMTR1.0.dna_sm.toplevel.fa.html/Atr-AmTr_v1.0_scaffold00211.html
- Vvi_Atr/Vitis_vinifera.PN40024.v4.dna_sm.toplevel.fa.vs.Amborella_trichopoda.AMTR1.0.dna_sm.toplevel.fa.html/Atr-AmTr_v1.0_scaffold00213.html
- Vvi_Atr/Vitis_vinifera.PN40024.v4.dna_sm.toplevel.fa.vs.Amborella_trichopoda.AMTR1.0.dna_sm.toplevel.fa.html/Atr-AmTr_v1.0_scaffold00214.html
- Vvi_Atr/Vitis_vinifera.PN40024.v4.dna_sm.toplevel.fa.vs.Amborella_trichopoda.AMTR1.0.dna_sm.toplevel.fa.html/Atr-AmTr_v1.0_scaffold00215.html
- Vvi_Atr/Vitis_vinifera.PN40024.v4.dna_sm.toplevel.fa.vs.Amborella_trichopoda.AMTR1.0.dna_sm.toplevel.fa.html/Atr-AmTr_v1.0_scaffold00216.html
- Vvi_Atr/Vitis_vinifera.PN40024.v4.dna_sm.toplevel.fa.vs.Amborella_trichopoda.AMTR1.0.dna_sm.toplevel.fa.html/Atr-AmTr_v1.0_scaffold00217.html
- Vvi_Atr/Vitis_vinifera.PN40024.v4.dna_sm.toplevel.fa.vs.Amborella_trichopoda.AMTR1.0.dna_sm.toplevel.fa.html/Atr-AmTr_v1.0_scaffold00218.html
- Vvi_Atr/Vitis_vinifera.PN40024.v4.dna_sm.toplevel.fa.vs.Amborella_trichopoda.AMTR1.0.dna_sm.toplevel.fa.html/Atr-AmTr_v1.0_scaffold00219.html
- Vvi_Atr/Vitis_vinifera.PN40024.v4.dna_sm.toplevel.fa.vs.Amborella_trichopoda.AMTR1.0.dna_sm.toplevel.fa.html/Atr-AmTr_v1.0_scaffold00220.html
- Vvi_Atr/Vitis_vinifera.PN40024.v4.dna_sm.toplevel.fa.vs.Amborella_trichopoda.AMTR1.0.dna_sm.toplevel.fa.html/Atr-AmTr_v1.0_scaffold00221.html
- Vvi_Atr/Vitis_vinifera.PN40024.v4.dna_sm.toplevel.fa.vs.Amborella_trichopoda.AMTR1.0.dna_sm.toplevel.fa.html/Atr-AmTr_v1.0_scaffold00223.html
- Vvi_Atr/Vitis_vinifera.PN40024.v4.dna_sm.toplevel.fa.vs.Amborella_trichopoda.AMTR1.0.dna_sm.toplevel.fa.html/Atr-AmTr_v1.0_scaffold00224.html
- Vvi_Atr/Vitis_vinifera.PN40024.v4.dna_sm.toplevel.fa.vs.Amborella_trichopoda.AMTR1.0.dna_sm.toplevel.fa.html/Atr-AmTr_v1.0_scaffold00225.html
- Vvi_Atr/Vitis_vinifera.PN40024.v4.dna_sm.toplevel.fa.vs.Amborella_trichopoda.AMTR1.0.dna_sm.toplevel.fa.html/Atr-AmTr_v1.0_scaffold00226.html
- Vvi_Atr/Vitis_vinifera.PN40024.v4.dna_sm.toplevel.fa.vs.Amborella_trichopoda.AMTR1.0.dna_sm.toplevel.fa.html/Atr-AmTr_v1.0_scaffold00227.html
- Vvi_Atr/Vitis_vinifera.PN40024.v4.dna_sm.toplevel.fa.vs.Amborella_trichopoda.AMTR1.0.dna_sm.toplevel.fa.html/Atr-AmTr_v1.0_scaffold00228.html
- Vvi_Atr/Vitis_vinifera.PN40024.v4.dna_sm.toplevel.fa.vs.Amborella_trichopoda.AMTR1.0.dna_sm.toplevel.fa.html/Atr-AmTr_v1.0_scaffold00229.html
- Vvi_Atr/Vitis_vinifera.PN40024.v4.dna_sm.toplevel.fa.vs.Amborella_trichopoda.AMTR1.0.dna_sm.toplevel.fa.html/Atr-AmTr_v1.0_scaffold00231.html
- Vvi_Atr/Vitis_vinifera.PN40024.v4.dna_sm.toplevel.fa.vs.Amborella_trichopoda.AMTR1.0.dna_sm.toplevel.fa.html/Atr-AmTr_v1.0_scaffold00232.html
- Vvi_Atr/Vitis_vinifera.PN40024.v4.dna_sm.toplevel.fa.vs.Amborella_trichopoda.AMTR1.0.dna_sm.toplevel.fa.html/Atr-AmTr_v1.0_scaffold00233.html
- Vvi_Atr/Vitis_vinifera.PN40024.v4.dna_sm.toplevel.fa.vs.Amborella_trichopoda.AMTR1.0.dna_sm.toplevel.fa.html/Atr-AmTr_v1.0_scaffold00234.html
- Vvi_Atr/Vitis_vinifera.PN40024.v4.dna_sm.toplevel.fa.vs.Amborella_trichopoda.AMTR1.0.dna_sm.toplevel.fa.html/Atr-AmTr_v1.0_scaffold00235.html
- Vvi_Atr/Vitis_vinifera.PN40024.v4.dna_sm.toplevel.fa.vs.Amborella_trichopoda.AMTR1.0.dna_sm.toplevel.fa.html/Atr-AmTr_v1.0_scaffold00236.html
- Vvi_Atr/Vitis_vinifera.PN40024.v4.dna_sm.toplevel.fa.vs.Amborella_trichopoda.AMTR1.0.dna_sm.toplevel.fa.html/Atr-AmTr_v1.0_scaffold00237.html
- Vvi_Atr/Vitis_vinifera.PN40024.v4.dna_sm.toplevel.fa.vs.Amborella_trichopoda.AMTR1.0.dna_sm.toplevel.fa.html/Atr-AmTr_v1.0_scaffold00238.html
- Vvi_Atr/Vitis_vinifera.PN40024.v4.dna_sm.toplevel.fa.vs.Amborella_trichopoda.AMTR1.0.dna_sm.toplevel.fa.html/Atr-AmTr_v1.0_scaffold00239.html
- Vvi_Atr/Vitis_vinifera.PN40024.v4.dna_sm.toplevel.fa.vs.Amborella_trichopoda.AMTR1.0.dna_sm.toplevel.fa.html/Atr-AmTr_v1.0_scaffold00240.html
- Vvi_Atr/Vitis_vinifera.PN40024.v4.dna_sm.toplevel.fa.vs.Amborella_trichopoda.AMTR1.0.dna_sm.toplevel.fa.html/Atr-AmTr_v1.0_scaffold00241.html
- Vvi_Atr/Vitis_vinifera.PN40024.v4.dna_sm.toplevel.fa.vs.Amborella_trichopoda.AMTR1.0.dna_sm.toplevel.fa.html/Atr-AmTr_v1.0_scaffold00242.html
- Vvi_Atr/Vitis_vinifera.PN40024.v4.dna_sm.toplevel.fa.vs.Amborella_trichopoda.AMTR1.0.dna_sm.toplevel.fa.html/Atr-AmTr_v1.0_scaffold00243.html
- Vvi_Atr/Vitis_vinifera.PN40024.v4.dna_sm.toplevel.fa.vs.Amborella_trichopoda.AMTR1.0.dna_sm.toplevel.fa.html/Atr-AmTr_v1.0_scaffold00244.html
- Vvi_Atr/Vitis_vinifera.PN40024.v4.dna_sm.toplevel.fa.vs.Amborella_trichopoda.AMTR1.0.dna_sm.toplevel.fa.html/Atr-AmTr_v1.0_scaffold00245.html
- Vvi_Atr/Vitis_vinifera.PN40024.v4.dna_sm.toplevel.fa.vs.Amborella_trichopoda.AMTR1.0.dna_sm.toplevel.fa.html/Atr-AmTr_v1.0_scaffold00246.html
- Vvi_Atr/Vitis_vinifera.PN40024.v4.dna_sm.toplevel.fa.vs.Amborella_trichopoda.AMTR1.0.dna_sm.toplevel.fa.html/Atr-AmTr_v1.0_scaffold00247.html
- Vvi_Atr/Vitis_vinifera.PN40024.v4.dna_sm.toplevel.fa.vs.Amborella_trichopoda.AMTR1.0.dna_sm.toplevel.fa.html/Atr-AmTr_v1.0_scaffold00248.html
- Vvi_Atr/Vitis_vinifera.PN40024.v4.dna_sm.toplevel.fa.vs.Amborella_trichopoda.AMTR1.0.dna_sm.toplevel.fa.html/Atr-AmTr_v1.0_scaffold00249.html
- Vvi_Atr/Vitis_vinifera.PN40024.v4.dna_sm.toplevel.fa.vs.Amborella_trichopoda.AMTR1.0.dna_sm.toplevel.fa.html/Atr-AmTr_v1.0_scaffold00251.html
- Vvi_Atr/Vitis_vinifera.PN40024.v4.dna_sm.toplevel.fa.vs.Amborella_trichopoda.AMTR1.0.dna_sm.toplevel.fa.html/Atr-AmTr_v1.0_scaffold00252.html
- Vvi_Atr/Vitis_vinifera.PN40024.v4.dna_sm.toplevel.fa.vs.Amborella_trichopoda.AMTR1.0.dna_sm.toplevel.fa.html/Atr-AmTr_v1.0_scaffold00253.html
[truncated: 1,065 more entries]
