# Supplementary material for: Genome-wide identification, characterization and gene expression of BES1 transcription factor family in grapevine (Vitis vinifera L.)
Source: Sci Rep. 2023 Jan 5;13:240. doi: 10.1038/s41598-022-24407-y (PMC9816167; doi:10.1038/s41598-022-24407-y)
Supplement: Supplementary file 3 — Supplementary Information. [file 41598_2022_24407_MOESM3_ESM.zip › Chromosome collinearity analysis/MCScanX.out.blast]

transcript:Vitvi01g01477_t001	transcript:Vitvi01g01477_t001	100.000	309	0	0	1	309	1	309	0.0	632
transcript:Vitvi01g01477_t001	transcript:Vitvi10g01388_t001	54.483	145	52	2	30	168	63	199	1.46e-50	172
transcript:Vitvi01g01477_t001	transcript:Vitvi01g02298_t001	32.919	161	91	5	4	164	10	153	4.77e-16	77.4
transcript:Vitvi01g01477_t001	transcript:Vitvi04g00253_t003	28.462	130	68	2	36	165	48	152	2.60e-12	65.9
transcript:Vitvi01g01477_t001	transcript:Vitvi17g00029_t001	30.159	126	74	2	37	162	38	149	4.63e-12	65.9
transcript:Vitvi01g01646_t001	transcript:Vitvi01g01646_t001	100.000	617	0	0	1	617	1	617	0.0	1285
transcript:Vitvi01g01815_t001	transcript:Vitvi01g01815_t001	100.000	288	0	0	1	288	1	288	0.0	571
transcript:Vitvi01g00652_t001	transcript:Vitvi01g00652_t001	100.000	347	0	0	1	347	1	347	0.0	717
transcript:Vitvi01g01793_t002	transcript:Vitvi01g01793_t002	100.000	223	0	0	1	223	1	223	6.28e-169	463
transcript:Vitvi01g01793_t002	transcript:Vitvi14g01442_t001	69.939	163	49	0	2	164	1	163	7.43e-84	248
transcript:Vitvi01g01793_t002	transcript:Vitvi13g01347_t001	55.882	170	74	1	2	171	1	169	3.05e-59	184
transcript:Vitvi01g01793_t002	transcript:Vitvi08g01640_t001	50.820	183	88	2	2	183	1	182	1.53e-53	170
transcript:Vitvi01g01793_t002	transcript:Vitvi14g00786_t001	44.578	166	84	4	2	167	1	158	1.16e-40	137
transcript:Vitvi01g00821_t001	transcript:Vitvi01g00821_t001	100.000	109	0	0	1	109	1	109	1.16e-77	223
transcript:Vitvi01g00821_t001	transcript:Vitvi17g00750_t001	69.565	92	25	1	21	109	21	112	2.08e-39	127
transcript:Vitvi01g00821_t001	transcript:Vitvi14g01819_t001	77.778	63	14	0	47	109	237	299	1.52e-29	107
transcript:Vitvi01g00821_t001	transcript:Vitvi18g02797_t001	52.381	84	39	1	26	109	17	99	1.41e-25	91.7
transcript:Vitvi01g00821_t001	transcript:Vitvi18g01691_t001	43.750	112	52	3	5	109	6	113	9.07e-23	85.1
transcript:Vitvi01g04104_t001	transcript:Vitvi01g04104_t001	100.000	111	0	0	1	111	1	111	1.76e-79	228
transcript:Vitvi01g00505_t001	transcript:Vitvi01g00505_t001	100.000	1122	0	0	1	1122	1	1122	0.0	2340
transcript:Vitvi01g00505_t001	transcript:Vitvi01g00503_t002	88.739	1110	123	2	1	1110	1	1108	0.0	2031
transcript:Vitvi01g00505_t001	transcript:Vitvi17g00776_t001	40.800	1125	610	21	4	1096	8	1108	0.0	785
transcript:Vitvi01g00505_t001	transcript:Vitvi04g00477_t001	39.501	962	516	23	199	1114	252	1193	0.0	623
transcript:Vitvi01g00505_t001	transcript:Vitvi11g00273_t002	23.099	697	399	25	352	953	170	824	4.13e-24	109
transcript:Vitvi01g04420_t001	transcript:Vitvi01g04421_t001	100.000	75	0	0	1	75	1	75	8.94e-52	155
transcript:Vitvi01g04420_t001	transcript:Vitvi01g04420_t001	100.000	75	0	0	1	75	1	75	8.94e-52	155
transcript:Vitvi01g04420_t001	transcript:Vitvi01g04428_t001	95.890	73	3	0	1	73	1	73	1.26e-48	147
transcript:Vitvi01g04420_t001	transcript:Vitvi01g02242_t001	90.667	75	7	0	1	75	1	75	2.89e-46	141
transcript:Vitvi01g04420_t001	transcript:Vitvi01g04435_t001	89.394	66	7	0	10	75	3	68	9.60e-39	122
transcript:Vitvi01g00596_t001	transcript:Vitvi01g00596_t001	100.000	429	0	0	1	429	1	429	0.0	895
transcript:Vitvi01g00596_t001	transcript:Vitvi04g01613_t001	35.208	409	219	9	10	418	10	372	1.08e-72	233
transcript:Vitvi01g00596_t001	transcript:Vitvi06g00453_t003	35.280	411	216	9	10	418	9	371	1.29e-72	232
transcript:Vitvi01g00596_t001	transcript:Vitvi12g00837_t003	34.793	411	218	9	10	418	10	372	3.16e-72	231
transcript:Vitvi01g00596_t001	transcript:Vitvi13g01973_t002	34.793	411	218	9	10	418	10	372	3.67e-72	231
transcript:Vitvi01g00151_t001	transcript:Vitvi01g00151_t001	100.000	722	0	0	1	722	1	722	0.0	1481
transcript:Vitvi01g00151_t001	transcript:Vitvi08g01349_t001	32.192	292	174	6	444	720	131	413	9.55e-39	148
transcript:Vitvi01g00151_t001	transcript:Vitvi10g02340_t001	32.372	312	180	10	425	718	147	445	8.25e-33	132
transcript:Vitvi01g00151_t001	transcript:Vitvi10g04285_t001	32.372	312	180	10	425	718	147	445	1.11e-32	131
transcript:Vitvi01g00449_t001	transcript:Vitvi01g00449_t001	100.000	189	0	0	1	189	1	189	1.57e-139	386
transcript:Vitvi01g02026_t001	transcript:Vitvi01g02026_t001	100.000	506	0	0	1	506	1	506	0.0	1045
transcript:Vitvi01g02026_t001	transcript:Vitvi01g00621_t001	97.233	506	14	0	1	506	1	506	0.0	1022
transcript:Vitvi01g02026_t001	transcript:Vitvi01g00619_t001	94.269	506	29	0	1	506	1	506	0.0	951
transcript:Vitvi01g02026_t001	transcript:Vitvi01g00620_t001	92.688	506	37	0	1	506	1	506	0.0	907
transcript:Vitvi01g02026_t001	transcript:Vitvi01g00617_t001	76.974	456	104	1	47	501	45	500	0.0	703
transcript:Vitvi01g04048_t001	transcript:Vitvi01g04048_t001	100.000	272	0	0	1	272	1	272	0.0	513
transcript:Vitvi01g04048_t001	transcript:Vitvi02g00108_t001	73.179	302	27	2	1	248	96	397	3.96e-124	362
transcript:Vitvi01g01962_t001	transcript:Vitvi01g01962_t001	100.000	482	0	0	1	482	1	482	0.0	969
transcript:Vitvi01g01962_t001	transcript:Vitvi01g00370_t001	80.457	481	93	1	1	481	1	480	0.0	747
transcript:Vitvi01g01962_t001	transcript:Vitvi14g01062_t001	63.057	471	173	1	9	479	9	478	0.0	589
transcript:Vitvi01g01962_t001	transcript:Vitvi17g00258_t002	54.060	468	215	0	10	477	21	488	1.26e-174	499
transcript:Vitvi01g01962_t001	transcript:Vitvi14g01064_t001	54.466	459	169	4	27	479	23	447	5.35e-170	486
transcript:Vitvi01g02173_t001	transcript:Vitvi01g02173_t001	100.000	92	0	0	1	92	1	92	2.97e-63	186
transcript:Vitvi01g02173_t001	transcript:Vitvi12g01638_t001	93.750	32	2	0	10	41	515	546	3.08e-14	66.2
transcript:Vitvi01g04098_t001	transcript:Vitvi01g04098_t001	100.000	1196	0	0	1	1196	1	1196	0.0	2486
transcript:Vitvi01g04098_t001	transcript:Vitvi17g00262_t001	74.520	1146	268	8	46	1187	58	1183	0.0	1716
transcript:Vitvi01g04098_t001	transcript:Vitvi18g01725_t001	65.125	1081	346	8	97	1169	42	1099	0.0	1399
transcript:Vitvi01g04098_t001	transcript:Vitvi08g00301_t001	49.461	928	441	10	129	1046	62	971	0.0	894
transcript:Vitvi01g04098_t001	transcript:Vitvi12g02017_t001	39.859	853	434	17	289	1064	605	1455	0.0	578
transcript:Vitvi01g04364_t001	transcript:Vitvi01g04364_t001	100.000	2736	0	0	1	2736	1	2736	0.0	5669
transcript:Vitvi01g04364_t001	transcript:Vitvi01g02201_t001	95.114	2231	75	4	113	2311	4	2232	0.0	4309
transcript:Vitvi01g04364_t001	transcript:Vitvi01g04362_t001	53.022	2829	1147	36	1	2735	1	2741	0.0	2769
transcript:Vitvi01g04364_t001	transcript:Vitvi01g04363_t001	51.592	2826	1194	33	1	2735	1	2743	0.0	2701
transcript:Vitvi01g04364_t001	transcript:Vitvi11g01582_t001	88.906	1298	98	2	1468	2734	36	1318	0.0	2357
transcript:Vitvi01g04436_t001	transcript:Vitvi01g04436_t001	100.000	277	0	0	1	277	1	277	0.0	573
transcript:Vitvi01g04436_t001	transcript:Vitvi01g04438_t001	92.766	235	16	1	44	277	2	236	3.51e-161	447
transcript:Vitvi01g04436_t001	transcript:Vitvi01g02263_t001	97.260	219	6	0	59	277	18	236	6.92e-159	441
transcript:Vitvi01g04436_t001	transcript:Vitvi11g00218_t001	58.296	223	87	4	59	277	23	243	7.39e-87	259
transcript:Vitvi01g04436_t001	transcript:Vitvi03g00524_t001	55.856	222	96	1	54	275	22	241	2.77e-86	257
transcript:Vitvi01g04195_t001	transcript:Vitvi01g04195_t001	100.000	176	0	0	1	176	1	176	1.32e-128	357
transcript:Vitvi01g04195_t001	transcript:Vitvi01g04198_t001	90.909	176	16	0	1	176	1	176	1.92e-114	322
transcript:Vitvi01g04195_t001	transcript:Vitvi01g00762_t001	89.831	177	17	1	1	176	1	177	2.15e-112	317
transcript:Vitvi01g04195_t001	transcript:Vitvi01g02073_t001	60.227	176	68	1	1	176	1	174	1.59e-66	200
transcript:Vitvi01g04195_t001	transcript:Vitvi01g04194_t001	59.887	177	62	4	1	176	1	169	3.54e-66	199
transcript:Vitvi01g01048_t001	transcript:Vitvi01g01048_t001	100.000	201	0	0	1	201	1	201	3.44e-147	407
transcript:Vitvi01g01048_t001	transcript:Vitvi17g01477_t001	36.257	171	84	6	41	195	7	168	1.53e-15	70.9
transcript:Vitvi01g01314_t001	transcript:Vitvi01g01314_t001	100.000	418	0	0	1	418	1	418	0.0	864
transcript:Vitvi01g00320_t001	transcript:Vitvi01g00320_t001	100.000	272	0	0	1	272	1	272	0.0	562
transcript:Vitvi01g00320_t001	transcript:Vitvi01g00319_t002	87.591	274	32	1	1	272	16	289	0.0	513
transcript:Vitvi01g00320_t001	transcript:Vitvi14g01152_t001	60.967	269	105	0	1	269	1	269	2.25e-128	365
transcript:Vitvi01g04217_t001	transcript:Vitvi01g04217_t001	100.000	144	0	0	1	144	1	144	5.88e-107	300
transcript:Vitvi01g04217_t001	transcript:Vitvi10g00813_t001	73.611	144	38	0	1	144	18	161	9.12e-73	214
transcript:Vitvi01g04217_t001	transcript:Vitvi14g00033_t001	64.286	140	50	0	2	141	123	262	1.16e-50	168
transcript:Vitvi01g04217_t001	transcript:Vitvi07g00531_t001	44.094	127	71	0	2	128	57	183	4.97e-30	112
transcript:Vitvi01g04217_t001	transcript:Vitvi09g04021_t001	61.538	78	28	2	1	76	76	153	9.08e-19	78.6
transcript:Vitvi01g00934_t001	transcript:Vitvi01g00934_t001	100.000	337	0	0	1	337	1	337	0.0	701
transcript:Vitvi01g00934_t001	transcript:Vitvi14g01902_t001	73.156	339	82	5	1	336	1	333	8.31e-169	475
transcript:Vitvi01g00934_t001	transcript:Vitvi11g00798_t001	61.450	262	84	4	71	329	41	288	2.43e-103	307
transcript:Vitvi01g00934_t001	transcript:Vitvi11g01231_t001	56.371	259	106	4	46	298	111	368	4.57e-91	280
transcript:Vitvi01g00934_t001	transcript:Vitvi15g04521_t001	59.070	215	72	3	27	239	291	491	3.23e-84	268
transcript:Vitvi01g00095_t001	transcript:Vitvi01g00095_t001	100.000	209	0	0	1	209	1	209	2.77e-157	432
transcript:Vitvi01g00095_t001	transcript:Vitvi01g00094_t001	70.659	167	45	1	5	167	14	180	1.66e-84	249
transcript:Vitvi01g00095_t001	transcript:Vitvi02g01732_t001	57.971	138	58	0	6	143	59	196	3.51e-51	165
transcript:Vitvi01g00095_t001	transcript:Vitvi14g03020_t001	56.716	134	54	1	8	141	8	137	1.03e-50	163
transcript:Vitvi01g00095_t001	transcript:Vitvi04g00160_t001	53.333	150	67	2	9	155	15	164	2.80e-50	161
transcript:Vitvi01g01680_t001	transcript:Vitvi01g01680_t001	100.000	190	0	0	1	190	1	190	1.33e-144	399
transcript:Vitvi01g01680_t001	transcript:Vitvi14g01523_t001	61.053	190	62	6	1	187	1	181	1.41e-65	199
transcript:Vitvi01g01680_t001	transcript:Vitvi17g00102_t001	64.336	143	48	2	45	186	7	147	3.61e-61	187
transcript:Vitvi01g01680_t001	transcript:Vitvi15g01087_t001	52.448	143	63	2	51	190	62	202	3.11e-44	145
transcript:Vitvi01g01680_t001	transcript:Vitvi01g01844_t002	62.245	98	37	0	70	167	121	218	1.83e-39	136
transcript:Vitvi01g04082_t001	transcript:Vitvi01g04082_t001	100.000	94	0	0	1	94	1	94	3.08e-66	193
transcript:Vitvi01g04477_t001	transcript:Vitvi01g04477_t001	100.000	71	0	0	1	71	1	71	1.01e-46	142
transcript:Vitvi01g01089_t001	transcript:Vitvi01g01089_t001	100.000	199	0	0	1	199	1	199	5.75e-148	408
transcript:Vitvi01g01089_t001	transcript:Vitvi09g00988_t001	60.221	181	23	2	20	151	140	320	4.35e-58	191
transcript:Vitvi01g01089_t001	transcript:Vitvi18g00241_t001	45.355	183	51	2	20	153	142	324	7.67e-41	144
transcript:Vitvi01g01089_t001	transcript:Vitvi18g02529_t001	62.857	105	39	0	49	153	65	169	1.25e-38	131
transcript:Vitvi01g01089_t001	transcript:Vitvi18g00242_t001	42.077	183	57	1	20	153	128	310	7.21e-37	134
transcript:Vitvi01g00580_t001	transcript:Vitvi01g00580_t001	100.000	321	0	0	1	321	1	321	0.0	654
transcript:Vitvi01g00580_t001	transcript:Vitvi01g00585_t001	71.028	321	92	1	1	321	1	320	1.14e-171	478
transcript:Vitvi01g00580_t001	transcript:Vitvi01g02020_t001	68.224	321	101	1	1	321	33	352	1.76e-167	469
transcript:Vitvi01g00580_t001	transcript:Vitvi01g00587_t001	54.221	308	136	3	7	314	18	320	1.11e-118	344
transcript:Vitvi01g00580_t001	transcript:Vitvi01g00586_t001	71.304	230	65	1	1	230	1	229	1.47e-117	340
transcript:Vitvi01g01533_t002	transcript:Vitvi01g01533_t002	100.000	376	0	0	1	376	1	376	0.0	781
transcript:Vitvi01g01533_t002	transcript:Vitvi14g01602_t001	74.406	379	86	5	1	374	1	373	0.0	542
transcript:Vitvi01g01533_t002	transcript:Vitvi17g01050_t001	52.617	363	131	10	7	353	2	339	2.55e-123	359
transcript:Vitvi01g01533_t002	transcript:Vitvi02g01203_t001	33.654	104	68	1	52	155	41	143	7.50e-14	71.6
transcript:Vitvi01g01533_t002	transcript:Vitvi08g00658_t001	34.091	88	58	0	61	148	19	106	1.45e-11	63.9
transcript:Vitvi01g00167_t001	transcript:Vitvi01g00167_t001	100.000	147	0	0	1	147	1	147	1.92e-105	296
transcript:Vitvi01g00167_t001	transcript:Vitvi01g00519_t001	33.146	178	87	5	1	147	49	225	1.72e-22	88.6
transcript:Vitvi01g00167_t001	transcript:Vitvi01g00111_t001	44.048	84	45	1	10	93	74	155	4.05e-16	72.4
transcript:Vitvi01g00167_t001	transcript:Vitvi02g01691_t001	40.964	83	47	1	11	93	56	136	1.82e-14	67.8
transcript:Vitvi01g00167_t001	transcript:Vitvi08g01579_t002	26.036	169	93	6	1	145	54	214	9.22e-14	65.5
transcript:Vitvi01g02060_t001	transcript:Vitvi01g02060_t001	100.000	176	0	0	1	176	1	176	1.59e-129	360
transcript:Vitvi01g02060_t001	transcript:Vitvi05g04400_t001	82.635	167	22	2	1	167	112	271	8.77e-89	261
transcript:Vitvi01g02060_t001	transcript:Vitvi04g01754_t001	76.963	191	27	4	1	175	338	527	1.13e-84	264
transcript:Vitvi01g02060_t001	transcript:Vitvi02g04031_t001	62.963	108	23	4	85	176	15	121	2.70e-31	109
transcript:Vitvi01g02060_t001	transcript:Vitvi09g01502_t001	38.830	188	93	8	3	174	333	514	2.27e-24	98.6
transcript:Vitvi01g01890_t001	transcript:Vitvi01g01890_t001	100.000	220	0	0	1	220	1	220	2.90e-164	451
transcript:Vitvi01g01890_t001	transcript:Vitvi01g01889_t001	47.442	215	99	6	1	205	138	348	5.08e-54	178
transcript:Vitvi01g01890_t001	transcript:Vitvi01g01871_t001	39.810	211	92	8	19	198	102	308	2.70e-33	123
transcript:Vitvi01g01890_t001	transcript:Vitvi05g01988_t001	36.771	223	108	9	1	198	73	287	1.27e-31	118
transcript:Vitvi01g01890_t001	transcript:Vitvi05g01999_t001	36.453	203	113	7	4	193	81	280	2.55e-23	95.9
transcript:Vitvi01g00377_t002	transcript:Vitvi01g00377_t002	100.000	421	0	0	1	421	1	421	0.0	866
transcript:Vitvi01g04154_t001	transcript:Vitvi01g04154_t001	100.000	418	0	0	1	418	1	418	0.0	870
transcript:Vitvi01g00110_t001	transcript:Vitvi01g00110_t001	100.000	109	0	0	1	109	1	109	2.69e-78	225
transcript:Vitvi01g00110_t001	transcript:Vitvi11g01085_t001	47.170	106	33	5	20	103	129	233	6.79e-18	77.0
transcript:Vitvi01g00110_t001	transcript:Vitvi19g01607_t001	48.485	99	31	4	19	98	143	240	1.23e-17	75.1
transcript:Vitvi01g00110_t001	transcript:Vitvi19g01601_t001	47.170	106	33	5	20	103	107	211	9.42e-17	73.6
transcript:Vitvi01g04201_t001	transcript:Vitvi01g04201_t001	100.000	304	0	0	1	304	1	304	0.0	621
transcript:Vitvi01g04201_t001	transcript:Vitvi01g04200_t001	60.417	192	64	3	113	299	1	185	7.96e-72	219
transcript:Vitvi01g04201_t001	transcript:Vitvi13g04617_t001	41.901	284	148	5	28	303	9	283	3.94e-63	201
transcript:Vitvi01g04201_t001	transcript:Vitvi14g04635_t001	36.397	272	122	6	28	295	14	238	5.07e-41	142
transcript:Vitvi01g04201_t001	transcript:Vitvi01g00790_t001	31.271	291	169	5	29	293	10	295	2.19e-31	120
transcript:Vitvi01g00239_t001	transcript:Vitvi01g00239_t001	100.000	816	0	0	1	816	1	816	0.0	1672
transcript:Vitvi01g00239_t001	transcript:Vitvi07g02182_t001	55.044	803	314	5	22	816	11	774	0.0	898
transcript:Vitvi01g00239_t001	transcript:Vitvi07g02183_t001	55.625	800	308	7	25	816	14	774	0.0	896
transcript:Vitvi01g00239_t001	transcript:Vitvi07g02181_t001	55.417	803	311	7	22	816	11	774	0.0	890
transcript:Vitvi01g00239_t001	transcript:Vitvi07g02178_t001	54.738	802	315	7	22	816	11	771	0.0	884
transcript:Vitvi01g00862_t001	transcript:Vitvi01g00862_t001	100.000	1175	0	0	1	1175	1	1175	0.0	2423
transcript:Vitvi01g00862_t001	transcript:Vitvi06g00580_t001	35.630	508	285	11	146	622	345	841	2.29e-76	276
transcript:Vitvi01g00862_t001	transcript:Vitvi11g00923_t001	34.741	521	293	14	148	655	69	555	4.38e-73	263
transcript:Vitvi01g00862_t001	transcript:Vitvi06g01070_t001	33.820	479	276	9	150	620	66	511	1.90e-71	258
transcript:Vitvi01g00862_t001	transcript:Vitvi04g00343_t001	23.905	548	285	20	108	609	488	949	8.66e-22	102
transcript:Vitvi01g00408_t001	transcript:Vitvi01g00408_t001	100.000	169	0	0	1	169	1	169	5.26e-126	350
transcript:Vitvi01g00408_t001	transcript:Vitvi14g00119_t001	60.526	114	42	2	10	123	12	122	4.91e-45	145
transcript:Vitvi01g00408_t001	transcript:Vitvi09g00049_t001	43.802	121	64	3	7	124	8	127	2.47e-29	107
transcript:Vitvi01g00408_t001	transcript:Vitvi10g00496_t001	56.061	66	26	1	10	75	5	67	3.04e-17	77.0
transcript:Vitvi01g00408_t001	transcript:Vitvi17g00524_t002	54.545	66	27	1	10	75	5	67	8.24e-17	75.9
transcript:Vitvi01g04323_t001	transcript:Vitvi01g04323_t001	100.000	72	0	0	1	72	1	72	7.43e-48	145
transcript:Vitvi01g00693_t001	transcript:Vitvi01g00693_t001	100.000	100	0	0	1	100	1	100	5.05e-69	201
transcript:Vitvi01g00693_t001	transcript:Vitvi01g00688_t001	92.857	98	7	0	1	98	1	98	2.45e-62	189
transcript:Vitvi01g01912_t001	transcript:Vitvi01g01912_t001	100.000	68	0	0	1	68	1	68	8.46e-44	135
transcript:Vitvi01g01912_t001	transcript:Vitvi19g04482_t001	61.404	57	22	0	1	57	1	57	5.42e-14	60.1
transcript:Vitvi01g01912_t001	transcript:Vitvi01g04050_t001	50.746	67	30	1	1	67	1	64	8.67e-14	59.3
transcript:Vitvi01g01549_t001	transcript:Vitvi01g01549_t001	100.000	174	0	0	1	174	1	174	9.69e-126	350
transcript:Vitvi01g01549_t001	transcript:Vitvi12g00409_t001	61.635	159	54	2	8	166	11	162	1.60e-65	197
transcript:Vitvi01g01549_t001	transcript:Vitvi19g00547_t002	69.600	125	38	0	25	149	26	150	8.18e-62	188
transcript:Vitvi01g01549_t001	transcript:Vitvi15g00956_t001	44.755	143	78	1	21	163	103	244	5.09e-40	135
transcript:Vitvi01g01549_t001	transcript:Vitvi19g01772_t001	41.414	99	57	1	23	120	61	159	1.94e-17	77.0
transcript:Vitvi01g01865_t001	transcript:Vitvi01g01865_t001	100.000	196	0	0	1	196	1	196	1.62e-145	402
transcript:Vitvi01g01978_t001	transcript:Vitvi01g01978_t001	100.000	152	0	0	1	152	1	152	4.10e-111	311
transcript:Vitvi01g01978_t001	transcript:Vitvi01g01976_t001	90.789	152	14	0	1	152	1	152	1.61e-101	287
transcript:Vitvi01g01978_t001	transcript:Vitvi01g01977_t001	89.474	152	16	0	1	152	1	152	9.77e-100	283
transcript:Vitvi01g01978_t001	transcript:Vitvi01g00439_t001	65.132	152	53	0	1	152	1	152	2.92e-74	218
transcript:Vitvi01g01978_t001	transcript:Vitvi01g01979_t001	49.342	152	77	0	1	152	1	152	4.12e-52	162
transcript:Vitvi01g04267_t001	transcript:Vitvi01g04267_t001	100.000	507	0	0	1	507	1	507	0.0	1052
transcript:Vitvi01g04267_t001	transcript:Vitvi06g01454_t001	71.520	467	133	0	34	500	35	501	0.0	716
transcript:Vitvi01g04267_t001	transcript:Vitvi08g01487_t001	68.410	497	155	1	8	502	13	509	0.0	711
transcript:Vitvi01g04267_t001	transcript:Vitvi17g00119_t001	49.011	455	213	7	64	504	62	511	4.52e-144	423
transcript:Vitvi01g04267_t001	transcript:Vitvi08g00944_t001	49.438	445	212	7	66	499	52	494	1.15e-143	422
transcript:Vitvi01g04314_t001	transcript:Vitvi01g04314_t001	100.000	67	0	0	1	67	1	67	2.01e-43	134
transcript:Vitvi01g04292_t001	transcript:Vitvi01g04292_t001	100.000	176	0	0	1	176	1	176	4.51e-123	343
transcript:Vitvi01g04292_t001	transcript:Vitvi19g04509_t001	81.951	205	2	1	1	170	1	205	1.83e-109	310
transcript:Vitvi01g04292_t001	transcript:Vitvi07g04289_t001	76.563	64	15	0	113	176	11	74	6.61e-27	96.7
transcript:Vitvi01g04292_t001	transcript:Vitvi14g04073_t001	54.737	95	8	1	56	115	1	95	6.25e-23	87.4
transcript:Vitvi01g04292_t001	transcript:Vitvi07g00017_t001	54.839	93	7	1	56	113	1	93	5.18e-21	89.0
transcript:Vitvi01g04339_t001	transcript:Vitvi01g04339_t001	100.000	170	0	0	1	170	1	170	1.10e-118	332
transcript:Vitvi01g04339_t001	transcript:Vitvi12g02642_t001	98.039	102	2	0	1	102	1	102	2.79e-63	189
transcript:Vitvi01g04339_t001	transcript:Vitvi14g04196_t001	96.078	102	4	0	1	102	1	102	1.61e-61	185
transcript:Vitvi01g04339_t001	transcript:Vitvi19g04267_t001	86.275	102	1	1	1	102	1	89	4.00e-52	161
transcript:Vitvi01g04339_t001	transcript:Vitvi13g00674_t001	91.667	48	4	0	54	101	1490	1537	1.77e-20	87.4
transcript:Vitvi01g00223_t001	transcript:Vitvi01g00223_t001	100.000	577	0	0	1	577	1	577	0.0	1178
transcript:Vitvi01g00223_t001	transcript:Vitvi16g01053_t001	35.544	377	239	2	194	568	567	941	1.02e-63	226
transcript:Vitvi01g01411_t002	transcript:Vitvi01g01411_t002	100.000	673	0	0	1	673	1	673	0.0	1361
transcript:Vitvi01g01411_t002	transcript:Vitvi08g01024_t001	23.140	363	228	11	190	534	69	398	1.53e-17	86.3
transcript:Vitvi01g01411_t002	transcript:Vitvi15g00791_t002	22.409	357	252	9	190	541	68	404	6.70e-13	71.2
transcript:Vitvi01g01411_t002	transcript:Vitvi19g01284_t001	21.762	386	265	13	186	557	69	431	1.88e-11	67.4
transcript:Vitvi01g00264_t001	transcript:Vitvi01g00264_t001	100.000	360	0	0	1	360	1	360	0.0	744
transcript:Vitvi01g00264_t001	transcript:Vitvi14g01222_t001	67.341	346	105	4	6	347	1	342	6.63e-171	479
transcript:Vitvi01g00264_t001	transcript:Vitvi08g00214_t001	39.329	328	186	8	22	347	2	318	3.53e-70	222
transcript:Vitvi01g00264_t001	transcript:Vitvi08g00195_t001	37.771	323	188	7	29	347	7	320	1.66e-68	218
transcript:Vitvi01g00264_t001	transcript:Vitvi06g00984_t001	39.590	293	168	4	30	321	7	291	1.82e-68	217
transcript:Vitvi01g02139_t001	transcript:Vitvi01g02139_t001	100.000	423	0	0	1	423	1	423	0.0	855
transcript:Vitvi01g02139_t001	transcript:Vitvi14g00418_t001	94.799	423	22	0	1	423	1	423	0.0	785
transcript:Vitvi01g02139_t001	transcript:Vitvi07g00889_t001	65.714	140	34	1	192	331	63	188	1.81e-53	176
transcript:Vitvi01g02139_t001	transcript:Vitvi08g02106_t001	22.599	354	255	6	36	379	56	400	3.19e-18	86.3
transcript:Vitvi01g01436_t001	transcript:Vitvi01g01436_t001	100.000	704	0	0	1	704	1	704	0.0	1457
transcript:Vitvi01g01436_t001	transcript:Vitvi18g00351_t001	41.176	510	288	6	206	704	214	722	2.61e-130	402
transcript:Vitvi01g01436_t001	transcript:Vitvi03g00378_t001	34.211	152	93	1	488	632	482	633	3.04e-21	98.6
transcript:Vitvi01g01436_t001	transcript:Vitvi09g01464_t002	29.911	224	145	5	468	685	379	596	4.23e-20	94.7
transcript:Vitvi01g01436_t001	transcript:Vitvi02g00567_t001	28.718	195	125	5	491	673	367	559	1.52e-19	92.8
transcript:Vitvi01g02067_t001	transcript:Vitvi01g02067_t001	100.000	162	0	0	1	162	1	162	6.54e-119	332
transcript:Vitvi01g02067_t001	transcript:Vitvi16g01903_t001	98.148	162	3	0	1	162	1	162	9.31e-118	329
transcript:Vitvi01g02067_t001	transcript:Vitvi04g01451_t001	57.252	131	56	0	1	131	1	131	7.19e-54	167
transcript:Vitvi01g02067_t001	transcript:Vitvi18g02794_t001	56.489	131	57	0	1	131	1	131	9.87e-54	166
transcript:Vitvi01g02067_t001	transcript:Vitvi11g00235_t001	42.029	138	80	0	2	139	3	140	2.17e-38	127
transcript:Vitvi01g04210_t001	transcript:Vitvi01g04210_t001	100.000	297	0	0	1	297	1	297	0.0	619
transcript:Vitvi01g04210_t001	transcript:Vitvi19g04486_t001	89.776	313	16	1	1	297	1	313	0.0	573
transcript:Vitvi01g04210_t001	transcript:Vitvi16g04166_t001	89.776	313	16	1	1	297	1	313	0.0	571
transcript:Vitvi01g04210_t001	transcript:Vitvi17g04266_t001	84.026	313	20	2	1	297	1	299	0.0	528
transcript:Vitvi01g04210_t001	transcript:Vitvi00g04238_t001	79.257	323	23	3	1	297	1	305	0.0	503
transcript:Vitvi01g00336_t001	transcript:Vitvi01g00336_t001	100.000	198	0	0	1	198	1	198	6.47e-149	410
transcript:Vitvi01g00336_t001	transcript:Vitvi05g00838_t001	42.857	112	49	1	93	189	192	303	1.34e-20	87.0
transcript:Vitvi01g00336_t001	transcript:Vitvi11g00301_t001	34.132	167	77	6	39	188	155	305	3.04e-16	75.1
transcript:Vitvi01g00336_t001	transcript:Vitvi07g00687_t001	37.963	108	48	1	101	189	182	289	4.73e-16	74.3
transcript:Vitvi01g00336_t001	transcript:Vitvi09g00336_t002	34.459	148	75	4	57	188	187	328	2.49e-15	72.8
transcript:Vitvi01g04427_t001	transcript:Vitvi01g04427_t001	100.000	613	0	0	1	613	1	613	0.0	1212
transcript:Vitvi01g04427_t001	transcript:Vitvi01g02254_t001	84.922	577	79	2	17	585	150	726	0.0	927
transcript:Vitvi01g04427_t001	transcript:Vitvi01g02254_t001	27.963	540	222	17	189	585	90	605	1.59e-26	115
transcript:Vitvi01g04427_t001	transcript:Vitvi01g02254_t001	31.915	376	240	9	190	561	526	889	3.38e-26	114
transcript:Vitvi01g04427_t001	transcript:Vitvi01g02254_t001	33.333	159	82	3	111	251	738	890	1.61e-12	70.5
transcript:Vitvi01g04427_t001	transcript:Vitvi01g04414_t001	85.598	493	57	3	95	585	56	536	0.0	803
transcript:Vitvi01g04427_t001	transcript:Vitvi01g04414_t001	26.096	479	221	13	14	485	228	580	9.67e-17	83.6
transcript:Vitvi01g04427_t001	transcript:Vitvi01g04413_t001	75.878	427	92	3	143	559	1	426	0.0	590
transcript:Vitvi01g04427_t001	transcript:Vitvi01g04413_t001	25.886	367	179	10	18	371	105	391	1.30e-13	73.6
transcript:Vitvi01g04427_t001	transcript:Vitvi01g04429_t001	85.113	309	40	1	17	319	121	429	7.21e-172	495
transcript:Vitvi01g04427_t001	transcript:Vitvi01g04429_t001	29.243	383	221	12	193	551	67	423	6.37e-21	95.5
transcript:Vitvi01g04251_t001	transcript:Vitvi01g04251_t001	100.000	377	0	0	1	377	1	377	0.0	780
transcript:Vitvi01g04251_t001	transcript:Vitvi14g01031_t001	63.248	117	36	4	235	346	49	163	1.56e-39	138
transcript:Vitvi01g04251_t001	transcript:Vitvi05g04019_t001	62.025	79	25	2	261	334	105	183	1.74e-20	88.2
transcript:Vitvi01g00878_t001	transcript:Vitvi01g00878_t001	100.000	511	0	0	1	511	1	511	0.0	1048
transcript:Vitvi01g00878_t001	transcript:Vitvi14g01846_t001	64.876	484	134	4	56	504	49	531	0.0	598
transcript:Vitvi01g00878_t001	transcript:Vitvi14g02005_t001	38.821	577	271	13	1	503	1	569	5.88e-123	372
transcript:Vitvi01g00909_t001	transcript:Vitvi01g00909_t001	100.000	933	0	0	1	933	1	933	0.0	1951
transcript:Vitvi01g00909_t001	transcript:Vitvi08g00676_t002	60.850	894	306	13	45	930	3	860	0.0	1067
transcript:Vitvi01g00909_t001	transcript:Vitvi05g01114_t001	77.273	44	10	0	466	509	83	126	1.44e-16	77.0
transcript:Vitvi01g00909_t001	transcript:Vitvi04g00418_t001	79.412	34	7	0	466	499	68	101	4.33e-12	63.2
transcript:Vitvi01g01840_t001	transcript:Vitvi01g01840_t001	100.000	453	0	0	1	453	1	453	0.0	932
transcript:Vitvi01g01840_t001	transcript:Vitvi14g02938_t001	44.248	226	97	9	229	441	66	275	2.58e-30	118
transcript:Vitvi01g01840_t001	transcript:Vitvi17g00719_t001	44.920	187	75	10	227	405	113	279	2.26e-27	111
transcript:Vitvi01g00943_t002	transcript:Vitvi01g00943_t002	100.000	153	0	0	1	153	1	153	1.91e-113	317
transcript:Vitvi01g00943_t002	transcript:Vitvi08g04034_t002	99.346	153	1	0	1	153	1	153	1.25e-112	315
transcript:Vitvi01g00943_t002	transcript:Vitvi17g04153_t001	98.693	153	2	0	1	153	1	153	1.54e-112	315
transcript:Vitvi01g00943_t002	transcript:Vitvi14g01909_t003	98.039	153	3	0	1	153	1	153	6.63e-112	313
transcript:Vitvi01g00943_t002	transcript:Vitvi16g04430_t001	45.890	146	74	1	5	150	2	142	1.25e-45	145
transcript:Vitvi01g01355_t001	transcript:Vitvi01g01355_t001	100.000	136	0	0	1	136	1	136	8.21e-101	284
transcript:Vitvi01g01355_t001	transcript:Vitvi07g02159_t002	61.905	126	46	1	5	128	80	205	1.33e-46	155
transcript:Vitvi01g01355_t001	transcript:Vitvi07g02853_t001	91.549	71	6	0	42	112	32	102	3.30e-43	139
transcript:Vitvi01g01355_t001	transcript:Vitvi05g01862_t002	51.200	125	59	1	5	127	49	173	4.83e-34	121
transcript:Vitvi01g01355_t001	transcript:Vitvi04g01315_t001	51.064	94	46	0	33	126	111	204	1.34e-25	99.4
transcript:Vitvi01g00458_t001	transcript:Vitvi01g00458_t001	100.000	208	0	0	1	208	1	208	2.97e-156	430
transcript:Vitvi01g00458_t001	transcript:Vitvi01g00457_t001	84.153	183	26	1	29	208	35	217	4.59e-113	321
transcript:Vitvi01g00458_t001	transcript:Vitvi16g00733_t001	46.154	195	96	5	8	196	5	196	1.88e-52	167
transcript:Vitvi01g00458_t001	transcript:Vitvi16g01795_t001	47.727	176	85	4	22	196	26	195	3.12e-51	164
transcript:Vitvi01g00458_t001	transcript:Vitvi16g04296_t001	48.466	163	80	3	35	196	38	197	1.39e-50	162
transcript:Vitvi01g04057_t001	transcript:Vitvi01g04057_t001	100.000	72	0	0	1	72	1	72	1.16e-48	147
transcript:Vitvi01g01468_t001	transcript:Vitvi01g01468_t001	100.000	153	0	0	1	153	1	153	2.49e-113	317
transcript:Vitvi01g01468_t001	transcript:Vitvi01g01464_t001	82.667	150	26	0	1	150	1	150	7.39e-93	265
transcript:Vitvi01g01468_t001	transcript:Vitvi14g00217_t001	68.456	149	42	2	5	153	23	166	3.23e-65	196
transcript:Vitvi01g01468_t001	transcript:Vitvi07g00273_t001	58.784	148	55	2	4	151	34	175	1.42e-54	169
transcript:Vitvi01g01468_t001	transcript:Vitvi05g00299_t001	72.917	96	26	0	4	99	18	113	4.02e-48	152
transcript:Vitvi01g00790_t001	transcript:Vitvi01g00790_t001	100.000	373	0	0	1	373	1	373	0.0	758
transcript:Vitvi01g00790_t001	transcript:Vitvi01g04202_t001	75.585	299	23	3	1	297	1	251	2.99e-140	399
transcript:Vitvi01g00790_t001	transcript:Vitvi13g04617_t001	36.688	308	145	9	1	295	3	273	7.69e-51	171
transcript:Vitvi01g00790_t001	transcript:Vitvi01g04201_t001	31.271	291	169	5	10	295	29	293	2.63e-28	112
transcript:Vitvi01g00790_t001	transcript:Vitvi01g04200_t001	31.068	206	116	3	92	297	1	180	2.48e-25	101
transcript:Vitvi01g01768_t001	transcript:Vitvi01g01768_t001	100.000	991	0	0	1	991	1	991	0.0	2050
transcript:Vitvi01g01768_t001	transcript:Vitvi17g00028_t001	63.547	1015	330	18	1	991	1	999	0.0	1168
transcript:Vitvi01g01768_t001	transcript:Vitvi10g00714_t001	50.898	835	315	23	139	939	46	819	0.0	676
transcript:Vitvi01g01768_t001	transcript:Vitvi12g00033_t001	52.050	805	307	23	162	944	68	815	0.0	666
transcript:Vitvi01g01768_t001	transcript:Vitvi13g04297_t001	71.429	77	18	1	829	901	34	110	3.83e-32	120
transcript:Vitvi01g04411_t001	transcript:Vitvi01g04411_t001	100.000	145	0	0	1	145	1	145	3.12e-105	296
transcript:Vitvi01g04242_t001	transcript:Vitvi01g04242_t001	100.000	181	0	0	1	181	1	181	7.89e-128	356
transcript:Vitvi01g04242_t001	transcript:Vitvi05g04252_t001	57.923	183	73	2	1	180	37	218	5.71e-56	176
transcript:Vitvi01g04242_t001	transcript:Vitvi18g04315_t001	45.238	84	28	5	1	69	37	117	2.18e-11	58.2
transcript:Vitvi01g04242_t001	transcript:Vitvi05g04317_t001	38.384	99	58	2	82	179	15	111	2.34e-11	58.2
transcript:Vitvi01g00756_t001	transcript:Vitvi01g00756_t001	100.000	68	0	0	1	68	1	68	2.00e-47	144
transcript:Vitvi01g00756_t001	transcript:Vitvi11g00907_t001	75.926	54	13	0	15	68	23	76	1.97e-24	86.3
transcript:Vitvi01g00756_t001	transcript:Vitvi04g00519_t001	77.083	48	11	0	15	62	281	328	3.68e-20	81.6
transcript:Vitvi01g01023_t001	transcript:Vitvi01g01023_t001	100.000	234	0	0	1	234	1	234	1.06e-174	479
transcript:Vitvi01g01023_t001	transcript:Vitvi06g00020_t001	34.807	181	69	5	64	197	160	338	9.22e-27	105
transcript:Vitvi01g01023_t001	transcript:Vitvi18g00297_t001	37.500	144	77	4	83	217	194	333	2.24e-23	96.3
transcript:Vitvi01g01023_t001	transcript:Vitvi06g00502_t001	38.739	111	57	2	67	166	125	235	3.99e-23	95.9
transcript:Vitvi01g01023_t001	transcript:Vitvi13g00326_t001	43.000	100	46	2	81	169	127	226	4.20e-23	95.5
transcript:Vitvi01g00345_t001	transcript:Vitvi01g00345_t001	100.000	244	0	0	1	244	1	244	6.18e-178	488
transcript:Vitvi01g00345_t001	transcript:Vitvi05g01076_t001	32.895	76	50	1	160	234	3	78	1.76e-11	58.9
transcript:Vitvi01g00142_t001	transcript:Vitvi01g00142_t001	100.000	136	0	0	1	136	1	136	4.55e-96	272
transcript:Vitvi01g00142_t001	transcript:Vitvi19g01549_t001	92.647	136	10	0	1	136	1	136	2.39e-89	255
transcript:Vitvi01g01856_t001	transcript:Vitvi01g01856_t001	100.000	255	0	0	1	255	1	255	0.0	515
transcript:Vitvi01g04258_t001	transcript:Vitvi01g04258_t001	100.000	208	0	0	1	208	1	208	2.47e-155	427
transcript:Vitvi01g04258_t001	transcript:Vitvi16g04119_t001	100.000	208	0	0	1	208	27	234	2.68e-155	429
transcript:Vitvi01g04258_t001	transcript:Vitvi18g04712_t001	100.000	208	0	0	1	208	21	228	3.06e-155	428
transcript:Vitvi01g04258_t001	transcript:Vitvi17g04282_t001	100.000	208	0	0	1	208	21	228	3.06e-155	428
transcript:Vitvi01g04258_t001	transcript:Vitvi19g04322_t001	97.585	207	5	0	1	207	1	207	2.17e-152	420
transcript:Vitvi01g01752_t001	transcript:Vitvi01g01752_t001	100.000	197	0	0	1	197	1	197	5.40e-146	403
transcript:Vitvi01g01752_t001	transcript:Vitvi14g01373_t001	70.779	154	43	2	39	191	34	186	3.02e-61	204
transcript:Vitvi01g01752_t001	transcript:Vitvi08g04140_t001	53.642	151	64	5	41	191	123	267	1.12e-38	140
transcript:Vitvi01g01752_t001	transcript:Vitvi14g01368_t001	51.034	145	67	3	44	188	43	183	3.49e-37	134
transcript:Vitvi01g01752_t001	transcript:Vitvi14g01367_t001	49.351	154	66	5	44	191	50	197	1.09e-35	132
transcript:Vitvi01g01267_t001	transcript:Vitvi01g01267_t001	100.000	357	0	0	1	357	1	357	0.0	743
transcript:Vitvi01g01267_t001	transcript:Vitvi19g01759_t001	64.052	306	97	2	52	356	44	337	2.52e-144	411
transcript:Vitvi01g01267_t001	transcript:Vitvi07g01331_t001	43.770	313	155	4	52	355	27	327	2.04e-81	251
transcript:Vitvi01g01267_t001	transcript:Vitvi12g02415_t001	40.960	354	165	6	9	355	11	327	2.65e-81	251
transcript:Vitvi01g01267_t001	transcript:Vitvi04g01378_t001	41.748	309	159	6	56	355	34	330	3.52e-78	243
transcript:Vitvi01g04039_t001	transcript:Vitvi01g04039_t001	100.000	140	0	0	1	140	1	140	4.98e-101	285
transcript:Vitvi01g00959_t001	transcript:Vitvi01g00959_t001	100.000	606	0	0	1	606	1	606	0.0	1234
transcript:Vitvi01g00959_t001	transcript:Vitvi18g04132_t001	44.760	563	240	11	40	598	3	498	8.61e-145	428
transcript:Vitvi01g00959_t001	transcript:Vitvi18g01315_t001	42.694	527	222	9	72	590	33	487	2.25e-128	386
transcript:Vitvi01g00959_t001	transcript:Vitvi18g01320_t001	41.530	549	248	11	52	591	14	498	2.91e-128	386
transcript:Vitvi01g00830_t002	transcript:Vitvi01g00830_t002	100.000	326	0	0	1	326	1	326	0.0	659
transcript:Vitvi01g00830_t002	transcript:Vitvi03g00675_t001	44.948	287	150	3	33	315	47	329	6.31e-62	201
transcript:Vitvi01g00830_t002	transcript:Vitvi18g00499_t001	37.006	354	175	7	1	312	1	348	4.14e-59	193
transcript:Vitvi01g00830_t002	transcript:Vitvi07g01460_t001	45.339	236	122	3	32	266	56	285	5.50e-57	187
transcript:Vitvi01g00830_t002	transcript:Vitvi15g04493_t001	38.596	285	159	7	1	282	1	272	1.66e-47	162
transcript:Vitvi01g02236_t001	transcript:Vitvi01g02236_t001	100.000	113	0	0	1	113	1	113	7.65e-81	232
transcript:Vitvi01g04032_t001	transcript:Vitvi01g04032_t001	100.000	76	0	0	1	76	1	76	1.31e-52	157
transcript:Vitvi01g04032_t001	transcript:Vitvi01g01871_t001	81.034	58	10	1	19	76	347	403	4.25e-24	92.8
transcript:Vitvi01g01743_t001	transcript:Vitvi01g01743_t001	100.000	264	0	0	1	264	1	264	0.0	538
transcript:Vitvi01g01743_t001	transcript:Vitvi14g01480_t001	38.776	196	102	5	83	262	93	286	8.92e-37	131
transcript:Vitvi01g01743_t001	transcript:Vitvi10g02053_t001	42.029	138	75	2	75	212	281	413	6.80e-31	119
transcript:Vitvi01g01743_t001	transcript:Vitvi07g00781_t001	46.377	138	68	2	49	185	561	693	7.14e-31	120
transcript:Vitvi01g01743_t001	transcript:Vitvi06g04253_t001	39.806	103	61	1	84	186	330	431	1.95e-17	81.6
transcript:Vitvi01g00555_t001	transcript:Vitvi01g00555_t001	100.000	319	0	0	1	319	1	319	0.0	652
transcript:Vitvi01g00555_t001	transcript:Vitvi01g00554_t001	79.439	321	64	1	1	319	1	321	0.0	528
transcript:Vitvi01g00555_t001	transcript:Vitvi01g00557_t001	65.421	321	109	1	1	319	130	450	6.63e-148	423
transcript:Vitvi01g00555_t001	transcript:Vitvi01g00556_t004	65.313	320	108	2	1	318	1	319	2.15e-147	417
transcript:Vitvi01g00555_t001	transcript:Vitvi05g01740_t001	57.460	315	133	1	4	317	3	317	1.55e-131	377
transcript:Vitvi01g02132_t001	transcript:Vitvi01g02132_t001	100.000	228	0	0	1	228	1	228	1.82e-170	468
transcript:Vitvi01g02132_t001	transcript:Vitvi01g02131_t001	89.083	229	24	1	1	228	1	229	1.22e-150	417
transcript:Vitvi01g02132_t001	transcript:Vitvi01g01007_t001	89.083	229	24	1	1	228	1	229	1.23e-150	417
transcript:Vitvi01g02132_t001	transcript:Vitvi17g00592_t001	53.425	219	101	1	1	218	1	219	1.35e-84	250
transcript:Vitvi01g02132_t001	transcript:Vitvi17g01467_t001	54.867	226	101	1	1	225	1	226	6.42e-84	249
transcript:Vitvi01g01558_t001	transcript:Vitvi01g01558_t001	100.000	249	0	0	1	249	1	249	0.0	508
transcript:Vitvi01g01558_t001	transcript:Vitvi14g01595_t001	59.843	254	96	3	1	249	1	253	2.27e-102	297
transcript:Vitvi01g01258_t001	transcript:Vitvi01g01258_t001	100.000	989	0	0	1	989	1	989	0.0	2010
transcript:Vitvi01g01258_t001	transcript:Vitvi12g02037_t001	65.048	947	313	8	39	981	30	962	0.0	1203
transcript:Vitvi01g01258_t001	transcript:Vitvi07g04652_t001	60.718	947	361	7	39	982	31	969	0.0	1155
transcript:Vitvi01g01258_t001	transcript:Vitvi18g01144_t001	54.822	954	410	12	39	981	33	976	0.0	989
transcript:Vitvi01g01258_t001	transcript:Vitvi16g00501_t001	42.667	975	525	15	31	980	28	993	0.0	734
transcript:Vitvi01g01621_t001	transcript:Vitvi01g01621_t001	100.000	386	0	0	1	386	1	386	0.0	800
transcript:Vitvi01g01621_t001	transcript:Vitvi11g00446_t001	30.000	320	204	11	5	316	29	336	1.40e-32	126
transcript:Vitvi01g01621_t001	transcript:Vitvi06g00087_t001	28.660	321	205	11	5	316	38	343	6.04e-30	119
transcript:Vitvi01g01621_t001	transcript:Vitvi15g04623_t001	31.780	236	145	7	47	275	20	246	1.21e-27	110
transcript:Vitvi01g01621_t001	transcript:Vitvi15g01659_t001	28.723	282	183	8	47	319	20	292	3.06e-27	110
transcript:Vitvi01g04041_t001	transcript:Vitvi13g04749_t001	100.000	106	0	0	1	106	1	106	2.42e-72	209
transcript:Vitvi01g04041_t001	transcript:Vitvi01g04040_t001	100.000	106	0	0	1	106	1	106	2.42e-72	209
transcript:Vitvi01g04041_t001	transcript:Vitvi01g04041_t001	100.000	106	0	0	1	106	1	106	2.42e-72	209
transcript:Vitvi01g00668_t001	transcript:Vitvi01g00668_t001	100.000	135	0	0	1	135	1	135	3.64e-98	277
transcript:Vitvi01g00668_t001	transcript:Vitvi13g00324_t001	92.537	134	10	0	1	134	109	242	6.78e-77	228
transcript:Vitvi01g00668_t001	transcript:Vitvi06g00501_t001	70.504	139	35	2	1	134	161	298	1.07e-56	179
transcript:Vitvi01g01734_t001	transcript:Vitvi01g01734_t001	100.000	265	0	0	1	265	1	265	0.0	556
transcript:Vitvi01g01734_t001	transcript:Vitvi01g01459_t001	80.952	273	42	3	1	263	1	273	2.00e-155	434
transcript:Vitvi01g01734_t001	transcript:Vitvi14g01485_t001	66.527	239	71	2	33	262	83	321	1.94e-114	332
transcript:Vitvi01g01734_t001	transcript:Vitvi18g00492_t001	51.333	150	72	1	104	253	128	276	1.25e-52	172
transcript:Vitvi01g01734_t001	transcript:Vitvi07g04592_t001	39.103	156	61	2	98	253	47	168	5.41e-32	115
transcript:Vitvi01g04023_t001	transcript:Vitvi01g04023_t001	100.000	92	0	0	1	92	1	92	8.45e-62	182
transcript:Vitvi01g02254_t001	transcript:Vitvi01g02254_t001	100.000	1008	0	0	1	1008	1	1008	0.0	2020
transcript:Vitvi01g02254_t001	transcript:Vitvi01g04427_t001	85.615	577	75	2	150	726	17	585	0.0	949
transcript:Vitvi01g02254_t001	transcript:Vitvi01g04427_t001	32.181	376	239	8	526	889	190	561	5.67e-28	120
transcript:Vitvi01g02254_t001	transcript:Vitvi01g04427_t001	28.376	511	332	16	407	891	14	516	2.86e-23	105
transcript:Vitvi01g02254_t001	transcript:Vitvi01g04427_t001	29.534	386	219	14	90	449	189	547	6.43e-21	98.2
transcript:Vitvi01g02254_t001	transcript:Vitvi01g04414_t001	84.902	563	71	3	235	796	56	605	0.0	901
transcript:Vitvi01g02254_t001	transcript:Vitvi01g04414_t001	28.897	571	296	16	395	904	66	587	1.91e-32	134
transcript:Vitvi01g02254_t001	transcript:Vitvi01g04414_t001	26.987	667	303	22	24	620	23	575	1.19e-22	103
transcript:Vitvi01g02254_t001	transcript:Vitvi01g04429_t001	89.767	430	36	2	37	459	1	429	0.0	751
transcript:Vitvi01g02254_t001	transcript:Vitvi01g04429_t001	30.225	311	176	10	601	890	71	361	3.27e-20	94.4
transcript:Vitvi01g02254_t001	transcript:Vitvi01g04429_t001	28.125	384	225	12	333	692	67	423	4.02e-18	88.2
transcript:Vitvi01g02254_t001	transcript:Vitvi01g04429_t001	28.010	382	226	11	522	888	60	407	5.08e-16	81.6
transcript:Vitvi01g02254_t001	transcript:Vitvi01g02252_t001	67.252	626	197	6	335	955	62	684	0.0	726
transcript:Vitvi01g02254_t001	transcript:Vitvi01g02252_t001	35.215	673	352	19	44	682	1	623	3.03e-72	254
transcript:Vitvi01g00546_t001	transcript:Vitvi01g00546_t001	100.000	386	0	0	1	386	1	386	0.0	801
transcript:Vitvi01g00546_t001	transcript:Vitvi04g00473_t001	53.439	378	167	4	1	374	1	373	5.88e-140	403
transcript:Vitvi01g00546_t001	transcript:Vitvi12g00441_t001	28.939	311	182	8	6	289	7	305	3.43e-29	119
transcript:Vitvi01g00546_t001	transcript:Vitvi11g00523_t001	26.012	346	223	11	2	329	8	338	4.62e-29	118
transcript:Vitvi01g00546_t001	transcript:Vitvi01g00451_t002	28.435	313	191	8	1	289	4	307	4.91e-27	112
transcript:Vitvi01g00054_t002	transcript:Vitvi01g00054_t002	100.000	129	0	0	1	129	1	129	3.55e-91	259
transcript:Vitvi01g01057_t001	transcript:Vitvi01g01057_t001	100.000	505	0	0	1	505	1	505	0.0	1045
transcript:Vitvi01g01057_t001	transcript:Vitvi14g01327_t001	61.111	486	185	3	2	485	6	489	0.0	629
transcript:Vitvi01g01057_t001	transcript:Vitvi17g00443_t001	62.004	479	177	4	12	485	25	503	0.0	624
transcript:Vitvi01g01057_t001	transcript:Vitvi08g01308_t001	48.039	408	205	5	84	489	197	599	1.29e-135	405
transcript:Vitvi01g01057_t001	transcript:Vitvi18g00446_t001	49.157	415	186	6	93	492	123	527	1.66e-135	402
transcript:Vitvi01g04145_t001	transcript:Vitvi01g04145_t001	100.000	247	0	0	1	247	1	247	0.0	509
transcript:Vitvi01g04145_t001	transcript:Vitvi08g00788_t002	75.578	303	14	4	1	245	1	301	2.74e-155	437
transcript:Vitvi01g04145_t001	transcript:Vitvi18g01977_t001	44.335	203	72	4	78	243	213	411	7.92e-52	176
transcript:Vitvi01g04145_t001	transcript:Vitvi10g01035_t001	41.441	222	81	5	70	246	161	378	3.10e-51	173
transcript:Vitvi01g04145_t001	transcript:Vitvi07g02006_t001	41.704	223	81	5	67	244	245	463	2.70e-50	172
transcript:Vitvi01g04445_t001	transcript:Vitvi01g04445_t001	100.000	89	0	0	1	89	1	89	2.53e-59	176
transcript:Vitvi01g04445_t001	transcript:Vitvi14g02964_t001	64.286	56	20	0	3	58	2	57	7.97e-24	85.5
transcript:Vitvi01g04445_t001	transcript:Vitvi14g02965_t001	62.069	58	22	0	1	58	1	58	3.14e-22	82.0
transcript:Vitvi01g04445_t001	transcript:Vitvi01g02274_t001	60.714	56	22	0	3	58	2	57	2.19e-21	79.3
transcript:Vitvi01g04445_t001	transcript:Vitvi01g02275_t001	57.143	56	24	0	3	58	2	57	1.29e-20	77.4
transcript:Vitvi01g00659_t001	transcript:Vitvi01g00659_t001	100.000	607	0	0	1	607	1	607	0.0	1241
transcript:Vitvi01g00659_t001	transcript:Vitvi17g00897_t001	53.589	627	262	8	1	607	1	618	0.0	612
transcript:Vitvi01g00659_t001	transcript:Vitvi04g01467_t001	36.154	650	346	10	8	595	4	646	6.11e-112	348
transcript:Vitvi01g00659_t001	transcript:Vitvi03g00120_t001	43.494	269	149	3	328	594	384	651	4.26e-56	200
transcript:Vitvi01g00659_t001	transcript:Vitvi03g00120_t001	37.987	308	177	4	8	309	4	303	1.50e-50	185
transcript:Vitvi01g01759_t001	transcript:Vitvi01g01759_t001	100.000	764	0	0	1	764	1	764	0.0	1591
transcript:Vitvi01g01759_t001	transcript:Vitvi17g00036_t001	65.051	784	217	9	5	734	52	832	0.0	978
transcript:Vitvi01g01759_t001	transcript:Vitvi18g02390_t002	69.377	369	106	2	8	373	20	384	0.0	539
transcript:Vitvi01g01759_t001	transcript:Vitvi18g02390_t002	58.491	106	44	0	630	735	513	618	2.39e-34	139
transcript:Vitvi01g01759_t001	transcript:Vitvi12g02122_t001	65.517	406	124	8	8	405	20	417	6.21e-178	525
transcript:Vitvi01g01759_t001	transcript:Vitvi12g02122_t001	56.075	107	47	0	623	729	538	644	1.20e-33	137
transcript:Vitvi01g01759_t001	transcript:Vitvi02g00163_t001	67.769	363	109	5	8	367	12	369	1.15e-171	509
transcript:Vitvi01g01759_t001	transcript:Vitvi02g00163_t001	45.882	170	78	6	562	728	503	661	4.99e-33	135
transcript:Vitvi01g00045_t001	transcript:Vitvi01g00045_t001	100.000	438	0	0	1	438	1	438	0.0	894
transcript:Vitvi01g00045_t001	transcript:Vitvi19g01483_t001	32.558	344	201	7	51	373	218	551	2.38e-49	177
transcript:Vitvi01g00045_t001	transcript:Vitvi07g00597_t001	28.307	378	248	6	47	417	54	415	1.36e-42	155
transcript:Vitvi01g00045_t001	transcript:Vitvi12g02134_t002	27.439	328	220	7	56	381	120	431	4.16e-35	135
transcript:Vitvi01g00045_t001	transcript:Vitvi14g00198_t001	85.075	67	10	0	330	396	11	77	4.19e-31	114
transcript:Vitvi01g04136_t001	transcript:Vitvi01g04136_t001	100.000	86	0	0	1	86	1	86	7.28e-59	174
transcript:Vitvi01g04136_t001	transcript:Vitvi03g01190_t001	86.486	74	10	0	12	85	116	189	4.72e-40	132
transcript:Vitvi01g04136_t001	transcript:Vitvi07g01501_t001	85.135	74	11	0	12	85	116	189	3.85e-39	129
transcript:Vitvi01g04136_t001	transcript:Vitvi18g00438_t001	83.784	74	12	0	12	85	116	189	4.58e-39	129
transcript:Vitvi01g00442_t001	transcript:Vitvi01g00442_t001	100.000	618	0	0	1	618	1	618	0.0	1280
transcript:Vitvi01g00442_t001	transcript:Vitvi13g00613_t002	43.563	567	268	15	62	613	89	618	8.70e-138	415
transcript:Vitvi01g00442_t001	transcript:Vitvi19g04438_t001	31.188	202	63	4	260	458	138	266	1.30e-17	84.7
transcript:Vitvi01g01655_t001	transcript:Vitvi01g01655_t001	100.000	283	0	0	1	283	1	283	0.0	585
transcript:Vitvi01g01655_t001	transcript:Vitvi14g01540_t001	67.133	286	88	2	1	283	1	283	1.33e-139	394
transcript:Vitvi01g01655_t001	transcript:Vitvi12g02059_t001	49.758	207	100	4	61	267	75	277	9.02e-67	209
transcript:Vitvi01g01655_t001	transcript:Vitvi18g03385_t001	49.519	208	99	4	61	267	86	288	3.28e-64	203
transcript:Vitvi01g01655_t001	transcript:Vitvi12g02071_t001	49.282	209	100	4	60	267	68	271	4.15e-64	202
transcript:Vitvi01g01847_t001	transcript:Vitvi01g01847_t001	100.000	445	0	0	1	445	1	445	0.0	922
transcript:Vitvi01g01847_t001	transcript:Vitvi14g01984_t001	38.322	441	233	7	33	439	85	520	9.05e-108	329
transcript:Vitvi01g01847_t001	transcript:Vitvi14g00164_t001	38.462	468	238	11	12	444	86	538	3.09e-102	316
transcript:Vitvi01g01847_t001	transcript:Vitvi19g00720_t001	37.650	417	253	6	30	444	97	508	3.54e-101	315
transcript:Vitvi01g01847_t001	transcript:Vitvi17g00014_t001	36.242	447	265	9	2	440	72	506	2.02e-100	309
transcript:Vitvi01g02141_t001	transcript:Vitvi01g02141_t001	100.000	86	0	0	1	86	1	86	1.01e-58	174
transcript:Vitvi01g02141_t001	transcript:Vitvi14g00431_t001	85.882	85	12	0	1	85	1	85	1.59e-46	150
transcript:Vitvi01g02141_t001	transcript:Vitvi05g04540_t001	80.435	46	9	0	5	50	28	73	3.49e-22	81.3
transcript:Vitvi01g02141_t001	transcript:Vitvi16g04168_t001	80.435	46	9	0	5	50	37	82	5.17e-22	81.3
transcript:Vitvi01g02141_t001	transcript:Vitvi05g04539_t001	91.176	34	3	0	52	85	1	34	2.30e-15	63.9
transcript:Vitvi01g00530_t001	transcript:Vitvi01g00530_t001	100.000	821	0	0	1	821	1	821	0.0	1703
transcript:Vitvi01g00530_t001	transcript:Vitvi13g01700_t001	38.424	825	403	22	75	817	410	1211	2.07e-152	477
transcript:Vitvi01g00530_t001	transcript:Vitvi12g00684_t002	37.474	475	280	5	346	810	97	564	3.18e-90	296
transcript:Vitvi01g00530_t001	transcript:Vitvi00g04745_t001	33.491	424	244	7	355	761	76	478	1.73e-70	240
transcript:Vitvi01g01016_t001	transcript:Vitvi01g01016_t001	100.000	224	0	0	1	224	1	224	5.21e-162	446
transcript:Vitvi01g01016_t001	transcript:Vitvi14g02475_t001	57.212	208	87	1	10	217	11	216	2.47e-80	240
transcript:Vitvi01g01946_t001	transcript:Vitvi01g01946_t001	100.000	259	0	0	1	259	1	259	0.0	538
transcript:Vitvi01g01946_t001	transcript:Vitvi17g00311_t001	48.963	241	103	5	1	228	1	234	1.55e-62	197
transcript:Vitvi01g01946_t001	transcript:Vitvi14g01181_t001	44.444	270	134	4	1	255	26	294	8.42e-59	188
transcript:Vitvi01g01946_t001	transcript:Vitvi05g01103_t001	64.646	99	35	0	119	217	351	449	8.75e-38	139
transcript:Vitvi01g01946_t001	transcript:Vitvi17g00046_t001	72.619	84	22	1	134	216	165	248	5.80e-35	128
transcript:Vitvi01g02058_t001	transcript:Vitvi01g02058_t001	100.000	573	0	0	1	573	1	573	0.0	1178
transcript:Vitvi01g02058_t001	transcript:Vitvi01g00719_t001	87.260	573	71	2	1	573	1	571	0.0	984
transcript:Vitvi01g02058_t001	transcript:Vitvi01g02061_t001	84.146	574	90	1	1	573	1	574	0.0	971
transcript:Vitvi01g02058_t001	transcript:Vitvi01g00722_t001	72.775	573	154	2	1	573	1	571	0.0	887
transcript:Vitvi01g02058_t001	transcript:Vitvi01g04178_t001	99.543	438	2	0	1	438	1	438	0.0	884
transcript:Vitvi01g02058_t001	transcript:Vitvi01g04178_t001	42.949	312	176	2	171	481	11	321	9.66e-81	261
transcript:Vitvi01g02058_t001	transcript:Vitvi01g04178_t001	45.517	145	77	2	330	473	10	153	1.53e-36	142
transcript:Vitvi01g00205_t001	transcript:Vitvi01g00205_t001	100.000	56	0	0	1	56	1	56	1.88e-36	115
transcript:Vitvi01g00205_t001	transcript:Vitvi08g01680_t001	89.091	55	6	0	1	55	1	55	6.68e-32	104
transcript:Vitvi01g00205_t001	transcript:Vitvi05g01568_t001	94.444	54	3	0	1	54	1	54	1.87e-31	107
transcript:Vitvi01g00205_t001	transcript:Vitvi06g00080_t001	74.510	51	13	0	4	54	1	51	7.88e-22	80.1
transcript:Vitvi01g00205_t001	transcript:Vitvi10g00217_t001	71.795	39	11	0	16	54	103	141	6.94e-13	60.5
transcript:Vitvi01g00918_t001	transcript:Vitvi01g00918_t001	100.000	322	0	0	1	322	1	322	0.0	657
transcript:Vitvi01g00918_t001	transcript:Vitvi17g00540_t001	58.491	318	131	1	6	322	1	318	6.09e-127	365
transcript:Vitvi01g00918_t001	transcript:Vitvi14g01786_t001	47.577	227	92	6	32	252	18	223	5.56e-54	177
transcript:Vitvi01g00918_t001	transcript:Vitvi07g01488_t001	53.957	139	46	2	76	196	43	181	7.54e-37	134
transcript:Vitvi01g00918_t001	transcript:Vitvi18g00448_t001	52.899	138	61	1	55	188	22	159	3.04e-36	131
transcript:Vitvi01g02227_t001	transcript:Vitvi01g02227_t001	100.000	562	0	0	1	562	1	562	0.0	1165
transcript:Vitvi01g02227_t001	transcript:Vitvi01g01575_t001	92.872	491	35	0	71	561	1	491	0.0	938
transcript:Vitvi01g02227_t001	transcript:Vitvi01g02224_t001	68.922	473	132	4	71	531	1	470	0.0	659
transcript:Vitvi01g02227_t001	transcript:Vitvi01g01573_t001	65.145	482	155	3	65	543	1	472	0.0	658
transcript:Vitvi01g02227_t001	transcript:Vitvi01g01572_t001	65.435	460	144	4	77	531	1	450	0.0	619
transcript:Vitvi01g01777_t001	transcript:Vitvi01g01777_t001	100.000	247	0	0	1	247	1	247	0.0	506
transcript:Vitvi01g01777_t001	transcript:Vitvi17g00018_t001	65.462	249	81	1	4	247	9	257	1.16e-123	351
transcript:Vitvi01g01777_t001	transcript:Vitvi01g00501_t001	34.615	234	148	3	16	245	3	235	4.82e-48	159
transcript:Vitvi01g01777_t001	transcript:Vitvi18g00957_t003	31.707	205	127	6	40	237	42	240	2.62e-24	98.2
transcript:Vitvi01g01777_t001	transcript:Vitvi18g00372_t001	30.846	201	129	5	41	236	66	261	8.05e-24	98.2
transcript:Vitvi01g04404_t001	transcript:Vitvi01g04404_t001	100.000	102	0	0	1	102	1	102	2.16e-67	197
transcript:Vitvi01g04404_t001	transcript:Vitvi01g02232_t001	97.059	102	3	0	1	102	40	141	4.26e-65	192
transcript:Vitvi01g04404_t001	transcript:Vitvi01g01584_t001	96.078	102	4	0	1	102	40	141	6.90e-64	189
transcript:Vitvi01g04404_t001	transcript:Vitvi01g01588_t001	92.157	102	8	0	1	102	40	141	1.85e-61	183
transcript:Vitvi01g04404_t001	transcript:Vitvi01g02233_t001	94.118	102	6	0	1	102	40	141	2.31e-61	183
transcript:Vitvi01g01662_t001	transcript:Vitvi01g01662_t001	100.000	461	0	0	1	461	1	461	0.0	966
transcript:Vitvi01g01662_t001	transcript:Vitvi14g01313_t001	30.435	345	211	11	106	436	89	418	3.56e-35	135
transcript:Vitvi01g01662_t001	transcript:Vitvi01g00096_t001	25.203	369	235	9	98	434	29	388	3.63e-32	127
transcript:Vitvi01g01662_t001	transcript:Vitvi04g00281_t001	23.704	405	242	14	112	461	16	408	2.10e-31	124
transcript:Vitvi01g01662_t001	transcript:Vitvi09g00181_t001	55.046	109	49	0	286	394	9	117	9.91e-31	114
transcript:Vitvi01g04120_t001	transcript:Vitvi01g04120_t001	100.000	119	0	0	1	119	1	119	2.63e-84	241
transcript:Vitvi01g00135_t002	transcript:Vitvi01g00135_t002	100.000	711	0	0	1	711	1	711	0.0	1457
transcript:Vitvi01g02157_t001	transcript:Vitvi01g02157_t001	100.000	503	0	0	1	503	1	503	0.0	1038
transcript:Vitvi01g02157_t001	transcript:Vitvi14g02007_t001	66.469	507	148	9	1	502	1	490	0.0	647
transcript:Vitvi01g02157_t001	transcript:Vitvi14g02007_t001	50.617	81	39	1	247	326	415	495	7.45e-18	86.3
transcript:Vitvi01g02157_t001	transcript:Vitvi08g01134_t001	39.530	468	205	11	63	486	22	455	1.11e-87	277
transcript:Vitvi01g02157_t001	transcript:Vitvi19g00927_t001	51.768	311	101	8	232	501	303	605	2.40e-87	283
transcript:Vitvi01g02157_t001	transcript:Vitvi19g00617_t001	52.747	273	117	4	229	500	328	589	2.73e-85	277
transcript:Vitvi01g00620_t001	transcript:Vitvi01g00620_t001	100.000	506	0	0	1	506	1	506	0.0	1045
transcript:Vitvi01g00620_t001	transcript:Vitvi01g00619_t001	94.862	506	26	0	1	506	1	506	0.0	956
transcript:Vitvi01g00620_t001	transcript:Vitvi01g00621_t001	92.885	506	36	0	1	506	1	506	0.0	912
transcript:Vitvi01g00620_t001	transcript:Vitvi01g02026_t001	92.688	506	37	0	1	506	1	506	0.0	907
transcript:Vitvi01g00620_t001	transcript:Vitvi01g00617_t001	74.781	456	114	1	47	501	45	500	0.0	677
transcript:Vitvi01g02092_t001	transcript:Vitvi01g02092_t001	100.000	478	0	0	1	478	1	478	0.0	989
transcript:Vitvi01g02092_t001	transcript:Vitvi11g00226_t001	58.272	405	166	1	61	465	19	420	5.85e-171	488
transcript:Vitvi01g02092_t001	transcript:Vitvi09g00220_t001	60.263	380	151	0	86	465	44	423	1.27e-167	479
transcript:Vitvi01g02092_t001	transcript:Vitvi18g00262_t001	57.108	415	177	1	53	467	73	486	4.01e-167	480
transcript:Vitvi01g02092_t001	transcript:Vitvi08g01408_t001	55.181	386	171	2	81	465	42	426	4.00e-155	447
transcript:Vitvi01g00070_t001	transcript:Vitvi01g00070_t001	100.000	609	0	0	1	609	1	609	0.0	1260
transcript:Vitvi01g00070_t001	transcript:Vitvi18g00414_t001	55.032	616	253	8	15	608	80	693	0.0	692
transcript:Vitvi01g00070_t001	transcript:Vitvi08g01679_t001	35.149	569	313	17	61	605	61	597	3.13e-103	325
transcript:Vitvi01g00070_t001	transcript:Vitvi18g00213_t001	35.075	536	307	13	88	605	154	666	1.02e-101	322
transcript:Vitvi01g00070_t001	transcript:Vitvi14g01668_t001	31.452	620	361	14	19	603	14	604	4.52e-101	319
transcript:Vitvi01g00451_t002	transcript:Vitvi01g00451_t002	100.000	569	0	0	1	569	1	569	0.0	1172
transcript:Vitvi01g00451_t002	transcript:Vitvi11g01139_t001	63.566	516	172	6	1	505	1	511	0.0	638
transcript:Vitvi01g00451_t002	transcript:Vitvi11g00523_t001	51.807	581	226	12	2	562	5	551	7.96e-179	516
transcript:Vitvi01g00451_t002	transcript:Vitvi11g00815_t001	47.764	559	239	11	2	541	6	530	7.86e-163	474
transcript:Vitvi01g00451_t002	transcript:Vitvi12g01626_t001	33.946	598	308	21	8	544	7	578	1.24e-78	258
transcript:Vitvi01g00296_t001	transcript:Vitvi01g00296_t001	100.000	539	0	0	1	539	1	539	0.0	1113
transcript:Vitvi01g00296_t001	transcript:Vitvi01g01843_t001	43.881	572	280	5	1	532	87	657	6.06e-167	491
transcript:Vitvi01g00296_t001	transcript:Vitvi01g01843_t001	27.912	498	278	7	56	476	42	535	3.75e-56	200
transcript:Vitvi01g00296_t001	transcript:Vitvi08g01409_t001	43.967	489	272	2	2	489	74	561	4.96e-154	451
transcript:Vitvi01g00296_t001	transcript:Vitvi08g01409_t001	25.214	234	156	6	1	219	267	496	8.81e-13	70.5
transcript:Vitvi01g00296_t001	transcript:Vitvi14g02012_t001	43.378	521	290	4	1	518	65	583	8.61e-154	452
transcript:Vitvi01g00296_t001	transcript:Vitvi14g02012_t001	22.824	425	242	6	58	441	24	403	6.01e-25	108
transcript:Vitvi01g00296_t001	transcript:Vitvi06g00625_t001	39.755	571	302	5	1	530	85	654	7.61e-151	449
transcript:Vitvi01g01664_t001	transcript:Vitvi01g01664_t001	100.000	818	0	0	1	818	1	818	0.0	1710
transcript:Vitvi01g01664_t001	transcript:Vitvi16g01222_t001	54.490	824	297	15	1	793	1	777	0.0	824
transcript:Vitvi01g01664_t001	transcript:Vitvi17g00090_t002	52.970	623	252	11	167	758	270	882	0.0	592
transcript:Vitvi01g01664_t001	transcript:Vitvi17g00090_t002	65.455	165	54	2	1	164	1	163	1.78e-63	229
transcript:Vitvi01g01664_t001	transcript:Vitvi12g00687_t001	42.464	763	364	15	1	742	1	709	0.0	547
transcript:Vitvi01g01664_t001	transcript:Vitvi17g04018_t001	51.648	364	126	6	397	755	108	426	3.84e-118	363
transcript:Vitvi01g01664_t001	transcript:Vitvi17g04018_t001	48.148	54	25	1	180	230	24	77	3.49e-11	65.9
transcript:Vitvi01g00803_t002	transcript:Vitvi01g00803_t002	100.000	349	0	0	1	349	1	349	0.0	702
transcript:Vitvi01g00803_t002	transcript:Vitvi01g00810_t001	71.875	352	96	2	1	349	1	352	0.0	520
transcript:Vitvi01g00803_t002	transcript:Vitvi01g00812_t001	69.516	351	105	1	1	349	1	351	1.37e-177	496
transcript:Vitvi01g00803_t002	transcript:Vitvi14g01806_t001	48.159	353	176	4	2	347	6	358	1.18e-109	324
transcript:Vitvi01g00803_t002	transcript:Vitvi01g00814_t002	52.663	338	156	3	8	343	10	345	7.12e-109	322
transcript:Vitvi01g01592_t001	transcript:Vitvi01g01592_t001	100.000	476	0	0	1	476	1	476	0.0	923
transcript:Vitvi01g01592_t001	transcript:Vitvi01g02247_t001	37.580	471	190	11	74	447	134	597	5.15e-69	234
transcript:Vitvi01g01592_t001	transcript:Vitvi01g02247_t001	37.385	436	207	13	68	446	56	482	3.53e-43	162
transcript:Vitvi01g01592_t001	transcript:Vitvi01g02247_t001	33.934	333	181	6	69	398	326	622	1.09e-35	140
transcript:Vitvi01g01592_t001	transcript:Vitvi01g02247_t001	38.462	234	89	3	288	466	81	314	1.17e-28	119
transcript:Vitvi01g01592_t001	transcript:Vitvi11g00766_t001	39.270	466	260	6	9	466	98	548	1.78e-65	228
transcript:Vitvi01g01592_t001	transcript:Vitvi11g00766_t001	41.330	421	223	7	32	446	170	572	4.00e-63	221
transcript:Vitvi01g01592_t001	transcript:Vitvi11g00766_t001	40.102	394	218	6	69	455	248	630	3.11e-60	213
transcript:Vitvi01g01592_t001	transcript:Vitvi11g00766_t001	35.236	403	232	6	68	446	463	860	2.25e-51	187
transcript:Vitvi01g01592_t001	transcript:Vitvi11g00766_t001	36.203	395	235	5	68	454	367	752	1.33e-48	179
transcript:Vitvi01g01592_t001	transcript:Vitvi01g02252_t001	36.647	513	215	13	31	447	98	596	2.67e-65	224
transcript:Vitvi01g01592_t001	transcript:Vitvi01g02252_t001	37.156	436	208	12	68	446	56	482	1.83e-42	160
transcript:Vitvi01g01592_t001	transcript:Vitvi01g02252_t001	38.889	234	88	4	288	466	81	314	2.90e-29	121
transcript:Vitvi01g01592_t001	transcript:Vitvi01g02252_t001	30.458	371	177	8	35	326	253	621	5.30e-24	105
transcript:Vitvi01g01592_t001	transcript:Vitvi13g04475_t001	39.806	412	212	7	35	446	150	525	1.85e-61	217
transcript:Vitvi01g01592_t001	transcript:Vitvi13g04475_t001	37.529	429	211	6	68	446	368	789	6.71e-58	206
transcript:Vitvi01g01592_t001	transcript:Vitvi13g04475_t001	38.717	421	216	6	31	423	194	600	8.35e-58	206
transcript:Vitvi01g01592_t001	transcript:Vitvi13g04475_t001	35.514	428	252	8	26	446	643	1053	3.82e-55	198
transcript:Vitvi01g01592_t001	transcript:Vitvi13g04475_t001	40.260	385	196	6	76	455	135	490	7.48e-55	197
transcript:Vitvi01g01592_t001	transcript:Vitvi13g04475_t001	33.875	431	258	9	3	425	647	1058	5.41e-50	183
transcript:Vitvi01g04233_t001	transcript:Vitvi01g04233_t001	100.000	70	0	0	1	70	1	70	1.93e-47	144
transcript:Vitvi01g00298_t001	transcript:Vitvi01g00298_t001	100.000	331	0	0	1	331	1	331	0.0	681
transcript:Vitvi01g00298_t001	transcript:Vitvi07g00154_t001	49.123	285	121	7	47	328	33	296	6.63e-84	256
transcript:Vitvi01g00298_t001	transcript:Vitvi05g00421_t001	48.780	287	122	6	45	328	31	295	1.04e-82	253
transcript:Vitvi01g00298_t001	transcript:Vitvi09g01036_t001	46.831	284	117	7	47	328	29	280	7.28e-78	240
transcript:Vitvi01g00298_t001	transcript:Vitvi08g00965_t001	39.568	278	144	8	54	328	1	257	1.54e-61	196
transcript:Vitvi01g00537_t002	transcript:Vitvi01g00537_t002	100.000	706	0	0	1	706	1	706	0.0	1459
transcript:Vitvi01g00537_t002	transcript:Vitvi07g00190_t001	31.652	575	287	18	42	611	36	509	3.06e-68	233
transcript:Vitvi01g00537_t002	transcript:Vitvi12g01868_t001	35.484	217	136	3	278	491	160	375	1.25e-35	140
transcript:Vitvi01g00537_t002	transcript:Vitvi04g01448_t001	36.000	225	134	5	278	496	207	427	1.22e-34	138
transcript:Vitvi01g00079_t001	transcript:Vitvi01g00079_t001	100.000	701	0	0	1	701	1	701	0.0	1453
transcript:Vitvi01g00079_t001	transcript:Vitvi13g01253_t001	38.282	687	406	7	22	700	34	710	8.11e-166	497
transcript:Vitvi01g00079_t001	transcript:Vitvi03g00511_t001	37.266	695	412	8	25	700	18	707	1.78e-150	457
transcript:Vitvi01g00079_t001	transcript:Vitvi03g00777_t001	37.021	705	426	9	2	700	15	707	1.80e-148	452
transcript:Vitvi01g00079_t001	transcript:Vitvi10g00611_t001	36.953	663	408	7	44	700	106	764	9.12e-148	452
transcript:Vitvi01g00079_t001	transcript:Vitvi10g00611_t001	30.044	456	293	8	170	610	28	472	5.15e-60	216
transcript:Vitvi01g00318_t001	transcript:Vitvi01g00318_t001	100.000	672	0	0	1	672	1	672	0.0	1382
transcript:Vitvi01g00318_t001	transcript:Vitvi08g01537_t001	47.111	675	292	16	29	665	31	678	0.0	533
transcript:Vitvi01g00318_t001	transcript:Vitvi11g00401_t001	47.605	668	289	15	11	661	9	632	1.89e-175	514
transcript:Vitvi01g00318_t001	transcript:Vitvi04g00104_t001	46.154	637	263	17	17	642	10	577	1.17e-165	488
transcript:Vitvi01g00318_t001	transcript:Vitvi06g00812_t001	44.697	660	304	18	9	651	39	654	1.67e-161	479
transcript:Vitvi01g01903_t001	transcript:Vitvi01g01903_t001	100.000	266	0	0	1	266	1	266	0.0	544
transcript:Vitvi01g01903_t001	transcript:Vitvi11g00823_t001	67.442	172	53	1	67	238	46	214	1.06e-78	237
transcript:Vitvi01g04452_t001	transcript:Vitvi01g04452_t001	100.000	68	0	0	1	68	1	68	1.64e-47	144
transcript:Vitvi01g02044_t001	transcript:Vitvi01g02044_t001	100.000	179	0	0	1	179	1	179	1.72e-128	357
transcript:Vitvi01g02044_t001	transcript:Vitvi07g02228_t001	33.803	142	88	2	37	172	68	209	3.04e-18	78.6
transcript:Vitvi01g04332_t001	transcript:Vitvi01g04332_t001	100.000	134	0	0	1	134	1	134	1.32e-96	273
transcript:Vitvi01g04332_t001	transcript:Vitvi01g04198_t001	53.143	175	36	1	1	129	1	175	3.26e-54	167
transcript:Vitvi01g04332_t001	transcript:Vitvi01g00762_t001	52.841	176	36	1	1	129	1	176	3.33e-53	165
transcript:Vitvi01g04332_t001	transcript:Vitvi01g04195_t001	52.571	175	37	1	1	129	1	175	4.21e-52	162
transcript:Vitvi01g04332_t001	transcript:Vitvi01g02073_t001	49.133	173	44	2	1	129	1	173	1.63e-47	150
transcript:Vitvi01g00183_t001	transcript:Vitvi01g00183_t001	100.000	1003	0	0	1	1003	1	1003	0.0	2071
transcript:Vitvi01g00183_t001	transcript:Vitvi16g00069_t001	87.762	956	117	0	48	1003	1	956	0.0	1715
transcript:Vitvi01g00183_t001	transcript:Vitvi03g00210_t001	36.247	858	461	21	34	861	79	880	3.28e-155	485
transcript:Vitvi01g00183_t001	transcript:Vitvi16g00065_t001	73.932	234	55	1	473	700	8	241	1.23e-112	355
transcript:Vitvi01g00183_t001	transcript:Vitvi16g00065_t001	75.258	194	33	1	766	959	223	401	3.23e-79	265
transcript:Vitvi01g00183_t001	transcript:Vitvi18g01975_t001	76.667	60	14	0	269	328	11	70	3.48e-24	96.7
transcript:Vitvi01g00255_t002	transcript:Vitvi01g00255_t002	100.000	235	0	0	1	235	1	235	4.06e-170	467
transcript:Vitvi01g00255_t002	transcript:Vitvi04g01158_t001	44.000	225	109	2	3	227	78	285	1.46e-53	174
transcript:Vitvi01g00255_t002	transcript:Vitvi05g00936_t001	39.912	228	115	5	8	229	140	351	1.88e-34	125
transcript:Vitvi01g00255_t002	transcript:Vitvi02g00068_t001	33.772	228	133	4	5	229	177	389	6.46e-24	98.6
transcript:Vitvi01g04138_t001	transcript:Vitvi01g04138_t001	100.000	104	0	0	1	104	1	104	1.03e-74	216
transcript:Vitvi01g04138_t001	transcript:Vitvi15g00627_t001	77.778	63	8	1	48	104	25	87	1.55e-25	90.9
transcript:Vitvi01g04138_t001	transcript:Vitvi01g01552_t001	89.189	37	4	0	63	99	144	180	8.83e-15	68.2
transcript:Vitvi01g04346_t001	transcript:Vitvi01g04346_t001	100.000	230	0	0	1	230	1	230	4.12e-173	474
transcript:Vitvi01g04346_t001	transcript:Vitvi02g00222_t004	92.199	141	11	0	89	229	287	427	6.55e-85	263
transcript:Vitvi01g04346_t001	transcript:Vitvi16g01366_t002	72.308	130	36	0	100	229	255	384	2.69e-54	182
transcript:Vitvi01g04346_t001	transcript:Vitvi01g04376_t001	75.714	70	17	0	80	149	41	110	1.68e-30	108
transcript:Vitvi01g04346_t001	transcript:Vitvi05g00007_t001	80.597	67	11	1	17	81	23	89	5.89e-20	81.3
transcript:Vitvi01g04163_t001	transcript:Vitvi01g04163_t001	100.000	70	0	0	1	70	1	70	4.66e-47	143
transcript:Vitvi01g01127_t001	transcript:Vitvi01g01127_t001	100.000	84	0	0	1	84	1	84	2.47e-57	170
transcript:Vitvi01g01127_t001	transcript:Vitvi09g00135_t001	71.287	101	11	2	1	83	919	1019	6.65e-40	139
transcript:Vitvi01g00424_t001	transcript:Vitvi01g00424_t001	100.000	98	0	0	1	98	1	98	3.01e-65	191
transcript:Vitvi01g00424_t001	transcript:Vitvi08g00971_t001	85.714	98	14	0	1	98	1	98	2.72e-57	171
transcript:Vitvi01g00424_t001	transcript:Vitvi06g01149_t001	82.653	98	17	0	1	98	1	98	1.05e-56	169
transcript:Vitvi01g00424_t001	transcript:Vitvi11g00044_t002	39.583	96	56	2	3	96	156	251	7.94e-11	56.2
transcript:Vitvi01g00424_t001	transcript:Vitvi17g01403_t001	36.458	96	59	2	3	96	156	251	8.96e-11	56.2
transcript:Vitvi01g00740_t001	transcript:Vitvi01g00740_t001	100.000	270	0	0	1	270	1	270	0.0	565
transcript:Vitvi01g00740_t001	transcript:Vitvi01g00739_t001	72.611	314	30	2	13	270	177	490	9.61e-163	460
transcript:Vitvi01g00740_t001	transcript:Vitvi01g00742_t001	56.913	311	78	2	12	266	177	487	5.38e-125	364
transcript:Vitvi01g00740_t001	transcript:Vitvi01g00741_t001	54.777	314	86	2	12	269	187	500	1.44e-117	346
transcript:Vitvi01g00740_t001	transcript:Vitvi13g01673_t001	44.771	306	105	3	14	264	153	449	2.73e-86	266
transcript:Vitvi01g04299_t001	transcript:Vitvi01g04299_t001	100.000	192	0	0	1	192	1	192	1.85e-144	399
transcript:Vitvi01g04299_t001	transcript:Vitvi01g04295_t001	95.213	188	4	1	1	183	1	188	1.52e-130	365
transcript:Vitvi01g04299_t001	transcript:Vitvi04g04148_t001	88.550	131	10	1	58	183	74	204	7.59e-80	238
transcript:Vitvi01g04299_t001	transcript:Vitvi12g04261_t001	83.453	139	18	1	58	191	74	212	5.19e-79	235
transcript:Vitvi01g04299_t001	transcript:Vitvi13g04559_t001	84.956	113	11	2	77	183	5	117	4.31e-64	194
transcript:Vitvi01g00916_t001	transcript:Vitvi01g00916_t001	100.000	188	0	0	1	188	1	188	3.03e-134	373
transcript:Vitvi01g04380_t001	transcript:Vitvi01g04380_t001	100.000	101	0	0	1	101	1	101	4.78e-71	206
transcript:Vitvi01g04380_t001	transcript:Vitvi01g01514_t001	81.633	98	18	0	2	99	112	209	5.77e-51	165
transcript:Vitvi01g04380_t001	transcript:Vitvi01g01520_t001	43.750	64	36	0	23	86	139	202	2.59e-13	63.9
transcript:Vitvi01g04380_t001	transcript:Vitvi18g00135_t001	44.048	84	42	3	2	81	112	194	2.09e-11	58.5
transcript:Vitvi01g00185_t001	transcript:Vitvi01g00185_t001	100.000	153	0	0	1	153	1	153	4.93e-112	314
transcript:Vitvi01g00185_t001	transcript:Vitvi16g00816_t001	88.667	150	16	1	1	149	1	150	1.30e-94	273
transcript:Vitvi01g00185_t001	transcript:Vitvi16g00816_t001	74.627	67	17	0	17	83	171	237	3.45e-26	99.0
transcript:Vitvi01g00185_t001	transcript:Vitvi16g00851_t001	75.000	152	37	1	3	153	2	153	1.47e-71	211
transcript:Vitvi01g00185_t001	transcript:Vitvi01g04044_t001	80.682	88	17	0	1	88	1	88	3.10e-47	148
transcript:Vitvi01g00185_t001	transcript:Vitvi02g00461_t002	48.366	153	72	3	3	148	17	169	1.70e-42	139
transcript:Vitvi01g04276_t001	transcript:Vitvi01g04276_t001	100.000	907	0	0	1	907	1	907	0.0	1485
transcript:Vitvi01g04459_t001	transcript:Vitvi01g04462_t001	100.000	137	0	0	1	137	1	137	1.26e-96	273
transcript:Vitvi01g04459_t001	transcript:Vitvi01g04459_t001	100.000	137	0	0	1	137	1	137	1.26e-96	273
transcript:Vitvi01g04459_t001	transcript:Vitvi01g04460_t001	91.971	137	11	0	1	137	1	137	2.79e-87	250
transcript:Vitvi01g04459_t001	transcript:Vitvi17g00075_t001	58.586	99	41	0	37	135	70	168	6.52e-38	126
transcript:Vitvi01g04459_t001	transcript:Vitvi10g00228_t001	52.525	99	47	0	37	135	78	176	3.83e-35	119
transcript:Vitvi01g02001_t001	transcript:Vitvi01g02001_t001	100.000	362	0	0	1	362	1	362	0.0	756
transcript:Vitvi01g02001_t001	transcript:Vitvi01g01997_t001	80.939	362	68	1	1	362	1	361	0.0	616
transcript:Vitvi01g02001_t001	transcript:Vitvi01g01998_t005	80.170	353	70	0	10	362	2	354	0.0	594
transcript:Vitvi01g02001_t001	transcript:Vitvi17g01378_t001	50.980	357	169	2	11	361	12	368	1.50e-129	375
transcript:Vitvi01g02001_t001	transcript:Vitvi14g01051_t001	51.821	357	169	2	6	361	2	356	1.80e-126	367
transcript:Vitvi01g02099_t001	transcript:Vitvi01g02099_t001	100.000	731	0	0	1	731	1	731	0.0	1513
transcript:Vitvi01g02099_t001	transcript:Vitvi14g01614_t001	45.196	562	246	13	175	726	37	546	1.54e-155	463
transcript:Vitvi01g02099_t001	transcript:Vitvi18g00089_t001	38.702	416	228	6	315	727	204	595	1.90e-94	305
transcript:Vitvi01g01443_t001	transcript:Vitvi01g01443_t001	100.000	291	0	0	1	291	1	291	0.0	591
transcript:Vitvi01g01443_t001	transcript:Vitvi10g00116_t001	62.319	276	104	0	16	291	15	290	1.22e-122	352
transcript:Vitvi01g01443_t001	transcript:Vitvi12g00858_t001	57.565	271	115	0	21	291	21	291	3.20e-118	340
transcript:Vitvi01g01443_t001	transcript:Vitvi18g02955_t001	92.857	70	5	0	89	158	1	70	4.17e-41	137
transcript:Vitvi01g01443_t001	transcript:Vitvi18g02950_t001	91.429	70	6	0	89	158	1	70	3.06e-40	134
transcript:Vitvi01g01881_t001	transcript:Vitvi01g01881_t001	100.000	178	0	0	1	178	1	178	6.84e-134	371
transcript:Vitvi01g01881_t001	transcript:Vitvi01g01877_t001	90.556	180	15	1	1	178	1	180	1.11e-119	335
transcript:Vitvi01g01881_t001	transcript:Vitvi01g01878_t001	72.500	160	41	1	17	176	20	176	1.04e-82	242
transcript:Vitvi01g01881_t001	transcript:Vitvi01g01883_t001	27.778	180	110	6	4	172	11	181	1.46e-16	73.2
transcript:Vitvi01g04050_t001	transcript:Vitvi01g04050_t001	100.000	76	0	0	1	76	1	76	2.96e-49	149
transcript:Vitvi01g04050_t001	transcript:Vitvi19g04482_t001	52.000	75	33	1	1	72	1	75	4.76e-18	70.5
transcript:Vitvi01g04050_t001	transcript:Vitvi01g01912_t001	50.746	67	30	1	1	64	1	67	9.69e-14	59.3
transcript:Vitvi01g04050_t001	transcript:Vitvi03g04369_t001	47.887	71	31	1	1	71	1	65	7.47e-13	57.0
transcript:Vitvi01g01373_t001	transcript:Vitvi01g01373_t001	100.000	208	0	0	1	208	1	208	1.07e-149	413
transcript:Vitvi01g01720_t001	transcript:Vitvi01g01720_t001	100.000	276	0	0	1	276	1	276	0.0	560
transcript:Vitvi01g01720_t001	transcript:Vitvi02g01774_t001	29.070	258	170	3	16	272	47	292	3.25e-31	117
transcript:Vitvi01g01720_t001	transcript:Vitvi05g00137_t001	28.814	236	150	4	7	241	10	228	1.12e-24	99.4
transcript:Vitvi01g01720_t001	transcript:Vitvi05g00020_t002	28.902	173	116	2	30	201	29	195	7.85e-18	82.8
transcript:Vitvi01g01720_t001	transcript:Vitvi11g00315_t001	24.020	204	135	3	21	219	18	206	1.64e-16	79.0
transcript:Vitvi01g00846_t002	transcript:Vitvi01g00846_t002	100.000	335	0	0	1	335	1	335	0.0	688
transcript:Vitvi01g00846_t002	transcript:Vitvi17g00742_t001	46.061	330	163	6	5	332	2	318	6.35e-79	243
transcript:Vitvi01g00846_t002	transcript:Vitvi14g01825_t001	45.921	331	158	7	5	333	2	313	4.84e-78	241
transcript:Vitvi01g00846_t002	transcript:Vitvi07g01032_t001	44.545	110	55	3	219	328	106	209	1.73e-16	77.0
transcript:Vitvi01g00853_t001	transcript:Vitvi01g00853_t001	100.000	377	0	0	1	377	1	377	0.0	780
transcript:Vitvi01g00853_t001	transcript:Vitvi00g04625_t001	31.551	374	197	13	20	376	300	631	3.54e-39	147
transcript:Vitvi01g00853_t001	transcript:Vitvi10g04040_t001	31.551	374	197	13	20	376	300	631	3.54e-39	147
transcript:Vitvi01g01348_t001	transcript:Vitvi01g01348_t001	100.000	376	0	0	1	376	1	376	0.0	772
transcript:Vitvi01g01348_t001	transcript:Vitvi09g01604_t001	47.980	396	168	6	7	372	12	399	3.91e-118	348
transcript:Vitvi01g01348_t001	transcript:Vitvi12g02415_t001	37.771	323	174	2	48	370	29	324	8.47e-76	237
transcript:Vitvi01g01348_t001	transcript:Vitvi11g01442_t001	38.855	332	169	4	45	372	25	326	1.80e-75	236
transcript:Vitvi01g01348_t001	transcript:Vitvi12g00532_t001	38.080	323	173	3	48	370	29	324	7.23e-75	234
transcript:Vitvi01g00781_t001	transcript:Vitvi01g00781_t001	100.000	589	0	0	1	589	1	589	0.0	1214
transcript:Vitvi01g00781_t001	transcript:Vitvi14g01795_t001	56.944	576	231	5	24	585	25	597	0.0	641
transcript:Vitvi01g00781_t001	transcript:Vitvi04g01078_t001	33.205	521	297	12	83	569	55	558	9.61e-81	265
transcript:Vitvi01g00781_t001	transcript:Vitvi08g01142_t003	38.418	354	182	10	251	577	538	882	1.37e-59	213
transcript:Vitvi01g00781_t001	transcript:Vitvi03g00338_t001	36.957	322	178	7	269	567	117	436	1.56e-59	206
transcript:Vitvi01g00368_t001	transcript:Vitvi01g00368_t001	100.000	353	0	0	1	353	1	353	0.0	712
transcript:Vitvi01g02051_t001	transcript:Vitvi01g02051_t001	100.000	105	0	0	1	105	1	105	1.92e-74	215
transcript:Vitvi01g02051_t001	transcript:Vitvi13g01932_t001	58.929	56	23	0	21	76	7	62	1.50e-21	81.6
transcript:Vitvi01g02051_t001	transcript:Vitvi14g04261_t001	57.895	57	24	0	21	77	54	110	2.79e-21	82.0
transcript:Vitvi01g02051_t001	transcript:Vitvi13g01933_t001	58.929	56	23	0	21	76	7	62	8.09e-21	79.3
transcript:Vitvi01g02051_t001	transcript:Vitvi08g02169_t001	50.769	65	32	0	21	85	7	71	1.15e-20	79.0
transcript:Vitvi01g01508_t001	transcript:Vitvi01g01508_t001	100.000	396	0	0	1	396	1	396	0.0	813
transcript:Vitvi01g01508_t001	transcript:Vitvi14g01610_t001	66.667	468	81	7	1	396	1	465	0.0	600
transcript:Vitvi01g01508_t001	transcript:Vitvi04g00399_t001	91.713	181	15	0	216	396	17	197	1.18e-119	345
transcript:Vitvi01g01508_t001	transcript:Vitvi08g00157_t001	63.333	180	23	2	214	393	109	245	1.86e-68	218
transcript:Vitvi01g01508_t001	transcript:Vitvi07g00217_t001	39.526	253	117	7	112	362	105	323	6.15e-40	145
transcript:Vitvi01g04402_t001	transcript:Vitvi01g04402_t001	100.000	92	0	0	1	92	1	92	4.21e-60	177
transcript:Vitvi01g04402_t001	transcript:Vitvi01g02229_t001	100.000	92	0	0	1	92	50	141	9.00e-60	179
transcript:Vitvi01g04402_t001	transcript:Vitvi01g02228_t001	93.478	92	6	0	1	92	50	141	1.98e-54	165
transcript:Vitvi01g04402_t001	transcript:Vitvi01g04404_t001	92.391	92	7	0	1	92	11	102	2.34e-54	163
transcript:Vitvi01g04402_t001	transcript:Vitvi01g01585_t001	94.565	92	5	0	1	92	50	141	3.00e-54	164
transcript:Vitvi01g00072_t001	transcript:Vitvi01g00072_t001	100.000	628	0	0	1	628	1	628	0.0	1296
transcript:Vitvi01g00072_t001	transcript:Vitvi14g00675_t001	83.307	629	100	2	1	626	1	627	0.0	1064
transcript:Vitvi01g00072_t001	transcript:Vitvi14g00676_t001	82.671	629	104	2	1	626	1	627	0.0	1056
transcript:Vitvi01g00072_t001	transcript:Vitvi06g00961_t001	82.372	607	104	1	17	623	20	623	0.0	1038
transcript:Vitvi01g00072_t001	transcript:Vitvi08g00189_t003	75.758	627	151	1	1	626	1	627	0.0	998
transcript:Vitvi01g00733_t002	transcript:Vitvi01g00733_t002	100.000	276	0	0	1	276	1	276	0.0	573
transcript:Vitvi01g00733_t002	transcript:Vitvi05g00085_t001	50.000	268	131	2	9	276	253	517	6.14e-89	273
transcript:Vitvi01g00733_t002	transcript:Vitvi17g00302_t001	61.702	188	67	1	89	276	325	507	1.10e-82	256
transcript:Vitvi01g00733_t002	transcript:Vitvi17g00301_t001	54.000	50	23	0	202	251	1	50	6.14e-14	64.7
transcript:Vitvi01g01833_t001	transcript:Vitvi01g01833_t001	100.000	155	0	0	1	155	1	155	2.01e-115	322
transcript:Vitvi01g00313_t001	transcript:Vitvi01g00313_t001	100.000	1238	0	0	1	1238	1	1238	0.0	2576
transcript:Vitvi01g00313_t001	transcript:Vitvi17g00299_t001	71.852	1247	327	8	1	1237	1	1233	0.0	1798
transcript:Vitvi01g00313_t001	transcript:Vitvi17g00519_t001	35.181	884	482	18	41	891	45	870	1.20e-149	484
transcript:Vitvi01g00313_t001	transcript:Vitvi17g00519_t001	61.243	338	122	2	887	1224	960	1288	4.56e-145	471
transcript:Vitvi01g00313_t001	transcript:Vitvi17g00519_t001	28.571	287	165	10	645	919	46	304	1.86e-20	98.2
transcript:Vitvi01g00313_t001	transcript:Vitvi07g00253_t001	41.016	256	133	8	981	1224	12	261	1.64e-51	182
transcript:Vitvi01g00313_t001	transcript:Vitvi04g00388_t003	38.400	250	134	7	987	1222	68	311	1.29e-50	181
transcript:Vitvi01g01971_t001	transcript:Vitvi01g01971_t001	100.000	137	0	0	1	137	1	137	8.75e-92	261
transcript:Vitvi01g01971_t001	transcript:Vitvi14g02829_t001	41.129	124	56	5	29	136	34	156	8.40e-11	56.2
transcript:Vitvi01g04188_t001	transcript:Vitvi01g04188_t001	100.000	139	0	0	1	139	1	139	5.79e-103	290
transcript:Vitvi01g04188_t001	transcript:Vitvi17g00136_t001	61.165	103	21	2	1	84	257	359	5.53e-33	120
transcript:Vitvi01g04188_t001	transcript:Vitvi19g01673_t001	77.273	66	14	1	1	66	1	65	2.05e-29	104
transcript:Vitvi01g01669_t001	transcript:Vitvi01g01669_t001	100.000	737	0	0	1	737	1	737	0.0	1506
transcript:Vitvi01g01669_t001	transcript:Vitvi01g01265_t001	96.358	659	22	2	81	737	597	1255	0.0	1278
transcript:Vitvi01g01669_t001	transcript:Vitvi01g01265_t001	36.214	243	152	3	81	321	333	574	3.07e-27	118
transcript:Vitvi01g01669_t001	transcript:Vitvi01g01265_t001	33.203	256	144	4	103	332	139	393	1.31e-23	107
transcript:Vitvi01g01669_t001	transcript:Vitvi01g01265_t001	30.800	250	172	1	81	330	358	606	9.33e-23	104
transcript:Vitvi01g01669_t001	transcript:Vitvi01g01265_t001	29.323	266	163	2	81	321	141	406	2.28e-21	99.8
transcript:Vitvi01g01669_t001	transcript:Vitvi01g01265_t001	35.294	255	139	3	94	323	82	335	2.63e-21	99.8
transcript:Vitvi01g01669_t001	transcript:Vitvi05g00939_t001	39.634	656	355	13	81	720	456	1086	2.76e-121	389
transcript:Vitvi01g01669_t001	transcript:Vitvi05g00939_t001	35.338	266	146	4	81	321	288	552	1.19e-30	129
transcript:Vitvi01g01669_t001	transcript:Vitvi05g00939_t001	34.717	265	149	2	81	321	168	432	4.64e-30	127
transcript:Vitvi01g01669_t001	transcript:Vitvi05g00939_t001	35.685	241	153	2	86	325	77	316	1.05e-29	126
transcript:Vitvi01g01669_t001	transcript:Vitvi05g00939_t001	33.962	265	170	3	81	344	216	476	2.92e-25	112
transcript:Vitvi01g01669_t001	transcript:Vitvi05g00939_t001	31.985	272	159	2	81	327	120	390	7.98e-25	110
transcript:Vitvi01g01669_t001	transcript:Vitvi07g04652_t001	36.944	674	360	13	81	721	325	966	7.43e-118	378
transcript:Vitvi01g01669_t001	transcript:Vitvi07g04652_t001	32.734	278	163	2	81	334	253	530	2.09e-30	128
transcript:Vitvi01g01669_t001	transcript:Vitvi07g04652_t001	36.134	238	148	4	91	326	94	329	1.39e-28	122
transcript:Vitvi01g01669_t001	transcript:Vitvi07g04652_t001	34.199	231	148	4	97	325	77	305	5.82e-25	111
transcript:Vitvi01g01669_t001	transcript:Vitvi07g04652_t001	35.885	209	133	1	118	325	73	281	3.78e-24	108
transcript:Vitvi01g01669_t001	transcript:Vitvi19g01446_t001	38.321	655	365	14	81	719	449	1080	8.61e-117	377
transcript:Vitvi01g01669_t001	transcript:Vitvi19g01446_t001	36.237	287	157	3	81	341	161	447	5.29e-33	136
transcript:Vitvi01g01669_t001	transcript:Vitvi19g01446_t001	36.226	265	143	3	80	319	328	591	1.67e-30	129
transcript:Vitvi01g01669_t001	transcript:Vitvi19g01446_t001	36.029	272	163	4	76	337	299	569	3.14e-29	124
transcript:Vitvi01g01669_t001	transcript:Vitvi19g01446_t001	36.397	272	157	6	71	339	134	392	4.53e-29	124
transcript:Vitvi01g01669_t001	transcript:Vitvi19g01446_t001	33.730	252	159	3	89	339	97	341	2.80e-25	112
transcript:Vitvi01g01669_t001	transcript:Vitvi19g01446_t001	32.489	237	134	3	114	325	74	309	1.12e-21	100
transcript:Vitvi01g00160_t001	transcript:Vitvi01g00160_t001	100.000	477	0	0	1	477	1	477	0.0	996
transcript:Vitvi01g00160_t001	transcript:Vitvi10g01361_t001	54.788	449	191	3	36	474	33	479	0.0	537
transcript:Vitvi01g00160_t001	transcript:Vitvi11g00712_t001	52.561	449	204	6	28	474	25	466	1.41e-169	485
transcript:Vitvi01g00160_t001	transcript:Vitvi14g01390_t001	50.426	470	223	8	9	474	10	473	1.49e-165	475
transcript:Vitvi01g00160_t001	transcript:Vitvi05g00160_t001	50.641	468	212	7	11	475	18	469	1.04e-160	463
transcript:Vitvi01g04091_t001	transcript:Vitvi01g04091_t001	100.000	71	0	0	1	71	1	71	3.66e-48	146
transcript:Vitvi01g00474_t001	transcript:Vitvi01g00474_t001	100.000	475	0	0	1	475	1	475	0.0	963
transcript:Vitvi01g04409_t001	transcript:Vitvi01g04409_t001	100.000	66	0	0	1	66	1	66	3.96e-45	138
transcript:Vitvi01g04409_t001	transcript:Vitvi04g04264_t001	96.970	66	2	0	1	66	1	66	2.04e-43	134
transcript:Vitvi01g04409_t001	transcript:Vitvi05g04541_t001	93.939	66	4	0	1	66	1	66	1.36e-41	129
transcript:Vitvi01g04409_t001	transcript:Vitvi04g04266_t001	98.276	58	1	0	9	66	35	92	1.96e-37	119
transcript:Vitvi01g04409_t001	transcript:Vitvi10g04427_t001	86.567	67	6	1	3	66	128	194	3.67e-35	117
transcript:Vitvi01g04226_t001	transcript:Vitvi01g04226_t001	100.000	54	0	0	1	54	1	54	9.87e-35	110
transcript:Vitvi01g04226_t001	transcript:Vitvi01g04412_t001	61.538	52	12	1	2	53	42	85	1.41e-14	61.6
transcript:Vitvi01g04387_t001	transcript:Vitvi01g04387_t001	100.000	83	0	0	1	83	1	83	4.92e-56	167
transcript:Vitvi01g04387_t001	transcript:Vitvi16g04446_t001	93.902	82	5	0	1	82	1	82	1.98e-52	158
transcript:Vitvi01g04387_t001	transcript:Vitvi02g04157_t001	96.341	82	3	0	1	82	1	82	3.62e-52	157
transcript:Vitvi01g04387_t001	transcript:Vitvi05g04193_t001	93.902	82	5	0	1	82	1	82	1.20e-51	156
transcript:Vitvi01g04387_t001	transcript:Vitvi18g04561_t001	96.154	78	3	0	1	78	1	78	7.34e-50	154
transcript:Vitvi01g00627_t001	transcript:Vitvi01g00627_t001	100.000	658	0	0	1	658	1	658	0.0	1351
transcript:Vitvi01g00788_t001	transcript:Vitvi01g00788_t001	100.000	490	0	0	1	490	1	490	0.0	1003
transcript:Vitvi01g00788_t001	transcript:Vitvi16g00145_t001	86.207	87	12	0	404	490	1	87	2.86e-40	139
transcript:Vitvi01g00788_t001	transcript:Vitvi14g00383_t002	30.568	229	159	0	85	313	144	372	3.92e-29	120
transcript:Vitvi01g00788_t001	transcript:Vitvi17g00141_t001	29.279	222	149	2	122	337	192	411	4.17e-22	99.4
transcript:Vitvi01g00788_t001	transcript:Vitvi06g04376_t001	79.070	43	9	0	328	370	2	44	5.45e-19	82.8
transcript:Vitvi01g01770_t001	transcript:Vitvi01g01770_t001	100.000	482	0	0	1	482	1	482	0.0	981
transcript:Vitvi01g01770_t001	transcript:Vitvi14g01460_t001	38.710	372	194	12	1	357	83	435	2.33e-60	207
transcript:Vitvi01g01770_t001	transcript:Vitvi14g00335_t001	50.327	153	66	2	82	233	127	270	3.39e-43	161
transcript:Vitvi01g01770_t001	transcript:Vitvi06g01704_t001	47.020	151	76	2	60	209	106	253	3.58e-39	148
transcript:Vitvi01g01770_t001	transcript:Vitvi18g02401_t001	38.281	128	71	2	88	208	84	210	7.90e-20	87.8
transcript:Vitvi01g04161_t001	transcript:Vitvi01g04161_t001	100.000	164	0	0	1	164	1	164	3.41e-120	335
transcript:Vitvi01g02295_t001	transcript:Vitvi01g02295_t001	100.000	350	0	0	1	350	1	350	0.0	728
transcript:Vitvi01g02295_t001	transcript:Vitvi05g00634_t001	51.402	107	46	3	246	347	319	424	1.78e-21	94.7
transcript:Vitvi01g02295_t001	transcript:Vitvi07g02012_t001	40.000	115	60	2	241	347	101	214	2.89e-21	90.5
transcript:Vitvi01g02295_t001	transcript:Vitvi07g00031_t001	39.496	119	67	3	233	347	308	425	3.76e-17	82.0
transcript:Vitvi01g02295_t001	transcript:Vitvi14g00490_t001	38.938	113	59	3	241	347	337	445	6.54e-16	78.2
transcript:Vitvi01g01506_t001	transcript:Vitvi01g01506_t001	100.000	595	0	0	1	595	1	595	0.0	1232
transcript:Vitvi01g01506_t001	transcript:Vitvi17g01017_t001	51.993	602	238	15	1	594	1	559	0.0	549
transcript:Vitvi01g01506_t001	transcript:Vitvi17g01018_t001	46.596	470	206	13	8	470	5	436	1.45e-121	367
transcript:Vitvi01g01506_t001	transcript:Vitvi01g01995_t001	58.214	280	109	3	10	284	26	302	8.51e-100	317
transcript:Vitvi01g01506_t001	transcript:Vitvi05g00075_t001	52.239	335	147	6	11	343	27	350	1.33e-95	306
transcript:Vitvi01g00273_t001	transcript:Vitvi01g00273_t001	100.000	699	0	0	1	699	1	699	0.0	1446
transcript:Vitvi01g00273_t001	transcript:Vitvi19g00657_t002	33.283	664	381	20	11	643	2	634	4.12e-105	335
transcript:Vitvi01g00273_t001	transcript:Vitvi10g00226_t001	35.690	580	305	16	12	555	3	550	6.10e-103	328
transcript:Vitvi01g00273_t001	transcript:Vitvi02g00360_t001	41.905	105	58	3	180	282	9	112	1.17e-17	79.7
transcript:Vitvi01g00273_t001	transcript:Vitvi07g00448_t001	30.573	157	82	4	393	542	6	142	9.43e-14	75.1
transcript:Vitvi01g00492_t001	transcript:Vitvi01g00492_t001	100.000	356	0	0	1	356	1	356	0.0	737
transcript:Vitvi01g00492_t001	transcript:Vitvi15g00842_t001	50.000	338	151	4	32	354	42	376	7.61e-109	323
transcript:Vitvi01g00492_t001	transcript:Vitvi02g00384_t001	55.486	319	129	3	44	352	62	377	3.42e-104	311
transcript:Vitvi01g00492_t001	transcript:Vitvi08g00896_t001	48.495	299	110	5	65	356	125	386	1.37e-97	294
transcript:Vitvi01g00492_t001	transcript:Vitvi04g00372_t001	32.362	309	169	7	70	348	109	407	1.74e-48	168
transcript:Vitvi01g02222_t001	transcript:Vitvi01g02222_t001	100.000	246	0	0	1	246	1	246	0.0	507
transcript:Vitvi01g02222_t001	transcript:Vitvi01g04388_t001	86.179	246	28	3	1	246	8	247	1.44e-139	391
transcript:Vitvi01g04389_t001	transcript:Vitvi01g04389_t001	100.000	301	0	0	1	301	1	301	0.0	615
transcript:Vitvi01g04389_t001	transcript:Vitvi01g01573_t001	63.874	191	35	3	114	270	287	477	3.65e-67	217
transcript:Vitvi01g04389_t001	transcript:Vitvi01g01573_t001	78.846	104	22	0	1	104	86	189	1.15e-50	174
transcript:Vitvi01g04389_t001	transcript:Vitvi01g01572_t001	52.326	172	51	2	111	252	276	446	3.21e-47	164
transcript:Vitvi01g04389_t001	transcript:Vitvi01g01572_t001	55.660	106	45	1	1	104	76	181	1.04e-30	119
transcript:Vitvi01g04389_t001	transcript:Vitvi01g02227_t001	47.449	196	72	2	114	278	361	556	7.04e-47	165
transcript:Vitvi01g04389_t001	transcript:Vitvi01g02227_t001	56.731	104	45	0	1	104	150	253	1.00e-30	120
transcript:Vitvi01g04389_t001	transcript:Vitvi01g01575_t001	50.276	181	59	2	114	263	291	471	1.10e-46	163
transcript:Vitvi01g04389_t001	transcript:Vitvi01g01575_t001	56.731	104	45	0	1	104	80	183	2.69e-30	119
transcript:Vitvi01g04025_t001	transcript:Vitvi01g04025_t001	100.000	107	0	0	1	107	1	107	5.76e-75	216
transcript:Vitvi01g02003_t001	transcript:Vitvi01g02003_t001	100.000	134	0	0	1	134	1	134	1.62e-97	275
transcript:Vitvi01g02003_t001	transcript:Vitvi07g04167_t001	94.697	132	7	0	1	132	1	132	7.60e-91	259
transcript:Vitvi01g02003_t001	transcript:Vitvi04g01978_t001	70.175	114	33	1	20	132	25	138	7.77e-54	167
transcript:Vitvi01g02003_t001	transcript:Vitvi04g04188_t003	69.444	108	32	1	26	132	30	137	2.81e-47	155
transcript:Vitvi01g02003_t001	transcript:Vitvi04g00467_t001	37.594	133	73	4	7	134	3	130	1.30e-25	93.6
transcript:Vitvi01g04186_t001	transcript:Vitvi01g04186_t001	100.000	112	0	0	1	112	1	112	2.95e-81	233
transcript:Vitvi01g01883_t001	transcript:Vitvi01g01883_t001	100.000	186	0	0	1	186	1	186	4.47e-137	380
transcript:Vitvi01g01883_t001	transcript:Vitvi01g01881_t001	27.778	180	110	6	11	181	4	172	1.53e-16	73.2
transcript:Vitvi01g01883_t001	transcript:Vitvi01g01884_t001	27.273	165	111	5	22	184	82	239	2.11e-15	71.6
transcript:Vitvi01g01883_t001	transcript:Vitvi01g01877_t001	28.667	150	87	5	35	175	30	168	2.88e-14	67.4
transcript:Vitvi01g01883_t001	transcript:Vitvi01g01878_t001	27.397	146	89	6	35	175	33	166	2.60e-12	62.0
transcript:Vitvi01g04055_t001	transcript:Vitvi01g04055_t001	100.000	118	0	0	1	118	1	118	2.04e-86	246
transcript:Vitvi01g04055_t001	transcript:Vitvi14g01620_t001	94.949	99	5	0	1	99	53	151	4.11e-61	199
transcript:Vitvi01g04055_t001	transcript:Vitvi14g01620_t001	62.000	100	34	2	1	99	416	512	1.85e-34	125
transcript:Vitvi01g00386_t001	transcript:Vitvi01g00386_t001	100.000	437	0	0	1	437	1	437	0.0	880
transcript:Vitvi01g00386_t001	transcript:Vitvi14g01023_t003	74.376	441	109	2	1	437	12	452	0.0	668
transcript:Vitvi01g00386_t001	transcript:Vitvi18g01587_t001	70.085	351	102	1	1	348	121	471	8.59e-172	490
transcript:Vitvi01g00386_t001	transcript:Vitvi18g01452_t001	63.613	382	101	3	38	416	3	349	8.03e-157	448
transcript:Vitvi01g00386_t001	transcript:Vitvi08g00027_t001	39.863	439	218	6	1	433	6	404	2.38e-104	315
transcript:Vitvi01g01283_t001	transcript:Vitvi01g01283_t001	100.000	375	0	0	1	375	1	375	0.0	776
transcript:Vitvi01g01283_t001	transcript:Vitvi13g00530_t001	55.000	380	154	4	10	375	21	397	6.32e-134	388
transcript:Vitvi01g00609_t001	transcript:Vitvi01g00609_t001	100.000	713	0	0	1	713	1	713	0.0	1492
transcript:Vitvi01g00609_t001	transcript:Vitvi01g00610_t001	59.504	726	270	12	1	713	1	715	0.0	852
transcript:Vitvi01g00609_t001	transcript:Vitvi14g01641_t001	47.639	720	357	13	1	712	71	778	0.0	650
transcript:Vitvi01g00609_t001	transcript:Vitvi14g02997_t001	46.906	695	350	13	25	712	135	817	0.0	616
transcript:Vitvi01g00609_t001	transcript:Vitvi17g00963_t001	46.098	692	355	10	25	713	31	707	0.0	614
transcript:Vitvi01g01709_t001	transcript:Vitvi01g01709_t001	100.000	655	0	0	1	655	1	655	0.0	1360
transcript:Vitvi01g01709_t001	transcript:Vitvi17g00115_t001	37.541	610	343	12	68	653	58	653	7.19e-134	407
transcript:Vitvi01g01709_t001	transcript:Vitvi06g00733_t001	34.410	619	363	8	41	642	25	617	3.08e-118	366
transcript:Vitvi01g01709_t001	transcript:Vitvi09g00067_t001	37.024	551	304	8	139	653	65	608	2.23e-110	345
transcript:Vitvi01g01709_t001	transcript:Vitvi14g01389_t001	32.746	568	347	9	104	649	92	646	9.16e-109	342
transcript:Vitvi01g04113_t001	transcript:Vitvi01g04113_t001	100.000	75	0	0	1	75	1	75	7.26e-49	148
transcript:Vitvi01g02252_t001	transcript:Vitvi01g02252_t001	100.000	766	0	0	1	766	1	766	0.0	1533
transcript:Vitvi01g02252_t001	transcript:Vitvi01g02247_t001	95.561	766	33	1	1	765	1	766	0.0	1380
transcript:Vitvi01g02252_t001	transcript:Vitvi01g04407_t001	95.202	396	18	1	1	396	63	457	0.0	733
transcript:Vitvi01g02252_t001	transcript:Vitvi01g04407_t001	30.729	384	207	11	299	656	139	489	8.17e-23	103
transcript:Vitvi01g02252_t001	transcript:Vitvi01g04407_t001	32.831	332	177	8	311	601	127	453	2.13e-22	101
transcript:Vitvi01g02252_t001	transcript:Vitvi01g04407_t001	33.208	265	141	11	380	620	124	376	1.66e-13	73.6
transcript:Vitvi01g02252_t001	transcript:Vitvi01g02254_t001	67.302	630	190	7	62	684	335	955	0.0	715
transcript:Vitvi01g02252_t001	transcript:Vitvi01g02254_t001	34.238	663	340	20	1	619	44	654	1.44e-70	249
transcript:Vitvi01g02252_t001	transcript:Vitvi01g04414_t001	63.283	463	153	5	66	527	160	606	5.28e-178	523
transcript:Vitvi01g02252_t001	transcript:Vitvi01g04414_t001	29.310	580	280	17	94	609	62	575	1.97e-35	142
transcript:Vitvi01g02252_t001	transcript:Vitvi01g04414_t001	32.438	447	265	10	203	623	69	504	4.10e-32	132
transcript:Vitvi01g02094_t001	transcript:Vitvi01g02094_t001	100.000	71	0	0	1	71	1	71	1.42e-46	142
transcript:Vitvi01g01391_t001	transcript:Vitvi01g01391_t001	100.000	1107	0	0	1	1107	1	1107	0.0	2283
transcript:Vitvi01g01391_t001	transcript:Vitvi18g04664_t001	72.414	58	16	0	493	550	3	60	1.38e-17	81.3
transcript:Vitvi01g04007_t001	transcript:Vitvi01g04007_t001	100.000	109	0	0	1	109	1	109	8.88e-79	226
transcript:Vitvi01g04007_t001	transcript:Vitvi00g04184_t001	93.939	66	4	0	31	96	13	78	1.01e-41	132
transcript:Vitvi01g04007_t001	transcript:Vitvi10g04553_t001	91.803	61	5	0	36	96	132	192	1.10e-36	123
transcript:Vitvi01g01888_t001	transcript:Vitvi01g01888_t001	100.000	354	0	0	1	354	1	354	0.0	716
transcript:Vitvi01g01888_t001	transcript:Vitvi01g00566_t001	57.182	362	114	8	29	354	57	413	1.90e-139	402
transcript:Vitvi01g01888_t001	transcript:Vitvi01g00573_t001	51.263	396	141	12	5	354	4	393	1.22e-121	355
transcript:Vitvi01g01888_t001	transcript:Vitvi01g00574_t001	58.553	304	105	7	24	311	48	346	6.35e-120	352
transcript:Vitvi01g01888_t001	transcript:Vitvi01g01968_t001	25.743	303	206	8	35	326	32	326	2.81e-13	69.7
transcript:Vitvi01g01413_t001	transcript:Vitvi01g01413_t001	100.000	1093	0	0	1	1093	1	1093	0.0	2229
transcript:Vitvi01g01413_t001	transcript:Vitvi18g00624_t001	24.615	715	427	21	272	916	21	693	3.07e-30	129
transcript:Vitvi01g00715_t001	transcript:Vitvi01g00715_t001	100.000	515	0	0	1	515	1	515	0.0	1054
transcript:Vitvi01g00602_t001	transcript:Vitvi01g00602_t001	100.000	659	0	0	1	659	1	659	0.0	1381
transcript:Vitvi01g00602_t001	transcript:Vitvi14g01637_t001	51.500	600	246	16	1	584	1	571	0.0	541
transcript:Vitvi01g00602_t001	transcript:Vitvi03g00030_t001	44.371	151	77	1	442	585	229	379	1.56e-38	146
transcript:Vitvi01g00602_t001	transcript:Vitvi12g00033_t001	42.771	166	76	4	438	602	684	831	2.09e-32	133
transcript:Vitvi01g00602_t001	transcript:Vitvi12g00033_t001	32.195	205	102	1	72	276	180	347	2.34e-26	114
transcript:Vitvi01g00602_t001	transcript:Vitvi01g01768_t001	44.521	146	65	2	439	582	814	945	1.05e-31	131
transcript:Vitvi01g00602_t001	transcript:Vitvi01g01768_t001	32.683	205	101	2	72	276	268	435	3.33e-24	108
transcript:Vitvi01g04294_t001	transcript:Vitvi01g04298_t001	100.000	100	0	0	1	100	1	100	2.79e-69	201
transcript:Vitvi01g04294_t001	transcript:Vitvi01g04294_t001	100.000	100	0	0	1	100	1	100	2.79e-69	201
transcript:Vitvi01g04294_t001	transcript:Vitvi12g00568_t001	89.899	99	10	0	1	99	1183	1281	1.00e-58	193
transcript:Vitvi01g00499_t001	transcript:Vitvi01g00499_t001	100.000	617	0	0	1	617	1	617	0.0	1265
transcript:Vitvi01g00499_t001	transcript:Vitvi11g01220_t001	67.925	583	163	4	42	610	36	608	0.0	817
transcript:Vitvi01g00499_t001	transcript:Vitvi04g00214_t001	69.723	578	162	6	42	610	37	610	0.0	816
transcript:Vitvi01g00499_t001	transcript:Vitvi09g01373_t001	26.555	418	259	14	214	592	36	444	1.25e-31	128
transcript:Vitvi01g00499_t001	transcript:Vitvi17g00488_t001	34.317	271	146	15	344	606	22	268	4.46e-23	103
transcript:Vitvi01g00499_t001	transcript:Vitvi17g00488_t001	31.707	205	121	11	284	479	67	261	1.69e-17	85.9
transcript:Vitvi01g00499_t001	transcript:Vitvi17g00488_t001	30.286	175	112	6	284	453	117	286	1.53e-11	67.0
transcript:Vitvi01g02229_t001	transcript:Vitvi01g02229_t001	100.000	141	0	0	1	141	1	141	6.18e-97	275
transcript:Vitvi01g02229_t001	transcript:Vitvi01g02228_t001	95.035	141	7	0	1	141	1	141	1.33e-90	258
transcript:Vitvi01g02229_t001	transcript:Vitvi01g01585_t001	95.035	141	7	0	1	141	1	141	1.96e-90	258
transcript:Vitvi01g02229_t001	transcript:Vitvi01g01584_t001	93.617	141	9	0	1	141	1	141	4.76e-90	257
transcript:Vitvi01g02229_t001	transcript:Vitvi01g02232_t001	93.617	141	9	0	1	141	1	141	1.78e-89	256
transcript:Vitvi01g04168_t001	transcript:Vitvi00g04755_t001	100.000	142	0	0	1	142	1	142	2.58e-95	271
transcript:Vitvi01g04168_t001	transcript:Vitvi01g04168_t001	100.000	142	0	0	1	142	1	142	2.58e-95	271
transcript:Vitvi01g04168_t001	transcript:Vitvi01g04176_t001	93.893	131	5	2	12	142	34	161	2.80e-77	226
transcript:Vitvi01g01418_t001	transcript:Vitvi01g01418_t001	100.000	789	0	0	1	789	1	789	0.0	1640
transcript:Vitvi01g01418_t001	transcript:Vitvi01g01762_t002	48.558	832	375	11	4	786	2	829	0.0	759
transcript:Vitvi01g01418_t001	transcript:Vitvi17g00033_t001	47.648	829	363	15	7	786	5	811	0.0	711
transcript:Vitvi01g01418_t001	transcript:Vitvi17g01190_t001	41.481	135	54	3	478	609	16	128	2.80e-25	105
transcript:Vitvi01g01418_t001	transcript:Vitvi10g00391_t001	39.844	128	55	2	481	608	22	127	8.41e-23	102
transcript:Vitvi01g01727_t001	transcript:Vitvi01g01727_t001	100.000	220	0	0	1	220	1	220	4.71e-163	448
transcript:Vitvi01g01727_t001	transcript:Vitvi08g00914_t001	62.085	211	80	0	4	214	5	215	1.90e-94	275
transcript:Vitvi01g01727_t001	transcript:Vitvi06g01021_t001	66.667	189	63	0	26	214	24	212	1.95e-91	267
transcript:Vitvi01g01727_t001	transcript:Vitvi03g00614_t001	64.583	192	65	2	27	218	25	213	1.98e-86	254
transcript:Vitvi01g01727_t001	transcript:Vitvi18g01436_t001	65.556	180	62	0	25	204	24	203	2.41e-74	236
transcript:Vitvi01g00077_t001	transcript:Vitvi01g00077_t001	100.000	341	0	0	1	341	1	341	0.0	711
transcript:Vitvi01g01265_t001	transcript:Vitvi01g01265_t001	100.000	1255	0	0	1	1255	1	1255	0.0	2515
transcript:Vitvi01g01265_t001	transcript:Vitvi01g01669_t001	96.358	659	22	2	597	1255	81	737	0.0	1278
transcript:Vitvi01g01265_t001	transcript:Vitvi01g01669_t001	38.627	233	141	2	82	313	94	325	5.32e-30	128
transcript:Vitvi01g01265_t001	transcript:Vitvi01g01669_t001	34.173	278	156	3	117	393	81	332	3.91e-29	125
transcript:Vitvi01g01265_t001	transcript:Vitvi01g01669_t001	39.184	245	139	5	93	335	87	323	8.08e-28	121
transcript:Vitvi01g01265_t001	transcript:Vitvi01g01669_t001	36.214	243	152	3	333	574	81	321	6.38e-27	118
transcript:Vitvi01g01265_t001	transcript:Vitvi01g01669_t001	35.814	215	136	2	76	289	112	325	4.41e-25	112
transcript:Vitvi01g01265_t001	transcript:Vitvi01g01669_t001	30.827	266	159	2	141	406	81	321	3.09e-23	106
transcript:Vitvi01g01265_t001	transcript:Vitvi01g01669_t001	30.800	250	172	1	358	606	81	330	2.01e-22	103
transcript:Vitvi01g01265_t001	transcript:Vitvi11g00766_t001	39.233	1226	693	20	26	1236	50	1238	0.0	703
transcript:Vitvi01g01265_t001	transcript:Vitvi17g00862_t001	46.323	911	476	6	1	908	4	904	0.0	677
transcript:Vitvi01g01265_t001	transcript:Vitvi12g01939_t001	38.739	1190	677	10	76	1236	242	1408	0.0	676
transcript:Vitvi01g01265_t001	transcript:Vitvi12g01939_t001	39.363	691	415	4	163	851	136	824	9.54e-116	394
transcript:Vitvi01g00401_t001	transcript:Vitvi01g00401_t001	100.000	226	0	0	1	226	1	226	1.03e-168	463
transcript:Vitvi01g00401_t001	transcript:Vitvi14g00974_t001	66.520	227	73	2	1	224	1	227	2.32e-106	305
transcript:Vitvi01g00401_t001	transcript:Vitvi17g00232_t001	61.883	223	69	5	6	226	22	230	8.32e-92	269
transcript:Vitvi01g00401_t001	transcript:Vitvi17g00231_t001	67.403	181	40	1	1	181	1	162	1.32e-84	248
transcript:Vitvi01g00401_t001	transcript:Vitvi03g00136_t001	57.868	197	74	4	2	197	3	191	2.53e-76	230
transcript:Vitvi01g00562_t001	transcript:Vitvi01g00562_t001	100.000	1142	0	0	1	1142	1	1142	0.0	2341
transcript:Vitvi01g00562_t001	transcript:Vitvi15g00011_t001	27.152	302	180	11	146	437	164	435	2.34e-13	73.9
transcript:Vitvi01g00562_t001	transcript:Vitvi19g00592_t001	23.760	383	252	13	89	446	75	442	2.67e-12	70.5
transcript:Vitvi01g04000_t001	transcript:Vitvi01g04000_t001	100.000	189	0	0	1	189	1	189	9.73e-143	394
transcript:Vitvi01g04000_t001	transcript:Vitvi14g04438_t001	95.031	161	7	1	1	160	90	250	2.87e-110	315
transcript:Vitvi01g04000_t001	transcript:Vitvi19g04526_t001	80.749	187	9	2	1	160	90	276	2.74e-103	298
transcript:Vitvi01g04000_t001	transcript:Vitvi05g04021_t001	62.500	208	25	2	35	189	1	208	1.09e-72	221
transcript:Vitvi01g04000_t001	transcript:Vitvi02g01668_t001	96.364	110	4	0	1	110	90	199	1.56e-72	217
transcript:Vitvi01g04429_t001	transcript:Vitvi01g04429_t001	100.000	430	0	0	1	430	1	430	0.0	857
transcript:Vitvi01g04429_t001	transcript:Vitvi01g02254_t001	89.767	430	36	2	1	429	37	459	0.0	750
transcript:Vitvi01g04429_t001	transcript:Vitvi01g02254_t001	30.225	311	176	10	71	361	601	890	4.01e-17	84.0
transcript:Vitvi01g04429_t001	transcript:Vitvi01g02254_t001	28.116	345	198	11	67	384	333	654	4.71e-16	80.5
transcript:Vitvi01g04429_t001	transcript:Vitvi01g02254_t001	28.497	386	219	12	60	407	522	888	7.28e-16	80.1
transcript:Vitvi01g04429_t001	transcript:Vitvi01g04427_t001	85.113	309	40	1	121	429	17	319	5.06e-172	495
transcript:Vitvi01g04429_t001	transcript:Vitvi01g04427_t001	29.243	383	221	12	67	423	193	551	4.47e-21	95.5
transcript:Vitvi01g04429_t001	transcript:Vitvi01g04414_t001	85.333	225	33	0	205	429	56	280	1.49e-121	366
transcript:Vitvi01g04429_t001	transcript:Vitvi01g04414_t001	30.678	339	210	10	73	408	184	500	3.98e-22	98.6
transcript:Vitvi01g04429_t001	transcript:Vitvi01g04414_t001	25.661	378	226	13	71	424	230	576	8.91e-14	73.2
transcript:Vitvi01g04429_t001	transcript:Vitvi14g02411_t001	49.074	432	173	7	3	422	65	461	4.35e-117	357
transcript:Vitvi01g04429_t001	transcript:Vitvi14g02411_t001	29.570	372	191	13	44	410	339	644	3.11e-19	90.1
transcript:Vitvi01g00029_t002	transcript:Vitvi01g00029_t002	100.000	833	0	0	1	833	1	833	0.0	1722
transcript:Vitvi01g00029_t002	transcript:Vitvi19g00197_t001	52.672	262	120	3	233	493	13	271	7.33e-82	277
transcript:Vitvi01g00029_t002	transcript:Vitvi01g00730_t001	39.145	304	169	7	232	520	13	315	1.76e-60	210
transcript:Vitvi01g00029_t002	transcript:Vitvi14g01758_t003	41.729	266	148	4	235	493	14	279	2.88e-59	213
transcript:Vitvi01g00029_t002	transcript:Vitvi09g01246_t001	40.602	266	151	4	235	493	13	278	2.27e-57	209
transcript:Vitvi01g01750_t001	transcript:Vitvi01g01750_t001	100.000	554	0	0	1	554	1	554	0.0	1120
transcript:Vitvi01g01750_t001	transcript:Vitvi17g00041_t001	73.551	552	137	6	1	547	1	548	0.0	685
transcript:Vitvi01g01750_t001	transcript:Vitvi14g00352_t001	48.558	624	229	16	1	542	1	614	1.60e-155	458
transcript:Vitvi01g00911_t001	transcript:Vitvi01g00911_t001	100.000	620	0	0	1	620	1	620	0.0	1278
transcript:Vitvi01g00911_t001	transcript:Vitvi14g01892_t001	51.845	569	258	8	45	603	9	571	0.0	598
transcript:Vitvi01g00911_t001	transcript:Vitvi17g00528_t001	51.068	562	264	5	44	601	19	573	0.0	582
transcript:Vitvi01g00911_t001	transcript:Vitvi17g00530_t001	47.676	581	286	8	46	618	10	580	0.0	576
transcript:Vitvi01g00911_t001	transcript:Vitvi17g04144_t001	47.668	579	290	6	43	613	7	580	0.0	552
transcript:Vitvi01g04073_t001	transcript:Vitvi01g04073_t001	100.000	209	0	0	1	209	1	209	4.72e-154	424
transcript:Vitvi01g04073_t001	transcript:Vitvi01g04072_t001	95.694	209	9	0	1	209	1	209	1.09e-131	368
transcript:Vitvi01g01687_t001	transcript:Vitvi01g01687_t001	100.000	280	0	0	1	280	1	280	0.0	564
transcript:Vitvi01g01687_t001	transcript:Vitvi16g01904_t001	35.111	225	138	5	33	256	38	255	4.54e-38	134
transcript:Vitvi01g00539_t001	transcript:Vitvi01g00539_t001	100.000	325	0	0	1	325	1	325	0.0	671
transcript:Vitvi01g01082_t002	transcript:Vitvi01g01082_t002	100.000	192	0	0	1	192	1	192	4.75e-139	385
transcript:Vitvi01g01082_t002	transcript:Vitvi01g00046_t001	90.957	188	17	0	1	188	1	188	3.94e-126	352
transcript:Vitvi01g00587_t001	transcript:Vitvi01g00587_t001	100.000	321	0	0	1	321	1	321	0.0	654
transcript:Vitvi01g00587_t001	transcript:Vitvi01g00580_t001	54.221	308	136	3	18	320	7	314	3.19e-113	330
transcript:Vitvi01g00587_t001	transcript:Vitvi01g00585_t001	54.000	300	135	3	22	319	14	312	2.39e-110	323
transcript:Vitvi01g00587_t001	transcript:Vitvi01g02020_t001	53.512	299	136	3	22	318	46	343	2.39e-110	324
transcript:Vitvi01g00587_t001	transcript:Vitvi01g00586_t001	57.143	217	90	3	22	236	14	229	6.32e-79	241
transcript:Vitvi01g00426_t001	transcript:Vitvi01g00426_t001	100.000	284	0	0	1	284	1	284	0.0	589
transcript:Vitvi01g00426_t001	transcript:Vitvi18g04253_t001	71.429	112	31	1	1	111	1	112	6.63e-47	153
transcript:Vitvi01g01129_t001	transcript:Vitvi01g01129_t001	100.000	202	0	0	1	202	1	202	1.40e-151	418
transcript:Vitvi01g01129_t001	transcript:Vitvi09g00135_t001	79.703	202	19	3	2	182	575	775	5.91e-99	313
transcript:Vitvi01g04470_t001	transcript:Vitvi01g04470_t001	100.000	121	0	0	1	121	1	121	1.30e-84	242
transcript:Vitvi01g01378_t002	transcript:Vitvi01g01378_t002	100.000	329	0	0	1	329	1	329	0.0	671
transcript:Vitvi01g02182_t001	transcript:Vitvi01g02182_t001	100.000	180	0	0	1	180	1	180	4.39e-131	364
transcript:Vitvi01g02182_t001	transcript:Vitvi14g02911_t001	38.667	150	80	6	12	155	10	153	2.96e-15	70.1
transcript:Vitvi01g02182_t001	transcript:Vitvi17g01429_t001	32.955	176	98	7	1	165	1	167	1.20e-11	60.1
transcript:Vitvi01g04208_t001	transcript:Vitvi01g04208_t001	100.000	102	0	0	1	102	1	102	2.67e-73	212
transcript:Vitvi01g04208_t001	transcript:Vitvi00g04097_t001	99.020	102	1	0	1	102	1	102	4.50e-72	209
transcript:Vitvi01g04208_t001	transcript:Vitvi09g04459_t001	97.059	102	3	0	1	102	1	102	8.16e-71	206
transcript:Vitvi01g04208_t001	transcript:Vitvi10g00625_t001	70.000	60	16	1	1	58	342	401	2.22e-21	87.0
transcript:Vitvi01g04208_t001	transcript:Vitvi01g00509_t001	58.333	60	23	1	1	58	348	407	6.14e-18	77.0
transcript:Vitvi01g00291_t001	transcript:Vitvi01g00291_t001	100.000	254	0	0	1	254	1	254	0.0	529
transcript:Vitvi01g00291_t001	transcript:Vitvi14g01193_t001	53.710	283	99	5	1	251	1	283	1.70e-94	278
transcript:Vitvi01g00291_t001	transcript:Vitvi17g00325_t001	58.800	250	82	5	1	241	1	238	1.02e-93	276
transcript:Vitvi01g00291_t001	transcript:Vitvi01g00290_t001	51.172	256	86	7	1	237	1	236	5.11e-75	228
transcript:Vitvi01g00291_t001	transcript:Vitvi03g00628_t001	50.331	151	73	1	3	151	1	151	1.51e-51	166
transcript:Vitvi01g04382_t001	transcript:Vitvi01g04382_t001	100.000	103	0	0	1	103	1	103	8.78e-71	206
transcript:Vitvi01g04382_t001	transcript:Vitvi09g01921_t001	94.915	59	2	1	46	103	1	59	3.94e-32	106
transcript:Vitvi01g00675_t001	transcript:Vitvi01g00675_t001	100.000	490	0	0	1	490	1	490	0.0	1011
transcript:Vitvi01g00675_t001	transcript:Vitvi14g00089_t001	41.416	466	271	2	21	486	32	495	8.94e-128	380
transcript:Vitvi01g00675_t001	transcript:Vitvi07g00427_t001	44.928	414	226	1	24	437	46	457	9.24e-126	374
transcript:Vitvi01g00675_t001	transcript:Vitvi15g00538_t001	37.585	439	262	5	23	457	59	489	5.23e-95	297
transcript:Vitvi01g00675_t001	transcript:Vitvi10g00470_t001	33.745	486	313	6	4	483	17	499	7.72e-91	285
transcript:Vitvi01g01632_t001	transcript:Vitvi01g01632_t001	100.000	793	0	0	1	793	1	793	0.0	1640
transcript:Vitvi01g01632_t001	transcript:Vitvi05g00291_t001	26.245	743	485	17	34	766	73	762	1.15e-62	226
transcript:Vitvi01g01632_t001	transcript:Vitvi05g00291_t001	23.837	688	476	10	79	766	228	867	1.59e-52	197
transcript:Vitvi01g01632_t001	transcript:Vitvi05g00291_t001	25.381	591	417	9	194	774	160	736	6.30e-48	183
transcript:Vitvi01g01632_t001	transcript:Vitvi05g00291_t001	23.870	553	352	14	238	777	70	566	9.44e-31	129
transcript:Vitvi01g01632_t001	transcript:Vitvi05g00291_t001	25.231	325	231	4	107	431	568	880	2.47e-23	105
transcript:Vitvi01g01632_t001	transcript:Vitvi05g00291_t001	25.000	280	196	5	85	364	618	883	3.33e-11	67.0
transcript:Vitvi01g01632_t001	transcript:Vitvi04g00605_t001	25.038	663	410	8	101	759	348	927	4.42e-55	205
transcript:Vitvi01g01632_t001	transcript:Vitvi04g00605_t001	24.124	742	453	15	80	771	154	835	1.65e-48	185
transcript:Vitvi01g01632_t001	transcript:Vitvi04g00605_t001	24.906	530	354	7	247	774	140	627	3.21e-40	159
transcript:Vitvi01g01632_t001	transcript:Vitvi04g00605_t001	24.093	689	440	14	111	762	463	1105	2.54e-38	154
transcript:Vitvi01g01632_t001	transcript:Vitvi04g00605_t001	25.843	445	261	6	107	487	599	1038	4.73e-30	127
transcript:Vitvi01g01632_t001	transcript:Vitvi04g00605_t001	22.455	668	435	11	101	731	488	1109	1.25e-28	123
transcript:Vitvi01g01632_t001	transcript:Vitvi06g00704_t001	25.119	629	422	12	115	741	109	690	8.63e-54	198
transcript:Vitvi01g01632_t001	transcript:Vitvi06g00704_t001	24.304	539	360	7	251	766	97	610	7.90e-40	157
transcript:Vitvi01g01632_t001	transcript:Vitvi06g00704_t001	22.571	669	422	16	138	762	25	641	8.98e-40	156
transcript:Vitvi01g01632_t001	transcript:Vitvi06g00704_t001	25.122	410	292	6	82	491	254	648	2.67e-34	140
transcript:Vitvi01g01632_t001	transcript:Vitvi06g00704_t001	24.898	490	299	7	313	766	84	540	1.14e-29	125
transcript:Vitvi01g01632_t001	transcript:Vitvi04g00445_t001	24.516	775	518	16	43	762	54	816	1.04e-53	199
transcript:Vitvi01g01632_t001	transcript:Vitvi04g00445_t001	25.592	422	267	7	122	511	431	837	1.16e-32	135
transcript:Vitvi01g00119_t001	transcript:Vitvi01g00119_t001	100.000	2356	0	0	1	2356	1	2356	0.0	4866
transcript:Vitvi01g00119_t001	transcript:Vitvi04g00523_t001	41.067	862	414	18	615	1441	132	934	0.0	603
transcript:Vitvi01g00119_t001	transcript:Vitvi06g01262_t002	39.583	720	366	15	615	1282	456	1158	5.05e-140	483
transcript:Vitvi01g00119_t001	transcript:Vitvi05g00345_t001	40.367	545	287	12	746	1275	193	714	1.42e-110	381
transcript:Vitvi01g00119_t001	transcript:Vitvi05g00453_t001	40.987	527	268	12	746	1249	388	894	2.19e-107	372
transcript:Vitvi01g01801_t001	transcript:Vitvi01g01801_t001	100.000	273	0	0	1	273	1	273	0.0	559
transcript:Vitvi01g01801_t001	transcript:Vitvi06g01240_t001	39.683	189	87	7	37	222	16	180	1.66e-31	115
transcript:Vitvi01g01801_t001	transcript:Vitvi17g01359_t001	41.414	99	55	1	18	116	1	96	2.37e-21	87.8
transcript:Vitvi01g01801_t001	transcript:Vitvi14g01037_t001	33.673	98	64	1	18	115	1	97	1.06e-11	62.0
transcript:Vitvi01g00097_t001	transcript:Vitvi01g00097_t001	100.000	424	0	0	1	424	1	424	0.0	874
transcript:Vitvi01g00097_t001	transcript:Vitvi04g01332_t001	27.044	318	202	6	122	423	110	413	1.16e-26	110
transcript:Vitvi01g00497_t001	transcript:Vitvi01g00497_t001	100.000	638	0	0	1	638	1	638	0.0	1289
transcript:Vitvi01g00497_t001	transcript:Vitvi08g01635_t001	71.382	608	153	7	24	626	8	599	0.0	798
transcript:Vitvi01g00497_t001	transcript:Vitvi10g00231_t001	50.777	579	240	12	71	617	15	580	2.19e-153	454
transcript:Vitvi01g00221_t001	transcript:Vitvi01g00221_t001	100.000	323	0	0	1	323	1	323	0.0	669
transcript:Vitvi01g00221_t001	transcript:Vitvi09g00284_t001	45.253	316	163	5	16	323	13	326	2.26e-89	270
transcript:Vitvi01g00221_t001	transcript:Vitvi09g00285_t001	40.379	317	178	4	16	323	13	327	7.05e-79	243
transcript:Vitvi01g00666_t001	transcript:Vitvi01g00666_t001	100.000	361	0	0	1	361	1	361	0.0	751
transcript:Vitvi01g00666_t001	transcript:Vitvi14g02451_t001	47.468	316	161	3	46	361	13	323	6.11e-93	280
transcript:Vitvi01g00666_t001	transcript:Vitvi14g02447_t001	46.474	312	162	3	50	361	9	315	7.94e-92	277
transcript:Vitvi01g00666_t001	transcript:Vitvi07g00478_t001	45.000	320	165	5	43	361	31	340	1.62e-84	259
transcript:Vitvi01g00666_t001	transcript:Vitvi07g01331_t001	42.718	309	171	2	53	361	26	328	3.44e-84	258
transcript:Vitvi01g04265_t001	transcript:Vitvi01g04265_t001	100.000	114	0	0	1	114	1	114	3.87e-80	230
transcript:Vitvi01g01429_t001	transcript:Vitvi01g01429_t001	100.000	575	0	0	1	575	1	575	0.0	1196
transcript:Vitvi01g01429_t001	transcript:Vitvi12g00383_t001	46.353	617	279	3	8	575	28	641	0.0	582
transcript:Vitvi01g01429_t001	transcript:Vitvi17g00918_t001	45.455	572	290	3	24	575	130	699	0.0	531
transcript:Vitvi01g01429_t001	transcript:Vitvi17g00918_t001	34.750	400	235	6	7	385	12	406	1.28e-73	248
transcript:Vitvi01g01429_t001	transcript:Vitvi06g00159_t001	44.260	601	276	8	31	575	1	598	0.0	524
transcript:Vitvi01g01429_t001	transcript:Vitvi01g01020_t001	43.537	588	313	3	7	575	9	596	0.0	524
transcript:Vitvi01g01716_t001	transcript:Vitvi01g01716_t001	100.000	685	0	0	1	685	1	685	0.0	1430
transcript:Vitvi01g01716_t001	transcript:Vitvi18g00055_t001	43.372	611	338	3	46	655	145	748	0.0	544
transcript:Vitvi01g01716_t001	transcript:Vitvi18g00055_t001	27.690	632	334	7	15	584	4	574	5.86e-80	270
transcript:Vitvi01g01716_t001	transcript:Vitvi18g00055_t001	28.041	296	213	0	18	313	350	645	2.16e-45	173
transcript:Vitvi01g01716_t001	transcript:Vitvi18g00055_t001	26.500	400	227	4	11	375	242	609	4.73e-45	172
transcript:Vitvi01g01716_t001	transcript:Vitvi07g01809_t001	39.538	693	376	8	15	671	13	698	0.0	538
transcript:Vitvi01g01716_t001	transcript:Vitvi07g01809_t001	28.600	493	275	8	6	460	136	589	1.23e-55	202
transcript:Vitvi01g01716_t001	transcript:Vitvi01g01315_t001	39.565	690	346	6	14	670	4	655	7.36e-173	511
transcript:Vitvi01g01716_t001	transcript:Vitvi14g01305_t001	39.072	668	336	7	14	680	274	871	3.56e-167	501
transcript:Vitvi01g01716_t001	transcript:Vitvi14g01305_t001	31.779	579	342	8	18	588	45	578	1.34e-92	306
transcript:Vitvi01g01716_t001	transcript:Vitvi14g01305_t001	25.503	298	191	1	13	310	475	741	7.05e-35	141
transcript:Vitvi01g01716_t001	transcript:Vitvi14g01305_t001	23.950	238	146	4	13	248	576	780	4.06e-17	85.5
transcript:Vitvi01g01716_t001	transcript:Vitvi14g01305_t001	26.754	228	125	8	383	575	44	264	4.99e-14	75.5
transcript:Vitvi01g04434_t001	transcript:Vitvi01g04434_t001	100.000	103	0	0	1	103	1	103	4.60e-74	214
transcript:Vitvi01g01976_t001	transcript:Vitvi01g01976_t001	100.000	152	0	0	1	152	1	152	2.59e-111	312
transcript:Vitvi01g01976_t001	transcript:Vitvi01g01978_t001	90.789	152	14	0	1	152	1	152	1.61e-101	287
transcript:Vitvi01g01976_t001	transcript:Vitvi01g01977_t001	88.816	152	17	0	1	152	1	152	4.60e-98	278
transcript:Vitvi01g01976_t001	transcript:Vitvi01g00439_t001	62.500	152	57	0	1	152	1	152	7.59e-69	204
transcript:Vitvi01g01976_t001	transcript:Vitvi01g01979_t001	48.026	152	79	0	1	152	1	152	5.90e-49	154
transcript:Vitvi01g01576_t001	transcript:Vitvi01g01576_t001	100.000	784	0	0	1	784	1	784	0.0	1613
transcript:Vitvi01g01576_t001	transcript:Vitvi04g01311_t001	31.267	726	470	13	2	716	4	711	3.12e-95	313
transcript:Vitvi01g01576_t001	transcript:Vitvi18g00974_t001	29.905	739	444	18	17	717	17	719	8.33e-76	261
transcript:Vitvi01g01576_t001	transcript:Vitvi06g00450_t001	27.850	693	384	21	30	706	33	625	6.84e-57	206
transcript:Vitvi01g01576_t001	transcript:Vitvi13g00651_t001	31.494	435	236	10	278	710	246	620	3.64e-50	186
transcript:Vitvi01g04118_t002	transcript:Vitvi01g04118_t002	100.000	1649	0	0	1	1649	1	1649	0.0	3405
transcript:Vitvi01g00519_t001	transcript:Vitvi01g00519_t001	100.000	225	0	0	1	225	1	225	1.86e-168	462
transcript:Vitvi01g00519_t001	transcript:Vitvi01g00111_t001	37.759	241	113	8	11	223	29	260	2.21e-38	133
transcript:Vitvi01g00519_t001	transcript:Vitvi02g01691_t001	36.255	251	110	9	14	223	13	254	4.42e-34	122
transcript:Vitvi01g00519_t001	transcript:Vitvi03g00360_t001	34.127	252	118	8	11	225	42	282	7.99e-33	119
transcript:Vitvi01g00519_t001	transcript:Vitvi11g00585_t001	31.765	255	125	8	6	223	2	244	2.20e-32	117
transcript:Vitvi01g02012_t001	transcript:Vitvi01g02012_t001	100.000	121	0	0	1	121	1	121	2.91e-81	233
transcript:Vitvi01g02012_t001	transcript:Vitvi08g01281_t001	51.020	98	47	1	24	121	23	119	3.31e-27	97.1
transcript:Vitvi01g02012_t001	transcript:Vitvi13g00388_t001	51.579	95	45	1	27	121	26	119	6.12e-26	93.6
transcript:Vitvi01g04422_t001	transcript:Vitvi01g04422_t001	100.000	73	0	0	1	73	1	73	3.84e-49	149
transcript:Vitvi01g04422_t001	transcript:Vitvi01g04417_t001	95.890	73	3	0	1	73	1	73	3.18e-47	144
transcript:Vitvi01g04422_t001	transcript:Vitvi07g04673_t001	85.000	60	9	0	1	60	30	89	2.05e-31	106
transcript:Vitvi01g04422_t001	transcript:Vitvi14g01118_t001	81.667	60	11	0	1	60	30	89	4.24e-30	103
transcript:Vitvi01g01034_t001	transcript:Vitvi01g01034_t001	100.000	547	0	0	1	547	1	547	0.0	1106
transcript:Vitvi01g01034_t001	transcript:Vitvi14g01981_t002	73.559	503	129	4	1	500	1	502	0.0	698
transcript:Vitvi01g01034_t001	transcript:Vitvi09g00001_t001	58.092	346	114	4	1	345	1	316	1.64e-130	384
transcript:Vitvi01g01034_t001	transcript:Vitvi09g00001_t001	31.651	218	131	6	286	492	32	242	5.57e-20	91.3
transcript:Vitvi01g01034_t001	transcript:Vitvi14g01194_t001	41.127	479	227	11	4	441	57	521	8.61e-85	278
transcript:Vitvi01g01034_t001	transcript:Vitvi14g01194_t001	27.653	311	168	6	46	332	369	646	5.66e-18	87.4
transcript:Vitvi01g01034_t001	transcript:Vitvi14g00753_t001	54.264	258	97	3	1	258	1	237	1.99e-81	256
transcript:Vitvi01g01034_t001	transcript:Vitvi14g00753_t001	29.832	238	131	8	300	526	44	256	4.73e-16	78.6
transcript:Vitvi01g01795_t001	transcript:Vitvi01g01795_t001	100.000	160	0	0	1	160	1	160	5.57e-118	329
transcript:Vitvi01g01795_t001	transcript:Vitvi17g01318_t001	43.210	162	87	5	1	160	62	220	1.71e-35	122
transcript:Vitvi01g01648_t001	transcript:Vitvi01g01648_t001	100.000	272	0	0	1	272	1	272	0.0	548
transcript:Vitvi01g01648_t001	transcript:Vitvi11g00052_t001	66.029	209	71	0	64	272	52	260	9.12e-104	302
transcript:Vitvi01g01648_t001	transcript:Vitvi17g00615_t001	47.727	264	119	6	1	264	1	245	4.44e-79	239
transcript:Vitvi01g01648_t001	transcript:Vitvi18g02680_t001	43.668	229	125	3	44	269	34	261	4.04e-62	196
transcript:Vitvi01g01648_t001	transcript:Vitvi15g00004_t001	41.036	251	124	7	40	268	22	270	3.65e-53	174
transcript:Vitvi01g00695_t001	transcript:Vitvi01g00695_t001	100.000	624	0	0	1	624	1	624	0.0	1302
transcript:Vitvi01g00695_t001	transcript:Vitvi08g01753_t001	54.854	412	169	4	216	614	231	638	2.98e-161	477
transcript:Vitvi01g00695_t001	transcript:Vitvi05g00086_t001	61.383	347	125	3	275	620	117	455	3.09e-161	469
transcript:Vitvi01g00695_t001	transcript:Vitvi11g04336_t001	54.094	342	154	2	275	615	221	560	1.06e-141	423
transcript:Vitvi01g00695_t001	transcript:Vitvi07g00416_t001	51.070	374	173	4	241	613	129	493	1.75e-132	397
transcript:Vitvi01g01700_t001	transcript:Vitvi01g01700_t001	100.000	586	0	0	1	586	1	586	0.0	1216
transcript:Vitvi01g01700_t001	transcript:Vitvi12g00711_t001	76.239	585	113	4	8	585	18	583	0.0	889
transcript:Vitvi01g01700_t001	transcript:Vitvi12g00722_t001	80.943	488	93	0	97	584	96	583	0.0	828
transcript:Vitvi01g01700_t001	transcript:Vitvi14g00057_t002	54.098	488	214	2	93	580	181	658	0.0	563
transcript:Vitvi01g01700_t001	transcript:Vitvi14g01605_t005	50.607	494	218	7	90	573	23	500	1.54e-163	476
transcript:Vitvi01g04316_t001	transcript:Vitvi01g04316_t001	100.000	200	0	0	1	200	1	200	1.67e-138	384
transcript:Vitvi01g04316_t001	transcript:Vitvi15g04283_t001	53.846	169	41	4	49	198	1	151	1.75e-40	134
transcript:Vitvi01g04316_t001	transcript:Vitvi03g04110_t001	49.390	164	54	2	49	198	1	149	3.85e-33	115
transcript:Vitvi01g04316_t001	transcript:Vitvi14g04388_t001	46.919	211	54	7	10	163	97	306	7.03e-31	114
transcript:Vitvi01g04316_t001	transcript:Vitvi05g04284_t001	50.000	166	45	4	47	174	10	175	1.14e-30	110
transcript:Vitvi01g04096_t001	transcript:Vitvi01g04096_t001	100.000	90	0	0	1	90	1	90	8.31e-63	184
transcript:Vitvi01g04096_t001	transcript:Vitvi01g00353_t001	77.273	66	14	1	25	89	20	85	8.54e-30	106
transcript:Vitvi01g04096_t001	transcript:Vitvi16g04488_t001	56.667	60	26	0	30	89	25	84	3.38e-21	83.6
transcript:Vitvi01g04096_t001	transcript:Vitvi16g04476_t001	48.276	87	44	1	3	89	1	86	1.39e-19	80.5
transcript:Vitvi01g04096_t001	transcript:Vitvi16g04318_t001	42.529	87	47	1	3	89	6	89	4.44e-19	78.6
transcript:Vitvi01g04197_t001	transcript:Vitvi01g04197_t001	100.000	70	0	0	1	70	1	70	1.44e-47	144
transcript:Vitvi01g04197_t001	transcript:Vitvi03g04286_t001	100.000	70	0	0	1	70	26	95	3.34e-47	144
transcript:Vitvi01g04197_t001	transcript:Vitvi16g02146_t001	90.000	70	7	0	1	70	26	95	3.17e-41	129
transcript:Vitvi01g04197_t001	transcript:Vitvi16g04454_t001	91.429	70	6	0	1	70	1	70	2.48e-34	111
transcript:Vitvi01g04197_t001	transcript:Vitvi14g03084_t001	83.824	68	11	0	1	68	1	68	8.49e-29	98.6
transcript:Vitvi01g01547_t001	transcript:Vitvi01g01547_t001	100.000	360	0	0	1	360	1	360	0.0	741
transcript:Vitvi01g01547_t001	transcript:Vitvi10g00853_t001	36.709	395	179	15	19	352	137	521	2.30e-54	186
transcript:Vitvi01g01547_t001	transcript:Vitvi01g01446_t001	38.366	404	165	18	21	359	122	506	1.76e-45	162
transcript:Vitvi01g01547_t001	transcript:Vitvi09g00021_t001	28.333	360	200	9	26	337	105	454	1.57e-25	107
transcript:Vitvi01g01547_t001	transcript:Vitvi08g01887_t001	42.991	107	61	0	241	347	159	265	1.03e-15	76.3
transcript:Vitvi01g01328_t001	transcript:Vitvi01g01328_t001	100.000	253	0	0	1	253	1	253	0.0	510
transcript:Vitvi01g01328_t001	transcript:Vitvi01g04326_t001	72.941	255	55	5	6	253	22	269	8.52e-124	352
transcript:Vitvi01g01328_t001	transcript:Vitvi01g04324_t001	70.769	260	54	6	1	253	18	262	1.60e-117	336
transcript:Vitvi01g01328_t001	transcript:Vitvi01g04331_t001	54.348	230	68	4	18	244	1	196	3.69e-71	216
transcript:Vitvi01g00594_t001	transcript:Vitvi01g00594_t001	100.000	536	0	0	1	536	1	536	0.0	1102
transcript:Vitvi01g00594_t001	transcript:Vitvi12g00054_t001	94.216	536	31	0	1	536	1	536	0.0	1045
transcript:Vitvi01g00594_t001	transcript:Vitvi17g00263_t001	38.086	512	304	7	28	531	25	531	3.30e-100	312
transcript:Vitvi01g00594_t001	transcript:Vitvi07g02050_t001	33.902	528	335	8	11	531	4	524	9.37e-94	296
transcript:Vitvi01g00594_t001	transcript:Vitvi17g00797_t001	32.765	528	341	8	11	531	4	524	1.04e-87	280
transcript:Vitvi01g04140_t001	transcript:Vitvi01g04140_t001	100.000	106	0	0	1	106	1	106	2.64e-77	222
transcript:Vitvi01g02028_t001	transcript:Vitvi01g02028_t001	100.000	228	0	0	1	228	1	228	3.00e-172	472
transcript:Vitvi01g00002_t001	transcript:Vitvi01g00002_t001	100.000	433	0	0	1	433	1	433	0.0	894
transcript:Vitvi01g00002_t001	transcript:Vitvi14g01517_t001	67.133	429	137	3	7	432	1	428	0.0	592
transcript:Vitvi01g00002_t001	transcript:Vitvi17g00082_t001	66.434	429	140	3	7	432	1	428	0.0	575
transcript:Vitvi01g00002_t001	transcript:Vitvi01g01704_t001	64.037	431	152	3	2	432	5	432	0.0	551
transcript:Vitvi01g00002_t001	transcript:Vitvi02g00467_t001	59.057	403	152	4	9	409	11	402	5.39e-166	474
transcript:Vitvi01g00169_t001	transcript:Vitvi01g00169_t001	100.000	401	0	0	1	401	1	401	0.0	829
transcript:Vitvi01g00169_t001	transcript:Vitvi17g04325_t001	57.563	238	88	7	170	401	1	231	1.54e-72	226
transcript:Vitvi01g00169_t001	transcript:Vitvi17g04326_t001	80.597	67	13	0	66	132	277	343	5.95e-29	115
transcript:Vitvi01g00532_t001	transcript:Vitvi01g00532_t001	100.000	225	0	0	1	225	1	225	2.63e-164	452
transcript:Vitvi01g00532_t001	transcript:Vitvi01g02005_t001	42.523	214	122	1	9	222	8	220	2.86e-58	183
transcript:Vitvi01g00532_t001	transcript:Vitvi14g01256_t001	41.500	200	113	1	24	219	51	250	8.43e-54	173
transcript:Vitvi01g00532_t001	transcript:Vitvi16g01019_t001	37.624	202	123	1	16	214	10	211	1.66e-43	145
transcript:Vitvi01g00532_t001	transcript:Vitvi01g02004_t001	34.591	159	98	2	61	219	4	156	2.50e-29	108
transcript:Vitvi01g00885_t001	transcript:Vitvi01g00885_t001	100.000	421	0	0	1	421	1	421	0.0	868
transcript:Vitvi01g00885_t001	transcript:Vitvi14g03050_t001	72.960	429	108	2	1	421	1	429	0.0	647
transcript:Vitvi01g00885_t001	transcript:Vitvi11g00458_t001	60.000	420	165	3	4	421	12	430	0.0	523
transcript:Vitvi01g00885_t001	transcript:Vitvi12g00491_t001	58.581	437	159	9	2	421	5	436	1.03e-177	503
transcript:Vitvi01g00885_t001	transcript:Vitvi08g01184_t001	62.286	350	132	0	72	421	71	420	5.32e-174	493
transcript:Vitvi01g04046_t001	transcript:Vitvi01g04046_t001	100.000	104	0	0	1	104	1	104	2.72e-73	212
transcript:Vitvi01g00447_t001	transcript:Vitvi01g00447_t001	100.000	397	0	0	1	397	1	397	0.0	820
transcript:Vitvi01g00447_t001	transcript:Vitvi03g00278_t001	80.294	340	52	3	31	369	1	326	0.0	513
transcript:Vitvi01g00271_t001	transcript:Vitvi01g00271_t001	100.000	469	0	0	1	469	1	469	0.0	956
transcript:Vitvi01g00271_t001	transcript:Vitvi14g01211_t001	52.289	415	180	9	1	400	1	412	2.33e-109	333
transcript:Vitvi01g00271_t001	transcript:Vitvi18g01432_t001	42.857	189	106	1	5	193	4	190	1.07e-44	164
transcript:Vitvi01g00271_t001	transcript:Vitvi11g00213_t001	37.445	227	126	3	8	221	1	224	1.78e-41	158
transcript:Vitvi01g00271_t001	transcript:Vitvi04g02297_t001	38.813	219	127	3	7	223	20	233	4.79e-40	149
transcript:Vitvi01g00081_t001	transcript:Vitvi01g00081_t001	100.000	217	0	0	1	217	1	217	1.26e-158	437
transcript:Vitvi01g00081_t001	transcript:Vitvi07g04732_t003	57.724	123	52	0	92	214	77	199	4.78e-48	156
transcript:Vitvi01g00081_t001	transcript:Vitvi07g02871_t001	46.535	101	43	2	113	213	42	131	2.89e-24	93.6
transcript:Vitvi01g00081_t001	transcript:Vitvi05g04382_t001	46.535	101	43	2	113	213	55	144	3.03e-24	94.0
transcript:Vitvi01g00081_t001	transcript:Vitvi16g00830_t001	46.667	105	43	4	111	214	431	523	7.86e-22	92.8
transcript:Vitvi01g04131_t001	transcript:Vitvi01g04131_t001	100.000	96	0	0	1	96	1	96	1.63e-63	186
transcript:Vitvi01g00616_t001	transcript:Vitvi01g00616_t001	100.000	697	0	0	1	697	1	697	0.0	1391
transcript:Vitvi01g00616_t001	transcript:Vitvi16g01065_t001	30.277	469	284	8	217	672	67	505	2.85e-39	152
transcript:Vitvi01g00970_t001	transcript:Vitvi01g00970_t001	100.000	542	0	0	1	542	1	542	0.0	1117
transcript:Vitvi01g00970_t001	transcript:Vitvi17g00570_t001	68.337	439	111	3	106	542	32	444	0.0	582
transcript:Vitvi01g00970_t001	transcript:Vitvi16g00075_t001	57.584	356	144	4	191	542	110	462	3.29e-136	402
transcript:Vitvi01g00970_t001	transcript:Vitvi06g00295_t001	52.528	356	155	4	192	542	26	372	4.18e-127	376
transcript:Vitvi01g00970_t001	transcript:Vitvi15g00437_t001	69.613	181	55	0	169	349	162	342	4.17e-82	260
transcript:Vitvi01g00701_t001	transcript:Vitvi01g00701_t001	100.000	348	0	0	1	348	1	348	0.0	722
transcript:Vitvi01g00701_t001	transcript:Vitvi01g04170_t001	97.917	240	5	0	1	240	1	240	2.15e-174	487
transcript:Vitvi01g00701_t001	transcript:Vitvi17g00837_t003	61.047	344	130	1	1	344	1	340	2.99e-159	449
transcript:Vitvi01g00701_t001	transcript:Vitvi14g01736_t001	53.333	330	147	1	19	348	8	330	1.14e-129	374
transcript:Vitvi01g00701_t001	transcript:Vitvi07g00481_t001	38.511	309	175	2	48	343	26	332	8.24e-73	229
transcript:Vitvi01g01357_t001	transcript:Vitvi01g01357_t001	100.000	664	0	0	1	664	1	664	0.0	1368
transcript:Vitvi01g01357_t001	transcript:Vitvi17g00426_t001	76.248	661	151	4	1	659	1	657	0.0	1014
transcript:Vitvi01g01357_t001	transcript:Vitvi01g00421_t001	30.622	418	269	8	1	413	464	865	3.45e-60	217
transcript:Vitvi01g01357_t001	transcript:Vitvi01g00421_t001	31.436	369	238	8	42	408	39	394	4.08e-50	187
transcript:Vitvi01g01357_t001	transcript:Vitvi17g00130_t001	27.059	170	115	3	67	227	51	220	4.44e-17	84.3
transcript:Vitvi01g01357_t001	transcript:Vitvi14g02984_t001	26.471	170	116	3	67	227	63	232	1.06e-16	83.2
transcript:Vitvi01g02281_t001	transcript:Vitvi01g02281_t001	100.000	156	0	0	1	156	1	156	9.43e-115	321
transcript:Vitvi01g02281_t001	transcript:Vitvi01g04455_t001	82.500	120	6	1	1	120	1	105	2.90e-65	196
transcript:Vitvi01g02281_t001	transcript:Vitvi01g04453_t001	90.385	104	10	0	19	122	8	111	2.46e-63	189
transcript:Vitvi01g02281_t001	transcript:Vitvi01g02283_t003	77.600	125	24	1	28	148	177	301	3.79e-59	187
transcript:Vitvi01g02281_t001	transcript:Vitvi01g04454_t001	98.684	76	1	0	45	120	1	76	1.10e-50	157
transcript:Vitvi01g00717_t001	transcript:Vitvi01g00717_t001	100.000	324	0	0	1	324	1	324	0.0	665
transcript:Vitvi01g00598_t001	transcript:Vitvi01g00598_t001	100.000	797	0	0	1	797	1	797	0.0	1651
transcript:Vitvi01g00598_t001	transcript:Vitvi18g00321_t001	67.085	717	221	5	74	787	87	791	0.0	925
transcript:Vitvi01g00598_t001	transcript:Vitvi07g01980_t001	61.250	720	253	10	74	785	67	768	0.0	873
transcript:Vitvi01g00598_t001	transcript:Vitvi02g04156_t002	57.658	555	205	8	164	705	38	575	0.0	605
transcript:Vitvi01g00598_t001	transcript:Vitvi08g01211_t001	33.243	370	217	13	419	771	67	423	7.97e-42	158
transcript:Vitvi01g04475_t001	transcript:Vitvi01g04475_t001	100.000	109	0	0	1	109	1	109	5.16e-77	222
transcript:Vitvi01g04475_t001	transcript:Vitvi10g00402_t001	70.769	65	19	0	2	66	74	138	3.08e-27	102
transcript:Vitvi01g04475_t001	transcript:Vitvi10g00405_t001	69.231	65	20	0	2	66	130	194	5.68e-27	102
transcript:Vitvi01g04475_t001	transcript:Vitvi10g00406_t001	57.143	84	32	2	22	102	12	94	6.80e-24	92.0
transcript:Vitvi01g04475_t001	transcript:Vitvi10g04264_t001	51.485	101	45	2	2	99	107	206	8.52e-24	92.8
transcript:Vitvi01g01893_t001.2.6037826a	transcript:Vitvi01g01893_t001.2.6037826a	100.000	274	0	0	1	274	1	274	0.0	561
transcript:Vitvi01g00031_t001	transcript:Vitvi01g00031_t001	100.000	519	0	0	1	519	1	519	0.0	1051
transcript:Vitvi01g00031_t001	transcript:Vitvi17g00484_t001	73.384	526	133	2	1	519	1	526	0.0	751
transcript:Vitvi01g00031_t001	transcript:Vitvi01g01644_t001	58.776	490	191	7	29	517	37	516	0.0	560
transcript:Vitvi01g00031_t001	transcript:Vitvi15g00915_t001	54.739	517	205	9	17	516	21	525	6.19e-180	516
transcript:Vitvi01g00031_t001	transcript:Vitvi02g00226_t001	55.000	500	206	8	27	516	34	524	1.84e-178	512
transcript:Vitvi01g01087_t001	transcript:Vitvi01g01087_t001	100.000	183	0	0	1	183	1	183	2.22e-137	380
transcript:Vitvi01g01087_t001	transcript:Vitvi08g01201_t003	88.889	162	18	0	2	163	80	241	2.73e-98	310
transcript:Vitvi01g04219_t001	transcript:Vitvi01g04219_t001	100.000	116	0	0	1	116	1	116	1.60e-79	229
transcript:Vitvi01g01858_t001	transcript:Vitvi01g01858_t001	100.000	897	0	0	1	897	1	897	0.0	1876
transcript:Vitvi01g01858_t001	transcript:Vitvi13g00270_t001	39.079	847	483	10	53	897	191	1006	0.0	655
transcript:Vitvi01g01858_t001	transcript:Vitvi13g00270_t001	31.355	657	418	11	51	706	88	712	2.54e-95	322
transcript:Vitvi01g01858_t001	transcript:Vitvi13g00270_t001	30.115	611	386	13	95	702	35	607	4.47e-79	276
transcript:Vitvi01g01858_t001	transcript:Vitvi10g00490_t001	40.678	826	454	9	76	897	141	934	0.0	631
transcript:Vitvi01g01858_t001	transcript:Vitvi10g00490_t001	28.047	681	435	14	33	706	8	640	5.68e-74	261
transcript:Vitvi01g01858_t001	transcript:Vitvi10g00490_t001	29.636	550	357	11	53	597	219	743	1.04e-71	254
transcript:Vitvi01g01858_t001	transcript:Vitvi10g00490_t001	25.266	376	223	11	388	747	44	377	4.96e-29	124
transcript:Vitvi01g01858_t001	transcript:Vitvi17g00433_t001	39.455	844	476	12	60	897	175	989	0.0	630
transcript:Vitvi01g01858_t001	transcript:Vitvi17g00433_t001	27.422	671	442	16	94	753	107	743	1.58e-72	258
transcript:Vitvi01g01858_t001	transcript:Vitvi17g00433_t001	26.854	499	325	11	217	708	28	493	6.02e-45	175
transcript:Vitvi01g01858_t001	transcript:Vitvi17g00433_t001	28.070	342	237	5	54	390	477	814	2.38e-34	141
transcript:Vitvi01g01858_t001	transcript:Vitvi15g00156_t001	38.345	858	497	11	41	897	64	890	0.0	622
transcript:Vitvi01g01644_t001	transcript:Vitvi01g01644_t001	100.000	517	0	0	1	517	1	517	0.0	1053
transcript:Vitvi01g01644_t001	transcript:Vitvi01g00031_t001	59.381	485	186	7	42	516	34	517	0.0	560
transcript:Vitvi01g01644_t001	transcript:Vitvi17g00484_t001	56.863	510	204	7	22	515	14	523	0.0	546
transcript:Vitvi01g01644_t001	transcript:Vitvi18g01579_t001	50.197	508	231	11	27	515	30	534	7.62e-165	478
transcript:Vitvi01g01644_t001	transcript:Vitvi02g00226_t001	49.713	523	240	8	8	515	10	524	3.18e-164	475
transcript:Vitvi01g00544_t001	transcript:Vitvi01g00544_t001	100.000	484	0	0	1	484	1	484	0.0	961
transcript:Vitvi01g04147_t001	transcript:Vitvi01g04147_t001	100.000	218	0	0	1	218	1	218	2.03e-152	421
transcript:Vitvi01g04147_t001	transcript:Vitvi10g04427_t001	87.923	207	12	1	12	218	1	194	1.25e-123	347
transcript:Vitvi01g04147_t001	transcript:Vitvi11g04181_t001	92.222	180	14	0	39	218	2	181	5.83e-116	328
transcript:Vitvi01g04147_t001	transcript:Vitvi15g04015_t001	80.851	94	5	1	12	105	1	81	3.16e-42	138
transcript:Vitvi01g04147_t001	transcript:Vitvi04g04266_t001	55.385	130	20	3	89	218	1	92	2.77e-36	122
transcript:Vitvi01g00103_t001	transcript:Vitvi01g00103_t001	100.000	493	0	0	1	493	1	493	0.0	1009
transcript:Vitvi01g00103_t001	transcript:Vitvi05g00654_t001	31.935	429	258	9	69	492	72	471	4.61e-48	172
transcript:Vitvi01g00103_t001	transcript:Vitvi09g04296_t001	76.316	76	18	0	49	124	182	257	8.25e-33	127
transcript:Vitvi01g00103_t001	transcript:Vitvi07g04735_t001	73.438	64	17	0	64	127	1	64	8.69e-28	105
transcript:Vitvi01g00103_t001	transcript:Vitvi07g00827_t001	66.129	62	20	1	252	313	33	93	2.68e-16	79.7
transcript:Vitvi01g00103_t001	transcript:Vitvi07g00827_t001	86.364	44	6	0	168	211	8	51	4.99e-15	75.9
transcript:Vitvi01g01030_t001	transcript:Vitvi01g01030_t001	100.000	247	0	0	1	247	1	247	0.0	501
transcript:Vitvi01g01030_t001	transcript:Vitvi17g01251_t001	93.927	247	15	0	1	247	1	247	6.02e-174	478
transcript:Vitvi01g01030_t001	transcript:Vitvi14g01977_t001	80.321	249	39	2	1	247	1	241	4.58e-149	415
transcript:Vitvi01g01030_t001	transcript:Vitvi17g00616_t001	83.404	235	37	1	13	245	13	247	1.40e-147	411
transcript:Vitvi01g01030_t001	transcript:Vitvi06g00016_t001	78.947	247	50	1	1	245	1	247	3.63e-147	410
transcript:Vitvi01g00456_t001	transcript:Vitvi01g00456_t001	100.000	535	0	0	1	535	1	535	0.0	1110
transcript:Vitvi01g00456_t001	transcript:Vitvi15g00704_t001	56.778	509	199	7	27	535	27	514	0.0	570
transcript:Vitvi01g00456_t001	transcript:Vitvi06g01870_t001	56.582	509	200	7	27	535	26	513	0.0	568
transcript:Vitvi01g00456_t001	transcript:Vitvi06g01152_t001	56.607	507	199	6	29	535	28	513	0.0	566
transcript:Vitvi01g00456_t001	transcript:Vitvi06g04331_t001	55.403	509	206	6	27	535	27	514	0.0	559
transcript:Vitvi01g00541_t001	transcript:Vitvi01g00541_t001	100.000	505	0	0	1	505	1	505	0.0	1045
transcript:Vitvi01g00541_t001	transcript:Vitvi14g01856_t001	45.553	371	172	8	122	463	65	434	1.23e-99	308
transcript:Vitvi01g00541_t001	transcript:Vitvi08g04188_t001	46.053	380	171	7	122	471	94	469	3.26e-96	315
transcript:Vitvi01g00541_t001	transcript:Vitvi07g00105_t001	49.315	292	140	3	196	480	251	541	1.22e-84	271
transcript:Vitvi01g00541_t001	transcript:Vitvi07g00105_t001	57.333	75	31	1	117	191	87	160	2.20e-20	94.0
transcript:Vitvi01g00541_t001	transcript:Vitvi00g00786_t001	53.814	236	105	2	230	462	178	412	5.96e-83	264
transcript:Vitvi01g00460_t001	transcript:Vitvi01g00460_t001	100.000	208	0	0	1	208	1	208	2.74e-158	435
transcript:Vitvi01g00460_t001	transcript:Vitvi01g01988_t001	61.268	142	53	2	69	208	40	181	1.46e-59	184
transcript:Vitvi01g00460_t001	transcript:Vitvi01g01990_t001	60.563	142	54	2	69	208	40	181	1.95e-57	179
transcript:Vitvi01g00460_t001	transcript:Vitvi01g00463_t001	50.867	173	78	3	40	208	55	224	2.02e-55	175
transcript:Vitvi01g00460_t001	transcript:Vitvi01g00263_t001	62.143	140	49	3	73	208	71	210	4.21e-54	171
transcript:Vitvi01g00957_t001	transcript:Vitvi01g00957_t001	100.000	202	0	0	1	202	1	202	1.41e-147	407
transcript:Vitvi01g04043_t001	transcript:Vitvi01g04043_t001	100.000	105	0	0	1	105	1	105	1.58e-74	215
transcript:Vitvi01g04357_t001	transcript:Vitvi01g04357_t001	100.000	189	0	0	1	189	1	189	6.48e-138	382
transcript:Vitvi01g04357_t001	transcript:Vitvi13g04351_t001	64.583	144	48	1	11	151	196	339	1.28e-56	181
transcript:Vitvi01g04357_t001	transcript:Vitvi00g04276_t001	63.576	151	51	2	19	165	230	380	8.92e-54	178
transcript:Vitvi01g04357_t001	transcript:Vitvi04g04158_t001	52.555	137	65	0	24	160	290	426	8.03e-36	132
transcript:Vitvi01g04357_t001	transcript:Vitvi00g04632_t001	48.276	174	57	4	19	185	202	349	2.16e-35	127
transcript:Vitvi01g00826_t001	transcript:Vitvi01g00826_t001	100.000	217	0	0	1	217	1	217	6.43e-160	440
transcript:Vitvi01g00826_t001	transcript:Vitvi09g00577_t001	35.246	122	76	3	74	194	57	176	1.40e-19	82.0
transcript:Vitvi01g00512_t001	transcript:Vitvi01g00512_t001	100.000	246	0	0	1	246	1	246	7.79e-178	488
transcript:Vitvi01g00512_t001	transcript:Vitvi01g00513_t001	82.128	235	42	0	9	243	11	245	1.88e-130	368
transcript:Vitvi01g00512_t001	transcript:Vitvi15g00758_t001	25.778	225	162	3	25	244	35	259	9.79e-11	60.1
transcript:Vitvi01g04075_t001	transcript:Vitvi01g04075_t001	100.000	193	0	0	1	193	1	193	4.66e-143	395
transcript:Vitvi01g04075_t001	transcript:Vitvi14g01178_t001	67.832	143	46	0	49	191	94	236	1.47e-61	196
transcript:Vitvi01g01838_t001	transcript:Vitvi01g01838_t001	100.000	362	0	0	1	362	1	362	0.0	752
transcript:Vitvi01g01838_t001	transcript:Vitvi17g01440_t001	89.227	362	36	2	1	362	1	359	0.0	680
transcript:Vitvi01g01838_t001	transcript:Vitvi14g01350_t001	88.056	360	42	1	1	360	1	359	0.0	669
transcript:Vitvi01g01838_t001	transcript:Vitvi17g00103_t002	83.014	365	58	2	1	361	1	365	0.0	644
transcript:Vitvi01g01838_t001	transcript:Vitvi04g01124_t001	52.695	334	153	2	14	342	9	342	7.30e-132	380
transcript:Vitvi01g01307_t001	transcript:Vitvi01g01307_t001	100.000	381	0	0	1	381	1	381	0.0	793
transcript:Vitvi01g01307_t001	transcript:Vitvi14g01312_t001	59.589	438	117	3	1	378	1	438	0.0	540
transcript:Vitvi01g01307_t001	transcript:Vitvi14g01640_t001	70.718	362	102	2	1	358	1	362	0.0	523
transcript:Vitvi01g01307_t001	transcript:Vitvi17g00969_t001	63.824	387	116	5	1	364	1	386	1.38e-172	486
transcript:Vitvi01g01307_t001	transcript:Vitvi14g01144_t001	63.690	336	119	2	1	333	1	336	2.11e-155	441
transcript:Vitvi01g02234_t001	transcript:Vitvi01g02234_t001	100.000	141	0	0	1	141	1	141	2.12e-95	271
transcript:Vitvi01g02234_t001	transcript:Vitvi01g01585_t001	93.617	141	9	0	1	141	1	141	1.02e-90	259
transcript:Vitvi01g02234_t001	transcript:Vitvi01g01584_t001	92.199	141	11	0	1	141	1	141	1.29e-88	253
transcript:Vitvi01g02234_t001	transcript:Vitvi01g02229_t001	92.199	141	11	0	1	141	1	141	4.33e-87	249
transcript:Vitvi01g02234_t001	transcript:Vitvi01g02232_t001	90.780	141	13	0	1	141	1	141	5.83e-87	249
transcript:Vitvi01g02049_t001	transcript:Vitvi01g02049_t001	100.000	237	0	0	1	237	1	237	1.54e-178	489
transcript:Vitvi01g02049_t001	transcript:Vitvi01g04167_t001	98.305	236	4	0	1	236	1	236	2.49e-175	482
transcript:Vitvi01g02049_t001	transcript:Vitvi01g04169_t001	95.726	117	5	0	120	236	7	123	3.97e-77	231
transcript:Vitvi01g02049_t001	transcript:Vitvi00g04756_t001	95.726	117	5	0	120	236	7	123	1.44e-76	231
transcript:Vitvi01g02049_t001	transcript:Vitvi01g01964_t001	55.263	228	93	4	5	228	3	225	2.09e-71	222
transcript:Vitvi01g00388_t001	transcript:Vitvi01g00388_t001	100.000	149	0	0	1	149	1	149	8.47e-112	313
transcript:Vitvi01g00388_t001	transcript:Vitvi14g02844_t001	49.664	149	71	2	1	149	1	145	1.18e-46	148
transcript:Vitvi01g00388_t001	transcript:Vitvi01g00389_t001	48.630	146	71	2	3	147	61	203	2.32e-43	141
transcript:Vitvi01g00388_t001	transcript:Vitvi14g02845_t001	47.651	149	74	2	1	149	1	145	3.03e-43	139
transcript:Vitvi01g00388_t001	transcript:Vitvi14g02841_t001	48.649	111	57	0	35	145	33	143	2.47e-35	119
transcript:Vitvi01g00088_t001	transcript:Vitvi01g00088_t001	100.000	588	0	0	1	588	1	588	0.0	1199
transcript:Vitvi01g00088_t001	transcript:Vitvi17g04068_t001	59.758	579	222	4	1	570	1	577	0.0	690
transcript:Vitvi01g00088_t001	transcript:Vitvi17g04067_t001	60.139	577	221	3	1	568	1	577	0.0	686
transcript:Vitvi01g00088_t001	transcript:Vitvi17g01373_t001	59.240	579	226	4	1	570	1	578	0.0	671
transcript:Vitvi01g00088_t001	transcript:Vitvi17g01376_t001	57.268	571	212	4	1	570	1	540	0.0	639
transcript:Vitvi01g00600_t001	transcript:Vitvi01g00600_t001	100.000	456	0	0	1	456	1	456	0.0	937
transcript:Vitvi01g01253_t001	transcript:Vitvi01g01253_t001	100.000	436	0	0	1	436	1	436	0.0	902
transcript:Vitvi01g01253_t001	transcript:Vitvi17g00591_t001	63.563	247	40	2	1	197	138	384	1.73e-91	295
transcript:Vitvi01g01253_t001	transcript:Vitvi13g00878_t001	90.551	127	12	0	309	435	239	365	3.62e-74	240
transcript:Vitvi01g01253_t001	transcript:Vitvi13g00878_t001	33.858	127	84	0	309	435	169	295	8.57e-20	91.3
transcript:Vitvi01g01253_t001	transcript:Vitvi13g00878_t001	33.600	125	82	1	312	435	136	260	5.12e-13	70.5
transcript:Vitvi01g01253_t001	transcript:Vitvi12g04340_t001	68.750	96	30	0	3	98	29	124	1.54e-37	132
transcript:Vitvi01g01253_t001	transcript:Vitvi12g04333_t001	68.750	96	30	0	3	98	211	306	1.09e-35	133
transcript:Vitvi01g01808_t001	transcript:Vitvi01g01808_t001	100.000	525	0	0	1	525	1	525	0.0	1090
transcript:Vitvi01g01808_t001	transcript:Vitvi05g00314_t001	59.322	531	193	7	10	525	16	538	0.0	588
transcript:Vitvi01g01808_t001	transcript:Vitvi06g00456_t001	33.610	482	217	9	140	518	241	722	1.11e-76	255
transcript:Vitvi01g01808_t001	transcript:Vitvi08g01194_t001	36.879	282	147	2	269	519	414	695	4.83e-60	210
transcript:Vitvi01g01808_t001	transcript:Vitvi08g01194_t001	42.991	107	50	3	127	227	205	306	9.79e-15	77.0
transcript:Vitvi01g01808_t001	transcript:Vitvi02g00678_t001	37.543	293	142	2	269	520	492	784	9.31e-60	211
transcript:Vitvi01g01808_t001	transcript:Vitvi02g00678_t001	52.500	80	37	1	157	236	251	329	8.24e-15	77.4
transcript:Vitvi01g04009_t001	transcript:Vitvi01g04009_t001	100.000	68	0	0	1	68	1	68	1.60e-46	141
transcript:Vitvi01g00476_t001	transcript:Vitvi01g00476_t001	100.000	131	0	0	1	131	1	131	1.51e-93	265
transcript:Vitvi01g00476_t001	transcript:Vitvi17g00170_t001	75.758	132	31	1	1	131	1	132	1.12e-71	210
transcript:Vitvi01g00476_t001	transcript:Vitvi01g00524_t001	41.085	129	76	0	1	129	1	129	1.63e-29	103
transcript:Vitvi01g04425_t001	transcript:Vitvi01g04425_t001	100.000	137	0	0	1	137	1	137	2.29e-98	278
transcript:Vitvi01g04425_t001	transcript:Vitvi07g04405_t001	80.745	161	7	1	1	137	314	474	5.74e-84	253
transcript:Vitvi01g04425_t001	transcript:Vitvi10g04420_t001	80.625	160	7	1	1	136	386	545	7.33e-83	253
transcript:Vitvi01g04425_t001	transcript:Vitvi15g00699_t001	83.230	161	3	1	1	137	1110	1270	1.17e-81	260
transcript:Vitvi01g01037_t001	transcript:Vitvi01g01037_t001	100.000	472	0	0	1	472	1	472	0.0	982
transcript:Vitvi01g01037_t001	transcript:Vitvi15g01524_t001	46.934	473	226	7	1	470	70	520	3.76e-141	415
transcript:Vitvi01g01037_t001	transcript:Vitvi16g00872_t001	47.097	465	223	5	1	463	73	516	1.06e-140	414
transcript:Vitvi01g01037_t001	transcript:Vitvi15g00811_t001	46.414	474	233	7	1	471	57	512	1.97e-139	410
transcript:Vitvi01g01037_t001	transcript:Vitvi16g00874_t001	44.304	474	235	9	1	470	58	506	1.23e-128	382
transcript:Vitvi01g00011_t001	transcript:Vitvi01g00011_t001	100.000	244	0	0	1	244	1	244	0.0	503
transcript:Vitvi01g00011_t001	transcript:Vitvi14g01344_t001	72.245	245	67	1	1	244	1	245	1.02e-127	361
transcript:Vitvi01g00011_t001	transcript:Vitvi17g00471_t001	68.033	244	63	2	1	243	1	230	2.16e-112	322
transcript:Vitvi01g00011_t001	transcript:Vitvi01g01677_t001	63.415	246	81	4	1	242	1	241	4.05e-103	298
transcript:Vitvi01g00011_t001	transcript:Vitvi15g00776_t001	53.755	253	100	8	1	244	1	245	3.03e-75	228
transcript:Vitvi01g00228_t001	transcript:Vitvi01g00228_t001	100.000	459	0	0	1	459	1	459	0.0	945
transcript:Vitvi01g00228_t001	transcript:Vitvi17g00374_t001	44.784	393	168	12	1	378	1	359	1.68e-75	241
transcript:Vitvi01g00228_t001	transcript:Vitvi14g01253_t001	40.148	406	202	11	1	401	1	370	7.60e-54	184
transcript:Vitvi01g00228_t001	transcript:Vitvi12g00219_t001	56.250	64	28	0	115	178	19	82	1.28e-19	89.4
transcript:Vitvi01g00228_t001	transcript:Vitvi19g00140_t001	59.375	64	26	0	115	178	36	99	2.45e-19	89.4
transcript:Vitvi01g01955_t001	transcript:Vitvi01g01955_t001	100.000	698	0	0	1	698	1	698	0.0	1412
transcript:Vitvi01g01955_t001	transcript:Vitvi17g00274_t001	51.498	701	261	25	26	695	18	670	0.0	582
transcript:Vitvi01g01955_t001	transcript:Vitvi14g01120_t002	46.619	281	111	9	53	329	11	256	1.66e-49	181
transcript:Vitvi01g01955_t001	transcript:Vitvi14g01120_t002	38.291	316	164	5	384	696	231	518	5.04e-38	148
transcript:Vitvi01g01955_t001	transcript:Vitvi10g00343_t001	45.494	233	101	9	55	274	33	252	2.60e-44	164
transcript:Vitvi01g01955_t001	transcript:Vitvi18g00563_t001	52.663	169	65	8	28	189	7	167	2.53e-42	160
transcript:Vitvi01g04127_t001	transcript:Vitvi01g04127_t001	100.000	97	0	0	1	97	1	97	1.19e-67	197
transcript:Vitvi01g00372_t001	transcript:Vitvi01g00372_t001	100.000	187	0	0	1	187	1	187	1.92e-136	378
transcript:Vitvi01g00372_t001	transcript:Vitvi14g01057_t001	82.011	189	31	1	1	186	1	189	1.11e-109	311
transcript:Vitvi01g04269_t001	transcript:Vitvi01g04269_t001	100.000	60	0	0	1	60	1	60	1.93e-39	123
transcript:Vitvi01g04269_t001	transcript:Vitvi15g04146_t001	95.000	60	3	0	1	60	12	71	1.08e-36	116
transcript:Vitvi01g04269_t001	transcript:Vitvi12g04130_t001	95.000	60	3	0	1	60	12	71	1.08e-36	116
transcript:Vitvi01g04269_t001	transcript:Vitvi07g01425_t002	86.667	45	6	0	1	45	504	548	3.72e-18	75.5
transcript:Vitvi01g00230_t001	transcript:Vitvi01g00230_t001	100.000	459	0	0	1	459	1	459	0.0	934
transcript:Vitvi01g00230_t001	transcript:Vitvi19g01767_t001	36.224	392	231	8	73	455	107	488	3.00e-73	238
transcript:Vitvi01g00230_t001	transcript:Vitvi12g00066_t001	37.500	384	222	9	80	456	172	544	2.87e-63	213
transcript:Vitvi01g00230_t001	transcript:Vitvi15g00952_t001	36.883	385	214	11	74	456	132	489	1.61e-61	207
transcript:Vitvi01g00230_t001	transcript:Vitvi07g01970_t001	32.813	384	226	10	73	455	81	433	4.31e-57	194
transcript:Vitvi01g04454_t001	transcript:Vitvi01g04454_t001	100.000	112	0	0	1	112	1	112	3.42e-79	228
transcript:Vitvi01g04454_t001	transcript:Vitvi01g04455_t001	99.074	108	1	0	1	108	30	137	2.91e-75	220
transcript:Vitvi01g04454_t001	transcript:Vitvi01g02281_t001	98.684	76	1	0	1	76	45	120	7.90e-51	157
transcript:Vitvi01g04454_t001	transcript:Vitvi01g04453_t001	97.368	76	2	0	1	76	34	109	5.53e-50	154
transcript:Vitvi01g04454_t001	transcript:Vitvi01g02283_t003	88.750	80	5	1	1	76	194	273	2.23e-42	142
transcript:Vitvi01g00241_t001	transcript:Vitvi01g00241_t001	100.000	346	0	0	1	346	1	346	0.0	711
transcript:Vitvi01g00241_t001	transcript:Vitvi05g00394_t001	64.038	317	104	1	25	341	42	348	1.43e-161	455
transcript:Vitvi01g00241_t001	transcript:Vitvi07g00193_t001	66.774	310	93	1	31	340	52	351	3.87e-161	454
transcript:Vitvi01g00241_t001	transcript:Vitvi04g01222_t001	60.704	341	124	4	5	337	6	344	4.20e-150	426
transcript:Vitvi01g00241_t001	transcript:Vitvi18g00909_t001	61.491	322	109	4	31	337	36	357	1.69e-145	415
transcript:Vitvi01g00977_t001	transcript:Vitvi01g00977_t001	100.000	1048	0	0	1	1048	1	1048	0.0	2159
transcript:Vitvi01g00977_t001	transcript:Vitvi06g01245_t001	62.568	1098	347	12	2	1047	9	1094	0.0	1304
transcript:Vitvi01g00977_t001	transcript:Vitvi13g01429_t002	62.155	1086	365	11	3	1047	11	1091	0.0	1248
transcript:Vitvi01g00977_t001	transcript:Vitvi17g04156_t001	57.174	920	287	10	1	910	1	823	0.0	979
transcript:Vitvi01g00977_t001	transcript:Vitvi18g01277_t001	53.496	944	381	13	1	928	1	902	0.0	936
transcript:Vitvi01g00977_t001	transcript:Vitvi18g01277_t001	48.148	81	39	1	964	1044	1027	1104	2.22e-15	81.3
transcript:Vitvi01g01851_t001	transcript:Vitvi01g01851_t001	100.000	902	0	0	1	902	1	902	0.0	1858
transcript:Vitvi01g01851_t001	transcript:Vitvi01g01848_t001	75.250	901	216	6	4	902	1	896	0.0	1325
transcript:Vitvi01g01851_t001	transcript:Vitvi01g01849_t001	75.583	901	214	5	4	902	1	897	0.0	1322
transcript:Vitvi01g01851_t001	transcript:Vitvi01g01853_t001	73.696	901	231	5	4	902	2	898	0.0	1301
transcript:Vitvi01g01851_t001	transcript:Vitvi01g00083_t001	69.105	916	252	14	4	902	1	902	0.0	1214
transcript:Vitvi01g01488_t001	transcript:Vitvi01g01488_t001	100.000	729	0	0	1	729	1	729	0.0	1503
transcript:Vitvi01g01488_t001	transcript:Vitvi04g01275_t001	34.791	549	263	15	178	704	190	665	5.25e-87	290
transcript:Vitvi01g01488_t001	transcript:Vitvi06g01262_t002	37.383	535	257	13	178	702	618	1084	4.28e-84	291
transcript:Vitvi01g01488_t001	transcript:Vitvi05g00453_t001	35.101	547	253	13	178	705	400	863	1.55e-81	281
transcript:Vitvi01g01488_t001	transcript:Vitvi04g00523_t001	33.700	546	266	12	178	701	286	757	1.29e-77	272
transcript:Vitvi01g01935_t001	transcript:Vitvi01g01935_t001	100.000	122	0	0	1	122	1	122	6.48e-85	243
transcript:Vitvi01g01926_t001	transcript:Vitvi01g01926_t001	100.000	115	0	0	1	115	1	115	2.84e-80	230
transcript:Vitvi01g01926_t001	transcript:Vitvi17g04096_t001	57.353	68	17	2	48	115	43	98	1.79e-17	71.2
transcript:Vitvi01g04215_t001	transcript:Vitvi01g04215_t001	100.000	97	0	0	1	97	1	97	9.32e-66	192
transcript:Vitvi01g01782_t002	transcript:Vitvi01g01782_t002	100.000	487	0	0	1	487	1	487	0.0	1004
transcript:Vitvi01g01782_t002	transcript:Vitvi13g01233_t001	90.965	487	44	0	1	487	1	487	0.0	908
transcript:Vitvi01g01782_t002	transcript:Vitvi18g00792_t001	24.612	451	312	12	30	472	29	459	3.07e-30	122
transcript:Vitvi01g01782_t002	transcript:Vitvi03g00508_t001	24.832	447	306	11	35	472	39	464	3.65e-30	122
transcript:Vitvi01g01782_t002	transcript:Vitvi02g01269_t001	24.318	440	279	14	36	455	39	444	2.51e-27	114
transcript:Vitvi01g00663_t001	transcript:Vitvi01g00663_t001	100.000	400	0	0	1	400	1	400	0.0	820
transcript:Vitvi01g00663_t001	transcript:Vitvi12g00034_t002	73.734	316	82	1	85	400	13	327	5.13e-180	503
transcript:Vitvi01g00663_t001	transcript:Vitvi15g00445_t001	25.753	365	236	15	44	397	43	383	9.08e-18	84.3
transcript:Vitvi01g00663_t001	transcript:Vitvi02g00633_t001	25.075	335	225	12	70	397	68	383	7.30e-16	78.6
transcript:Vitvi01g02150_t001	transcript:Vitvi01g02150_t001	100.000	328	0	0	1	328	1	328	0.0	677
transcript:Vitvi01g02150_t001	transcript:Vitvi03g00633_t001	40.252	318	179	6	7	316	12	326	3.57e-72	226
transcript:Vitvi01g02150_t001	transcript:Vitvi09g00838_t001	25.740	338	227	12	6	327	15	344	1.56e-29	115
transcript:Vitvi01g02150_t001	transcript:Vitvi12g01613_t001	25.773	291	196	9	23	302	36	317	1.84e-24	101
transcript:Vitvi01g00738_t001	transcript:Vitvi01g00738_t001	100.000	378	0	0	1	378	1	378	0.0	751
transcript:Vitvi01g00738_t001	transcript:Vitvi15g00812_t001	49.521	313	153	4	67	377	6	315	4.36e-97	292
transcript:Vitvi01g00738_t001	transcript:Vitvi14g04143_t001	69.481	154	35	3	152	305	29	170	2.04e-56	183
transcript:Vitvi01g00738_t001	transcript:Vitvi14g04139_t001	57.143	168	42	4	154	316	177	319	1.49e-46	162
transcript:Vitvi01g00738_t001	transcript:Vitvi07g01108_t001	33.036	336	185	8	69	375	6	330	2.74e-35	131
transcript:Vitvi01g04337_t001	transcript:Vitvi01g04337_t001	100.000	55	0	0	1	55	1	55	3.26e-35	112
transcript:Vitvi01g04337_t001	transcript:Vitvi07g02159_t002	96.296	54	2	0	1	54	314	367	5.04e-34	118
transcript:Vitvi01g04337_t001	transcript:Vitvi05g01862_t002	84.906	53	8	0	2	54	284	336	4.72e-29	104
transcript:Vitvi01g04337_t001	transcript:Vitvi18g00976_t001	76.364	55	11	1	2	54	324	378	4.13e-23	89.0
transcript:Vitvi01g04337_t001	transcript:Vitvi04g01315_t001	72.727	55	13	1	2	54	321	375	7.82e-23	88.2
transcript:Vitvi01g00237_t003	transcript:Vitvi01g00237_t003	100.000	434	0	0	1	434	1	434	0.0	902
transcript:Vitvi01g00237_t003	transcript:Vitvi14g01678_t001	44.009	434	189	13	5	427	4	394	1.68e-103	313
transcript:Vitvi01g00237_t003	transcript:Vitvi10g00505_t001	54.054	222	99	2	35	253	35	256	2.64e-76	240
transcript:Vitvi01g00237_t003	transcript:Vitvi11g00241_t001	60.215	186	68	2	36	218	27	209	3.70e-76	244
transcript:Vitvi01g00237_t003	transcript:Vitvi12g00255_t001	55.610	205	88	2	30	231	30	234	1.27e-73	233
transcript:Vitvi01g04111_t001	transcript:Vitvi01g04111_t001	100.000	119	0	0	1	119	1	119	4.53e-86	245
transcript:Vitvi01g00162_t001	transcript:Vitvi01g00162_t001	100.000	546	0	0	1	546	1	546	0.0	1128
transcript:Vitvi01g00162_t001	transcript:Vitvi01g00612_t001	51.575	508	239	6	30	532	16	521	0.0	535
transcript:Vitvi01g00162_t001	transcript:Vitvi03g01154_t001	49.900	499	216	7	35	529	21	489	3.60e-172	496
transcript:Vitvi01g00162_t001	transcript:Vitvi02g00303_t001	48.171	492	237	8	52	532	25	509	1.28e-153	450
transcript:Vitvi01g00162_t001	transcript:Vitvi15g01106_t001	44.886	528	267	9	34	545	1	520	1.93e-151	445
transcript:Vitvi01g04350_t001	transcript:Vitvi01g04350_t001	100.000	178	0	0	1	178	1	178	2.80e-131	364
transcript:Vitvi01g04350_t001	transcript:Vitvi01g01399_t001	36.207	174	51	4	9	127	12	180	1.52e-18	82.0
transcript:Vitvi01g04350_t001	transcript:Vitvi01g01400_t002	46.988	83	44	0	45	127	92	174	1.02e-15	73.6
transcript:Vitvi01g04350_t001	transcript:Vitvi01g00129_t001	44.578	83	42	2	45	125	217	297	1.83e-12	64.3
transcript:Vitvi01g01567_t001	transcript:Vitvi01g01567_t001	100.000	1069	0	0	1	1069	1	1069	0.0	2190
transcript:Vitvi01g01567_t001	transcript:Vitvi14g01575_t001	53.610	1108	467	17	1	1069	1	1100	0.0	1014
transcript:Vitvi01g01567_t001	transcript:Vitvi08g01860_t003	54.428	542	198	11	557	1064	187	713	0.0	568
transcript:Vitvi01g02062_t001	transcript:Vitvi01g02062_t001	100.000	120	0	0	1	120	1	120	1.67e-85	244
transcript:Vitvi01g00379_t001	transcript:Vitvi01g00379_t001	100.000	182	0	0	1	182	1	182	7.56e-133	369
transcript:Vitvi01g00379_t001	transcript:Vitvi14g01037_t001	59.890	182	69	3	1	182	1	178	3.86e-72	215
transcript:Vitvi01g00379_t001	transcript:Vitvi07g02221_t001	33.143	175	103	4	1	175	1	161	4.43e-20	82.0
transcript:Vitvi01g00379_t001	transcript:Vitvi17g01359_t001	33.152	184	96	6	1	177	1	164	3.52e-18	77.4
transcript:Vitvi01g00379_t001	transcript:Vitvi07g02220_t001	31.122	196	108	7	1	178	1	187	1.12e-14	68.6
transcript:Vitvi01g00250_t001	transcript:Vitvi01g00250_t001	100.000	341	0	0	1	341	1	341	0.0	694
transcript:Vitvi01g04278_t001	transcript:Vitvi01g04278_t001	100.000	194	0	0	1	194	1	194	2.17e-125	351
transcript:Vitvi01g00747_t001	transcript:Vitvi01g00747_t001	100.000	634	0	0	1	634	1	634	0.0	1308
transcript:Vitvi01g00747_t001	transcript:Vitvi01g00745_t001	83.732	627	100	1	8	634	1	625	0.0	1088
transcript:Vitvi01g00747_t001	transcript:Vitvi17g00796_t001	62.243	633	235	2	3	634	5	634	0.0	804
transcript:Vitvi01g00747_t001	transcript:Vitvi04g00350_t001	34.703	219	128	6	416	630	88	295	2.71e-34	132
transcript:Vitvi01g00747_t001	transcript:Vitvi04g00341_t001	35.321	218	127	6	418	630	154	362	2.35e-33	131
transcript:Vitvi01g04262_t001	transcript:Vitvi01g04262_t001	100.000	70	0	0	1	70	1	70	2.67e-46	141
transcript:Vitvi01g04262_t001	transcript:Vitvi03g04169_t001	83.824	68	11	0	1	68	1	68	1.11e-37	119
transcript:Vitvi01g04262_t001	transcript:Vitvi03g01545_t001	55.072	69	31	0	1	69	50	118	6.12e-19	78.2
transcript:Vitvi01g04262_t001	transcript:Vitvi19g04560_t001	50.725	69	34	0	1	69	61	129	2.60e-14	65.1
transcript:Vitvi01g00325_t001	transcript:Vitvi01g00325_t001	100.000	428	0	0	1	428	1	428	0.0	873
transcript:Vitvi01g00325_t001	transcript:Vitvi14g00128_t003	75.837	418	98	2	7	422	8	424	0.0	663
transcript:Vitvi01g00325_t001	transcript:Vitvi18g00806_t001	63.007	419	152	3	7	423	4	421	0.0	528
transcript:Vitvi01g00325_t001	transcript:Vitvi16g00918_t001	51.034	145	71	0	40	184	6	150	2.90e-51	169
transcript:Vitvi01g00325_t001	transcript:Vitvi16g04336_t001	50.331	151	75	0	34	184	242	392	1.06e-46	168
transcript:Vitvi01g00889_t003	transcript:Vitvi01g00889_t003	100.000	233	0	0	1	233	1	233	1.96e-171	471
transcript:Vitvi01g00889_t003	transcript:Vitvi01g00888_t001	82.403	233	41	0	1	233	1	233	1.01e-144	403
transcript:Vitvi01g00889_t003	transcript:Vitvi01g00893_t001	71.552	232	66	0	1	232	1	232	1.29e-123	350
transcript:Vitvi01g00889_t003	transcript:Vitvi07g00736_t001	46.759	216	109	3	3	218	2	211	1.15e-61	192
transcript:Vitvi01g00889_t003	transcript:Vitvi17g01465_t001	42.291	227	126	3	3	228	4	226	1.33e-60	190
transcript:Vitvi01g00133_t001	transcript:Vitvi01g00133_t001	100.000	123	0	0	1	123	1	123	9.29e-89	253
transcript:Vitvi01g04193_t001	transcript:Vitvi01g04193_t001	100.000	179	0	0	1	179	1	179	8.62e-128	356
transcript:Vitvi01g04193_t001	transcript:Vitvi01g04194_t001	63.743	171	59	2	10	179	1	169	1.64e-71	213
transcript:Vitvi01g04193_t001	transcript:Vitvi01g04198_t001	55.307	179	68	5	10	179	1	176	1.56e-58	180
transcript:Vitvi01g04193_t001	transcript:Vitvi01g00762_t001	55.000	180	68	5	10	179	1	177	4.71e-58	179
transcript:Vitvi01g04193_t001	transcript:Vitvi01g04195_t001	54.749	179	69	4	10	179	1	176	1.97e-57	177
transcript:Vitvi01g04366_t001	transcript:Vitvi01g04366_t001	100.000	285	0	0	1	285	1	285	0.0	581
transcript:Vitvi01g04366_t001	transcript:Vitvi11g00979_t001	97.544	285	7	0	1	285	187	471	0.0	567
transcript:Vitvi01g04366_t001	transcript:Vitvi19g01704_t001	43.462	260	144	1	2	258	198	457	3.67e-64	208
transcript:Vitvi01g04366_t001	transcript:Vitvi17g00388_t001	40.284	211	122	3	1	207	240	450	1.66e-41	150
transcript:Vitvi01g04366_t001	transcript:Vitvi12g00003_t001	37.445	227	136	4	1	223	262	486	1.29e-40	149
transcript:Vitvi01g00467_t001	transcript:Vitvi01g00467_t001	100.000	339	0	0	1	339	1	339	0.0	699
transcript:Vitvi01g00467_t001	transcript:Vitvi01g01529_t001	39.689	257	149	4	45	300	219	470	9.11e-59	196
transcript:Vitvi01g00467_t001	transcript:Vitvi14g01604_t001	37.548	261	157	4	41	300	196	451	7.11e-53	181
transcript:Vitvi01g00521_t001	transcript:Vitvi01g00521_t001	100.000	789	0	0	1	789	1	789	0.0	1638
transcript:Vitvi01g00521_t001	transcript:Vitvi06g00327_t001	34.854	789	434	23	44	782	38	796	3.38e-134	417
transcript:Vitvi01g00521_t001	transcript:Vitvi18g02671_t001	36.386	797	406	25	35	769	30	787	8.75e-134	416
transcript:Vitvi01g00521_t001	transcript:Vitvi16g01167_t001	33.985	818	403	27	49	781	42	807	2.79e-131	411
transcript:Vitvi01g00521_t001	transcript:Vitvi08g02220_t001	33.214	840	453	26	3	777	11	807	8.72e-129	403
transcript:Vitvi01g04249_t001	transcript:Vitvi01g04249_t001	100.000	234	0	0	1	234	1	234	7.19e-176	482
transcript:Vitvi01g04418_t001	transcript:Vitvi01g04418_t001	100.000	144	0	0	1	144	1	144	8.10e-106	297
transcript:Vitvi01g04418_t001	transcript:Vitvi01g01312_t001	68.067	119	18	1	38	136	578	696	1.16e-45	158
transcript:Vitvi01g04418_t001	transcript:Vitvi14g01311_t001	62.185	119	25	1	38	136	635	753	4.38e-42	148
transcript:Vitvi01g04418_t001	transcript:Vitvi11g00748_t001	55.556	117	32	1	38	134	579	695	9.29e-36	130
transcript:Vitvi01g04418_t001	transcript:Vitvi01g01595_t001	73.529	68	18	0	33	100	11	78	1.95e-29	103
transcript:Vitvi01g04235_t001	transcript:Vitvi01g04235_t001	100.000	300	0	0	1	300	1	300	0.0	583
transcript:Vitvi01g04235_t001	transcript:Vitvi12g04000_t001	47.472	356	129	3	1	299	8	362	1.30e-97	292
transcript:Vitvi01g04235_t001	transcript:Vitvi15g04008_t001	46.910	356	131	3	1	299	8	362	1.22e-84	270
transcript:Vitvi01g04235_t001	transcript:Vitvi15g04359_t001	61.961	255	39	3	1	230	13	234	7.20e-83	253
transcript:Vitvi01g04235_t001	transcript:Vitvi18g04439_t001	44.220	346	146	2	1	299	11	356	2.14e-82	257
transcript:Vitvi01g01563_t001	transcript:Vitvi01g01563_t001	100.000	836	0	0	1	836	1	836	0.0	1716
transcript:Vitvi01g01563_t001	transcript:Vitvi02g01584_t001	89.888	89	9	0	639	727	85	173	7.71e-49	170
transcript:Vitvi01g01563_t001	transcript:Vitvi02g01584_t001	72.477	109	29	1	392	499	1	109	5.69e-45	159
transcript:Vitvi01g00704_t001	transcript:Vitvi01g00704_t001	100.000	72	0	0	1	72	1	72	4.36e-49	148
transcript:Vitvi01g04396_t001	transcript:Vitvi01g04396_t001	100.000	106	0	0	1	106	1	106	5.24e-75	216
transcript:Vitvi01g04052_t001	transcript:Vitvi01g04052_t001	100.000	116	0	0	1	116	1	116	1.20e-82	236
transcript:Vitvi01g04052_t001	transcript:Vitvi01g01917_t001	83.544	79	12	1	1	79	1	78	3.25e-40	129
transcript:Vitvi01g04052_t001	transcript:Vitvi01g01919_t001	65.789	76	25	1	1	76	22	96	1.93e-25	93.2
transcript:Vitvi01g04052_t001	transcript:Vitvi01g01918_t001	64.474	76	26	1	1	76	22	96	4.27e-25	92.4
transcript:Vitvi01g04052_t001	transcript:Vitvi01g04056_t001	48.684	76	39	0	1	76	2	77	4.79e-15	67.0
transcript:Vitvi01g01380_t001	transcript:Vitvi01g01380_t001	100.000	224	0	0	1	224	1	224	5.33e-169	464
transcript:Vitvi01g01932_t001	transcript:Vitvi01g01932_t001	100.000	114	0	0	1	114	1	114	2.61e-80	230
transcript:Vitvi01g01932_t001	transcript:Vitvi17g01411_t001	40.179	112	66	1	1	112	1	111	2.10e-18	76.3
transcript:Vitvi01g00682_t001	transcript:Vitvi01g00682_t001	100.000	506	0	0	1	506	1	506	0.0	1030
transcript:Vitvi01g00682_t001	transcript:Vitvi06g01301_t001	61.400	500	192	1	8	506	32	531	0.0	665
transcript:Vitvi01g00682_t001	transcript:Vitvi08g01004_t001	62.012	487	184	1	8	493	32	518	0.0	649
transcript:Vitvi01g00682_t001	transcript:Vitvi14g01720_t001	65.333	450	156	0	9	458	2	451	0.0	638
transcript:Vitvi01g00682_t001	transcript:Vitvi06g04398_t001	51.295	386	129	5	122	506	2	329	9.33e-133	387
transcript:Vitvi01g00882_t001	transcript:Vitvi01g00882_t001	100.000	671	0	0	1	671	1	671	0.0	1403
transcript:Vitvi01g00882_t001	transcript:Vitvi17g00511_t001	72.148	675	178	3	2	671	3	672	0.0	1044
transcript:Vitvi01g00882_t001	transcript:Vitvi10g00858_t001	56.259	679	264	10	14	671	4	670	0.0	780
transcript:Vitvi01g00882_t001	transcript:Vitvi05g00209_t001	35.524	563	323	12	117	667	102	636	1.58e-110	347
transcript:Vitvi01g00882_t001	transcript:Vitvi14g01965_t001	36.057	563	308	13	126	671	109	636	4.09e-109	343
transcript:Vitvi01g00149_t001	transcript:Vitvi01g00149_t001	100.000	357	0	0	1	357	1	357	0.0	748
transcript:Vitvi01g00149_t001	transcript:Vitvi01g00148_t001	74.930	355	88	1	1	355	6	359	0.0	577
transcript:Vitvi01g00149_t001	transcript:Vitvi07g00674_t001	41.379	348	181	6	19	356	64	398	9.97e-82	254
transcript:Vitvi01g00819_t001	transcript:Vitvi01g00819_t001	100.000	631	0	0	1	631	1	631	0.0	1283
transcript:Vitvi01g00819_t001	transcript:Vitvi07g00179_t001.1.6037826e	28.364	275	196	1	228	501	220	494	1.31e-25	110
transcript:Vitvi01g00819_t001	transcript:Vitvi07g00179_t001.1.6037826e	26.923	286	199	5	332	613	212	491	5.88e-19	90.5
transcript:Vitvi01g00819_t001	transcript:Vitvi07g00179_t001.1.6037826e	24.221	289	216	3	281	567	217	504	3.75e-16	81.6
transcript:Vitvi01g00819_t001	transcript:Vitvi05g00454_t001	26.421	299	189	5	252	548	216	485	4.85e-19	90.9
transcript:Vitvi01g00819_t001	transcript:Vitvi05g00454_t001	26.692	266	194	1	228	492	220	485	2.67e-18	88.2
transcript:Vitvi01g00819_t001	transcript:Vitvi05g00454_t001	27.076	277	198	3	332	607	212	485	2.23e-17	85.5
transcript:Vitvi01g00819_t001	transcript:Vitvi05g00454_t001	27.000	300	159	6	347	617	199	467	5.28e-13	71.6
transcript:Vitvi01g00819_t001	transcript:Vitvi19g01916_t001	26.692	266	194	1	228	492	207	472	1.48e-17	85.9
transcript:Vitvi01g00819_t001	transcript:Vitvi19g01916_t001	27.217	327	180	8	252	577	203	472	4.57e-17	84.3
transcript:Vitvi01g00819_t001	transcript:Vitvi19g01916_t001	26.715	277	199	3	332	607	199	472	2.55e-16	82.0
transcript:Vitvi01g00819_t001	transcript:Vitvi19g01916_t001	27.333	300	158	6	347	617	186	454	5.15e-14	74.7
transcript:Vitvi01g01831_t001	transcript:Vitvi01g01831_t001	100.000	213	0	0	1	213	1	213	4.73e-159	437
transcript:Vitvi01g01831_t001	transcript:Vitvi01g01424_t001	68.075	213	68	0	1	213	1	213	2.32e-109	312
transcript:Vitvi01g01831_t001	transcript:Vitvi03g00733_t001	68.837	215	65	1	1	213	1	215	8.67e-109	310
transcript:Vitvi01g01831_t001	transcript:Vitvi03g00730_t001	68.421	209	66	0	1	209	1	209	4.06e-108	309
transcript:Vitvi01g01831_t001	transcript:Vitvi03g00729_t001	65.258	213	74	0	1	213	1	213	2.43e-101	291
transcript:Vitvi01g04134_t001	transcript:Vitvi01g04134_t001	100.000	65	0	0	1	65	1	65	6.53e-43	132
transcript:Vitvi01g04303_t001	transcript:Vitvi01g04303_t001	100.000	80	0	0	1	80	1	80	2.72e-54	162
transcript:Vitvi01g04303_t001	transcript:Vitvi18g04608_t001	86.441	59	8	0	21	79	1	59	1.15e-31	107
transcript:Vitvi01g01459_t001	transcript:Vitvi01g01459_t001	100.000	286	0	0	1	286	1	286	0.0	596
transcript:Vitvi01g01459_t001	transcript:Vitvi01g01734_t001	82.418	273	38	4	1	273	1	263	1.86e-162	451
transcript:Vitvi01g01459_t001	transcript:Vitvi14g01485_t001	66.182	275	84	3	14	279	54	328	1.83e-124	358
transcript:Vitvi01g01459_t001	transcript:Vitvi18g00492_t001	51.333	150	72	1	114	263	128	276	1.66e-52	172
transcript:Vitvi01g01459_t001	transcript:Vitvi07g04592_t001	35.567	194	79	4	82	263	9	168	2.01e-31	115
transcript:Vitvi01g01517_t001	transcript:Vitvi01g01517_t001	100.000	399	0	0	1	399	1	399	0.0	832
transcript:Vitvi01g01517_t001	transcript:Vitvi01g02214_t001	52.791	430	160	8	1	391	4	429	3.74e-149	429
transcript:Vitvi01g01517_t001	transcript:Vitvi01g04381_t001	42.893	394	183	11	1	391	4	358	9.57e-82	254
transcript:Vitvi01g01517_t001	transcript:Vitvi18g00135_t001	35.056	445	227	9	1	393	1	435	2.42e-74	238
transcript:Vitvi01g01517_t001	transcript:Vitvi01g01520_t001	33.790	438	239	11	1	394	3	433	4.80e-68	221
transcript:Vitvi01g04170_t001	transcript:Vitvi01g04170_t001	100.000	334	0	0	1	334	1	334	0.0	696
transcript:Vitvi01g04170_t001	transcript:Vitvi01g00701_t001	97.917	240	5	0	1	240	1	240	2.07e-174	487
transcript:Vitvi01g04170_t001	transcript:Vitvi17g00837_t003	55.512	254	108	2	1	253	1	250	8.58e-95	285
transcript:Vitvi01g04170_t001	transcript:Vitvi14g01736_t001	44.206	233	122	2	19	250	8	233	2.75e-65	209
transcript:Vitvi01g04170_t001	transcript:Vitvi01g02047_t001	100.000	88	0	0	247	334	438	525	1.38e-52	181
transcript:Vitvi01g00284_t001	transcript:Vitvi01g00284_t001	100.000	497	0	0	1	497	1	497	0.0	1028
transcript:Vitvi01g00284_t001	transcript:Vitvi14g01198_t001	84.553	492	76	0	6	497	2	493	0.0	868
transcript:Vitvi01g00284_t001	transcript:Vitvi19g01345_t001	74.286	490	126	0	8	497	4	493	0.0	772
transcript:Vitvi01g00284_t001	transcript:Vitvi03g00322_t001	65.839	483	165	0	6	488	18	500	0.0	699
transcript:Vitvi01g00284_t001	transcript:Vitvi18g00969_t001	65.773	485	166	0	6	490	23	507	0.0	694
transcript:Vitvi01g00950_t001	transcript:Vitvi01g00950_t001	100.000	537	0	0	1	537	1	537	0.0	1094
transcript:Vitvi01g00950_t001	transcript:Vitvi01g02121_t001	81.750	537	96	2	1	537	1	535	0.0	872
transcript:Vitvi01g00950_t001	transcript:Vitvi14g03062_t001	60.792	505	193	3	32	534	63	564	0.0	609
transcript:Vitvi01g00950_t001	transcript:Vitvi14g03065_t001	59.848	528	201	5	14	534	19	542	0.0	597
transcript:Vitvi01g00950_t001	transcript:Vitvi14g04669_t001	57.386	528	213	6	14	534	19	541	0.0	590
transcript:Vitvi01g00578_t001	transcript:Vitvi01g00578_t001	100.000	304	0	0	1	304	1	304	0.0	634
transcript:Vitvi01g00578_t001	transcript:Vitvi00g04836_t001	73.913	69	18	0	6	74	20	88	2.67e-34	125
transcript:Vitvi01g00578_t001	transcript:Vitvi13g00088_t001	79.710	69	14	0	8	76	153	221	3.14e-34	129
transcript:Vitvi01g00578_t001	transcript:Vitvi08g00736_t001	75.714	70	17	0	5	74	51	120	6.18e-32	121
transcript:Vitvi01g00578_t001	transcript:Vitvi12g00177_t001	68.966	87	26	1	9	95	83	168	1.07e-31	122
transcript:Vitvi01g00636_t001	transcript:Vitvi01g00636_t001	100.000	384	0	0	1	384	1	384	0.0	799
transcript:Vitvi01g00636_t001	transcript:Vitvi01g00635_t001	73.475	377	95	2	9	380	5	381	0.0	592
transcript:Vitvi01g00636_t001	transcript:Vitvi01g00637_t001	71.429	385	104	3	1	379	1	385	0.0	570
transcript:Vitvi01g00636_t001	transcript:Vitvi14g02557_t001	58.021	374	153	2	7	380	18	387	2.18e-164	465
transcript:Vitvi01g00636_t001	transcript:Vitvi18g02533_t003	57.219	374	156	2	7	380	18	387	1.12e-161	458
transcript:Vitvi01g00797_t001	transcript:Vitvi01g00797_t001	100.000	879	0	0	1	879	1	879	0.0	1805
transcript:Vitvi01g00797_t001	transcript:Vitvi06g01392_t001	29.527	613	391	14	6	595	4	598	3.20e-80	280
transcript:Vitvi01g00797_t001	transcript:Vitvi02g01268_t001	26.351	592	400	9	4	576	7	581	8.92e-68	243
transcript:Vitvi01g00797_t001	transcript:Vitvi17g00298_t001	24.454	229	153	6	286	499	133	356	3.17e-12	70.5
transcript:Vitvi01g01678_t001	transcript:Vitvi01g01678_t001	100.000	390	0	0	1	390	1	390	0.0	794
transcript:Vitvi01g01678_t001	transcript:Vitvi17g00100_t001	53.980	402	149	11	1	390	1	378	4.79e-128	373
transcript:Vitvi01g01678_t001	transcript:Vitvi14g01524_t001	47.545	387	186	9	1	380	1	377	8.08e-102	306
transcript:Vitvi01g01678_t001	transcript:Vitvi01g01837_t003	57.333	150	61	2	44	190	169	318	2.05e-45	164
transcript:Vitvi01g01678_t001	transcript:Vitvi17g00473_t001	56.643	143	59	1	44	183	126	268	7.28e-44	159
transcript:Vitvi01g00417_t001	transcript:Vitvi01g00417_t001	100.000	614	0	0	1	614	1	614	0.0	1288
transcript:Vitvi01g00417_t001	transcript:Vitvi17g00225_t001	71.429	616	147	8	7	611	2	599	0.0	873
transcript:Vitvi01g00417_t001	transcript:Vitvi05g00409_t001	70.482	498	140	3	92	586	4	497	0.0	726
transcript:Vitvi01g00417_t001	transcript:Vitvi12g00032_t001	77.831	415	91	1	92	506	4	417	0.0	672
transcript:Vitvi01g00417_t001	transcript:Vitvi19g00020_t001	75.000	416	103	1	92	507	4	418	0.0	649
transcript:Vitvi01g01344_t001	transcript:Vitvi01g01344_t001	100.000	178	0	0	1	178	1	178	3.24e-129	359
transcript:Vitvi01g01344_t001	transcript:Vitvi19g04295_t001	47.191	89	46	1	41	129	232	319	3.42e-20	85.5
transcript:Vitvi01g04066_t001	transcript:Vitvi01g04066_t001	100.000	77	0	0	1	77	1	77	8.68e-51	153
transcript:Vitvi01g04066_t001	transcript:Vitvi15g04284_t001	71.053	76	22	0	1	76	38	113	3.47e-29	103
transcript:Vitvi01g04066_t001	transcript:Vitvi15g04284_t001	69.737	76	23	0	1	76	81	156	1.52e-28	102
transcript:Vitvi01g04066_t001	transcript:Vitvi15g04284_t001	52.778	72	21	2	1	72	124	182	6.11e-14	63.5
transcript:Vitvi01g04066_t001	transcript:Vitvi05g04361_t001	69.737	76	23	0	1	76	10	85	3.55e-28	99.0
transcript:Vitvi01g04066_t001	transcript:Vitvi05g04361_t001	69.333	75	23	0	1	75	53	127	9.42e-28	98.2
transcript:Vitvi01g04066_t001	transcript:Vitvi05g04361_t001	66.667	54	18	0	2	55	97	150	3.11e-15	65.9
transcript:Vitvi01g04066_t001	transcript:Vitvi12g04370_t001	68.421	76	24	0	1	76	59	134	5.79e-28	99.4
transcript:Vitvi01g04066_t001	transcript:Vitvi12g04370_t001	69.091	55	17	0	1	55	102	156	3.64e-17	71.2
transcript:Vitvi01g04066_t001	transcript:Vitvi03g04110_t001	68.056	72	23	0	1	72	44	115	2.23e-26	94.0
transcript:Vitvi01g04066_t001	transcript:Vitvi03g04110_t001	64.474	76	27	0	1	76	1	76	1.12e-24	89.7
transcript:Vitvi01g01982_t001	transcript:Vitvi01g01982_t001	100.000	152	0	0	1	152	1	152	3.50e-108	304
transcript:Vitvi01g01982_t001	transcript:Vitvi01g01979_t001	70.395	152	45	0	1	152	1	152	4.07e-79	230
transcript:Vitvi01g01982_t001	transcript:Vitvi01g04115_t001	90.083	121	12	0	1	121	1	121	1.74e-77	226
transcript:Vitvi01g01982_t001	transcript:Vitvi01g01981_t001	67.763	152	49	0	1	152	1	152	2.17e-73	216
transcript:Vitvi01g01982_t001	transcript:Vitvi01g01978_t001	46.053	152	82	0	1	152	1	152	6.00e-46	146
transcript:Vitvi01g04307_t001	transcript:Vitvi01g04307_t001	100.000	65	0	0	1	65	1	65	3.28e-42	130
transcript:Vitvi01g04307_t001	transcript:Vitvi06g01362_t001	80.435	46	9	0	3	48	111	156	2.00e-18	76.6
transcript:Vitvi01g04307_t001	transcript:Vitvi08g01569_t001	57.778	45	19	0	3	47	107	151	8.42e-11	55.1
transcript:Vitvi01g00280_t001	transcript:Vitvi01g00280_t001	100.000	925	0	0	1	925	1	925	0.0	1916
transcript:Vitvi01g00280_t001	transcript:Vitvi10g01123_t002	48.628	911	404	14	29	920	40	905	0.0	856
transcript:Vitvi01g00280_t001	transcript:Vitvi05g01186_t001	29.428	717	410	18	176	863	235	884	8.05e-86	295
transcript:Vitvi01g00280_t001	transcript:Vitvi16g00048_t001	29.363	722	404	21	176	863	235	884	2.10e-83	288
transcript:Vitvi01g00280_t001	transcript:Vitvi02g01183_t001	31.790	648	371	16	172	814	144	725	1.69e-82	288
transcript:Vitvi01g00302_t001	transcript:Vitvi01g00302_t001	100.000	289	0	0	1	289	1	289	0.0	595
transcript:Vitvi01g00302_t001	transcript:Vitvi17g00309_t001	55.082	305	105	4	13	288	18	319	1.79e-105	310
transcript:Vitvi01g00302_t001	transcript:Vitvi05g00166_t001	45.238	294	135	7	11	288	14	297	8.90e-76	233
transcript:Vitvi01g00302_t001	transcript:Vitvi07g00455_t001	70.064	157	45	1	3	157	2	158	1.16e-70	219
transcript:Vitvi01g00302_t001	transcript:Vitvi14g01750_t001	74.107	112	29	0	11	122	7	118	9.87e-62	193
transcript:Vitvi01g04468_t001	transcript:Vitvi01g04468_t001	100.000	138	0	0	1	138	1	138	2.14e-97	275
transcript:Vitvi01g01874_t001	transcript:Vitvi01g01874_t001	100.000	224	0	0	1	224	1	224	1.07e-166	457
transcript:Vitvi01g01874_t001	transcript:Vitvi19g00732_t001	33.094	139	76	3	82	220	88	209	7.90e-16	73.2
transcript:Vitvi01g01874_t001	transcript:Vitvi01g01780_t001	33.784	148	75	4	84	220	119	254	1.20e-13	67.8
transcript:Vitvi01g01874_t001	transcript:Vitvi00g04242_t001	34.043	141	58	5	81	219	35	142	8.93e-13	66.6
transcript:Vitvi01g01874_t001	transcript:Vitvi00g04664_t001	34.043	141	58	5	81	219	35	142	8.93e-13	66.6
transcript:Vitvi01g00463_t001	transcript:Vitvi01g00463_t001	100.000	224	0	0	1	224	1	224	1.38e-170	468
transcript:Vitvi01g00463_t001	transcript:Vitvi01g00465_t001	64.138	145	47	1	85	224	58	202	2.15e-64	198
transcript:Vitvi01g00463_t001	transcript:Vitvi01g01988_t001	60.000	150	58	1	75	224	34	181	9.49e-62	191
transcript:Vitvi01g00463_t001	transcript:Vitvi01g00263_t001	64.539	141	46	2	86	224	72	210	3.47e-61	190
transcript:Vitvi01g00463_t001	transcript:Vitvi01g01990_t001	59.333	150	59	1	75	224	34	181	7.13e-61	188
transcript:Vitvi01g01779_t001	transcript:Vitvi01g01779_t001	100.000	442	0	0	1	442	1	442	0.0	891
transcript:Vitvi01g04431_t001	transcript:Vitvi01g04431_t001	100.000	125	0	0	1	125	1	125	3.96e-90	256
transcript:Vitvi01g00869_t001	transcript:Vitvi01g00869_t001	100.000	227	0	0	1	227	1	227	1.74e-169	465
transcript:Vitvi01g02268_t001	transcript:Vitvi01g02268_t001	100.000	229	0	0	1	229	1	229	1.03e-170	468
transcript:Vitvi01g02268_t001	transcript:Vitvi07g00301_t001	39.545	220	114	2	7	209	16	233	1.26e-49	162
transcript:Vitvi01g02268_t001	transcript:Vitvi14g00167_t001	42.254	213	108	2	7	204	19	231	2.92e-48	158
transcript:Vitvi01g01804_t001	transcript:Vitvi01g01804_t001	100.000	923	0	0	1	923	1	923	0.0	1934
transcript:Vitvi01g01804_t001	transcript:Vitvi01g01803_t001	88.420	924	105	2	1	923	2	924	0.0	1684
transcript:Vitvi01g01804_t001	transcript:Vitvi14g00183_t001	66.243	865	266	9	60	923	56	895	0.0	1189
transcript:Vitvi01g01804_t001	transcript:Vitvi19g00233_t001	61.768	871	288	15	60	923	9	841	0.0	1057
transcript:Vitvi01g01804_t001	transcript:Vitvi02g00048_t001	60.051	791	297	8	141	923	165	944	0.0	981
transcript:Vitvi01g04059_t001	transcript:Vitvi01g04059_t001	100.000	88	0	0	1	88	1	88	2.00e-59	176
transcript:Vitvi01g00176_t002	transcript:Vitvi01g00176_t002	100.000	1033	0	0	1	1033	1	1033	0.0	2118
transcript:Vitvi01g00176_t002	transcript:Vitvi07g00303_t001	36.354	905	457	20	164	1030	434	1257	1.40e-164	517
transcript:Vitvi01g00176_t002	transcript:Vitvi17g00124_t002	37.738	893	460	25	169	1030	418	1245	3.99e-162	510
transcript:Vitvi01g00176_t002	transcript:Vitvi16g01163_t001	39.234	627	258	14	485	1030	326	910	6.50e-118	384
transcript:Vitvi01g00176_t002	transcript:Vitvi16g01958_t002	41.319	576	250	13	485	1025	204	726	3.38e-117	377
transcript:Vitvi01g00900_t001	transcript:Vitvi01g00900_t001	100.000	641	0	0	1	641	1	641	0.0	1317
transcript:Vitvi01g00900_t001	transcript:Vitvi01g00327_t001	34.823	649	334	22	11	624	11	605	3.61e-94	304
transcript:Vitvi01g00900_t001	transcript:Vitvi17g00289_t001	33.492	630	345	20	27	625	31	617	9.54e-92	297
transcript:Vitvi01g00900_t001	transcript:Vitvi14g04419_t001	33.988	662	307	25	55	638	402	1011	8.81e-91	303
transcript:Vitvi01g00900_t001	transcript:Vitvi01g01952_t001	40.777	412	203	11	222	624	249	628	8.29e-84	277
transcript:Vitvi01g00453_t001	transcript:Vitvi01g00453_t001	100.000	403	0	0	1	403	1	403	0.0	839
transcript:Vitvi01g00453_t001	transcript:Vitvi10g04209_t001	52.038	319	149	3	30	345	134	451	2.57e-120	358
transcript:Vitvi01g00453_t001	transcript:Vitvi10g02229_t001	53.125	320	146	3	29	345	311	629	7.02e-120	362
transcript:Vitvi01g00453_t001	transcript:Vitvi00g01805_t001	50.980	357	169	3	26	379	310	663	3.82e-119	360
transcript:Vitvi01g00453_t001	transcript:Vitvi17g00303_t001	53.968	315	141	3	33	344	22	335	5.80e-119	350
transcript:Vitvi01g04330_t001	transcript:Vitvi01g04330_t001	100.000	128	0	0	1	128	1	128	1.41e-87	250
transcript:Vitvi01g04330_t001	transcript:Vitvi01g02178_t001	78.505	107	23	0	21	127	41	147	3.88e-56	171
transcript:Vitvi01g04330_t001	transcript:Vitvi01g04325_t001	61.702	94	35	1	25	117	36	129	2.93e-33	113
transcript:Vitvi01g04330_t001	transcript:Vitvi01g01320_t001	58.586	99	40	1	20	117	31	129	3.89e-33	112
transcript:Vitvi01g00015_t001	transcript:Vitvi01g00015_t001	100.000	422	0	0	1	422	1	422	0.0	868
transcript:Vitvi01g00015_t001	transcript:Vitvi01g00019_t001	62.775	454	120	4	14	422	15	464	0.0	588
transcript:Vitvi01g00015_t001	transcript:Vitvi14g01351_t001	59.267	464	141	5	4	422	5	465	0.0	552
transcript:Vitvi01g00015_t001	transcript:Vitvi15g00835_t001	34.908	381	239	4	47	419	72	451	6.91e-82	258
transcript:Vitvi01g00015_t001	transcript:Vitvi09g00172_t001	33.333	384	241	7	47	420	92	470	2.17e-79	253
transcript:Vitvi01g04062_t001	transcript:Vitvi01g04062_t001	100.000	936	0	0	1	936	1	936	0.0	1921
transcript:Vitvi01g04062_t001	transcript:Vitvi15g04262_t001	75.000	84	18	2	427	509	3	84	9.94e-31	116
transcript:Vitvi01g04062_t001	transcript:Vitvi19g01614_t001	84.507	71	10	1	422	491	168	238	2.38e-30	120
transcript:Vitvi01g04481_t001	transcript:Vitvi01g04481_t001	100.000	140	0	0	1	140	1	140	2.04e-92	263
transcript:Vitvi01g01553_t001	transcript:Vitvi01g01553_t001	100.000	1185	0	0	1	1185	1	1185	0.0	2422
transcript:Vitvi01g01553_t001	transcript:Vitvi13g00028_t001	33.645	535	234	25	31	469	30	539	4.05e-41	160
transcript:Vitvi01g01553_t001	transcript:Vitvi08g01357_t001	32.238	487	212	19	30	414	16	486	3.06e-30	127
transcript:Vitvi01g01553_t001	transcript:Vitvi15g04677_t001	32.615	325	152	16	33	329	18	303	4.75e-19	90.5
transcript:Vitvi01g01553_t001	transcript:Vitvi03g00946_t001	71.154	52	13	1	935	984	168	219	1.34e-13	71.2
transcript:Vitvi01g01641_t001	transcript:Vitvi01g01641_t001	100.000	596	0	0	1	596	1	596	0.0	1208
transcript:Vitvi01g01641_t001	transcript:Vitvi19g00572_t001	52.389	586	258	7	17	596	13	583	0.0	565
transcript:Vitvi01g01641_t001	transcript:Vitvi13g01396_t001	48.790	537	265	5	1	536	1	528	8.79e-154	453
transcript:Vitvi01g01641_t001	transcript:Vitvi16g00836_t001	49.442	538	263	5	16	549	12	544	1.68e-151	453
transcript:Vitvi01g01641_t001	transcript:Vitvi01g00543_t001	44.828	551	281	7	1	538	1	541	8.51e-141	421
transcript:Vitvi01g01713_t001	transcript:Vitvi01g01713_t001	100.000	125	0	0	1	125	1	125	2.83e-89	254
transcript:Vitvi01g01713_t001	transcript:Vitvi12g02551_t001	90.435	115	11	0	10	124	157	271	1.85e-68	211
transcript:Vitvi01g01713_t001	transcript:Vitvi11g00234_t001	76.522	115	27	0	10	124	70	184	1.17e-50	169
transcript:Vitvi01g00528_t002	transcript:Vitvi01g00528_t002	100.000	1050	0	0	1	1050	1	1050	0.0	2185
transcript:Vitvi01g00528_t002	transcript:Vitvi12g00685_t001	57.085	988	373	12	80	1043	311	1271	0.0	1076
transcript:Vitvi01g00528_t002	transcript:Vitvi12g00685_t001	30.000	140	87	3	78	216	61	190	4.60e-12	70.5
transcript:Vitvi01g00528_t002	transcript:Vitvi01g01666_t001	56.181	995	374	16	75	1045	79	1035	0.0	1059
transcript:Vitvi01g00528_t002	transcript:Vitvi04g00304_t001	50.489	307	135	6	743	1045	40	333	7.02e-90	291
transcript:Vitvi01g00528_t002	transcript:Vitvi04g01483_t001	33.138	341	192	7	378	716	434	740	1.84e-41	166
transcript:Vitvi01g01789_t001	transcript:Vitvi01g01789_t001	100.000	219	0	0	1	219	1	219	2.26e-168	461
transcript:Vitvi01g01789_t001	transcript:Vitvi01g01788_t001	65.471	223	71	4	1	219	1	221	2.79e-102	295
transcript:Vitvi01g00525_t001	transcript:Vitvi01g00525_t001	100.000	443	0	0	1	443	1	443	0.0	900
transcript:Vitvi01g00525_t001	transcript:Vitvi08g02051_t001	39.364	409	210	14	29	419	3	391	1.38e-75	241
transcript:Vitvi01g00525_t001	transcript:Vitvi06g00906_t001	36.253	411	221	13	29	419	3	392	1.84e-67	221
transcript:Vitvi01g00525_t001	transcript:Vitvi03g00519_t001	34.928	418	247	11	24	435	9	407	9.04e-63	208
transcript:Vitvi01g00525_t001	transcript:Vitvi06g00915_t001	32.918	401	240	12	29	419	9	390	6.00e-58	196
transcript:Vitvi01g00106_t001	transcript:Vitvi01g00106_t001	100.000	290	0	0	1	290	1	290	0.0	599
transcript:Vitvi01g00106_t001	transcript:Vitvi03g01259_t001	87.692	260	29	1	10	266	33	292	4.39e-169	471
transcript:Vitvi01g00106_t001	transcript:Vitvi11g01039_t001	33.333	225	115	6	3	222	58	252	4.63e-29	114
transcript:Vitvi01g00106_t001	transcript:Vitvi11g01039_t001	34.839	155	96	3	13	164	267	419	2.34e-22	95.9
transcript:Vitvi01g00106_t001	transcript:Vitvi08g00013_t002	39.437	142	78	3	9	146	54	191	5.32e-28	111
transcript:Vitvi01g00106_t001	transcript:Vitvi08g00013_t002	35.374	147	90	3	13	156	257	401	1.68e-14	72.8
transcript:Vitvi01g01671_t001	transcript:Vitvi01g01671_t001	100.000	996	0	0	1	996	1	996	0.0	2071
transcript:Vitvi01g01671_t001	transcript:Vitvi12g04299_t002	44.563	561	269	16	414	948	398	942	6.28e-134	428
transcript:Vitvi01g01671_t001	transcript:Vitvi05g00239_t003	42.004	569	297	10	418	965	438	994	1.22e-125	407
transcript:Vitvi01g01671_t001	transcript:Vitvi05g00239_t003	55.844	154	68	0	4	157	13	166	2.26e-49	190
transcript:Vitvi01g01671_t001	transcript:Vitvi05g00096_t001	34.955	555	320	15	425	958	381	915	4.62e-83	288
transcript:Vitvi01g01671_t001	transcript:Vitvi05g00096_t001	54.887	133	60	0	1	133	20	152	1.89e-40	161
transcript:Vitvi01g01671_t001	transcript:Vitvi14g02733_t001	85.714	126	18	0	673	798	1	126	2.54e-63	210
transcript:Vitvi01g00591_t007	transcript:Vitvi01g00591_t007	100.000	535	0	0	1	535	1	535	0.0	1108
transcript:Vitvi01g00591_t007	transcript:Vitvi19g00251_t001	31.818	484	298	15	56	531	17	476	8.41e-53	186
transcript:Vitvi01g00591_t007	transcript:Vitvi07g01923_t001	32.704	318	190	9	198	514	17	311	1.03e-33	132
transcript:Vitvi01g00591_t007	transcript:Vitvi07g01923_t001	28.053	303	204	6	166	465	90	381	5.16e-32	128
transcript:Vitvi01g00591_t007	transcript:Vitvi07g01923_t001	28.375	363	236	8	152	513	23	362	1.06e-31	127
transcript:Vitvi01g00591_t007	transcript:Vitvi07g01923_t001	31.559	263	170	5	149	410	125	378	1.15e-31	127
transcript:Vitvi01g00591_t007	transcript:Vitvi14g01227_t002	27.822	381	229	10	165	533	7	353	7.49e-33	129
transcript:Vitvi01g00591_t007	transcript:Vitvi14g01227_t002	28.267	329	206	10	129	447	29	337	8.55e-29	117
transcript:Vitvi01g00591_t007	transcript:Vitvi06g01245_t001	30.928	291	178	8	153	428	372	654	7.98e-28	118
transcript:Vitvi01g00591_t007	transcript:Vitvi06g01245_t001	27.566	341	209	7	188	513	303	620	1.66e-26	114
transcript:Vitvi01g00591_t007	transcript:Vitvi06g01245_t001	28.514	249	155	5	153	384	427	669	1.85e-19	92.4
transcript:Vitvi01g00591_t007	transcript:Vitvi06g01245_t001	31.977	172	103	4	342	513	295	452	7.72e-14	74.3
transcript:Vitvi01g00244_t001	transcript:Vitvi01g00244_t001	100.000	379	0	0	1	379	1	379	0.0	783
transcript:Vitvi01g00244_t001	transcript:Vitvi14g01248_t001	68.772	285	76	6	56	337	7	281	2.69e-133	382
transcript:Vitvi01g00244_t001	transcript:Vitvi15g00863_t001	48.954	239	74	6	80	313	48	243	2.82e-57	193
transcript:Vitvi01g00244_t001	transcript:Vitvi11g00678_t001	41.155	277	126	8	46	296	57	322	2.00e-52	179
transcript:Vitvi01g00244_t001	transcript:Vitvi02g00275_t001	75.229	109	25	1	207	313	153	261	2.35e-51	177
transcript:Vitvi01g04343_t001	transcript:Vitvi01g04343_t001	100.000	182	0	0	1	182	1	182	2.31e-134	372
transcript:Vitvi01g04343_t001	transcript:Vitvi06g01262_t002	76.471	85	20	0	54	138	553	637	9.75e-37	134
transcript:Vitvi01g04343_t001	transcript:Vitvi15g00102_t001	71.910	89	22	2	44	132	96	181	3.55e-35	121
transcript:Vitvi01g04343_t001	transcript:Vitvi05g04113_t001	67.416	89	26	2	44	132	37	122	1.02e-31	110
transcript:Vitvi01g04343_t001	transcript:Vitvi05g00495_t001	63.918	97	31	3	44	140	37	129	1.82e-30	109
transcript:Vitvi01g00613_t001	transcript:Vitvi01g00613_t001	100.000	663	0	0	1	663	1	663	0.0	1370
transcript:Vitvi01g04212_t001	transcript:Vitvi01g04212_t001	100.000	202	0	0	1	202	1	202	1.29e-151	418
transcript:Vitvi01g04212_t001	transcript:Vitvi02g04209_t001	61.628	86	29	1	89	174	7	88	1.96e-29	104
transcript:Vitvi01g04212_t001	transcript:Vitvi15g04005_t001	55.882	102	37	2	87	188	5	98	7.48e-28	100
transcript:Vitvi01g04212_t001	transcript:Vitvi10g04525_t001	56.923	65	27	1	128	191	1	65	4.42e-16	70.5
transcript:Vitvi01g04212_t001	transcript:Vitvi06g04257_t001	52.174	69	32	1	107	175	16	83	5.40e-15	70.9
transcript:Vitvi01g01510_t001	transcript:Vitvi01g01510_t001	100.000	230	0	0	1	230	1	230	1.88e-171	470
transcript:Vitvi01g01540_t001	transcript:Vitvi01g01540_t001	100.000	669	0	0	1	669	1	669	0.0	1379
transcript:Vitvi01g01540_t001	transcript:Vitvi14g01597_t001	66.322	677	219	4	1	668	1	677	0.0	895
transcript:Vitvi01g01540_t001	transcript:Vitvi19g04541_t001	58.654	208	45	1	1	208	1	167	3.83e-76	241
transcript:Vitvi01g01540_t001	transcript:Vitvi13g04468_t001	66.667	114	38	0	97	210	36	149	1.80e-47	164
transcript:Vitvi01g01540_t001	transcript:Vitvi05g01682_t001	29.967	307	162	9	80	378	76	337	1.83e-25	111
transcript:Vitvi01g01985_t001	transcript:Vitvi01g01985_t001	100.000	117	0	0	1	117	1	117	3.62e-82	235
transcript:Vitvi01g01985_t001	transcript:Vitvi03g00124_t001	83.673	98	16	0	2	99	82	179	1.06e-51	166
transcript:Vitvi01g01985_t001	transcript:Vitvi04g01595_t001	77.551	98	22	0	2	99	94	191	2.54e-46	148
transcript:Vitvi01g01985_t001	transcript:Vitvi04g01471_t001	64.286	98	35	0	2	99	88	185	1.77e-38	131
transcript:Vitvi01g01985_t001	transcript:Vitvi18g01132_t001	63.636	99	35	1	2	99	82	180	6.50e-37	127
transcript:Vitvi01g01824_t001	transcript:Vitvi01g01824_t001	100.000	203	0	0	1	203	1	203	3.38e-151	417
transcript:Vitvi01g01299_t001	transcript:Vitvi01g01299_t001	100.000	641	0	0	1	641	1	641	0.0	1324
transcript:Vitvi01g01299_t001	transcript:Vitvi17g00441_t001	74.806	643	147	7	1	641	1	630	0.0	954
transcript:Vitvi01g01299_t001	transcript:Vitvi14g01321_t001	71.894	644	168	7	1	641	27	660	0.0	894
transcript:Vitvi01g01299_t001	transcript:Vitvi08g00931_t001	44.304	553	246	10	110	641	65	576	2.38e-142	426
transcript:Vitvi01g01299_t001	transcript:Vitvi16g01417_t003	39.017	346	179	8	147	479	257	583	4.42e-64	221
transcript:Vitvi01g01007_t001	transcript:Vitvi01g01007_t001	100.000	229	0	0	1	229	1	229	5.54e-173	474
transcript:Vitvi01g01007_t001	transcript:Vitvi01g02131_t001	98.253	229	4	0	1	229	1	229	1.90e-169	465
transcript:Vitvi01g01007_t001	transcript:Vitvi01g02132_t001	89.083	229	24	1	1	229	1	228	1.24e-150	417
transcript:Vitvi01g01007_t001	transcript:Vitvi17g00592_t001	53.241	216	100	1	1	215	1	216	2.64e-83	247
transcript:Vitvi01g01007_t001	transcript:Vitvi17g01467_t001	52.968	219	102	1	1	218	1	219	5.49e-82	244
transcript:Vitvi01g04373_t001	transcript:Vitvi01g04373_t001	100.000	92	0	0	1	92	1	92	3.65e-60	178
transcript:Vitvi01g00192_t001	transcript:Vitvi01g00192_t001	100.000	167	0	0	1	167	1	167	1.89e-123	343
transcript:Vitvi01g00192_t001	transcript:Vitvi01g01897_t001	68.148	135	41	2	34	167	3	136	3.28e-61	185
transcript:Vitvi01g00192_t001	transcript:Vitvi01g01901_t001	52.761	163	74	2	7	167	13	174	1.44e-57	177
transcript:Vitvi01g00192_t001	transcript:Vitvi01g00191_t001	50.296	169	80	3	2	167	8	175	1.37e-52	165
transcript:Vitvi01g00192_t001	transcript:Vitvi01g01898_t001	47.205	161	85	0	7	167	13	173	4.01e-47	151
transcript:Vitvi01g00927_t001	transcript:Vitvi01g00927_t001	100.000	482	0	0	1	482	1	482	0.0	1004
transcript:Vitvi01g00927_t001	transcript:Vitvi14g01921_t001	85.356	478	66	4	1	477	1	475	0.0	825
transcript:Vitvi01g00927_t001	transcript:Vitvi11g00506_t001	63.095	420	137	8	30	440	2	412	1.22e-179	509
transcript:Vitvi01g00927_t001	transcript:Vitvi06g00473_t001	62.032	374	128	4	41	410	1	364	2.17e-166	476
transcript:Vitvi01g00927_t001	transcript:Vitvi08g01204_t004	60.950	379	134	4	41	415	1	369	4.17e-166	474
transcript:Vitvi01g02218_t001	transcript:Vitvi01g02218_t001	100.000	438	0	0	1	438	1	438	0.0	897
transcript:Vitvi01g02218_t001	transcript:Vitvi01g01555_t001	91.917	433	35	0	4	436	177	609	0.0	805
transcript:Vitvi01g02218_t001	transcript:Vitvi01g01555_t001	54.000	200	41	3	175	372	24	174	2.79e-49	177
transcript:Vitvi01g02218_t001	transcript:Vitvi01g02221_t001	91.494	435	37	0	4	438	5	439	0.0	804
transcript:Vitvi01g02218_t001	transcript:Vitvi01g02223_t001	92.414	435	33	0	4	438	5	439	0.0	803
transcript:Vitvi01g02218_t001	transcript:Vitvi01g01541_t001	82.529	435	76	0	4	438	3	437	0.0	762
transcript:Vitvi01g02065_t001	transcript:Vitvi01g02065_t001	100.000	484	0	0	1	484	1	484	0.0	992
transcript:Vitvi01g02065_t001	transcript:Vitvi17g00483_t001	28.501	407	275	7	61	458	109	508	4.22e-49	176
transcript:Vitvi01g02065_t001	transcript:Vitvi09g00568_t001	24.892	462	314	10	12	461	20	460	8.26e-36	139
transcript:Vitvi01g02065_t001	transcript:Vitvi09g00568_t001	23.256	301	222	3	100	399	179	471	3.85e-20	93.2
transcript:Vitvi01g02065_t001	transcript:Vitvi15g04529_t001	22.102	371	274	5	57	424	128	486	3.10e-32	130
transcript:Vitvi01g02065_t001	transcript:Vitvi01g00392_t001	24.121	398	283	7	42	434	85	468	8.03e-30	122
transcript:Vitvi01g00812_t001	transcript:Vitvi01g00812_t001	100.000	351	0	0	1	351	1	351	0.0	707
transcript:Vitvi01g00812_t001	transcript:Vitvi01g00803_t002	69.516	351	105	1	1	351	1	349	1.37e-177	496
transcript:Vitvi01g00812_t001	transcript:Vitvi01g00810_t001	65.909	352	119	1	1	351	1	352	1.63e-173	486
transcript:Vitvi01g00812_t001	transcript:Vitvi01g00814_t002	51.190	336	162	2	10	345	12	345	9.34e-108	319
transcript:Vitvi01g00812_t001	transcript:Vitvi17g00765_t001	47.941	340	173	3	10	346	16	354	2.21e-106	315
transcript:Vitvi01g01854_t001	transcript:Vitvi01g01854_t001	100.000	221	0	0	1	221	1	221	8.90e-163	447
transcript:Vitvi01g01854_t001	transcript:Vitvi05g01895_t001	79.808	208	41	1	1	208	38	244	2.58e-116	332
transcript:Vitvi01g01854_t001	transcript:Vitvi01g00083_t001	78.744	207	43	1	2	208	671	876	8.67e-106	324
transcript:Vitvi01g01854_t001	transcript:Vitvi01g01853_t001	77.404	208	46	1	1	208	666	872	2.84e-102	315
transcript:Vitvi01g01854_t001	transcript:Vitvi01g01851_t001	72.986	211	55	2	1	210	670	879	2.67e-96	299
transcript:Vitvi01g01939_t001	transcript:Vitvi01g01939_t001	100.000	308	0	0	1	308	1	308	0.0	622
transcript:Vitvi01g00329_t001	transcript:Vitvi01g00329_t001	100.000	426	0	0	1	426	1	426	0.0	882
transcript:Vitvi01g00329_t001	transcript:Vitvi14g04419_t001	79.592	343	69	1	1	342	1	343	0.0	576
transcript:Vitvi01g00126_t001	transcript:Vitvi01g00126_t001	100.000	267	0	0	1	267	1	267	0.0	551
transcript:Vitvi01g00126_t001	transcript:Vitvi10g01395_t001	66.387	238	77	2	1	237	1	236	6.61e-103	299
transcript:Vitvi01g00126_t001	transcript:Vitvi01g01885_t001	62.054	224	30	4	1	223	1	170	1.09e-84	250
transcript:Vitvi01g00126_t001	transcript:Vitvi02g00206_t001	50.215	233	95	6	1	227	1	218	1.24e-67	209
transcript:Vitvi01g00126_t001	transcript:Vitvi01g00008_t001	44.898	196	93	4	1	185	1	192	2.54e-47	157
transcript:Vitvi01g00287_t001	transcript:Vitvi01g00287_t001	100.000	279	0	0	1	279	1	279	0.0	553
transcript:Vitvi01g00287_t001	transcript:Vitvi09g00171_t001	51.087	276	120	4	1	275	75	336	5.65e-78	240
transcript:Vitvi01g00287_t001	transcript:Vitvi10g00680_t001	39.016	305	146	7	1	271	1	299	1.29e-49	166
transcript:Vitvi01g00287_t001	transcript:Vitvi19g00023_t001	35.636	275	154	4	20	271	28	302	2.06e-46	157
transcript:Vitvi01g00287_t001	transcript:Vitvi06g00702_t001	37.607	234	137	3	1	226	1	233	2.19e-46	157
transcript:Vitvi01g01053_t001	transcript:Vitvi01g01053_t001	100.000	182	0	0	1	182	1	182	8.57e-136	376
transcript:Vitvi01g01053_t001	transcript:Vitvi15g00902_t001	80.357	168	16	2	28	179	216	382	2.85e-80	243
transcript:Vitvi01g01053_t001	transcript:Vitvi02g04129_t001	53.892	167	59	2	28	178	137	301	1.93e-52	169
transcript:Vitvi01g01053_t001	transcript:Vitvi15g00725_t001	53.293	167	60	2	28	178	135	299	2.29e-52	169
transcript:Vitvi01g01053_t001	transcript:Vitvi08g01224_t001	33.117	154	79	3	28	157	106	259	9.33e-20	83.6
transcript:Vitvi01g04441_t001	transcript:Vitvi01g04441_t001	100.000	332	0	0	1	332	1	332	0.0	653
transcript:Vitvi01g04441_t001	transcript:Vitvi11g04260_t001	68.750	272	66	2	1	253	71	342	1.69e-118	345
transcript:Vitvi01g04441_t001	transcript:Vitvi03g04281_t001	59.732	298	95	2	45	319	1	296	1.99e-110	323
transcript:Vitvi01g04441_t001	transcript:Vitvi18g04439_t001	55.497	191	54	3	1	168	276	458	3.29e-51	176
transcript:Vitvi01g04441_t001	transcript:Vitvi10g04172_t001	45.148	237	74	4	1	214	276	479	6.43e-46	163
transcript:Vitvi01g01897_t001	transcript:Vitvi01g01897_t001	100.000	136	0	0	1	136	1	136	6.93e-99	279
transcript:Vitvi01g01897_t001	transcript:Vitvi01g00192_t001	68.148	135	41	2	3	136	34	167	2.67e-61	185
transcript:Vitvi01g01897_t001	transcript:Vitvi01g01901_t001	55.797	138	58	2	1	136	38	174	1.83e-51	160
transcript:Vitvi01g01897_t001	transcript:Vitvi01g00191_t001	54.348	138	60	2	1	136	39	175	5.84e-48	152
transcript:Vitvi01g01897_t001	transcript:Vitvi01g01898_t001	51.825	137	64	2	1	136	38	173	6.27e-45	144
transcript:Vitvi01g00156_t001	transcript:Vitvi01g00156_t001	100.000	594	0	0	1	594	1	594	0.0	1244
transcript:Vitvi01g00156_t001	transcript:Vitvi03g00600_t001	26.877	506	326	4	122	587	253	754	4.50e-65	227
transcript:Vitvi01g00156_t001	transcript:Vitvi03g00600_t001	27.711	415	299	1	165	578	191	605	4.75e-58	208
transcript:Vitvi01g00156_t001	transcript:Vitvi03g00600_t001	25.562	489	289	7	172	587	233	719	1.36e-53	195
transcript:Vitvi01g00156_t001	transcript:Vitvi03g00600_t001	27.441	379	273	2	213	590	169	546	4.67e-52	191
transcript:Vitvi01g00156_t001	transcript:Vitvi03g00600_t001	26.757	370	261	4	172	536	409	773	2.40e-42	162
transcript:Vitvi01g00156_t001	transcript:Vitvi03g00600_t001	26.590	346	219	2	172	482	444	789	6.99e-38	149
transcript:Vitvi01g00156_t001	transcript:Vitvi03g00600_t001	24.194	372	241	3	253	585	138	507	2.36e-36	144
transcript:Vitvi01g00156_t001	transcript:Vitvi03g00600_t001	24.648	284	179	2	165	413	507	790	1.30e-28	121
transcript:Vitvi01g00156_t001	transcript:Vitvi03g00600_t001	24.715	263	194	2	330	588	143	405	5.23e-22	100
transcript:Vitvi01g00156_t001	transcript:Vitvi08g01920_t001	29.677	465	307	6	133	588	195	648	9.03e-58	207
transcript:Vitvi01g00156_t001	transcript:Vitvi08g01920_t001	25.561	446	295	2	177	585	165	610	1.25e-51	190
transcript:Vitvi01g00156_t001	transcript:Vitvi08g01920_t001	23.077	494	337	4	130	585	227	715	4.84e-46	174
transcript:Vitvi01g00156_t001	transcript:Vitvi08g01920_t001	25.189	397	260	2	210	569	163	559	1.25e-40	157
transcript:Vitvi01g00156_t001	transcript:Vitvi08g01920_t001	24.603	378	282	2	208	582	125	502	2.79e-38	150
transcript:Vitvi01g00156_t001	transcript:Vitvi08g01920_t001	26.567	335	241	3	258	588	140	473	4.52e-35	141
transcript:Vitvi01g00156_t001	transcript:Vitvi08g01920_t001	27.044	318	221	4	278	588	125	438	5.79e-33	134
transcript:Vitvi01g00156_t001	transcript:Vitvi08g01920_t001	22.799	443	338	1	129	571	368	806	7.19e-33	134
transcript:Vitvi01g00156_t001	transcript:Vitvi17g00725_t001	25.532	423	312	2	129	551	210	629	2.36e-53	195
transcript:Vitvi01g00156_t001	transcript:Vitvi17g00725_t001	26.963	382	278	1	205	585	142	523	1.30e-51	190
transcript:Vitvi01g00156_t001	transcript:Vitvi17g00725_t001	25.189	397	296	1	172	567	179	575	5.87e-44	167
transcript:Vitvi01g00156_t001	transcript:Vitvi17g00725_t001	25.978	358	255	4	230	585	69	418	5.06e-41	159
transcript:Vitvi01g00156_t001	transcript:Vitvi17g00725_t001	23.650	389	261	2	172	524	320	708	1.20e-34	139
transcript:Vitvi01g00156_t001	transcript:Vitvi17g00725_t001	21.070	299	196	2	129	391	421	715	9.75e-15	77.4
transcript:Vitvi01g00156_t001	transcript:Vitvi11g01203_t001	25.239	523	332	5	111	585	250	761	1.86e-52	192
transcript:Vitvi01g00156_t001	transcript:Vitvi11g01203_t001	24.891	458	339	4	131	587	240	693	8.28e-51	187
transcript:Vitvi01g00156_t001	transcript:Vitvi11g01203_t001	27.376	442	282	6	148	585	145	551	4.99e-47	176
transcript:Vitvi01g00156_t001	transcript:Vitvi11g01203_t001	24.336	452	301	4	172	585	348	796	9.97e-46	172
transcript:Vitvi01g00156_t001	transcript:Vitvi11g01203_t001	26.259	278	188	2	320	588	180	449	6.55e-29	122
transcript:Vitvi01g00156_t001	transcript:Vitvi11g01203_t001	22.535	355	230	4	129	445	449	796	1.58e-26	114
transcript:Vitvi01g00156_t001	transcript:Vitvi11g01203_t001	22.159	176	137	0	167	342	623	798	8.66e-12	68.2
transcript:Vitvi01g04069_t001	transcript:Vitvi01g04069_t001	100.000	148	0	0	1	148	1	148	6.90e-107	300
transcript:Vitvi01g04124_t001	transcript:Vitvi01g04124_t001	100.000	187	0	0	1	187	1	187	3.02e-141	390
transcript:Vitvi01g04124_t001	transcript:Vitvi01g00510_t001	44.845	194	38	4	1	187	1	132	3.89e-39	130
transcript:Vitvi01g00214_t001	transcript:Vitvi01g00214_t001	100.000	1062	0	0	1	1062	1	1062	0.0	2197
transcript:Vitvi01g00214_t001	transcript:Vitvi19g00112_t001	46.252	627	282	7	471	1062	358	964	1.87e-172	530
transcript:Vitvi01g00214_t001	transcript:Vitvi19g00112_t001	38.486	317	174	7	20	323	34	342	2.99e-50	192
transcript:Vitvi01g00214_t001	transcript:Vitvi12g00185_t001	45.920	625	289	7	471	1062	358	966	1.41e-170	526
transcript:Vitvi01g00214_t001	transcript:Vitvi12g00185_t001	37.342	316	177	6	20	322	34	341	1.04e-47	184
transcript:Vitvi01g00214_t001	transcript:Vitvi19g04271_t001	47.879	165	71	3	629	793	80	229	9.11e-44	159
transcript:Vitvi01g00214_t001	transcript:Vitvi19g04269_t001	42.384	151	49	3	643	793	1	113	1.61e-17	79.7
transcript:Vitvi01g00375_t001	transcript:Vitvi01g00375_t001	100.000	439	0	0	1	439	1	439	0.0	864
transcript:Vitvi01g04177_t002	transcript:Vitvi01g04177_t002	100.000	182	0	0	1	182	1	182	1.13e-135	376
transcript:Vitvi01g04177_t002	transcript:Vitvi05g04047_t001	98.901	182	2	0	1	182	1	182	1.39e-134	373
transcript:Vitvi01g04177_t002	transcript:Vitvi07g00464_t001	98.901	182	2	0	1	182	94	275	2.37e-134	376
transcript:Vitvi01g04177_t002	transcript:Vitvi14g01748_t001	97.802	182	4	0	1	182	1	182	2.64e-133	370
transcript:Vitvi01g04177_t002	transcript:Vitvi14g04009_t001	98.901	182	2	0	1	182	411	592	1.87e-129	375
transcript:Vitvi01g00907_t001	transcript:Vitvi01g00907_t001	100.000	122	0	0	1	122	1	122	7.66e-88	250
transcript:Vitvi01g00907_t001	transcript:Vitvi14g01889_t001.1.6037826b	60.833	120	45	1	2	119	12	131	6.32e-52	160
transcript:Vitvi01g00907_t001	transcript:Vitvi18g02775_t001	50.000	110	55	0	9	118	2	111	6.82e-36	119
transcript:Vitvi01g00907_t001	transcript:Vitvi04g01390_t001	45.455	110	60	0	9	118	2	111	2.12e-35	117
transcript:Vitvi01g00907_t001	transcript:Vitvi08g04141_t001	41.121	107	63	0	11	117	86	192	1.22e-27	100
transcript:Vitvi01g04285_t001	transcript:Vitvi01g04285_t001	100.000	54	0	0	1	54	1	54	6.79e-33	106
transcript:Vitvi01g00832_t001	transcript:Vitvi01g00832_t001	100.000	176	0	0	1	176	1	176	6.66e-132	366
transcript:Vitvi01g00832_t001	transcript:Vitvi17g00758_t001	54.595	185	75	2	1	176	1	185	4.50e-59	182
transcript:Vitvi01g00832_t001	transcript:Vitvi15g04491_t001	36.364	187	102	4	1	176	1	181	4.11e-33	115
transcript:Vitvi01g00993_t001	transcript:Vitvi01g00993_t001	100.000	259	0	0	1	259	1	259	0.0	533
transcript:Vitvi01g00993_t001	transcript:Vitvi18g01522_t002	65.600	250	86	0	5	254	8	257	7.33e-124	352
transcript:Vitvi01g00993_t001	transcript:Vitvi13g00345_t001	27.053	207	143	6	29	233	47	247	1.54e-12	65.9
transcript:Vitvi01g00993_t001	transcript:Vitvi06g00534_t001	26.442	208	141	7	30	233	48	247	8.03e-12	63.5
transcript:Vitvi01g04438_t001	transcript:Vitvi01g04438_t001	100.000	236	0	0	1	236	1	236	2.35e-176	483
transcript:Vitvi01g04438_t001	transcript:Vitvi01g02263_t001	96.610	236	8	0	1	236	1	236	2.99e-170	468
transcript:Vitvi01g04438_t001	transcript:Vitvi01g04436_t001	92.766	235	16	1	2	236	44	277	2.99e-161	447
transcript:Vitvi01g04438_t001	transcript:Vitvi11g00218_t001	55.882	238	99	4	3	236	8	243	4.63e-92	270
transcript:Vitvi01g04438_t001	transcript:Vitvi03g00524_t001	55.459	229	100	1	6	234	15	241	1.28e-91	269
transcript:Vitvi01g00571_t001	transcript:Vitvi01g00571_t001	100.000	587	0	0	1	587	1	587	0.0	1207
transcript:Vitvi01g00571_t001	transcript:Vitvi08g01333_t001	62.877	563	202	6	24	584	5	562	0.0	742
transcript:Vitvi01g00571_t001	transcript:Vitvi08g01334_t001	63.701	562	200	4	24	584	5	563	0.0	735
transcript:Vitvi01g00571_t001	transcript:Vitvi06g00590_t001	60.954	566	215	5	22	585	16	577	0.0	728
transcript:Vitvi01g00571_t001	transcript:Vitvi05g00802_t001	48.135	563	282	3	24	583	8	563	0.0	551
transcript:Vitvi01g00146_t001	transcript:Vitvi01g00146_t001	100.000	597	0	0	1	597	1	597	0.0	1224
transcript:Vitvi01g00146_t001	transcript:Vitvi19g01524_t001	70.973	596	169	3	1	593	1	595	0.0	833
transcript:Vitvi01g01942_t001	transcript:Vitvi01g01942_t001	100.000	210	0	0	1	210	1	210	1.53e-158	436
transcript:Vitvi01g01942_t001	transcript:Vitvi01g01944_t001	52.941	153	64	1	55	207	18	162	8.16e-50	159
transcript:Vitvi01g01942_t001	transcript:Vitvi01g01943_t001	52.941	153	64	1	55	207	18	162	1.53e-49	158
transcript:Vitvi01g01942_t001	transcript:Vitvi14g02476_t001	38.608	158	92	3	51	207	9	162	3.74e-34	119
transcript:Vitvi01g01942_t001	transcript:Vitvi14g04026_t002	38.608	158	92	3	51	207	9	162	4.81e-33	116
transcript:Vitvi01g01919_t001	transcript:Vitvi01g01919_t001	100.000	152	0	0	1	152	1	152	1.32e-109	307
transcript:Vitvi01g01919_t001	transcript:Vitvi01g01918_t001	96.711	152	5	0	1	152	1	152	5.17e-106	298
transcript:Vitvi01g01919_t001	transcript:Vitvi01g01917_t001	52.756	127	50	4	22	148	1	117	1.19e-31	109
transcript:Vitvi01g01919_t001	transcript:Vitvi01g04052_t001	65.789	76	25	1	22	96	1	76	2.53e-25	93.2
transcript:Vitvi01g01919_t001	transcript:Vitvi01g04056_t001	56.757	74	31	1	21	93	1	74	1.15e-16	72.4
transcript:Vitvi01g00199_t001	transcript:Vitvi01g00199_t001	100.000	1187	0	0	1	1187	1	1187	0.0	2471
transcript:Vitvi01g00199_t001	transcript:Vitvi17g00403_t001	74.596	1177	298	1	1	1176	1	1177	0.0	1862
transcript:Vitvi01g00199_t001	transcript:Vitvi14g01760_t001	68.100	1163	359	6	1	1157	1	1157	0.0	1665
transcript:Vitvi01g00199_t001	transcript:Vitvi09g00147_t001	56.757	1221	480	10	1	1186	1	1208	0.0	1427
transcript:Vitvi01g00199_t001	transcript:Vitvi10g01245_t001	51.951	1230	534	10	1	1186	4	1220	0.0	1278
transcript:Vitvi01g00038_t001	transcript:Vitvi01g00038_t001	100.000	1123	0	0	1	1123	1	1123	0.0	2282
transcript:Vitvi01g00038_t001	transcript:Vitvi14g01392_t001	65.880	1102	350	10	42	1121	41	1138	0.0	1356
transcript:Vitvi01g00038_t001	transcript:Vitvi07g00543_t001	50.407	1107	482	15	38	1121	48	1110	0.0	1021
transcript:Vitvi01g00038_t001	transcript:Vitvi14g02950_t001	45.268	1120	535	22	17	1118	6	1065	0.0	843
transcript:Vitvi01g00038_t001	transcript:Vitvi19g01446_t001	32.511	1135	657	26	16	1114	18	1079	3.94e-147	470
transcript:Vitvi01g04300_t001	transcript:Vitvi01g04296_t001	100.000	80	0	0	1	80	1	80	1.25e-53	160
transcript:Vitvi01g04300_t001	transcript:Vitvi01g04300_t001	100.000	80	0	0	1	80	1	80	1.25e-53	160
transcript:Vitvi01g04300_t001	transcript:Vitvi12g04261_t001	93.671	79	5	0	1	79	1	79	8.10e-50	156
transcript:Vitvi01g04300_t001	transcript:Vitvi04g04148_t001	93.671	79	5	0	1	79	1	79	2.61e-49	155
transcript:Vitvi01g04300_t001	transcript:Vitvi01g00120_t001	76.923	39	9	0	1	39	463	501	1.03e-13	63.9
transcript:Vitvi01g04353_t001	transcript:Vitvi01g04353_t001	100.000	360	0	0	1	360	1	360	0.0	733
transcript:Vitvi01g04353_t001	transcript:Vitvi01g04384_t001	86.150	361	27	2	21	358	23	383	0.0	586
transcript:Vitvi01g04353_t001	transcript:Vitvi01g02218_t001	77.163	416	19	3	21	360	23	438	0.0	578
transcript:Vitvi01g04353_t001	transcript:Vitvi01g02221_t001	74.760	416	29	3	21	360	24	439	0.0	566
transcript:Vitvi01g04353_t001	transcript:Vitvi01g01555_t001	74.879	414	28	3	21	358	196	609	0.0	566
transcript:Vitvi01g04353_t001	transcript:Vitvi01g01555_t001	55.367	177	30	2	108	284	24	151	4.80e-48	171
transcript:Vitvi01g00234_t001	transcript:Vitvi01g00234_t001	100.000	347	0	0	1	347	1	347	0.0	716
transcript:Vitvi01g00234_t001	transcript:Vitvi17g00371_t001	62.722	338	124	2	12	347	22	359	1.07e-157	446
transcript:Vitvi01g00234_t001	transcript:Vitvi03g01484_t001	40.789	304	177	2	12	314	4	305	1.84e-81	250
transcript:Vitvi01g00234_t001	transcript:Vitvi03g01490_t005	38.390	323	182	4	8	315	2	322	1.16e-74	233
transcript:Vitvi01g00234_t001	transcript:Vitvi18g00979_t001	38.111	307	187	2	10	315	4	308	6.41e-74	231
transcript:Vitvi01g00309_t001	transcript:Vitvi01g00309_t001	100.000	222	0	0	1	222	1	222	1.35e-164	452
transcript:Vitvi01g00309_t001	transcript:Vitvi14g02872_t001	55.111	225	84	10	1	222	1	211	2.98e-62	193
transcript:Vitvi01g00309_t001	transcript:Vitvi01g00845_t001	44.660	103	38	2	18	101	77	179	8.78e-20	85.1
transcript:Vitvi01g00309_t001	transcript:Vitvi05g00082_t001	59.722	72	19	2	19	90	66	127	5.91e-19	82.0
transcript:Vitvi01g00309_t001	transcript:Vitvi14g01822_t001	44.231	104	39	3	18	102	51	154	7.93e-19	81.6
transcript:Vitvi01g04461_t001	transcript:Vitvi01g04461_t001	100.000	162	0	0	1	162	1	162	2.15e-120	335
transcript:Vitvi01g04461_t001	transcript:Vitvi07g00980_t001	87.425	167	9	1	8	162	30	196	3.48e-106	301
transcript:Vitvi01g04461_t001	transcript:Vitvi05g00287_t001.1.6037826e	82.278	79	14	0	72	150	305	383	1.31e-41	147
transcript:Vitvi01g04461_t001	transcript:Vitvi10g01438_t001	47.761	134	70	0	6	139	64	197	1.60e-34	119
transcript:Vitvi01g04461_t001	transcript:Vitvi04g04447_t001	92.727	55	4	0	8	62	86	140	6.01e-33	115
transcript:Vitvi01g02100_t001	transcript:Vitvi01g02100_t001	100.000	112	0	0	1	112	1	112	1.55e-79	228
transcript:Vitvi01g02100_t001	transcript:Vitvi14g04650_t001	47.959	98	43	2	8	105	1	90	1.17e-24	89.4
transcript:Vitvi01g00842_t001	transcript:Vitvi01g00842_t001	100.000	440	0	0	1	440	1	440	0.0	918
transcript:Vitvi01g00842_t001	transcript:Vitvi15g01011_t001	42.821	390	204	8	45	428	71	447	6.26e-110	331
transcript:Vitvi01g00842_t001	transcript:Vitvi02g00106_t001	38.916	406	232	9	28	428	30	424	1.35e-103	314
transcript:Vitvi01g00842_t001	transcript:Vitvi14g01268_t001	40.409	391	209	7	50	435	91	462	6.52e-101	309
transcript:Vitvi01g00842_t001	transcript:Vitvi14g01272_t001	42.776	353	187	8	82	429	146	488	1.71e-100	309
transcript:Vitvi01g01583_t001	transcript:Vitvi01g01583_t001	100.000	141	0	0	1	141	1	141	1.47e-97	276
transcript:Vitvi01g01583_t001	transcript:Vitvi01g01585_t001	95.745	141	6	0	1	141	1	141	3.07e-91	260
transcript:Vitvi01g01583_t001	transcript:Vitvi01g01588_t001	93.617	141	9	0	1	141	1	141	5.56e-89	254
transcript:Vitvi01g01583_t001	transcript:Vitvi01g01586_t001	92.908	141	10	0	1	141	1	141	4.78e-88	252
transcript:Vitvi01g01583_t001	transcript:Vitvi01g01584_t001	90.780	141	13	0	1	141	1	141	1.50e-86	248
transcript:Vitvi01g04089_t001	transcript:Vitvi01g04089_t001	100.000	590	0	0	1	590	1	590	0.0	1214
transcript:Vitvi01g00061_t001	transcript:Vitvi01g00061_t001	100.000	481	0	0	1	481	1	481	0.0	991
transcript:Vitvi01g00061_t001	transcript:Vitvi14g03099_t002	92.931	481	34	0	1	481	1	481	0.0	929
transcript:Vitvi01g00061_t001	transcript:Vitvi17g00682_t002	89.813	481	49	0	1	481	1	481	0.0	918
transcript:Vitvi01g00744_t002	transcript:Vitvi01g00744_t002	100.000	138	0	0	1	138	1	138	3.65e-99	280
transcript:Vitvi01g00744_t002	transcript:Vitvi14g01775_t001	92.029	138	11	0	1	138	1	138	3.07e-93	265
transcript:Vitvi01g00744_t002	transcript:Vitvi12g00268_t001	82.308	130	23	0	9	138	38	167	5.98e-76	222
transcript:Vitvi01g00744_t002	transcript:Vitvi10g00492_t001	75.556	135	33	0	4	138	16	150	2.70e-71	210
transcript:Vitvi01g00744_t002	transcript:Vitvi18g04413_t001	75.806	124	30	0	9	132	26	149	3.74e-61	189
transcript:Vitvi01g04190_t001	transcript:Vitvi01g04190_t001	100.000	266	0	0	1	266	1	266	0.0	544
transcript:Vitvi01g04190_t001	transcript:Vitvi09g00203_t001	93.427	213	14	0	23	235	388	600	3.61e-143	419
transcript:Vitvi01g04190_t001	transcript:Vitvi11g00199_t002	85.849	212	30	0	23	234	402	613	1.23e-130	387
transcript:Vitvi01g04190_t001	transcript:Vitvi18g00881_t001	67.925	212	68	0	23	234	384	595	5.54e-100	307
transcript:Vitvi01g04190_t001	transcript:Vitvi04g01084_t001	69.340	212	63	2	24	234	413	623	1.13e-99	308
transcript:Vitvi01g01844_t002	transcript:Vitvi01g01844_t002	100.000	306	0	0	1	306	1	306	0.0	630
transcript:Vitvi01g01844_t002	transcript:Vitvi10g00732_t001	50.777	193	80	3	111	299	130	311	4.99e-47	160
transcript:Vitvi01g01844_t002	transcript:Vitvi07g00434_t001	52.663	169	73	2	142	303	129	297	1.88e-46	158
transcript:Vitvi01g01844_t002	transcript:Vitvi05g00145_t001	72.277	101	26	1	136	234	129	229	2.45e-46	158
transcript:Vitvi01g01844_t002	transcript:Vitvi12g00048_t001	48.352	182	49	4	141	303	152	307	1.66e-44	153
transcript:Vitvi01g04016_t001	transcript:Vitvi01g04016_t001	100.000	68	0	0	1	68	1	68	2.76e-44	136
transcript:Vitvi01g04016_t001	transcript:Vitvi01g04015_t001	60.606	66	25	1	1	66	1	65	3.34e-17	72.8
transcript:Vitvi01g04016_t001	transcript:Vitvi01g01848_t001	59.375	64	24	1	3	66	2	63	3.65e-15	67.4
transcript:Vitvi01g04016_t001	transcript:Vitvi01g01851_t001	54.688	64	28	1	3	65	5	68	2.75e-14	65.1
transcript:Vitvi01g04016_t001	transcript:Vitvi01g01853_t001	53.846	65	28	1	1	65	1	63	1.13e-13	63.2
transcript:Vitvi01g00483_t001	transcript:Vitvi01g00483_t001	100.000	169	0	0	1	169	1	169	4.79e-123	343
transcript:Vitvi01g00483_t001	transcript:Vitvi17g00173_t001	73.750	160	40	1	1	158	41	200	6.65e-85	248
transcript:Vitvi01g00483_t001	transcript:Vitvi14g00786_t001	69.565	161	47	1	1	159	1	161	1.03e-76	226
transcript:Vitvi01g00483_t001	transcript:Vitvi13g01347_t001	47.468	158	74	2	1	149	1	158	3.45e-46	149
transcript:Vitvi01g00483_t001	transcript:Vitvi08g01640_t001	49.359	156	70	3	4	150	4	159	1.11e-44	145
transcript:Vitvi01g00083_t001	transcript:Vitvi01g00083_t001	100.000	902	0	0	1	902	1	902	0.0	1857
transcript:Vitvi01g00083_t001	transcript:Vitvi01g01852_t001	83.771	875	126	7	32	902	119	981	0.0	1415
transcript:Vitvi01g00083_t001	transcript:Vitvi01g01848_t001	73.216	911	220	8	1	902	1	896	0.0	1274
transcript:Vitvi01g00083_t001	transcript:Vitvi01g01849_t001	73.246	912	219	9	1	902	1	897	0.0	1268
transcript:Vitvi01g00083_t001	transcript:Vitvi01g01853_t001	71.820	912	232	9	1	902	2	898	0.0	1254
transcript:Vitvi01g00252_t001	transcript:Vitvi01g00252_t001	100.000	828	0	0	1	828	1	828	0.0	1643
transcript:Vitvi01g00252_t001	transcript:Vitvi17g00360_t001	53.200	250	116	1	1	250	1	249	4.38e-83	266
transcript:Vitvi01g00252_t001	transcript:Vitvi02g04107_t001	87.640	89	11	0	404	492	1	89	8.08e-39	140
transcript:Vitvi01g00252_t001	transcript:Vitvi02g00839_t001	86.076	79	11	0	252	330	1	79	3.29e-37	134
transcript:Vitvi01g00421_t001	transcript:Vitvi01g00421_t001	100.000	953	0	0	1	953	1	953	0.0	1950
transcript:Vitvi01g00421_t001	transcript:Vitvi01g01357_t001	31.443	388	256	7	483	865	31	413	4.22e-63	226
transcript:Vitvi01g00421_t001	transcript:Vitvi01g01357_t001	31.436	369	238	8	39	394	42	408	4.84e-58	211
transcript:Vitvi01g00421_t001	transcript:Vitvi17g00426_t001	32.481	391	252	8	482	865	29	414	3.90e-59	214
transcript:Vitvi01g00421_t001	transcript:Vitvi17g00426_t001	32.791	369	233	8	39	394	43	409	2.01e-57	209
transcript:Vitvi01g04318_t001	transcript:Vitvi01g04318_t001	100.000	278	0	0	1	278	1	278	0.0	569
transcript:Vitvi01g04318_t001	transcript:Vitvi19g04472_t001	90.909	143	13	0	1	143	70	212	7.09e-87	258
transcript:Vitvi01g04318_t001	transcript:Vitvi00g04056_t001	99.145	117	1	0	162	278	1	117	1.77e-83	245
transcript:Vitvi01g04318_t001	transcript:Vitvi17g01068_t001	84.483	116	18	0	11	126	1	116	2.94e-63	199
transcript:Vitvi01g04318_t001	transcript:Vitvi09g01674_t001	80.851	94	18	0	48	141	2	95	5.93e-46	152
transcript:Vitvi01g02291_t001	transcript:Vitvi01g02291_t001	100.000	257	0	0	1	257	1	257	0.0	498
transcript:Vitvi01g02291_t001	transcript:Vitvi14g02954_t001	61.364	88	31	2	170	257	90	174	4.83e-14	68.2
transcript:Vitvi01g01280_t001	transcript:Vitvi01g01280_t001	100.000	317	0	0	1	317	1	317	0.0	655
transcript:Vitvi01g01280_t001	transcript:Vitvi14g02011_t001	71.053	266	77	0	52	317	56	321	1.24e-141	402
transcript:Vitvi01g01280_t001	transcript:Vitvi04g00594_t001	53.414	249	113	3	70	317	3	249	1.09e-90	270
transcript:Vitvi01g04335_t001	transcript:Vitvi01g04335_t001	100.000	96	0	0	1	96	1	96	2.21e-67	196
transcript:Vitvi01g01877_t001	transcript:Vitvi01g01877_t001	100.000	180	0	0	1	180	1	180	3.65e-135	374
[truncated: 144,568 more rows]
