# Supplementary material for: Genome-wide identification, characterization and gene expression of BES1 transcription factor family in grapevine (Vitis vinifera L.)
Source: Sci Rep. 2023 Jan 5;13:240. doi: 10.1038/s41598-022-24407-y (PMC9816167; doi:10.1038/s41598-022-24407-y)
Supplement: Supplementary file 3 — Supplementary Information. [file 41598_2022_24407_MOESM3_ESM.zip › Chromosome collinearity analysis/GC.stat..txt]

Chr1	0	10000	0.363
Chr1	9000	19000	0.3283
Chr1	18000	28000	0.3382
Chr1	27000	37000	0.3776
Chr1	36000	46000	0.4256
Chr1	45000	55000	0.3248
Chr1	54000	64000	0.3404
Chr1	63000	73000	0.314
Chr1	72000	82000	0.3314
Chr1	81000	91000	0.4023
Chr1	90000	100000	0.4024
Chr1	99000	109000	0.1263
Chr1	108000	118000	0.357
Chr1	117000	127000	0.3514
Chr1	126000	136000	0.3288
Chr1	135000	145000	0.3288
Chr1	144000	154000	0.397
Chr1	153000	163000	0.4183
Chr1	162000	172000	0.3985
Chr1	171000	181000	0.3547
Chr1	180000	190000	0.3254
Chr1	189000	199000	0.3246
Chr1	198000	208000	0.3656
Chr1	207000	217000	0.399
Chr1	216000	226000	0.3478
Chr1	225000	235000	0.3105
Chr1	234000	244000	0.4039
Chr1	243000	253000	0.3377
Chr1	252000	262000	0.369
Chr1	261000	271000	0.3324
Chr1	270000	280000	0.3545
Chr1	279000	289000	0.3827
Chr1	288000	298000	0.4547
Chr1	297000	307000	0.3679
Chr1	306000	316000	0.3592
Chr1	315000	325000	0.3543
Chr1	324000	334000	0.3841
Chr1	333000	343000	0.366
Chr1	342000	352000	0.298
Chr1	351000	361000	0.3852
Chr1	360000	370000	0.3498
Chr1	369000	379000	0.3777
Chr1	378000	388000	0.38
Chr1	387000	397000	0.3744
Chr1	396000	406000	0.3675
Chr1	405000	415000	0.3645
Chr1	414000	424000	0.3554
Chr1	423000	433000	0.3928
Chr1	432000	442000	0.3648
Chr1	441000	451000	0.3637
Chr1	450000	460000	0.3464
Chr1	459000	469000	0.3788
Chr1	468000	478000	0.3502
Chr1	477000	487000	0.3755
Chr1	486000	496000	0.3507
Chr1	495000	505000	0.3552
Chr1	504000	514000	0.3636
Chr1	513000	523000	0.3643
Chr1	522000	532000	0.3554
Chr1	531000	541000	0.329
Chr1	540000	550000	0.3482
Chr1	549000	559000	0.3448
Chr1	558000	568000	0.3689
Chr1	567000	577000	0.3587
Chr1	576000	586000	0.3416
Chr1	585000	595000	0.3309
Chr1	594000	604000	0.3584
Chr1	603000	613000	0.3573
Chr1	612000	622000	0.3744
Chr1	621000	631000	0.3521
Chr1	630000	640000	0.3718
Chr1	639000	649000	0.3736
Chr1	648000	658000	0.3303
Chr1	657000	667000	0.2449
Chr1	666000	676000	0.3487
Chr1	675000	685000	0.3592
Chr1	684000	694000	0.3292
Chr1	693000	703000	0.2664
Chr1	702000	712000	0.3192
Chr1	711000	721000	0.3263
Chr1	720000	730000	0.3323
Chr1	729000	739000	0.3612
Chr1	738000	748000	0.3006
Chr1	747000	757000	0.3795
Chr1	756000	766000	0.3096
Chr1	765000	775000	0.3461
Chr1	774000	784000	0.3605
Chr1	783000	793000	0.3861
Chr1	792000	802000	0.364
Chr1	801000	811000	0.2386
Chr1	810000	820000	0.3436
Chr1	819000	829000	0.3687
Chr1	828000	838000	0.38
Chr1	837000	847000	0.35
Chr1	846000	856000	0.1433
Chr1	855000	865000	0.2502
Chr1	864000	874000	0.3403
Chr1	873000	883000	0.3198
Chr1	882000	892000	0.375
Chr1	891000	901000	0.3599
Chr1	900000	910000	0.2893
Chr1	909000	919000	0.3095
Chr1	918000	928000	0.3224
Chr1	927000	937000	0.387
Chr1	936000	946000	0.3325
Chr1	945000	955000	0.3665
Chr1	954000	964000	0.4194
Chr1	963000	973000	0.3443
Chr1	972000	982000	0.3417
Chr1	981000	991000	0.3591
Chr1	990000	1000000	0.327
Chr1	999000	1009000	0.3561
Chr1	1008000	1018000	0.3424
Chr1	1017000	1027000	0.356
Chr1	1026000	1036000	0.3476
Chr1	1035000	1045000	0.2969
Chr1	1044000	1054000	0.3
Chr1	1053000	1063000	0.2376
Chr1	1062000	1072000	0.3246
Chr1	1071000	1081000	0.2784
Chr1	1080000	1090000	0.3862
Chr1	1089000	1099000	0.3511
Chr1	1098000	1108000	0.3388
Chr1	1107000	1117000	0.3446
Chr1	1116000	1126000	0.3179
Chr1	1125000	1135000	0.3098
Chr1	1134000	1144000	0.323
Chr1	1143000	1153000	0.3263
Chr1	1152000	1162000	0.3595
Chr1	1161000	1171000	0.3216
Chr1	1170000	1180000	0.3471
Chr1	1179000	1189000	0.3028
Chr1	1188000	1198000	0.3389
Chr1	1197000	1207000	0.2726
Chr1	1206000	1216000	0.2895
Chr1	1215000	1225000	0.3372
Chr1	1224000	1234000	0.3625
Chr1	1233000	1243000	0.3472
Chr1	1242000	1252000	0.3338
Chr1	1251000	1261000	0.3535
Chr1	1260000	1270000	0.3806
Chr1	1269000	1279000	0.3498
Chr1	1278000	1288000	0.285
Chr1	1287000	1297000	0.3616
Chr1	1296000	1306000	0.3586
Chr1	1305000	1315000	0.3031
Chr1	1314000	1324000	0.3202
Chr1	1323000	1333000	0.3729
Chr1	1332000	1342000	0.363
Chr1	1341000	1351000	0.2307
Chr1	1350000	1360000	0.3638
Chr1	1359000	1369000	0.3789
Chr1	1368000	1378000	0.3146
Chr1	1377000	1387000	0.3354
Chr1	1386000	1396000	0.3188
Chr1	1395000	1405000	0.3301
Chr1	1404000	1414000	0.364
Chr1	1413000	1423000	0.3696
Chr1	1422000	1432000	0.3505
Chr1	1431000	1441000	0.3772
Chr1	1440000	1450000	0.3857
Chr1	1449000	1459000	0.3777
Chr1	1458000	1468000	0.3979
Chr1	1467000	1477000	0.3378
Chr1	1476000	1486000	0.2923
Chr1	1485000	1495000	0.4335
Chr1	1494000	1504000	0.3417
Chr1	1503000	1513000	0.3582
Chr1	1512000	1522000	0.3471
Chr1	1521000	1531000	0.3228
Chr1	1530000	1540000	0.3418
Chr1	1539000	1549000	0.3423
Chr1	1548000	1558000	0.3558
Chr1	1557000	1567000	0.3545
Chr1	1566000	1576000	0.3681
Chr1	1575000	1585000	0.3464
Chr1	1584000	1594000	0.3702
Chr1	1593000	1603000	0.3603
Chr1	1602000	1612000	0.33
Chr1	1611000	1621000	0.3256
Chr1	1620000	1630000	0.3312
Chr1	1629000	1639000	0.3423
Chr1	1638000	1648000	0.3651
Chr1	1647000	1657000	0.3177
Chr1	1656000	1666000	0.3212
Chr1	1665000	1675000	0.3642
Chr1	1674000	1684000	0.3696
Chr1	1683000	1693000	0.3529
Chr1	1692000	1702000	0.3232
Chr1	1701000	1711000	0.3454
Chr1	1710000	1720000	0.3616
Chr1	1719000	1729000	0.36
Chr1	1728000	1738000	0.2645
Chr1	1737000	1747000	0.3603
Chr1	1746000	1756000	0.2606
Chr1	1755000	1765000	0.3911
Chr1	1764000	1774000	0.3473
Chr1	1773000	1783000	0.2674
Chr1	1782000	1792000	0.3092
Chr1	1791000	1801000	0.3441
Chr1	1800000	1810000	0.3046
Chr1	1809000	1819000	0.3238
Chr1	1818000	1828000	0.3997
Chr1	1827000	1837000	0.3658
Chr1	1836000	1846000	0.3848
Chr1	1845000	1855000	0.3624
Chr1	1854000	1864000	0.3765
Chr1	1863000	1873000	0.4283
Chr1	1872000	1882000	0.3689
Chr1	1881000	1891000	0.3716
Chr1	1890000	1900000	0.376
Chr1	1899000	1909000	0.3331
Chr1	1908000	1918000	0.3131
Chr1	1917000	1927000	0.348
Chr1	1926000	1936000	0.3259
Chr1	1935000	1945000	0.3175
Chr1	1944000	1954000	0.316
Chr1	1953000	1963000	0.3517
Chr1	1962000	1972000	0.3541
Chr1	1971000	1981000	0.3582
Chr1	1980000	1990000	0.3161
Chr1	1989000	1999000	0.3194
Chr1	1998000	2008000	0.2725
Chr1	2007000	2017000	0.3387
Chr1	2016000	2026000	0.3198
Chr1	2025000	2035000	0.3601
Chr1	2034000	2044000	0.3755
Chr1	2043000	2053000	0.3467
Chr1	2052000	2062000	0.3249
Chr1	2061000	2071000	0.3365
Chr1	2070000	2080000	0.3231
Chr1	2079000	2089000	0.262
Chr1	2088000	2098000	0.3108
Chr1	2097000	2107000	0.319
Chr1	2106000	2116000	0.312
Chr1	2115000	2125000	0.3487
Chr1	2124000	2134000	0.3843
Chr1	2133000	2143000	0.3531
Chr1	2142000	2152000	0.282
Chr1	2151000	2161000	0.3092
Chr1	2160000	2170000	0.3229
Chr1	2169000	2179000	0.3113
Chr1	2178000	2188000	0.2851
Chr1	2187000	2197000	0.3142
Chr1	2196000	2206000	0.3651
Chr1	2205000	2215000	0.4303
Chr1	2214000	2224000	0.3764
Chr1	2223000	2233000	0.3204
Chr1	2232000	2242000	0.3344
Chr1	2241000	2251000	0.378
Chr1	2250000	2260000	0.3236
Chr1	2259000	2269000	0.3241
Chr1	2268000	2278000	0.3064
Chr1	2277000	2287000	0.405
Chr1	2286000	2296000	0.3607
Chr1	2295000	2305000	0.3285
Chr1	2304000	2314000	0.3437
Chr1	2313000	2323000	0.3441
Chr1	2322000	2332000	0.3572
Chr1	2331000	2341000	0.3134
Chr1	2340000	2350000	0.287
Chr1	2349000	2359000	0.2567
Chr1	2358000	2368000	0.3255
Chr1	2367000	2377000	0.3183
Chr1	2376000	2386000	0.3062
Chr1	2385000	2395000	0.3329
Chr1	2394000	2404000	0.3534
Chr1	2403000	2413000	0.3433
Chr1	2412000	2422000	0.3559
Chr1	2421000	2431000	0.3
Chr1	2430000	2440000	0.3712
Chr1	2439000	2449000	0.3625
Chr1	2448000	2458000	0.3668
Chr1	2457000	2467000	0.2975
Chr1	2466000	2476000	0.3317
Chr1	2475000	2485000	0.402
Chr1	2484000	2494000	0.3328
Chr1	2493000	2503000	0.3932
Chr1	2502000	2512000	0.3349
Chr1	2511000	2521000	0.3725
Chr1	2520000	2530000	0.3427
Chr1	2529000	2539000	0.3701
Chr1	2538000	2548000	0.3961
Chr1	2547000	2557000	0.3996
Chr1	2556000	2566000	0.3534
Chr1	2565000	2575000	0.3341
Chr1	2574000	2584000	0.3769
Chr1	2583000	2593000	0.3187
Chr1	2592000	2602000	0.3054
Chr1	2601000	2611000	0.4031
Chr1	2610000	2620000	0.3046
Chr1	2619000	2629000	0.337
Chr1	2628000	2638000	0.3391
Chr1	2637000	2647000	0.3006
Chr1	2646000	2656000	0.3201
Chr1	2655000	2665000	0.396
Chr1	2664000	2674000	0.3884
Chr1	2673000	2683000	0.4095
Chr1	2682000	2692000	0.3827
Chr1	2691000	2701000	0.3733
Chr1	2700000	2710000	0.3633
Chr1	2709000	2719000	0.3167
Chr1	2718000	2728000	0.3181
Chr1	2727000	2737000	0.378
Chr1	2736000	2746000	0.3834
Chr1	2745000	2755000	0.3488
Chr1	2754000	2764000	0.3598
Chr1	2763000	2773000	0.3434
Chr1	2772000	2782000	0.3509
Chr1	2781000	2791000	0.3793
Chr1	2790000	2800000	0.3536
Chr1	2799000	2809000	0.346
Chr1	2808000	2818000	0.3725
Chr1	2817000	2827000	0.3985
Chr1	2826000	2836000	0.3965
Chr1	2835000	2845000	0.406
Chr1	2844000	2854000	0.388
Chr1	2853000	2863000	0.3559
Chr1	2862000	2872000	0.3667
Chr1	2871000	2881000	0.3899
Chr1	2880000	2890000	0.3392
Chr1	2889000	2899000	0.3602
Chr1	2898000	2908000	0.3699
Chr1	2907000	2917000	0.3045
Chr1	2916000	2926000	0.2783
Chr1	2925000	2935000	0.3537
Chr1	2934000	2944000	0.3063
Chr1	2943000	2953000	0.3827
Chr1	2952000	2962000	0.38
Chr1	2961000	2971000	0.3261
Chr1	2970000	2980000	0.3366
Chr1	2979000	2989000	0.3492
Chr1	2988000	2998000	0.3069
Chr1	2997000	3007000	0.3453
Chr1	3006000	3016000	0.347
Chr1	3015000	3025000	0.355
Chr1	3024000	3034000	0.3473
Chr1	3033000	3043000	0.3697
Chr1	3042000	3052000	0.3419
Chr1	3051000	3061000	0.3176
Chr1	3060000	3070000	0.3593
Chr1	3069000	3079000	0.3162
Chr1	3078000	3088000	0.342
Chr1	3087000	3097000	0.3482
Chr1	3096000	3106000	0.3026
Chr1	3105000	3115000	0.3067
Chr1	3114000	3124000	0.3369
Chr1	3123000	3133000	0.3066
Chr1	3132000	3142000	0.3385
Chr1	3141000	3151000	0.3652
Chr1	3150000	3160000	0.3542
Chr1	3159000	3169000	0.3129
Chr1	3168000	3178000	0.3354
Chr1	3177000	3187000	0.3733
Chr1	3186000	3196000	0.3685
Chr1	3195000	3205000	0.2803
Chr1	3204000	3214000	0.3459
Chr1	3213000	3223000	0.3903
Chr1	3222000	3232000	0.3644
Chr1	3231000	3241000	0.3373
Chr1	3240000	3250000	0.2871
Chr1	3249000	3259000	0.4018
Chr1	3258000	3268000	0.3574
Chr1	3267000	3277000	0.3616
Chr1	3276000	3286000	0.3423
Chr1	3285000	3295000	0.3416
Chr1	3294000	3304000	0.3187
Chr1	3303000	3313000	0.3475
Chr1	3312000	3322000	0.3723
Chr1	3321000	3331000	0.3324
Chr1	3330000	3340000	0.3198
Chr1	3339000	3349000	0.3553
Chr1	3348000	3358000	0.4124
Chr1	3357000	3367000	0.3621
Chr1	3366000	3376000	0.3541
Chr1	3375000	3385000	0.3763
Chr1	3384000	3394000	0.3369
Chr1	3393000	3403000	0.3517
Chr1	3402000	3412000	0.3698
Chr1	3411000	3421000	0.3194
Chr1	3420000	3430000	0.4093
Chr1	3429000	3439000	0.3605
Chr1	3438000	3448000	0.3805
Chr1	3447000	3457000	0.3795
Chr1	3456000	3466000	0.3798
Chr1	3465000	3475000	0.3589
Chr1	3474000	3484000	0.2961
Chr1	3483000	3493000	0.3192
Chr1	3492000	3502000	0.3338
Chr1	3501000	3511000	0.4
Chr1	3510000	3520000	0.356
Chr1	3519000	3529000	0.4072
Chr1	3528000	3538000	0.3176
Chr1	3537000	3547000	0.2482
Chr1	3546000	3556000	0.3614
Chr1	3555000	3565000	0.3301
Chr1	3564000	3574000	0.3717
Chr1	3573000	3583000	0.3191
Chr1	3582000	3592000	0.349
Chr1	3591000	3601000	0.3246
Chr1	3600000	3610000	0.3671
Chr1	3609000	3619000	0.3468
Chr1	3618000	3628000	0.3573
Chr1	3627000	3637000	0.3826
Chr1	3636000	3646000	0.3762
Chr1	3645000	3655000	0.3403
Chr1	3654000	3664000	0.358
Chr1	3663000	3673000	0.3467
Chr1	3672000	3682000	0.3717
Chr1	3681000	3691000	0.3444
Chr1	3690000	3700000	0.3139
Chr1	3699000	3709000	0.3313
Chr1	3708000	3718000	0.2923
Chr1	3717000	3727000	0.3615
Chr1	3726000	3736000	0.3739
Chr1	3735000	3745000	0.3954
Chr1	3744000	3754000	0.3596
Chr1	3753000	3763000	0.4066
Chr1	3762000	3772000	0.3623
Chr1	3771000	3781000	0.3508
Chr1	3780000	3790000	0.3274
Chr1	3789000	3799000	0.3073
Chr1	3798000	3808000	0.3528
Chr1	3807000	3817000	0.3436
Chr1	3816000	3826000	0.3559
Chr1	3825000	3835000	0.366
Chr1	3834000	3844000	0.3232
Chr1	3843000	3853000	0.3527
Chr1	3852000	3862000	0.3819
Chr1	3861000	3871000	0.3466
Chr1	3870000	3880000	0.4078
Chr1	3879000	3889000	0.4219
Chr1	3888000	3898000	0.3651
Chr1	3897000	3907000	0.3535
Chr1	3906000	3916000	0.3719
Chr1	3915000	3925000	0.3525
Chr1	3924000	3934000	0.3474
Chr1	3933000	3943000	0.3439
Chr1	3942000	3952000	0.3985
Chr1	3951000	3961000	0.3321
Chr1	3960000	3970000	0.3642
Chr1	3969000	3979000	0.3742
Chr1	3978000	3988000	0.3474
Chr1	3987000	3997000	0.3826
Chr1	3996000	4006000	0.3377
Chr1	4005000	4015000	0.3839
Chr1	4014000	4024000	0.3582
Chr1	4023000	4033000	0.3458
Chr1	4032000	4042000	0.3144
Chr1	4041000	4051000	0.3372
Chr1	4050000	4060000	0.306
Chr1	4059000	4069000	0.3669
Chr1	4068000	4078000	0.2843
Chr1	4077000	4087000	0.3752
Chr1	4086000	4096000	0.3673
Chr1	4095000	4105000	0.3607
Chr1	4104000	4114000	0.3545
Chr1	4113000	4123000	0.3572
Chr1	4122000	4132000	0.3416
Chr1	4131000	4141000	0.3569
Chr1	4140000	4150000	0.344
Chr1	4149000	4159000	0.3796
Chr1	4158000	4168000	0.372
Chr1	4167000	4177000	0.305
Chr1	4176000	4186000	0.3344
Chr1	4185000	4195000	0.3468
Chr1	4194000	4204000	0.3362
Chr1	4203000	4213000	0.3768
Chr1	4212000	4222000	0.3246
Chr1	4221000	4231000	0.3473
Chr1	4230000	4240000	0.3677
Chr1	4239000	4249000	0.4323
Chr1	4248000	4258000	0.3366
Chr1	4257000	4267000	0.3804
Chr1	4266000	4276000	0.3201
Chr1	4275000	4285000	0.3901
Chr1	4284000	4294000	0.3213
Chr1	4293000	4303000	0.3438
Chr1	4302000	4312000	0.306
Chr1	4311000	4321000	0.3288
Chr1	4320000	4330000	0.3377
Chr1	4329000	4339000	0.3605
Chr1	4338000	4348000	0.3655
Chr1	4347000	4357000	0.3544
Chr1	4356000	4366000	0.3992
Chr1	4365000	4375000	0.3602
Chr1	4374000	4384000	0.3
Chr1	4383000	4393000	0.2717
Chr1	4392000	4402000	0.3456
Chr1	4401000	4411000	0.3244
Chr1	4410000	4420000	0.4197
Chr1	4419000	4429000	0.3919
Chr1	4428000	4438000	0.3449
Chr1	4437000	4447000	0.2918
Chr1	4446000	4456000	0.384
Chr1	4455000	4465000	0.4139
Chr1	4464000	4474000	0.3727
Chr1	4473000	4483000	0.3615
Chr1	4482000	4492000	0.3723
Chr1	4491000	4501000	0.4241
Chr1	4500000	4510000	0.3208
Chr1	4509000	4519000	0.3827
Chr1	4518000	4528000	0.3651
Chr1	4527000	4537000	0.3561
Chr1	4536000	4546000	0.408
Chr1	4545000	4555000	0.3637
Chr1	4554000	4564000	0.3993
Chr1	4563000	4573000	0.3725
Chr1	4572000	4582000	0.3326
Chr1	4581000	4591000	0.402
Chr1	4590000	4600000	0.3279
Chr1	4599000	4609000	0.3659
Chr1	4608000	4618000	0.347
Chr1	4617000	4627000	0.3316
Chr1	4626000	4636000	0.343
Chr1	4635000	4645000	0.3649
Chr1	4644000	4654000	0.3614
Chr1	4653000	4663000	0.3636
Chr1	4662000	4672000	0.3841
Chr1	4671000	4681000	0.3079
Chr1	4680000	4690000	0.3528
Chr1	4689000	4699000	0.3418
Chr1	4698000	4708000	0.343
Chr1	4707000	4717000	0.3108
Chr1	4716000	4726000	0.3557
Chr1	4725000	4735000	0.3354
Chr1	4734000	4744000	0.2734
Chr1	4743000	4753000	0.2918
Chr1	4752000	4762000	0.2849
Chr1	4761000	4771000	0.3114
Chr1	4770000	4780000	0.3017
Chr1	4779000	4789000	0.3462
Chr1	4788000	4798000	0.3066
Chr1	4797000	4807000	0.2728
Chr1	4806000	4816000	0.2554
Chr1	4815000	4825000	0.2919
Chr1	4824000	4834000	0.3377
Chr1	4833000	4843000	0.3526
Chr1	4842000	4852000	0.317
Chr1	4851000	4861000	0.2929
Chr1	4860000	4870000	0.3323
Chr1	4869000	4879000	0.3504
Chr1	4878000	4888000	0.4061
Chr1	4887000	4897000	0.3737
Chr1	4896000	4906000	0.3796
Chr1	4905000	4915000	0.3718
Chr1	4914000	4924000	0.3379
Chr1	4923000	4933000	0.3576
Chr1	4932000	4942000	0.3891
Chr1	4941000	4951000	0.3401
Chr1	4950000	4960000	0.3039
Chr1	4959000	4969000	0.3178
Chr1	4968000	4978000	0.3612
Chr1	4977000	4987000	0.3683
Chr1	4986000	4996000	0.3363
Chr1	4995000	5005000	0.3099
Chr1	5004000	5014000	0.3155
Chr1	5013000	5023000	0.3325
Chr1	5022000	5032000	0.3649
Chr1	5031000	5041000	0.368
Chr1	5040000	5050000	0.3367
Chr1	5049000	5059000	0.2962
Chr1	5058000	5068000	0.3056
Chr1	5067000	5077000	0.3359
Chr1	5076000	5086000	0.342
Chr1	5085000	5095000	0.3682
Chr1	5094000	5104000	0.2924
Chr1	5103000	5113000	0.3351
Chr1	5112000	5122000	0.3457
Chr1	5121000	5131000	0.3422
Chr1	5130000	5140000	0.4442
Chr1	5139000	5149000	0.4515
Chr1	5148000	5158000	0.3156
Chr1	5157000	5167000	0.3879
Chr1	5166000	5176000	0.3843
Chr1	5175000	5185000	0.3901
Chr1	5184000	5194000	0.3901
Chr1	5193000	5203000	0.3525
Chr1	5202000	5212000	0.3414
Chr1	5211000	5221000	0.4062
Chr1	5220000	5230000	0.3554
Chr1	5229000	5239000	0.346
Chr1	5238000	5248000	0.3581
Chr1	5247000	5257000	0.3474
Chr1	5256000	5266000	0.3051
Chr1	5265000	5275000	0.3466
Chr1	5274000	5284000	0.3718
Chr1	5283000	5293000	0.3885
Chr1	5292000	5302000	0.3393
Chr1	5301000	5311000	0.366
Chr1	5310000	5320000	0.3153
Chr1	5319000	5329000	0.2387
Chr1	5328000	5338000	0.3413
Chr1	5337000	5347000	0.3251
Chr1	5346000	5356000	0.3118
Chr1	5355000	5365000	0.3306
Chr1	5364000	5374000	0.2782
Chr1	5373000	5383000	0.3704
Chr1	5382000	5392000	0.3552
Chr1	5391000	5401000	0.3437
Chr1	5400000	5410000	0.3539
Chr1	5409000	5419000	0.3493
Chr1	5418000	5428000	0.3745
Chr1	5427000	5437000	0.3706
Chr1	5436000	5446000	0.4227
Chr1	5445000	5455000	0.4132
Chr1	5454000	5464000	0.3645
Chr1	5463000	5473000	0.355
Chr1	5472000	5482000	0.3849
Chr1	5481000	5491000	0.3905
Chr1	5490000	5500000	0.3006
Chr1	5499000	5509000	0.4053
Chr1	5508000	5518000	0.3735
Chr1	5517000	5527000	0.3369
Chr1	5526000	5536000	0.445
Chr1	5535000	5545000	0.2868
Chr1	5544000	5554000	0.3533
Chr1	5553000	5563000	0.3482
Chr1	5562000	5572000	0.3653
Chr1	5571000	5581000	0.281
Chr1	5580000	5590000	0.331
Chr1	5589000	5599000	0.353
Chr1	5598000	5608000	0.3269
Chr1	5607000	5617000	0.3356
Chr1	5616000	5626000	0.4718
Chr1	5625000	5635000	0.359
Chr1	5634000	5644000	0.3558
Chr1	5643000	5653000	0.3778
Chr1	5652000	5662000	0.3209
Chr1	5661000	5671000	0.3325
Chr1	5670000	5680000	0.3658
Chr1	5679000	5689000	0.3377
Chr1	5688000	5698000	0.2957
Chr1	5697000	5707000	0.2963
Chr1	5706000	5716000	0.3556
Chr1	5715000	5725000	0.267
Chr1	5724000	5734000	0.317
Chr1	5733000	5743000	0.3821
Chr1	5742000	5752000	0.3297
Chr1	5751000	5761000	0.3403
Chr1	5760000	5770000	0.3053
Chr1	5769000	5779000	0.3668
Chr1	5778000	5788000	0.2939
Chr1	5787000	5797000	0.3486
Chr1	5796000	5806000	0.3123
Chr1	5805000	5815000	0.3013
Chr1	5814000	5824000	0.3025
Chr1	5823000	5833000	0.3658
Chr1	5832000	5842000	0.414
Chr1	5841000	5851000	0.3828
Chr1	5850000	5860000	0.4007
Chr1	5859000	5869000	0.41
Chr1	5868000	5878000	0.4305
Chr1	5877000	5887000	0.3778
Chr1	5886000	5896000	0.3535
Chr1	5895000	5905000	0.3217
Chr1	5904000	5914000	0.3632
Chr1	5913000	5923000	0.3171
Chr1	5922000	5932000	0.3452
Chr1	5931000	5941000	0.356
Chr1	5940000	5950000	0.2993
Chr1	5949000	5959000	0.3423
Chr1	5958000	5968000	0.336
Chr1	5967000	5977000	0.3334
Chr1	5976000	5986000	0.3665
Chr1	5985000	5995000	0.3745
Chr1	5994000	6004000	0.3071
Chr1	6003000	6013000	0.3447
Chr1	6012000	6022000	0.3365
Chr1	6021000	6031000	0.3839
Chr1	6030000	6040000	0.3711
Chr1	6039000	6049000	0.3219
Chr1	6048000	6058000	0.3331
Chr1	6057000	6067000	0.3784
Chr1	6066000	6076000	0.3611
Chr1	6075000	6085000	0.3071
Chr1	6084000	6094000	0.3443
Chr1	6093000	6103000	0.3216
Chr1	6102000	6112000	0.3274
Chr1	6111000	6121000	0.3408
Chr1	6120000	6130000	0.3663
Chr1	6129000	6139000	0.3545
Chr1	6138000	6148000	0.3447
Chr1	6147000	6157000	0.3436
Chr1	6156000	6166000	0.3171
Chr1	6165000	6175000	0.3681
Chr1	6174000	6184000	0.3028
Chr1	6183000	6193000	0.3086
Chr1	6192000	6202000	0.3407
Chr1	6201000	6211000	0.3482
Chr1	6210000	6220000	0.388
Chr1	6219000	6229000	0.3202
Chr1	6228000	6238000	0.311
Chr1	6237000	6247000	0.2931
Chr1	6246000	6256000	0.3073
Chr1	6255000	6265000	0.3072
Chr1	6264000	6274000	0.3766
Chr1	6273000	6283000	0.3062
Chr1	6282000	6292000	0.3045
Chr1	6291000	6301000	0.2885
Chr1	6300000	6310000	0.354
Chr1	6309000	6319000	0.3296
Chr1	6318000	6328000	0.3481
Chr1	6327000	6337000	0.3431
Chr1	6336000	6346000	0.3608
Chr1	6345000	6355000	0.3867
Chr1	6354000	6364000	0.4114
Chr1	6363000	6373000	0.3571
Chr1	6372000	6382000	0.3548
Chr1	6381000	6391000	0.2809
Chr1	6390000	6400000	0.3641
Chr1	6399000	6409000	0.3615
Chr1	6408000	6418000	0.317
Chr1	6417000	6427000	0.3622
Chr1	6426000	6436000	0.3143
Chr1	6435000	6445000	0.355
Chr1	6444000	6454000	0.3876
Chr1	6453000	6463000	0.3006
Chr1	6462000	6472000	0.3227
Chr1	6471000	6481000	0.3314
Chr1	6480000	6490000	0.3285
Chr1	6489000	6499000	0.2818
Chr1	6498000	6508000	0.3296
Chr1	6507000	6517000	0.3177
Chr1	6516000	6526000	0.3697
Chr1	6525000	6535000	0.3442
Chr1	6534000	6544000	0.3503
Chr1	6543000	6553000	0.3399
Chr1	6552000	6562000	0.329
Chr1	6561000	6571000	0.3472
Chr1	6570000	6580000	0.3504
Chr1	6579000	6589000	0.2775
Chr1	6588000	6598000	0.2449
Chr1	6597000	6607000	0.3019
Chr1	6606000	6616000	0.3199
Chr1	6615000	6625000	0.3149
Chr1	6624000	6634000	0.379
Chr1	6633000	6643000	0.3383
Chr1	6642000	6652000	0.34
Chr1	6651000	6661000	0.3514
Chr1	6660000	6670000	0.3405
Chr1	6669000	6679000	0.3429
Chr1	6678000	6688000	0.3729
Chr1	6687000	6697000	0.372
Chr1	6696000	6706000	0.3784
Chr1	6705000	6715000	0.3303
Chr1	6714000	6724000	0.3741
Chr1	6723000	6733000	0.3972
Chr1	6732000	6742000	0.3861
Chr1	6741000	6751000	0.3699
Chr1	6750000	6760000	0.3377
Chr1	6759000	6769000	0.3491
Chr1	6768000	6778000	0.3725
Chr1	6777000	6787000	0.3937
Chr1	6786000	6796000	0.3109
Chr1	6795000	6805000	0.2654
Chr1	6804000	6814000	0.3596
Chr1	6813000	6823000	0.3775
Chr1	6822000	6832000	0.4065
Chr1	6831000	6841000	0.3117
Chr1	6840000	6850000	0.3059
Chr1	6849000	6859000	0.4075
Chr1	6858000	6868000	0.3262
Chr1	6867000	6877000	0.3163
Chr1	6876000	6886000	0.3141
Chr1	6885000	6895000	0.268
Chr1	6894000	6904000	0.3577
Chr1	6903000	6913000	0.3215
Chr1	6912000	6922000	0.3672
Chr1	6921000	6931000	0.3369
Chr1	6930000	6940000	0.3362
Chr1	6939000	6949000	0.3557
Chr1	6948000	6958000	0.3495
Chr1	6957000	6967000	0.3851
Chr1	6966000	6976000	0.3487
Chr1	6975000	6985000	0.2788
Chr1	6984000	6994000	0.3548
Chr1	6993000	7003000	0.3667
Chr1	7002000	7012000	0.351
Chr1	7011000	7021000	0.3977
Chr1	7020000	7030000	0.3835
Chr1	7029000	7039000	0.3075
Chr1	7038000	7048000	0.3858
Chr1	7047000	7057000	0.3509
Chr1	7056000	7066000	0.3069
Chr1	7065000	7075000	0.3565
Chr1	7074000	7084000	0.3421
Chr1	7083000	7093000	0.2919
Chr1	7092000	7102000	0.3379
Chr1	7101000	7111000	0.3527
Chr1	7110000	7120000	0.3685
Chr1	7119000	7129000	0.4319
Chr1	7128000	7138000	0.3111
Chr1	7137000	7147000	0.3212
Chr1	7146000	7156000	0.287
Chr1	7155000	7165000	0.3951
Chr1	7164000	7174000	0.3804
Chr1	7173000	7183000	0.3413
Chr1	7182000	7192000	0.3784
Chr1	7191000	7201000	0.3046
Chr1	7200000	7210000	0.3565
Chr1	7209000	7219000	0.369
Chr1	7218000	7228000	0.2918
Chr1	7227000	7237000	0.3799
Chr1	7236000	7246000	0.3705
Chr1	7245000	7255000	0.3612
Chr1	7254000	7264000	0.3299
Chr1	7263000	7273000	0.3821
Chr1	7272000	7282000	0.3452
Chr1	7281000	7291000	0.3737
Chr1	7290000	7300000	0.3426
Chr1	7299000	7309000	0.365
Chr1	7308000	7318000	0.4368
Chr1	7317000	7327000	0.338
Chr1	7326000	7336000	0.3546
Chr1	7335000	7345000	0.3978
Chr1	7344000	7354000	0.3548
Chr1	7353000	7363000	0.354
Chr1	7362000	7372000	0.3245
Chr1	7371000	7381000	0.3381
Chr1	7380000	7390000	0.3278
Chr1	7389000	7399000	0.3619
Chr1	7398000	7408000	0.3258
Chr1	7407000	7417000	0.3048
Chr1	7416000	7426000	0.3382
Chr1	7425000	7435000	0.3151
Chr1	7434000	7444000	0.3454
Chr1	7443000	7453000	0.3095
Chr1	7452000	7462000	0.2973
Chr1	7461000	7471000	0.369
Chr1	7470000	7480000	0.3461
Chr1	7479000	7489000	0.3351
Chr1	7488000	7498000	0.3441
Chr1	7497000	7507000	0.3832
Chr1	7506000	7516000	0.3459
Chr1	7515000	7525000	0.3725
Chr1	7524000	7534000	0.3449
Chr1	7533000	7543000	0.3487
Chr1	7542000	7552000	0.3126
Chr1	7551000	7561000	0.358
Chr1	7560000	7570000	0.4065
Chr1	7569000	7579000	0.3361
Chr1	7578000	7588000	0.2969
Chr1	7587000	7597000	0.3536
Chr1	7596000	7606000	0.3068
Chr1	7605000	7615000	0.3902
Chr1	7614000	7624000	0.3284
Chr1	7623000	7633000	0.309
Chr1	7632000	7642000	0.3413
Chr1	7641000	7651000	0.3303
Chr1	7650000	7660000	0.3024
Chr1	7659000	7669000	0.3636
Chr1	7668000	7678000	0.4228
Chr1	7677000	7687000	0.4055
Chr1	7686000	7696000	0.3569
Chr1	7695000	7705000	0.3177
Chr1	7704000	7714000	0.337
Chr1	7713000	7723000	0.3272
Chr1	7722000	7732000	0.2904
Chr1	7731000	7741000	0.4014
Chr1	7740000	7750000	0.3815
Chr1	7749000	7759000	0.3936
Chr1	7758000	7768000	0.3516
Chr1	7767000	7777000	0.2845
Chr1	7776000	7786000	0.3418
Chr1	7785000	7795000	0.3296
Chr1	7794000	7804000	0.3378
Chr1	7803000	7813000	0.3399
Chr1	7812000	7822000	0.3257
Chr1	7821000	7831000	0.3635
Chr1	7830000	7840000	0.249
Chr1	7839000	7849000	0.306
Chr1	7848000	7858000	0.31
Chr1	7857000	7867000	0.3155
Chr1	7866000	7876000	0.3336
Chr1	7875000	7885000	0.3558
Chr1	7884000	7894000	0.3276
Chr1	7893000	7903000	0.3366
Chr1	7902000	7912000	0.3357
Chr1	7911000	7921000	0.4297
Chr1	7920000	7930000	0.3129
Chr1	7929000	7939000	0.3269
Chr1	7938000	7948000	0.3408
Chr1	7947000	7957000	0.3187
Chr1	7956000	7966000	0.2888
Chr1	7965000	7975000	0.3264
Chr1	7974000	7984000	0.3339
Chr1	7983000	7993000	0.3332
Chr1	7992000	8002000	0.3387
Chr1	8001000	8011000	0.3595
Chr1	8010000	8020000	0.2678
Chr1	8019000	8029000	0.3592
Chr1	8028000	8038000	0.3545
Chr1	8037000	8047000	0.3493
Chr1	8046000	8056000	0.3668
Chr1	8055000	8065000	0.3575
Chr1	8064000	8074000	0.3078
Chr1	8073000	8083000	0.387
Chr1	8082000	8092000	0.402
Chr1	8091000	8101000	0.3565
Chr1	8100000	8110000	0.3458
Chr1	8109000	8119000	0.4057
Chr1	8118000	8128000	0.4145
Chr1	8127000	8137000	0.3792
Chr1	8136000	8146000	0.328
Chr1	8145000	8155000	0.361
Chr1	8154000	8164000	0.3517
Chr1	8163000	8173000	0.3275
Chr1	8172000	8182000	0.3399
Chr1	8181000	8191000	0.3124
Chr1	8190000	8200000	0.3093
Chr1	8199000	8209000	0.3456
Chr1	8208000	8218000	0.3198
Chr1	8217000	8227000	0.3036
Chr1	8226000	8236000	0.3008
Chr1	8235000	8245000	0.3353
Chr1	8244000	8254000	0.3544
Chr1	8253000	8263000	0.3512
Chr1	8262000	8272000	0.3586
Chr1	8271000	8281000	0.3392
Chr1	8280000	8290000	0.3092
Chr1	8289000	8299000	0.316
Chr1	8298000	8308000	0.3414
Chr1	8307000	8317000	0.3463
Chr1	8316000	8326000	0.3632
Chr1	8325000	8335000	0.336
Chr1	8334000	8344000	0.3
Chr1	8343000	8353000	0.3337
Chr1	8352000	8362000	0.399
Chr1	8361000	8371000	0.4145
Chr1	8370000	8380000	0.3517
Chr1	8379000	8389000	0.3365
Chr1	8388000	8398000	0.3408
Chr1	8397000	8407000	0.2728
Chr1	8406000	8416000	0.3518
Chr1	8415000	8425000	0.3778
Chr1	8424000	8434000	0.3454
Chr1	8433000	8443000	0.3032
Chr1	8442000	8452000	0.2641
Chr1	8451000	8461000	0.2881
Chr1	8460000	8470000	0.3282
Chr1	8469000	8479000	0.4014
Chr1	8478000	8488000	0.2964
Chr1	8487000	8497000	0.3406
Chr1	8496000	8506000	0.3073
Chr1	8505000	8515000	0.3163
Chr1	8514000	8524000	0.3285
Chr1	8523000	8533000	0.3105
Chr1	8532000	8542000	0.3115
Chr1	8541000	8551000	0.3201
Chr1	8550000	8560000	0.2743
Chr1	8559000	8569000	0.349
Chr1	8568000	8578000	0.2783
Chr1	8577000	8587000	0.2852
Chr1	8586000	8596000	0.2174
Chr1	8595000	8605000	0.3535
Chr1	8604000	8614000	0.3729
Chr1	8613000	8623000	0.3418
Chr1	8622000	8632000	0.3115
Chr1	8631000	8641000	0.3483
Chr1	8640000	8650000	0.3047
Chr1	8649000	8659000	0.2977
Chr1	8658000	8668000	0.2772
Chr1	8667000	8677000	0.2555
Chr1	8676000	8686000	0.3325
Chr1	8685000	8695000	0.3085
Chr1	8694000	8704000	0.2669
Chr1	8703000	8713000	0.2749
Chr1	8712000	8722000	0.2712
Chr1	8721000	8731000	0.27
Chr1	8730000	8740000	0.2312
Chr1	8739000	8749000	0.3151
Chr1	8748000	8758000	0.351
Chr1	8757000	8767000	0.4733
Chr1	8766000	8776000	0.2921
Chr1	8775000	8785000	0.302
Chr1	8784000	8794000	0.4254
Chr1	8793000	8803000	0.4091
Chr1	8802000	8812000	0.2625
Chr1	8811000	8821000	0.3232
Chr1	8820000	8830000	0.2906
Chr1	8829000	8839000	0.3202
Chr1	8838000	8848000	0.2952
Chr1	8847000	8857000	0.2291
Chr1	8856000	8866000	0.3628
Chr1	8865000	8875000	0.2744
Chr1	8874000	8884000	0.3051
Chr1	8883000	8893000	0.4218
Chr1	8892000	8902000	0.4506
Chr1	8901000	8911000	0.421
Chr1	8910000	8920000	0.3563
Chr1	8919000	8929000	0.4135
Chr1	8928000	8938000	0.2559
Chr1	8937000	8947000	0.28
Chr1	8946000	8956000	0.2434
Chr1	8955000	8965000	0.3009
Chr1	8964000	8974000	0.3686
Chr1	8973000	8983000	0.3849
Chr1	8982000	8992000	0.3541
Chr1	8991000	9001000	0.3574
Chr1	9000000	9010000	0.3527
Chr1	9009000	9019000	0.3241
Chr1	9018000	9028000	0.3511
Chr1	9027000	9037000	0.3657
Chr1	9036000	9046000	0.442
Chr1	9045000	9055000	0.3769
Chr1	9054000	9064000	0.4323
Chr1	9063000	9073000	0.4057
Chr1	9072000	9082000	0.3034
Chr1	9081000	9091000	0.3378
Chr1	9090000	9100000	0.3734
Chr1	9099000	9109000	0.3683
Chr1	9108000	9118000	0.386
Chr1	9117000	9127000	0.3039
Chr1	9126000	9136000	0.3772
Chr1	9135000	9145000	0.3067
Chr1	9144000	9154000	0.3146
Chr1	9153000	9163000	0.3519
Chr1	9162000	9172000	0.2913
Chr1	9171000	9181000	0.3683
Chr1	9180000	9190000	0.3182
Chr1	9189000	9199000	0.2914
Chr1	9198000	9208000	0.3817
Chr1	9207000	9217000	0.3989
Chr1	9216000	9226000	0.3961
Chr1	9225000	9235000	0.3164
Chr1	9234000	9244000	0.3598
Chr1	9243000	9253000	0.3453
Chr1	9252000	9262000	0.3772
Chr1	9261000	9271000	0.374
Chr1	9270000	9280000	0.2966
Chr1	9279000	9289000	0.3719
Chr1	9288000	9298000	0.3063
Chr1	9297000	9307000	0.377
Chr1	9306000	9316000	0.3285
Chr1	9315000	9325000	0.3712
Chr1	9324000	9334000	0.3306
Chr1	9333000	9343000	0.3465
Chr1	9342000	9352000	0.3768
Chr1	9351000	9361000	0.3801
Chr1	9360000	9370000	0.3921
Chr1	9369000	9379000	0.4497
Chr1	9378000	9388000	0.3451
Chr1	9387000	9397000	0.3605
Chr1	9396000	9406000	0.3331
Chr1	9405000	9415000	0.3664
Chr1	9414000	9424000	0.3893
Chr1	9423000	9433000	0.3358
Chr1	9432000	9442000	0.3601
Chr1	9441000	9451000	0.3015
Chr1	9450000	9460000	0.2628
Chr1	9459000	9469000	0.3919
Chr1	9468000	9478000	0.4049
Chr1	9477000	9487000	0.3347
Chr1	9486000	9496000	0.3007
Chr1	9495000	9505000	0.3071
Chr1	9504000	9514000	0.3191
Chr1	9513000	9523000	0.3031
Chr1	9522000	9532000	0.3111
Chr1	9531000	9541000	0.3352
Chr1	9540000	9550000	0.3561
Chr1	9549000	9559000	0.2829
Chr1	9558000	9568000	0.3057
Chr1	9567000	9577000	0.4311
Chr1	9576000	9586000	0.4993
Chr1	9585000	9595000	0.4121
Chr1	9594000	9604000	0.2695
Chr1	9603000	9613000	0.3114
Chr1	9612000	9622000	0.3697
Chr1	9621000	9631000	0.2658
Chr1	9630000	9640000	0.2471
Chr1	9639000	9649000	0.3574
Chr1	9648000	9658000	0.3409
Chr1	9657000	9667000	0.3401
Chr1	9666000	9676000	0.2814
Chr1	9675000	9685000	0.2882
Chr1	9684000	9694000	0.3518
Chr1	9693000	9703000	0.283
Chr1	9702000	9712000	0.3303
Chr1	9711000	9721000	0.3281
Chr1	9720000	9730000	0.3762
Chr1	9729000	9739000	0.3593
Chr1	9738000	9748000	0.3795
Chr1	9747000	9757000	0.3612
Chr1	9756000	9766000	0.3488
Chr1	9765000	9775000	0.3601
Chr1	9774000	9784000	0.3858
Chr1	9783000	9793000	0.3883
Chr1	9792000	9802000	0.4149
Chr1	9801000	9811000	0.3257
Chr1	9810000	9820000	0.3679
Chr1	9819000	9829000	0.3698
Chr1	9828000	9838000	0.3905
Chr1	9837000	9847000	0.312
Chr1	9846000	9856000	0.3076
Chr1	9855000	9865000	0.4028
Chr1	9864000	9874000	0.2926
Chr1	9873000	9883000	0.3515
Chr1	9882000	9892000	0.3609
Chr1	9891000	9901000	0.3863
Chr1	9900000	9910000	0.3988
Chr1	9909000	9919000	0.4045
Chr1	9918000	9928000	0.4429
Chr1	9927000	9937000	0.3752
Chr1	9936000	9946000	0.3536
Chr1	9945000	9955000	0.353
Chr1	9954000	9964000	0.3491
Chr1	9963000	9973000	0.3482
Chr1	9972000	9982000	0.3381
Chr1	9981000	9991000	0.3256
Chr1	9990000	10000000	0.3601
Chr1	9999000	10009000	0.3482
Chr1	10008000	10018000	0.3227
Chr1	10017000	10027000	0.309
Chr1	10026000	10036000	0.3297
Chr1	10035000	10045000	0.3449
Chr1	10044000	10054000	0.2804
Chr1	10053000	10063000	0.309
Chr1	10062000	10072000	0.2753
Chr1	10071000	10081000	0.3277
Chr1	10080000	10090000	0.339
Chr1	10089000	10099000	0.3298
Chr1	10098000	10108000	0.3209
Chr1	10107000	10117000	0.3018
Chr1	10116000	10126000	0.3407
Chr1	10125000	10135000	0.3218
Chr1	10134000	10144000	0.331
Chr1	10143000	10153000	0.3557
Chr1	10152000	10162000	0.3575
Chr1	10161000	10171000	0.4388
Chr1	10170000	10180000	0.3358
Chr1	10179000	10189000	0.3607
Chr1	10188000	10198000	0.3563
Chr1	10197000	10207000	0.3296
Chr1	10206000	10216000	0.3749
Chr1	10215000	10225000	0.349
Chr1	10224000	10234000	0.3772
Chr1	10233000	10243000	0.3115
Chr1	10242000	10252000	0.3464
Chr1	10251000	10261000	0.3608
Chr1	10260000	10270000	0.3451
Chr1	10269000	10279000	0.2923
Chr1	10278000	10288000	0.373
Chr1	10287000	10297000	0.3427
Chr1	10296000	10306000	0.3615
Chr1	10305000	10315000	0.3356
Chr1	10314000	10324000	0.3458
Chr1	10323000	10333000	0.3205
Chr1	10332000	10342000	0.3411
Chr1	10341000	10351000	0.3046
Chr1	10350000	10360000	0.3556
Chr1	10359000	10369000	0.3334
Chr1	10368000	10378000	0.3347
Chr1	10377000	10387000	0.3318
Chr1	10386000	10396000	0.3325
Chr1	10395000	10405000	0.3299
Chr1	10404000	10414000	0.3225
Chr1	10413000	10423000	0.3655
Chr1	10422000	10432000	0.3227
Chr1	10431000	10441000	0.3263
Chr1	10440000	10450000	0.3145
Chr1	10449000	10459000	0.3491
Chr1	10458000	10468000	0.3022
Chr1	10467000	10477000	0.2932
Chr1	10476000	10486000	0.2948
Chr1	10485000	10495000	0.3104
Chr1	10494000	10504000	0.3419
Chr1	10503000	10513000	0.3472
Chr1	10512000	10522000	0.3393
Chr1	10521000	10531000	0.3271
Chr1	10530000	10540000	0.2842
Chr1	10539000	10549000	0.3168
Chr1	10548000	10558000	0.3313
Chr1	10557000	10567000	0.3549
Chr1	10566000	10576000	0.3175
Chr1	10575000	10585000	0.3249
Chr1	10584000	10594000	0.3758
Chr1	10593000	10603000	0.3539
Chr1	10602000	10612000	0.3115
Chr1	10611000	10621000	0.3317
Chr1	10620000	10630000	0.389
Chr1	10629000	10639000	0.3577
Chr1	10638000	10648000	0.3041
Chr1	10647000	10657000	0.2658
Chr1	10656000	10666000	0.3253
Chr1	10665000	10675000	0.3225
Chr1	10674000	10684000	0.2737
Chr1	10683000	10693000	0.332
Chr1	10692000	10702000	0.3309
Chr1	10701000	10711000	0.3705
Chr1	10710000	10720000	0.3734
Chr1	10719000	10729000	0.3098
Chr1	10728000	10738000	0.3131
Chr1	10737000	10747000	0.3408
Chr1	10746000	10756000	0.3351
Chr1	10755000	10765000	0.3197
Chr1	10764000	10774000	0.3103
Chr1	10773000	10783000	0.3162
Chr1	10782000	10792000	0.3667
Chr1	10791000	10801000	0.3616
Chr1	10800000	10810000	0.2638
Chr1	10809000	10819000	0.259
Chr1	10818000	10828000	0.3046
Chr1	10827000	10837000	0.3135
Chr1	10836000	10846000	0.2937
Chr1	10845000	10855000	0.3248
Chr1	10854000	10864000	0.3411
Chr1	10863000	10873000	0.3659
Chr1	10872000	10882000	0.3199
Chr1	10881000	10891000	0.3905
Chr1	10890000	10900000	0.3526
Chr1	10899000	10909000	0.3446
Chr1	10908000	10918000	0.3561
Chr1	10917000	10927000	0.2896
Chr1	10926000	10936000	0.3106
Chr1	10935000	10945000	0.331
Chr1	10944000	10954000	0.3647
Chr1	10953000	10963000	0.3886
Chr1	10962000	10972000	0.3294
Chr1	10971000	10981000	0.3427
Chr1	10980000	10990000	0.4601
Chr1	10989000	10999000	0.3516
Chr1	10998000	11008000	0.3281
Chr1	11007000	11017000	0.3018
Chr1	11016000	11026000	0.404
Chr1	11025000	11035000	0.3664
Chr1	11034000	11044000	0.3524
Chr1	11043000	11053000	0.3216
Chr1	11052000	11062000	0.2963
Chr1	11061000	11071000	0.3533
Chr1	11070000	11080000	0.2954
Chr1	11079000	11089000	0.3555
Chr1	11088000	11098000	0.3167
Chr1	11097000	11107000	0.3101
Chr1	11106000	11116000	0.2852
Chr1	11115000	11125000	0.3534
Chr1	11124000	11134000	0.2987
Chr1	11133000	11143000	0.3603
Chr1	11142000	11152000	0.3716
Chr1	11151000	11161000	0.3742
Chr1	11160000	11170000	0.3094
Chr1	11169000	11179000	0.3415
Chr1	11178000	11188000	0.3693
Chr1	11187000	11197000	0.463
Chr1	11196000	11206000	0.3677
Chr1	11205000	11215000	0.2422
Chr1	11214000	11224000	0.3357
Chr1	11223000	11233000	0.2718
Chr1	11232000	11242000	0.303
Chr1	11241000	11251000	0.3192
Chr1	11250000	11260000	0.3006
Chr1	11259000	11269000	0.3883
Chr1	11268000	11278000	0.4057
Chr1	11277000	11287000	0.3125
Chr1	11286000	11296000	0.3808
Chr1	11295000	11305000	0.4457
Chr1	11304000	11314000	0.395
Chr1	11313000	11323000	0.3467
Chr1	11322000	11332000	0.277
Chr1	11331000	11341000	0.3046
Chr1	11340000	11350000	0.343
Chr1	11349000	11359000	0.4377
Chr1	11358000	11368000	0.44
Chr1	11367000	11377000	0.3019
Chr1	11376000	11386000	0.3346
Chr1	11385000	11395000	0.353
Chr1	11394000	11404000	0.223
Chr1	11403000	11413000	0
Chr1	11412000	11422000	0.2549
Chr1	11421000	11431000	0.2854
Chr1	11430000	11440000	0.3472
Chr1	11439000	11449000	0.3146
Chr1	11448000	11458000	0.2674
Chr1	11457000	11467000	0.2763
Chr1	11466000	11476000	0.2795
Chr1	11475000	11485000	0.2367
Chr1	11484000	11494000	0.2734
Chr1	11493000	11503000	0.3364
Chr1	11502000	11512000	0.3052
Chr1	11511000	11521000	0.3099
Chr1	11520000	11530000	0.3101
Chr1	11529000	11539000	0.3113
Chr1	11538000	11548000	0.3618
Chr1	11547000	11557000	0.2561
Chr1	11556000	11566000	0.3516
Chr1	11565000	11575000	0.3394
Chr1	11574000	11584000	0.3638
Chr1	11583000	11593000	0.3588
Chr1	11592000	11602000	0.305
Chr1	11601000	11611000	0.3011
Chr1	11610000	11620000	0.3873
Chr1	11619000	11629000	0.3365
Chr1	11628000	11638000	0.3178
Chr1	11637000	11647000	0.3292
Chr1	11646000	11656000	0.3854
Chr1	11655000	11665000	0.3251
Chr1	11664000	11674000	0.3617
Chr1	11673000	11683000	0.3145
Chr1	11682000	11692000	0.3113
Chr1	11691000	11701000	0.3123
Chr1	11700000	11710000	0.3016
Chr1	11709000	11719000	0.3469
Chr1	11718000	11728000	0.3615
Chr1	11727000	11737000	0.3485
Chr1	11736000	11746000	0.4034
Chr1	11745000	11755000	0.3842
Chr1	11754000	11764000	0.3487
Chr1	11763000	11773000	0.3319
Chr1	11772000	11782000	0.3513
Chr1	11781000	11791000	0.3772
Chr1	11790000	11800000	0.3329
Chr1	11799000	11809000	0.3487
Chr1	11808000	11818000	0.3404
Chr1	11817000	11827000	0.3392
Chr1	11826000	11836000	0.392
Chr1	11835000	11845000	0.3215
Chr1	11844000	11854000	0.3576
Chr1	11853000	11863000	0.3998
Chr1	11862000	11872000	0.3903
Chr1	11871000	11881000	0.4388
Chr1	11880000	11890000	0.3821
Chr1	11889000	11899000	0.2849
Chr1	11898000	11908000	0.3403
Chr1	11907000	11917000	0.3653
Chr1	11916000	11926000	0.3806
Chr1	11925000	11935000	0.3056
Chr1	11934000	11944000	0.2936
Chr1	11943000	11953000	0.3208
Chr1	11952000	11962000	0.3277
Chr1	11961000	11971000	0.3935
Chr1	11970000	11980000	0.2944
Chr1	11979000	11989000	0.302
Chr1	11988000	11998000	0.3773
Chr1	11997000	12007000	0.3792
Chr1	12006000	12016000	0.3342
Chr1	12015000	12025000	0.3216
Chr1	12024000	12034000	0.3367
Chr1	12033000	12043000	0.2609
Chr1	12042000	12052000	0.3483
Chr1	12051000	12061000	0.3529
Chr1	12060000	12070000	0.3353
Chr1	12069000	12079000	0.3058
Chr1	12078000	12088000	0.306
Chr1	12087000	12097000	0.3054
Chr1	12096000	12106000	0.3643
Chr1	12105000	12115000	0.3333
Chr1	12114000	12124000	0.3211
Chr1	12123000	12133000	0.3394
Chr1	12132000	12142000	0.2736
Chr1	12141000	12151000	0.3217
Chr1	12150000	12160000	0.3131
Chr1	12159000	12169000	0.3121
Chr1	12168000	12178000	0.3547
Chr1	12177000	12187000	0.336
Chr1	12186000	12196000	0.4007
Chr1	12195000	12205000	0.3832
Chr1	12204000	12214000	0.3883
Chr1	12213000	12223000	0.4011
Chr1	12222000	12232000	0.4283
Chr1	12231000	12241000	0.2846
Chr1	12240000	12250000	0.2866
Chr1	12249000	12259000	0.317
Chr1	12258000	12268000	0.3897
Chr1	12267000	12277000	0.2902
Chr1	12276000	12286000	0.3232
Chr1	12285000	12295000	0.3487
Chr1	12294000	12304000	0.3026
Chr1	12303000	12313000	0.3136
Chr1	12312000	12322000	0.3375
Chr1	12321000	12331000	0.3347
Chr1	12330000	12340000	0.3219
Chr1	12339000	12349000	0.3628
Chr1	12348000	12358000	0.3564
Chr1	12357000	12367000	0.33
Chr1	12366000	12376000	0.345
Chr1	12375000	12385000	0.3243
Chr1	12384000	12394000	0.3292
Chr1	12393000	12403000	0.3602
Chr1	12402000	12412000	0.3632
Chr1	12411000	12421000	0.3026
Chr1	12420000	12430000	0.3357
Chr1	12429000	12439000	0.3318
Chr1	12438000	12448000	0.2771
Chr1	12447000	12457000	0.337
Chr1	12456000	12466000	0.337
Chr1	12465000	12475000	0.3362
Chr1	12474000	12484000	0.3758
Chr1	12483000	12493000	0.301
Chr1	12492000	12502000	0.2683
Chr1	12501000	12511000	0.3399
Chr1	12510000	12520000	0.3308
Chr1	12519000	12529000	0.3792
Chr1	12528000	12538000	0.3859
Chr1	12537000	12547000	0.2901
Chr1	12546000	12556000	0.3701
Chr1	12555000	12565000	0.3575
Chr1	12564000	12574000	0.3141
Chr1	12573000	12583000	0.3173
Chr1	12582000	12592000	0.3324
Chr1	12591000	12601000	0.3998
Chr1	12600000	12610000	0.38
Chr1	12609000	12619000	0.1891
Chr1	12618000	12628000	0.3896
Chr1	12627000	12637000	0.35
Chr1	12636000	12646000	0.3121
Chr1	12645000	12655000	0.3632
Chr1	12654000	12664000	0.3167
Chr1	12663000	12673000	0.3101
Chr1	12672000	12682000	0.3067
Chr1	12681000	12691000	0.2981
Chr1	12690000	12700000	0.3352
Chr1	12699000	12709000	0.3697
Chr1	12708000	12718000	0.3546
Chr1	12717000	12727000	0.3438
Chr1	12726000	12736000	0.2878
Chr1	12735000	12745000	0.3398
Chr1	12744000	12754000	0.3069
Chr1	12753000	12763000	0.3105
Chr1	12762000	12772000	0.2847
Chr1	12771000	12781000	0.3844
Chr1	12780000	12790000	0.3424
Chr1	12789000	12799000	0.3793
Chr1	12798000	12808000	0.4066
Chr1	12807000	12817000	0.3453
Chr1	12816000	12826000	0.3405
Chr1	12825000	12835000	0.3752
Chr1	12834000	12844000	0.3576
Chr1	12843000	12853000	0.3204
Chr1	12852000	12862000	0.3377
Chr1	12861000	12871000	0.3605
Chr1	12870000	12880000	0.3859
Chr1	12879000	12889000	0.2786
Chr1	12888000	12898000	0.303
Chr1	12897000	12907000	0.3304
Chr1	12906000	12916000	0.3233
Chr1	12915000	12925000	0.3123
Chr1	12924000	12934000	0.3426
Chr1	12933000	12943000	0.289
Chr1	12942000	12952000	0.2801
Chr1	12951000	12961000	0.313
Chr1	12960000	12970000	0.2438
Chr1	12969000	12979000	0.3122
Chr1	12978000	12988000	0.3488
Chr1	12987000	12997000	0.3843
Chr1	12996000	13006000	0.3436
Chr1	13005000	13015000	0.3833
Chr1	13014000	13024000	0.3816
Chr1	13023000	13033000	0.371
Chr1	13032000	13042000	0.3123
Chr1	13041000	13051000	0.406
Chr1	13050000	13060000	0.4049
Chr1	13059000	13069000	0.4021
Chr1	13068000	13078000	0.3503
Chr1	13077000	13087000	0.315
Chr1	13086000	13096000	0.3358
Chr1	13095000	13105000	0.4104
Chr1	13104000	13114000	0.3817
Chr1	13113000	13123000	0.3939
Chr1	13122000	13132000	0.3783
Chr1	13131000	13141000	0.3088
Chr1	13140000	13150000	0.3886
Chr1	13149000	13159000	0.3163
Chr1	13158000	13168000	0.436
Chr1	13167000	13177000	0.2965
Chr1	13176000	13186000	0.2888
Chr1	13185000	13195000	0.2794
Chr1	13194000	13204000	0.3039
Chr1	13203000	13213000	0.3163
Chr1	13212000	13222000	0.3627
Chr1	13221000	13231000	0.3787
Chr1	13230000	13240000	0.4439
Chr1	13239000	13249000	0.3806
Chr1	13248000	13258000	0.3269
Chr1	13257000	13267000	0.3154
Chr1	13266000	13276000	0.3161
Chr1	13275000	13285000	0.331
Chr1	13284000	13294000	0.3013
Chr1	13293000	13303000	0.3156
Chr1	13302000	13312000	0.4419
Chr1	13311000	13321000	0.4358
Chr1	13320000	13330000	0.3322
Chr1	13329000	13339000	0.4175
Chr1	13338000	13348000	0.3846
Chr1	13347000	13357000	0.3623
Chr1	13356000	13366000	0.3962
Chr1	13365000	13375000	0.3819
Chr1	13374000	13384000	0.2807
Chr1	13383000	13393000	0.2531
Chr1	13392000	13402000	0.3408
Chr1	13401000	13411000	0.3346
Chr1	13410000	13420000	0.3329
Chr1	13419000	13429000	0.3077
Chr1	13428000	13438000	0.3766
Chr1	13437000	13447000	0.4078
Chr1	13446000	13456000	0.3845
Chr1	13455000	13465000	0.3718
Chr1	13464000	13474000	0.3332
Chr1	13473000	13483000	0.3337
Chr1	13482000	13492000	0.3507
Chr1	13491000	13501000	0.3393
Chr1	13500000	13510000	0.3495
Chr1	13509000	13519000	0.3725
Chr1	13518000	13528000	0.3261
Chr1	13527000	13537000	0.3021
Chr1	13536000	13546000	0.369
Chr1	13545000	13555000	0.4048
Chr1	13554000	13564000	0.3977
Chr1	13563000	13573000	0.4034
Chr1	13572000	13582000	0.3479
Chr1	13581000	13591000	0.2809
Chr1	13590000	13600000	0.3993
Chr1	13599000	13609000	0.395
Chr1	13608000	13618000	0.3898
Chr1	13617000	13627000	0.3927
Chr1	13626000	13636000	0.3971
Chr1	13635000	13645000	0.3879
Chr1	13644000	13654000	0.4169
Chr1	13653000	13663000	0.3922
Chr1	13662000	13672000	0.3877
Chr1	13671000	13681000	0.3839
Chr1	13680000	13690000	0.404
Chr1	13689000	13699000	0.3927
Chr1	13698000	13708000	0.3513
Chr1	13707000	13717000	0.3695
Chr1	13716000	13726000	0.3969
Chr1	13725000	13735000	0.4035
Chr1	13734000	13744000	0.3449
Chr1	13743000	13753000	0.3348
Chr1	13752000	13762000	0.3954
Chr1	13761000	13771000	0.399
Chr1	13770000	13780000	0.391
Chr1	13779000	13789000	0.385
Chr1	13788000	13798000	0.3867
Chr1	13797000	13807000	0.3818
Chr1	13806000	13816000	0.4058
Chr1	13815000	13825000	0.414
Chr1	13824000	13834000	0.2244
Chr1	13833000	13843000	0.3425
Chr1	13842000	13852000	0.4044
Chr1	13851000	13861000	0.3816
Chr1	13860000	13870000	0.3888
Chr1	13869000	13879000	0.3992
Chr1	13878000	13888000	0.3906
Chr1	13887000	13897000	0.4132
Chr1	13896000	13906000	0.4001
Chr1	13905000	13915000	0.402
Chr1	13914000	13924000	0.3786
Chr1	13923000	13933000	0.3913
Chr1	13932000	13942000	0.3834
Chr1	13941000	13951000	0.399
Chr1	13950000	13960000	0.3898
Chr1	13959000	13969000	0.3963
Chr1	13968000	13978000	0.3899
Chr1	13977000	13987000	0.3797
Chr1	13986000	13996000	0.3855
Chr1	13995000	14005000	0.4093
Chr1	14004000	14014000	0.3712
Chr1	14013000	14023000	0.3814
Chr1	14022000	14032000	0.3919
Chr1	14031000	14041000	0.4057
Chr1	14040000	14050000	0.4205
Chr1	14049000	14059000	0.4446
Chr1	14058000	14068000	0.3861
Chr1	14067000	14077000	0.375
Chr1	14076000	14086000	0.4013
Chr1	14085000	14095000	0.3901
Chr1	14094000	14104000	0.3873
Chr1	14103000	14113000	0.3894
Chr1	14112000	14122000	0.3888
Chr1	14121000	14131000	0.4549
Chr1	14130000	14140000	0.4396
Chr1	14139000	14149000	0.3335
Chr1	14148000	14158000	0.3537
Chr1	14157000	14167000	0.4044
Chr1	14166000	14176000	0.3472
Chr1	14175000	14185000	0.3858
Chr1	14184000	14194000	0.3886
Chr1	14193000	14203000	0.395
Chr1	14202000	14212000	0.3855
Chr1	14211000	14221000	0.3798
Chr1	14220000	14230000	0.3887
Chr1	14229000	14239000	0.3902
Chr1	14238000	14248000	0.3815
Chr1	14247000	14257000	0.4027
Chr1	14256000	14266000	0.3984
Chr1	14265000	14275000	0.3851
Chr1	14274000	14284000	0.4138
Chr1	14283000	14293000	0.3515
Chr1	14292000	14302000	0.3936
Chr1	14301000	14311000	0.4398
Chr1	14310000	14320000	0.388
Chr1	14319000	14329000	0.4358
Chr1	14328000	14338000	0.3956
Chr1	14337000	14347000	0.3862
Chr1	14346000	14356000	0.3973
Chr1	14355000	14365000	0.2564
Chr1	14364000	14374000	0.3963
Chr1	14373000	14383000	0.4101
Chr1	14382000	14392000	0.3964
Chr1	14391000	14401000	0.3876
Chr1	14400000	14410000	0.4026
Chr1	14409000	14419000	0.4104
Chr1	14418000	14428000	0.3854
Chr1	14427000	14437000	0.4062
Chr1	14436000	14446000	0.3788
Chr1	14445000	14455000	0.3953
Chr1	14454000	14464000	0.3906
Chr1	14463000	14473000	0.4054
Chr1	14472000	14482000	0.386
Chr1	14481000	14491000	0.4257
Chr1	14490000	14500000	0.4047
Chr1	14499000	14509000	0.3678
Chr1	14508000	14518000	0.4045
Chr1	14517000	14527000	0.3778
Chr1	14526000	14536000	0.4081
Chr1	14535000	14545000	0.3645
Chr1	14544000	14554000	0.3448
Chr1	14553000	14563000	0.3645
Chr1	14562000	14572000	0.2731
Chr1	14571000	14581000	0.3124
Chr1	14580000	14590000	0.3563
Chr1	14589000	14599000	0.411
Chr1	14598000	14608000	0.3567
Chr1	14607000	14617000	0.3414
Chr1	14616000	14626000	0.3439
Chr1	14625000	14635000	0.367
Chr1	14634000	14644000	0.349
Chr1	14643000	14653000	0.3804
Chr1	14652000	14662000	0.3759
Chr1	14661000	14671000	0.3176
Chr1	14670000	14680000	0.3273
Chr1	14679000	14689000	0.3502
Chr1	14688000	14698000	0.2981
Chr1	14697000	14707000	0.352
Chr1	14706000	14716000	0.3732
Chr1	14715000	14725000	0.3692
Chr1	14724000	14734000	0.3339
Chr1	14733000	14743000	0.2955
Chr1	14742000	14752000	0.3717
Chr1	14751000	14761000	0.3259
Chr1	14760000	14770000	0.2523
Chr1	14769000	14779000	0.0242
Chr1	14778000	14788000	0.3053
Chr1	14787000	14797000	0.3503
Chr1	14796000	14806000	0.3522
Chr1	14805000	14815000	0.3506
Chr1	14814000	14824000	0.3556
Chr1	14823000	14833000	0.3591
Chr1	14832000	14842000	0.3228
Chr1	14841000	14851000	0.3781
Chr1	14850000	14860000	0.3654
Chr1	14859000	14869000	0.3689
Chr1	14868000	14878000	0.3731
Chr1	14877000	14887000	0.3598
Chr1	14886000	14896000	0.3387
Chr1	14895000	14905000	0.3687
Chr1	14904000	14914000	0.4117
Chr1	14913000	14923000	0.4424
Chr1	14922000	14932000	0.397
Chr1	14931000	14941000	0.3559
Chr1	14940000	14950000	0.3634
Chr1	14949000	14959000	0.3646
Chr1	14958000	14968000	0.3719
Chr1	14967000	14977000	0.3576
Chr1	14976000	14986000	0.3615
Chr1	14985000	14995000	0.3759
Chr1	14994000	15004000	0.3749
Chr1	15003000	15013000	0.4044
Chr1	15012000	15022000	0.3778
Chr1	15021000	15031000	0.3657
Chr1	15030000	15040000	0.3602
Chr1	15039000	15049000	0.3788
Chr1	15048000	15058000	0.4117
Chr1	15057000	15067000	0.3841
Chr1	15066000	15076000	0.3624
Chr1	15075000	15085000	0.3424
Chr1	15084000	15094000	0.3531
Chr1	15093000	15103000	0.3541
Chr1	15102000	15112000	0.3787
Chr1	15111000	15121000	0.3647
Chr1	15120000	15130000	0.3724
Chr1	15129000	15139000	0.3466
Chr1	15138000	15148000	0.3848
Chr1	15147000	15157000	0.3791
Chr1	15156000	15166000	0.4272
Chr1	15165000	15175000	0.3764
Chr1	15174000	15184000	0.39
Chr1	15183000	15193000	0.3486
Chr1	15192000	15202000	0.3766
Chr1	15201000	15211000	0.3357
Chr1	15210000	15220000	0.3606
Chr1	15219000	15229000	0.3637
Chr1	15228000	15238000	0.287
Chr1	15237000	15247000	0.288
Chr1	15246000	15256000	0.318
Chr1	15255000	15265000	0.3866
Chr1	15264000	15274000	0.4025
Chr1	15273000	15283000	0.4033
Chr1	15282000	15292000	0.4063
Chr1	15291000	15301000	0.3944
Chr1	15300000	15310000	0.388
Chr1	15309000	15319000	0.3538
Chr1	15318000	15328000	0.3568
Chr1	15327000	15337000	0.3973
Chr1	15336000	15346000	0.4158
Chr1	15345000	15355000	0.4115
Chr1	15354000	15364000	0.4131
Chr1	15363000	15373000	0.382
Chr1	15372000	15382000	0.325
Chr1	15381000	15391000	0.3833
Chr1	15390000	15400000	0.3832
Chr1	15399000	15409000	0.3303
Chr1	15408000	15418000	0.3198
Chr1	15417000	15427000	0.3244
Chr1	15426000	15436000	0.3275
Chr1	15435000	15445000	0.318
Chr1	15444000	15454000	0.3579
Chr1	15453000	15463000	0.3322
Chr1	15462000	15472000	0.3361
Chr1	15471000	15481000	0.2728
Chr1	15480000	15490000	0.284
Chr1	15489000	15499000	0.3359
Chr1	15498000	15508000	0.2834
Chr1	15507000	15517000	0.2949
Chr1	15516000	15526000	0.267
Chr1	15525000	15535000	0.2921
Chr1	15534000	15544000	0.3548
Chr1	15543000	15553000	0.402
Chr1	15552000	15562000	0.3559
Chr1	15561000	15571000	0.3012
Chr1	15570000	15580000	0.3665
Chr1	15579000	15589000	0.4048
Chr1	15588000	15598000	0.3572
Chr1	15597000	15607000	0.3882
Chr1	15606000	15616000	0.3614
Chr1	15615000	15625000	0.3805
Chr1	15624000	15634000	0.3505
Chr1	15633000	15643000	0.3742
Chr1	15642000	15652000	0.3906
Chr1	15651000	15661000	0.3507
Chr1	15660000	15670000	0.3863
Chr1	15669000	15679000	0.4057
Chr1	15678000	15688000	0.3914
Chr1	15687000	15697000	0.3866
Chr1	15696000	15706000	0.392
Chr1	15705000	15715000	0.4009
Chr1	15714000	15724000	0.396
Chr1	15723000	15733000	0.3784
Chr1	15732000	15742000	0.3606
Chr1	15741000	15751000	0.407
Chr1	15750000	15760000	0.4073
Chr1	15759000	15769000	0.3959
Chr1	15768000	15778000	0.3109
Chr1	15777000	15787000	0.2753
Chr1	15786000	15796000	0.3033
Chr1	15795000	15805000	0.3602
Chr1	15804000	15814000	0.3229
Chr1	15813000	15823000	0.3431
Chr1	15822000	15832000	0.334
Chr1	15831000	15841000	0.3898
Chr1	15840000	15850000	0.3571
Chr1	15849000	15859000	0.3182
Chr1	15858000	15868000	0.2958
Chr1	15867000	15877000	0.3389
Chr1	15876000	15886000	0.3553
Chr1	15885000	15895000	0.3382
Chr1	15894000	15904000	0.365
Chr1	15903000	15913000	0.3687
Chr1	15912000	15922000	0.3064
Chr1	15921000	15931000	0.296
Chr1	15930000	15940000	0.3553
Chr1	15939000	15949000	0.2804
Chr1	15948000	15958000	0.3648
Chr1	15957000	15967000	0.3791
Chr1	15966000	15976000	0.4109
Chr1	15975000	15985000	0.4128
Chr1	15984000	15994000	0.3804
Chr1	15993000	16003000	0.345
Chr1	16002000	16012000	0.3582
Chr1	16011000	16021000	0.3364
Chr1	16020000	16030000	0.3498
Chr1	16029000	16039000	0.3379
Chr1	16038000	16048000	0.3648
Chr1	16047000	16057000	0.3122
Chr1	16056000	16066000	0.3587
Chr1	16065000	16075000	0.3915
Chr1	16074000	16084000	0.339
Chr1	16083000	16093000	0.3196
Chr1	16092000	16102000	0.2787
Chr1	16101000	16111000	0.3263
Chr1	16110000	16120000	0.417
Chr1	16119000	16129000	0.3341
Chr1	16128000	16138000	0.3482
Chr1	16137000	16147000	0.416
Chr1	16146000	16156000	0.3844
Chr1	16155000	16165000	0.3921
Chr1	16164000	16174000	0.2701
Chr1	16173000	16183000	0.3038
Chr1	16182000	16192000	0.3053
Chr1	16191000	16201000	0.3395
Chr1	16200000	16210000	0.3331
Chr1	16209000	16219000	0.3359
Chr1	16218000	16228000	0.4479
Chr1	16227000	16237000	0.3521
Chr1	16236000	16246000	0.4141
Chr1	16245000	16255000	0.434
Chr1	16254000	16264000	0.3162
Chr1	16263000	16273000	0.3119
Chr1	16272000	16282000	0.2938
Chr1	16281000	16291000	0.364
Chr1	16290000	16300000	0.3691
Chr1	16299000	16309000	0.3181
Chr1	16308000	16318000	0.2687
Chr1	16317000	16327000	0.3198
Chr1	16326000	16336000	0.3512
Chr1	16335000	16345000	0.3769
Chr1	16344000	16354000	0.4323
Chr1	16353000	16363000	0.448
Chr1	16362000	16372000	0.4067
Chr1	16371000	16381000	0.3616
Chr1	16380000	16390000	0.3221
Chr1	16389000	16399000	0.2991
Chr1	16398000	16408000	0.3142
Chr1	16407000	16417000	0.3548
Chr1	16416000	16426000	0.3201
Chr1	16425000	16435000	0.3246
Chr1	16434000	16444000	0.4042
Chr1	16443000	16453000	0.2951
Chr1	16452000	16462000	0.4054
Chr1	16461000	16471000	0.3912
Chr1	16470000	16480000	0.3791
Chr1	16479000	16489000	0.2604
Chr1	16488000	16498000	0.2803
Chr1	16497000	16507000	0.3007
Chr1	16506000	16516000	0.3683
Chr1	16515000	16525000	0.3605
Chr1	16524000	16534000	0.3066
Chr1	16533000	16543000	0.2915
Chr1	16542000	16552000	0.3065
Chr1	16551000	16561000	0.3428
Chr1	16560000	16570000	0.3572
Chr1	16569000	16579000	0.3207
Chr1	16578000	16588000	0.3178
Chr1	16587000	16597000	0.3271
Chr1	16596000	16606000	0.4175
Chr1	16605000	16615000	0.3284
Chr1	16614000	16624000	0.3808
Chr1	16623000	16633000	0.3487
Chr1	16632000	16642000	0.3039
Chr1	16641000	16651000	0.3441
Chr1	16650000	16660000	0.4157
Chr1	16659000	16669000	0.3182
Chr1	16668000	16678000	0.3382
Chr1	16677000	16687000	0.34
Chr1	16686000	16696000	0.3316
Chr1	16695000	16705000	0.3378
Chr1	16704000	16714000	0.3469
Chr1	16713000	16723000	0.4386
Chr1	16722000	16732000	0.3345
Chr1	16731000	16741000	0.275
Chr1	16740000	16750000	0.2922
Chr1	16749000	16759000	0.3315
Chr1	16758000	16768000	0.3295
Chr1	16767000	16777000	0.3646
Chr1	16776000	16786000	0.361
Chr1	16785000	16795000	0.3645
Chr1	16794000	16804000	0.3636
Chr1	16803000	16813000	0.3673
Chr1	16812000	16822000	0.3816
Chr1	16821000	16831000	0.3412
Chr1	16830000	16840000	0.3248
Chr1	16839000	16849000	0.3289
Chr1	16848000	16858000	0.3
Chr1	16857000	16867000	0.3685
Chr1	16866000	16876000	0.3086
Chr1	16875000	16885000	0.3024
Chr1	16884000	16894000	0.3311
Chr1	16893000	16903000	0.4686
Chr1	16902000	16912000	0.4287
Chr1	16911000	16921000	0.3686
Chr1	16920000	16930000	0.3574
Chr1	16929000	16939000	0.3363
Chr1	16938000	16948000	0.3346
Chr1	16947000	16957000	0.4104
Chr1	16956000	16966000	0.3396
Chr1	16965000	16975000	0.3464
Chr1	16974000	16984000	0.368
Chr1	16983000	16993000	0.3352
Chr1	16992000	17002000	0.3412
Chr1	17001000	17011000	0.3401
Chr1	17010000	17020000	0.3386
Chr1	17019000	17029000	0.3208
Chr1	17028000	17038000	0.3694
Chr1	17037000	17047000	0.3764
Chr1	17046000	17056000	0.3642
Chr1	17055000	17065000	0.3193
Chr1	17064000	17074000	0.3084
Chr1	17073000	17083000	0.3011
Chr1	17082000	17092000	0.3486
Chr1	17091000	17101000	0.3644
Chr1	17100000	17110000	0.3781
Chr1	17109000	17119000	0.2761
Chr1	17118000	17128000	0.2784
Chr1	17127000	17137000	0.3289
Chr1	17136000	17146000	0.3214
Chr1	17145000	17155000	0.3281
Chr1	17154000	17164000	0.2944
Chr1	17163000	17173000	0.3555
Chr1	17172000	17182000	0.3322
Chr1	17181000	17191000	0.3211
Chr1	17190000	17200000	0.3264
Chr1	17199000	17209000	0.3814
Chr1	17208000	17218000	0.4014
Chr1	17217000	17227000	0.415
Chr1	17226000	17236000	0.331
Chr1	17235000	17245000	0.3751
Chr1	17244000	17254000	0.4079
Chr1	17253000	17263000	0.3573
Chr1	17262000	17272000	0.3676
Chr1	17271000	17281000	0.4269
Chr1	17280000	17290000	0.3384
Chr1	17289000	17299000	0.309
Chr1	17298000	17308000	0.2753
Chr1	17307000	17317000	0.3
Chr1	17316000	17326000	0.2813
Chr1	17325000	17335000	0.2465
Chr1	17334000	17344000	0.3086
Chr1	17343000	17353000	0.2616
Chr1	17352000	17362000	0.3306
Chr1	17361000	17371000	0.3715
Chr1	17370000	17380000	0.3975
Chr1	17379000	17389000	0.3906
Chr1	17388000	17398000	0.3659
Chr1	17397000	17407000	0.369
Chr1	17406000	17416000	0.3642
Chr1	17415000	17425000	0.3962
Chr1	17424000	17434000	0.4293
Chr1	17433000	17443000	0.4029
Chr1	17442000	17452000	0.353
Chr1	17451000	17461000	0.3854
Chr1	17460000	17470000	0.3472
Chr1	17469000	17479000	0.3297
Chr1	17478000	17488000	0.3183
Chr1	17487000	17497000	0.3659
Chr1	17496000	17506000	0.2965
Chr1	17505000	17515000	0.4745
Chr1	17514000	17524000	0.3842
Chr1	17523000	17533000	0.4077
Chr1	17532000	17542000	0.3319
Chr1	17541000	17551000	0.3148
Chr1	17550000	17560000	0.3486
Chr1	17559000	17569000	0.3952
Chr1	17568000	17578000	0.3431
Chr1	17577000	17587000	0.3026
Chr1	17586000	17596000	0.3261
Chr1	17595000	17605000	0.319
Chr1	17604000	17614000	0.3975
Chr1	17613000	17623000	0.2797
Chr1	17622000	17632000	0.2955
Chr1	17631000	17641000	0.3624
Chr1	17640000	17650000	0.3211
Chr1	17649000	17659000	0.3151
Chr1	17658000	17668000	0.2915
Chr1	17667000	17677000	0.3129
Chr1	17676000	17686000	0.3524
Chr1	17685000	17695000	0.3134
Chr1	17694000	17704000	0.2984
Chr1	17703000	17713000	0.3898
Chr1	17712000	17722000	0.3328
Chr1	17721000	17731000	0.3304
Chr1	17730000	17740000	0.3466
Chr1	17739000	17749000	0.3055
Chr1	17748000	17758000	0.366
Chr1	17757000	17767000	0.3805
Chr1	17766000	17776000	0.363
Chr1	17775000	17785000	0.3384
Chr1	17784000	17794000	0.3082
Chr1	17793000	17803000	0.2874
Chr1	17802000	17812000	0.3624
Chr1	17811000	17821000	0.3565
Chr1	17820000	17830000	0.3584
Chr1	17829000	17839000	0.3508
Chr1	17838000	17848000	0.275
Chr1	17847000	17857000	0.29
Chr1	17856000	17866000	0.3249
Chr1	17865000	17875000	0.3117
Chr1	17874000	17884000	0.3163
Chr1	17883000	17893000	0.3539
Chr1	17892000	17902000	0.4047
Chr1	17901000	17911000	0.3442
Chr1	17910000	17920000	0.3525
Chr1	17919000	17929000	0.3021
Chr1	17928000	17938000	0.3043
Chr1	17937000	17947000	0.2954
Chr1	17946000	17956000	0.3368
Chr1	17955000	17965000	0.4885
Chr1	17964000	17974000	0.356
Chr1	17973000	17983000	0.3289
Chr1	17982000	17992000	0.297
Chr1	17991000	18001000	0.3316
[truncated: 50,830 more rows]
