# Supplementary material for: Genome-wide identification, characterization and gene expression of BES1 transcription factor family in grapevine (Vitis vinifera L.)
Source: Sci Rep. 2023 Jan 5;13:240. doi: 10.1038/s41598-022-24407-y (PMC9816167; doi:10.1038/s41598-022-24407-y)
Supplement: Supplementary file 3 — Supplementary Information. [file 41598_2022_24407_MOESM3_ESM.zip › Chromosome collinearity analysis/MCScanX.out.collinearity]

############### Parameters ###############
# MATCH_SCORE: 50
# MATCH_SIZE: 5
# GAP_PENALTY: -1
# OVERLAP_WINDOW: 5
# E_VALUE: 1e-05
# MAX GAPS: 25
############### Statistics ###############
# Number of collinear genes: 4993, Percentage: 14.21
# Number of all genes: 35134
##########################################
## Alignment 0: score=1480.0 e_value=2.6e-123 N=35 1&14 plus
  0-  0:	transcript:Vitvi01g00634_t001	transcript:Vitvi14g04610_t001	  2e-20
  0-  1:	transcript:Vitvi01g00635_t001	transcript:Vitvi14g04612_t001	  1e-20
  0-  2:	transcript:Vitvi01g00637_t001	transcript:Vitvi14g01664_t001	 9e-127
  0-  3:	transcript:Vitvi01g00641_t001	transcript:Vitvi14g01672_t001	      0
  0-  4:	transcript:Vitvi01g00642_t001	transcript:Vitvi14g01676_t002	      0
  0-  5:	transcript:Vitvi01g00650_t001	transcript:Vitvi14g01696_t001	      0
  0-  6:	transcript:Vitvi01g04157_t001	transcript:Vitvi14g01698_t001	  5e-98
  0-  7:	transcript:Vitvi01g02039_t001	transcript:Vitvi14g03003_t001	  1e-45
  0-  8:	transcript:Vitvi01g04159_t001	transcript:Vitvi14g03010_t001	  2e-51
  0-  9:	transcript:Vitvi01g04160_t001	transcript:Vitvi14g03011_t001	  2e-80
  0- 10:	transcript:Vitvi01g00682_t001	transcript:Vitvi14g01720_t001	      0
  0- 11:	transcript:Vitvi01g00685_t001	transcript:Vitvi14g01727_t001	      0
  0- 12:	transcript:Vitvi01g00701_t001	transcript:Vitvi14g01736_t001	 1e-129
  0- 13:	transcript:Vitvi01g00710_t001	transcript:Vitvi14g01745_t001	      0
  0- 14:	transcript:Vitvi01g04177_t002	transcript:Vitvi14g01748_t001	 3e-133
  0- 15:	transcript:Vitvi01g00730_t001	transcript:Vitvi14g01758_t003	      0
  0- 16:	transcript:Vitvi01g00732_t001	transcript:Vitvi14g01761_t001	  6e-58
  0- 17:	transcript:Vitvi01g00735_t001	transcript:Vitvi14g01763_t001	 6e-133
  0- 18:	transcript:Vitvi01g00737_t001	transcript:Vitvi14g03020_t001	  6e-67
  0- 19:	transcript:Vitvi01g00744_t002	transcript:Vitvi14g01775_t001	  3e-93
  0- 20:	transcript:Vitvi01g00775_t003	transcript:Vitvi14g01780_t001	      0
  0- 21:	transcript:Vitvi01g00779_t001	transcript:Vitvi14g01787_t001	      0
  0- 22:	transcript:Vitvi01g00781_t001	transcript:Vitvi14g01795_t001	      0
  0- 23:	transcript:Vitvi01g00785_t001	transcript:Vitvi14g01796_t001	      0
  0- 24:	transcript:Vitvi01g04200_t001	transcript:Vitvi14g04635_t001	  4e-29
  0- 25:	transcript:Vitvi01g00792_t002	transcript:Vitvi14g01798_t001	      0
  0- 26:	transcript:Vitvi01g04205_t001	transcript:Vitvi14g01801_t001	 6e-148
  0- 27:	transcript:Vitvi01g00803_t002	transcript:Vitvi14g01805_t001	  3e-93
  0- 28:	transcript:Vitvi01g00812_t001	transcript:Vitvi14g01806_t001	 3e-102
  0- 29:	transcript:Vitvi01g04213_t001	transcript:Vitvi14g01818_t002	 2e-117
  0- 30:	transcript:Vitvi01g00844_t001	transcript:Vitvi14g01821_t001	 9e-160
  0- 31:	transcript:Vitvi01g00845_t001	transcript:Vitvi14g01822_t001	  2e-40
  0- 32:	transcript:Vitvi01g00846_t002	transcript:Vitvi14g01825_t001	  5e-78
  0- 33:	transcript:Vitvi01g00850_t001	transcript:Vitvi14g03037_t001	  3e-86
  0- 34:	transcript:Vitvi01g02100_t001	transcript:Vitvi14g04650_t001	  1e-24
## Alignment 1: score=1187.0 e_value=8.3e-91 N=28 1&14 plus
  1-  0:	transcript:Vitvi01g02098_t001	transcript:Vitvi14g01866_t001	      0
  1-  1:	transcript:Vitvi01g00885_t001	transcript:Vitvi14g03050_t001	      0
  1-  2:	transcript:Vitvi01g00902_t004	transcript:Vitvi14g01879_t001	  3e-68
  1-  3:	transcript:Vitvi01g00907_t001	transcript:Vitvi14g01889_t001.1.6037826b	  6e-52
  1-  4:	transcript:Vitvi01g00911_t001	transcript:Vitvi14g01892_t001	      0
  1-  5:	transcript:Vitvi01g00930_t001	transcript:Vitvi14g01898_t001	 4e-168
  1-  6:	transcript:Vitvi01g02109_t001	transcript:Vitvi14g01900_t001	      0
  1-  7:	transcript:Vitvi01g00934_t001	transcript:Vitvi14g01902_t001	 3e-173
  1-  8:	transcript:Vitvi01g00940_t001	transcript:Vitvi14g01907_t001	 7e-168
  1-  9:	transcript:Vitvi01g00943_t002	transcript:Vitvi14g01909_t003	 7e-112
  1- 10:	transcript:Vitvi01g04227_t001	transcript:Vitvi14g01910_t001	  7e-17
  1- 11:	transcript:Vitvi01g00950_t001	transcript:Vitvi14g03062_t001	      0
  1- 12:	transcript:Vitvi01g00958_t002	transcript:Vitvi14g01922_t001	 3e-142
  1- 13:	transcript:Vitvi01g00960_t003	transcript:Vitvi14g03076_t001	  9e-93
  1- 14:	transcript:Vitvi01g00964_t001	transcript:Vitvi14g01926_t001	  6e-44
  1- 15:	transcript:Vitvi01g00971_t001	transcript:Vitvi14g04680_t001	 2e-138
  1- 16:	transcript:Vitvi01g00985_t001	transcript:Vitvi14g01934_t001	      0
  1- 17:	transcript:Vitvi01g01013_t001	transcript:Vitvi14g01955_t001	  1e-86
  1- 18:	transcript:Vitvi01g01022_t001	transcript:Vitvi14g01965_t001	      0
  1- 19:	transcript:Vitvi01g01023_t001	transcript:Vitvi14g01971_t001	  1e-18
  1- 20:	transcript:Vitvi01g01026_t001	transcript:Vitvi14g01973_t001	      0
  1- 21:	transcript:Vitvi01g01027_t001	transcript:Vitvi14g01975_t001	  2e-37
  1- 22:	transcript:Vitvi01g01028_t001	transcript:Vitvi14g01976_t001	 1e-123
  1- 23:	transcript:Vitvi01g01030_t001	transcript:Vitvi14g01977_t001	 4e-149
  1- 24:	transcript:Vitvi01g01034_t001	transcript:Vitvi14g01981_t002	      0
  1- 25:	transcript:Vitvi01g01052_t001	transcript:Vitvi14g01987_t001	 2e-131
  1- 26:	transcript:Vitvi01g01077_t001	transcript:Vitvi14g01992_t001	      0
  1- 27:	transcript:Vitvi01g01056_t001	transcript:Vitvi14g03093_t001	 8e-117
## Alignment 2: score=261.0 e_value=1.6e-09 N=6 1&14 plus
  2-  0:	transcript:Vitvi01g00593_t001	transcript:Vitvi14g01635_t001	      0
  2-  1:	transcript:Vitvi01g00602_t001	transcript:Vitvi14g01637_t001	      0
  2-  2:	transcript:Vitvi01g02022_t001	transcript:Vitvi14g02996_t001	  1e-25
  2-  3:	transcript:Vitvi01g00609_t001	transcript:Vitvi14g01641_t001	      0
  2-  4:	transcript:Vitvi01g00611_t001	transcript:Vitvi14g01653_t001	 4e-135
  2-  5:	transcript:Vitvi01g00614_t001	transcript:Vitvi14g01671_t001	      0
## Alignment 3: score=1800.0 e_value=4.2e-145 N=41 1&14 minus
  3-  0:	transcript:Vitvi01g04058_t001	transcript:Vitvi14g01259_t001	 5e-126
  3-  1:	transcript:Vitvi01g00222_t001	transcript:Vitvi14g01256_t001	  3e-63
  3-  2:	transcript:Vitvi01g00228_t001	transcript:Vitvi14g01253_t001	  8e-54
  3-  3:	transcript:Vitvi01g00244_t001	transcript:Vitvi14g01248_t001	 3e-133
  3-  4:	transcript:Vitvi01g00246_t001	transcript:Vitvi14g01246_t001	 3e-112
  3-  5:	transcript:Vitvi01g00262_t001	transcript:Vitvi14g02887_t001	  3e-49
  3-  6:	transcript:Vitvi01g00264_t001	transcript:Vitvi14g01222_t001	 6e-171
  3-  7:	transcript:Vitvi01g00268_t001	transcript:Vitvi14g01212_t001	  6e-54
  3-  8:	transcript:Vitvi01g00271_t001	transcript:Vitvi14g01211_t001	 2e-109
  3-  9:	transcript:Vitvi01g00278_t001	transcript:Vitvi14g01208_t001	      0
  3- 10:	transcript:Vitvi01g00284_t001	transcript:Vitvi14g01198_t001	      0
  3- 11:	transcript:Vitvi01g00290_t001	transcript:Vitvi14g01193_t001	  3e-70
  3- 12:	transcript:Vitvi01g01938_t001	transcript:Vitvi14g01188_t001	  4e-53
  3- 13:	transcript:Vitvi01g00295_t001	transcript:Vitvi14g01187_t001	 1e-101
  3- 14:	transcript:Vitvi01g01946_t001	transcript:Vitvi14g01181_t001	  2e-64
  3- 15:	transcript:Vitvi01g04074_t001	transcript:Vitvi14g01178_t001	  2e-53
  3- 16:	transcript:Vitvi01g00305_t001	transcript:Vitvi14g01164_t001	  2e-59
  3- 17:	transcript:Vitvi01g00309_t001	transcript:Vitvi14g02872_t001	  3e-62
  3- 18:	transcript:Vitvi01g00315_t001	transcript:Vitvi14g01156_t001	 7e-152
  3- 19:	transcript:Vitvi01g00319_t002	transcript:Vitvi14g01152_t001	 1e-127
  3- 20:	transcript:Vitvi01g04079_t001	transcript:Vitvi14g04420_t001	  4e-16
  3- 21:	transcript:Vitvi01g01949_t001	transcript:Vitvi14g01139_t001	  3e-35
  3- 22:	transcript:Vitvi01g04083_t002	transcript:Vitvi14g04419_t001	 2e-161
  3- 23:	transcript:Vitvi01g00331_t001	transcript:Vitvi14g02869_t001	  4e-39
  3- 24:	transcript:Vitvi01g01955_t001	transcript:Vitvi14g01120_t002	  3e-52
  3- 25:	transcript:Vitvi01g01956_t001	transcript:Vitvi14g01119_t001	 1e-161
  3- 26:	transcript:Vitvi01g01958_t001	transcript:Vitvi14g02866_t001	  6e-28
  3- 27:	transcript:Vitvi01g00347_t001	transcript:Vitvi14g01114_t001	  2e-80
  3- 28:	transcript:Vitvi01g00370_t001	transcript:Vitvi14g01062_t001	      0
  3- 29:	transcript:Vitvi01g00372_t001	transcript:Vitvi14g01057_t001	 2e-114
  3- 30:	transcript:Vitvi01g00379_t001	transcript:Vitvi14g01037_t001	  4e-72
  3- 31:	transcript:Vitvi01g00380_t001	transcript:Vitvi14g01035_t001	 5e-168
  3- 32:	transcript:Vitvi01g01967_t001	transcript:Vitvi14g02850_t001	  8e-31
  3- 33:	transcript:Vitvi01g00381_t002	transcript:Vitvi14g01025_t001	 5e-126
  3- 34:	transcript:Vitvi01g00386_t001	transcript:Vitvi14g01023_t003	      0
  3- 35:	transcript:Vitvi01g00388_t001	transcript:Vitvi14g02841_t001	  2e-35
  3- 36:	transcript:Vitvi01g00393_t001	transcript:Vitvi14g00997_t001	  9e-86
  3- 37:	transcript:Vitvi01g00394_t001	transcript:Vitvi14g00995_t001	  3e-39
  3- 38:	transcript:Vitvi01g00401_t001	transcript:Vitvi14g00974_t001	 2e-106
  3- 39:	transcript:Vitvi01g00403_t001	transcript:Vitvi14g00973_t001	  1e-72
  3- 40:	transcript:Vitvi01g01971_t001	transcript:Vitvi14g02829_t001	  8e-11
## Alignment 4: score=1427.0 e_value=2.4e-104 N=32 1&14 minus
  4-  0:	transcript:Vitvi01g01655_t001	transcript:Vitvi14g01540_t001	 1e-139
  4-  1:	transcript:Vitvi01g04445_t001	transcript:Vitvi14g02964_t001	  6e-24
  4-  2:	transcript:Vitvi01g01673_t001	transcript:Vitvi14g01526_t001	  4e-16
  4-  3:	transcript:Vitvi01g04450_t001	transcript:Vitvi14g01525_t001	  4e-17
  4-  4:	transcript:Vitvi01g01678_t001	transcript:Vitvi14g01524_t001	 8e-102
  4-  5:	transcript:Vitvi01g01680_t001	transcript:Vitvi14g01523_t001	  1e-65
  4-  6:	transcript:Vitvi01g01684_t001	transcript:Vitvi14g02961_t001	 2e-103
  4-  7:	transcript:Vitvi01g01704_t001	transcript:Vitvi14g01517_t001	 2e-177
  4-  8:	transcript:Vitvi01g01707_t001	transcript:Vitvi14g01515_t002	      0
  4-  9:	transcript:Vitvi01g01714_t001	transcript:Vitvi14g01511_t001	  6e-64
  4- 10:	transcript:Vitvi01g02287_t001	transcript:Vitvi14g01507_t001	  2e-71
  4- 11:	transcript:Vitvi01g01718_t001	transcript:Vitvi14g01504_t001	 9e-171
  4- 12:	transcript:Vitvi01g01722_t001	transcript:Vitvi14g01499_t001	  3e-66
  4- 13:	transcript:Vitvi01g01726_t002	transcript:Vitvi14g01498_t002	      0
  4- 14:	transcript:Vitvi01g01729_t001	transcript:Vitvi14g01487_t001	 2e-136
  4- 15:	transcript:Vitvi01g01734_t001	transcript:Vitvi14g01485_t001	 7e-118
  4- 16:	transcript:Vitvi01g01738_t001	transcript:Vitvi14g01482_t001	      0
  4- 17:	transcript:Vitvi01g02291_t001	transcript:Vitvi14g02954_t001	  5e-14
  4- 18:	transcript:Vitvi01g01743_t001	transcript:Vitvi14g01480_t001	  2e-37
  4- 19:	transcript:Vitvi01g01757_t001	transcript:Vitvi14g01473_t001	 2e-178
  4- 20:	transcript:Vitvi01g01758_t001	transcript:Vitvi14g01472_t001	      0
  4- 21:	transcript:Vitvi01g02296_t001	transcript:Vitvi14g01469_t001	  2e-46
  4- 22:	transcript:Vitvi01g01763_t001	transcript:Vitvi14g01463_t001	  7e-67
  4- 23:	transcript:Vitvi01g01765_t001	transcript:Vitvi14g01462_t001	      0
  4- 24:	transcript:Vitvi01g01770_t001	transcript:Vitvi14g01460_t001	  2e-60
  4- 25:	transcript:Vitvi01g01826_t001	transcript:Vitvi14g01458_t001	  5e-39
  4- 26:	transcript:Vitvi01g01776_t001	transcript:Vitvi14g01457_t001	 6e-143
  4- 27:	transcript:Vitvi01g01792_t001	transcript:Vitvi14g01444_t001	  3e-59
  4- 28:	transcript:Vitvi01g01793_t002	transcript:Vitvi14g01442_t001	  1e-87
  4- 29:	transcript:Vitvi01g02300_t001	transcript:Vitvi14g02949_t001	  7e-48
  4- 30:	transcript:Vitvi01g01798_t001	transcript:Vitvi14g01429_t001	  1e-66
  4- 31:	transcript:Vitvi01g01807_t001	transcript:Vitvi14g01424_t001	 8e-141
## Alignment 5: score=612.0 e_value=1.4e-38 N=15 1&14 minus
  5-  0:	transcript:Vitvi01g01507_t001	transcript:Vitvi14g01621_t001	  2e-91
  5-  1:	transcript:Vitvi01g01508_t001	transcript:Vitvi14g01610_t001	      0
  5-  2:	transcript:Vitvi01g01521_t001	transcript:Vitvi14g04601_t001	      0
  5-  3:	transcript:Vitvi01g01529_t001	transcript:Vitvi14g01604_t001	 2e-156
  5-  4:	transcript:Vitvi01g01533_t002	transcript:Vitvi14g01602_t001	      0
  5-  5:	transcript:Vitvi01g01538_t001	transcript:Vitvi14g01600_t001	      0
  5-  6:	transcript:Vitvi01g01540_t001	transcript:Vitvi14g01597_t001	      0
  5-  7:	transcript:Vitvi01g01555_t001	transcript:Vitvi14g01596_t001	      0
  5-  8:	transcript:Vitvi01g01558_t001	transcript:Vitvi14g01595_t001	 2e-102
  5-  9:	transcript:Vitvi01g01561_t001	transcript:Vitvi14g01588_t001	      0
  5- 10:	transcript:Vitvi01g01566_t001	transcript:Vitvi14g01581_t001	      0
  5- 11:	transcript:Vitvi01g01567_t001	transcript:Vitvi14g01575_t001	      0
  5- 12:	transcript:Vitvi01g02228_t001	transcript:Vitvi14g01573_t001	  2e-53
  5- 13:	transcript:Vitvi01g01591_t001	transcript:Vitvi14g02985_t001	  1e-53
  5- 14:	transcript:Vitvi01g02254_t001	transcript:Vitvi14g03121_t001	      0
## Alignment 6: score=398.0 e_value=4.8e-18 N=9 1&14 minus
  6-  0:	transcript:Vitvi01g01287_t001	transcript:Vitvi14g01326_t001	 4e-111
  6-  1:	transcript:Vitvi01g01299_t001	transcript:Vitvi14g01321_t001	      0
  6-  2:	transcript:Vitvi01g01304_t001	transcript:Vitvi14g01316_t001	  2e-99
  6-  3:	transcript:Vitvi01g01307_t001	transcript:Vitvi14g01312_t001	      0
  6-  4:	transcript:Vitvi01g01312_t001	transcript:Vitvi14g01311_t001	      0
  6-  5:	transcript:Vitvi01g01317_t001	transcript:Vitvi14g01306_t003	      0
  6-  6:	transcript:Vitvi01g01342_t001	transcript:Vitvi14g01302_t001	  3e-93
  6-  7:	transcript:Vitvi01g01352_t001	transcript:Vitvi14g01295_t001	  5e-71
  6-  8:	transcript:Vitvi01g01351_t001	transcript:Vitvi14g01294_t001	      0
## Alignment 7: score=278.0 e_value=1.1e-10 N=6 1&14 minus
  7-  0:	transcript:Vitvi01g00999_t001	transcript:Vitvi14g01963_t001	 8e-175
  7-  1:	transcript:Vitvi01g04246_t001	transcript:Vitvi14g04683_t001	  2e-83
  7-  2:	transcript:Vitvi01g01009_t001	transcript:Vitvi14g01961_t002	 3e-146
  7-  3:	transcript:Vitvi01g01012_t001	transcript:Vitvi14g01956_t001	  3e-33
  7-  4:	transcript:Vitvi01g01019_t001	transcript:Vitvi14g01945_t001	 2e-169
  7-  5:	transcript:Vitvi01g01020_t001	transcript:Vitvi14g01943_t001	 7e-116
## Alignment 8: score=1562.0 e_value=8e-117 N=35 1&17 plus
  8-  0:	transcript:Vitvi01g00870_t001	transcript:Vitvi17g00505_t001	      0
  8-  1:	transcript:Vitvi01g04216_t001	transcript:Vitvi17g00506_t001	  1e-65
  8-  2:	transcript:Vitvi01g00876_t001	transcript:Vitvi17g00507_t001	 4e-110
  8-  3:	transcript:Vitvi01g00882_t001	transcript:Vitvi17g00511_t001	      0
  8-  4:	transcript:Vitvi01g00886_t001	transcript:Vitvi17g00514_t001	      0
  8-  5:	transcript:Vitvi01g00906_t001	transcript:Vitvi17g00524_t002	 5e-116
  8-  6:	transcript:Vitvi01g00911_t001	transcript:Vitvi17g00528_t001	      0
  8-  7:	transcript:Vitvi01g00918_t001	transcript:Vitvi17g00540_t001	 6e-127
  8-  8:	transcript:Vitvi01g00921_t001	transcript:Vitvi17g00541_t001	      0
  8-  9:	transcript:Vitvi01g00929_t001	transcript:Vitvi17g00546_t002	      0
  8- 10:	transcript:Vitvi01g00930_t001	transcript:Vitvi17g00547_t001	  1e-75
  8- 11:	transcript:Vitvi01g02109_t001	transcript:Vitvi17g00550_t001	      0
  8- 12:	transcript:Vitvi01g00940_t001	transcript:Vitvi17g00556_t001	 1e-165
  8- 13:	transcript:Vitvi01g00943_t002	transcript:Vitvi17g04153_t001	 2e-112
  8- 14:	transcript:Vitvi01g04227_t001	transcript:Vitvi17g00560_t001	  7e-20
  8- 15:	transcript:Vitvi01g00952_t001	transcript:Vitvi17g00567_t001	 3e-131
  8- 16:	transcript:Vitvi01g00954_t001	transcript:Vitvi17g00568_t001	 2e-143
  8- 17:	transcript:Vitvi01g00964_t001	transcript:Vitvi17g00569_t001	  7e-39
  8- 18:	transcript:Vitvi01g00970_t001	transcript:Vitvi17g00570_t001	      0
  8- 19:	transcript:Vitvi01g00971_t001	transcript:Vitvi17g04155_t001	 7e-141
  8- 20:	transcript:Vitvi01g00977_t001	transcript:Vitvi17g04156_t001	      0
  8- 21:	transcript:Vitvi01g00979_t001	transcript:Vitvi17g00577_t001	  3e-91
  8- 22:	transcript:Vitvi01g00980_t001	transcript:Vitvi17g00581_t001	 1e-153
  8- 23:	transcript:Vitvi01g00994_t001	transcript:Vitvi17g00583_t001	  3e-94
  8- 24:	transcript:Vitvi01g00995_t001	transcript:Vitvi17g00584_t001	      0
  8- 25:	transcript:Vitvi01g02132_t001	transcript:Vitvi17g01465_t001	  5e-83
  8- 26:	transcript:Vitvi01g04245_t001	transcript:Vitvi17g00592_t001	  2e-12
  8- 27:	transcript:Vitvi01g01012_t001	transcript:Vitvi17g00600_t001	  1e-29
  8- 28:	transcript:Vitvi01g01015_t001	transcript:Vitvi17g00603_t001	 1e-133
  8- 29:	transcript:Vitvi01g01026_t001	transcript:Vitvi17g00611_t001	 4e-168
  8- 30:	transcript:Vitvi01g01027_t001	transcript:Vitvi17g01471_t001	  2e-29
  8- 31:	transcript:Vitvi01g01030_t001	transcript:Vitvi17g00616_t001	 1e-152
  8- 32:	transcript:Vitvi01g01036_t001	transcript:Vitvi17g00621_t001	  1e-96
  8- 33:	transcript:Vitvi01g01052_t001	transcript:Vitvi17g00623_t001	 9e-108
  8- 34:	transcript:Vitvi01g01079_t001	transcript:Vitvi17g00627_t001	      0
## Alignment 9: score=367.0 e_value=9.7e-15 N=8 1&17 plus
  9-  0:	transcript:Vitvi01g01835_t001	transcript:Vitvi17g00469_t001	  1e-84
  9-  1:	transcript:Vitvi01g00008_t001	transcript:Vitvi17g00470_t001	 1e-112
  9-  2:	transcript:Vitvi01g01837_t003	transcript:Vitvi17g00473_t001	 2e-150
  9-  3:	transcript:Vitvi01g01838_t001	transcript:Vitvi17g01440_t001	      0
  9-  4:	transcript:Vitvi01g00031_t001	transcript:Vitvi17g00484_t001	      0
  9-  5:	transcript:Vitvi01g00033_t002	transcript:Vitvi17g00489_t001	  2e-33
  9-  6:	transcript:Vitvi01g00036_t002	transcript:Vitvi17g00496_t002	 4e-140
  9-  7:	transcript:Vitvi01g00037_t001	transcript:Vitvi17g01448_t001	  1e-24
## Alignment 10: score=259.0 e_value=4.6e-12 N=6 1&17 plus
 10-  0:	transcript:Vitvi01g04377_t001	transcript:Vitvi17g01012_t001	 2e-112
 10-  1:	transcript:Vitvi01g01503_t001	transcript:Vitvi17g01013_t002	 4e-118
 10-  2:	transcript:Vitvi01g01506_t001	transcript:Vitvi17g01017_t001	      0
 10-  3:	transcript:Vitvi01g01509_t001	transcript:Vitvi17g01040_t001	      0
 10-  4:	transcript:Vitvi01g01533_t002	transcript:Vitvi17g01050_t001	 2e-123
 10-  5:	transcript:Vitvi01g01538_t001	transcript:Vitvi17g01598_t002	      0
## Alignment 11: score=2065.0 e_value=1.3e-162 N=45 1&17 minus
 11-  0:	transcript:Vitvi01g00217_t001	transcript:Vitvi17g00391_t001	 3e-118
 11-  1:	transcript:Vitvi01g00224_t001	transcript:Vitvi17g00380_t001	  2e-60
 11-  2:	transcript:Vitvi01g04060_t001	transcript:Vitvi17g01420_t001	  2e-43
 11-  3:	transcript:Vitvi01g01926_t001	transcript:Vitvi17g04096_t001	  2e-17
 11-  4:	transcript:Vitvi01g00228_t001	transcript:Vitvi17g00374_t001	  2e-75
 11-  5:	transcript:Vitvi01g00233_t001	transcript:Vitvi17g00372_t001	      0
 11-  6:	transcript:Vitvi01g00234_t001	transcript:Vitvi17g00371_t001	 1e-162
 11-  7:	transcript:Vitvi01g00252_t001	transcript:Vitvi17g00360_t001	  2e-83
 11-  8:	transcript:Vitvi01g00254_t001	transcript:Vitvi17g00355_t001	  1e-95
 11-  9:	transcript:Vitvi01g00258_t001	transcript:Vitvi17g00350_t001	      0
 11- 10:	transcript:Vitvi01g00262_t001	transcript:Vitvi17g00347_t001	  1e-45
 11- 11:	transcript:Vitvi01g00265_t002	transcript:Vitvi17g00335_t001	      0
 11- 12:	transcript:Vitvi01g00266_t001	transcript:Vitvi17g00333_t001	      0
 11- 13:	transcript:Vitvi01g01932_t001	transcript:Vitvi17g01411_t001	  2e-18
 11- 14:	transcript:Vitvi01g00279_t001	transcript:Vitvi17g00331_t001	  2e-45
 11- 15:	transcript:Vitvi01g01935_t001	transcript:Vitvi17g01409_t001	  4e-12
 11- 16:	transcript:Vitvi01g01827_t001	transcript:Vitvi17g00329_t001	  2e-67
 11- 17:	transcript:Vitvi01g00288_t001	transcript:Vitvi17g00328_t001	 6e-159
 11- 18:	transcript:Vitvi01g00290_t001	transcript:Vitvi17g00325_t001	  7e-76
 11- 19:	transcript:Vitvi01g01938_t001	transcript:Vitvi17g04085_t001	  4e-41
 11- 20:	transcript:Vitvi01g01941_t001	transcript:Vitvi17g01402_t001	  4e-26
 11- 21:	transcript:Vitvi01g01946_t001	transcript:Vitvi17g00311_t001	  5e-64
 11- 22:	transcript:Vitvi01g00302_t001	transcript:Vitvi17g00309_t001	 2e-105
 11- 23:	transcript:Vitvi01g00305_t001	transcript:Vitvi17g00300_t001	  1e-72
 11- 24:	transcript:Vitvi01g00306_t002	transcript:Vitvi17g04082_t001	  2e-66
 11- 25:	transcript:Vitvi01g00313_t001	transcript:Vitvi17g00299_t001	      0
 11- 26:	transcript:Vitvi01g00315_t001	transcript:Vitvi17g00296_t001	 2e-156
 11- 27:	transcript:Vitvi01g00317_t001	transcript:Vitvi17g00294_t001	      0
 11- 28:	transcript:Vitvi01g04083_t002	transcript:Vitvi17g00289_t001	      0
 11- 29:	transcript:Vitvi01g04087_t001	transcript:Vitvi17g01392_t001	  8e-14
 11- 30:	transcript:Vitvi01g00328_t001	transcript:Vitvi17g00285_t001	 5e-165
 11- 31:	transcript:Vitvi01g00331_t001	transcript:Vitvi17g00283_t001	  5e-45
 11- 32:	transcript:Vitvi01g00332_t001	transcript:Vitvi17g00282_t001	  2e-64
 11- 33:	transcript:Vitvi01g01954_t001	transcript:Vitvi17g04076_t001	  5e-23
 11- 34:	transcript:Vitvi01g00337_t001	transcript:Vitvi17g00277_t001	  4e-93
 11- 35:	transcript:Vitvi01g00338_t001	transcript:Vitvi17g04074_t001	      0
 11- 36:	transcript:Vitvi01g01955_t001	transcript:Vitvi17g00274_t001	      0
 11- 37:	transcript:Vitvi01g01956_t001	transcript:Vitvi17g00273_t001	 4e-129
 11- 38:	transcript:Vitvi01g01958_t001	transcript:Vitvi17g04071_t001	  6e-15
 11- 39:	transcript:Vitvi01g00355_t001	transcript:Vitvi17g00270_t001	      0
 11- 40:	transcript:Vitvi01g00357_t001	transcript:Vitvi17g04069_t001	      0
 11- 41:	transcript:Vitvi01g04098_t001	transcript:Vitvi17g00262_t001	      0
 11- 42:	transcript:Vitvi01g00362_t001.1.60378269	transcript:Vitvi17g00261_t001	      0
 11- 43:	transcript:Vitvi01g00370_t001	transcript:Vitvi17g00258_t002	 7e-172
 11- 44:	transcript:Vitvi01g00373_t001	transcript:Vitvi17g00253_t001	      0
## Alignment 12: score=1975.0 e_value=5.5e-169 N=46 1&17 minus
 12-  0:	transcript:Vitvi01g00588_t001	transcript:Vitvi17g00990_t001	 4e-124
 12-  1:	transcript:Vitvi01g00593_t001	transcript:Vitvi17g00977_t001	      0
 12-  2:	transcript:Vitvi01g00603_t001	transcript:Vitvi17g00973_t001	      0
 12-  3:	transcript:Vitvi01g04143_t001	transcript:Vitvi17g00972_t001	  2e-42
 12-  4:	transcript:Vitvi01g00608_t001	transcript:Vitvi17g00968_t001	 2e-165
 12-  5:	transcript:Vitvi01g00609_t001	transcript:Vitvi17g00963_t001	      0
 12-  6:	transcript:Vitvi01g00614_t001	transcript:Vitvi17g00954_t001	      0
 12-  7:	transcript:Vitvi01g00619_t001	transcript:Vitvi17g01576_t001	 5e-169
 12-  8:	transcript:Vitvi01g00623_t001	transcript:Vitvi17g00942_t001	      0
 12-  9:	transcript:Vitvi01g00632_t001	transcript:Vitvi17g00938_t001	  1e-59
 12- 10:	transcript:Vitvi01g00638_t001	transcript:Vitvi17g00931_t001	 1e-159
 12- 11:	transcript:Vitvi01g00646_t002	transcript:Vitvi17g04255_t001	  3e-51
 12- 12:	transcript:Vitvi01g04157_t001	transcript:Vitvi17g00899_t001	  5e-99
 12- 13:	transcript:Vitvi01g00658_t001	transcript:Vitvi17g00898_t001	      0
 12- 14:	transcript:Vitvi01g00659_t001	transcript:Vitvi17g00897_t001	      0
 12- 15:	transcript:Vitvi01g04159_t001	transcript:Vitvi17g01555_t001	  3e-55
 12- 16:	transcript:Vitvi01g00672_t001	transcript:Vitvi17g00889_t001	 2e-156
 12- 17:	transcript:Vitvi01g00676_t001	transcript:Vitvi17g00874_t001	      0
 12- 18:	transcript:Vitvi01g00680_t001	transcript:Vitvi17g00870_t001	  1e-62
 12- 19:	transcript:Vitvi01g00685_t001	transcript:Vitvi17g00863_t001	 7e-163
 12- 20:	transcript:Vitvi01g00694_t001	transcript:Vitvi17g00850_t001	 2e-144
 12- 21:	transcript:Vitvi01g00700_t002	transcript:Vitvi17g00838_t001	 5e-119
 12- 22:	transcript:Vitvi01g00701_t001	transcript:Vitvi17g00837_t003	 3e-159
 12- 23:	transcript:Vitvi01g00705_t001	transcript:Vitvi17g00834_t001	 1e-146
 12- 24:	transcript:Vitvi01g00716_t001	transcript:Vitvi17g00826_t001	      0
 12- 25:	transcript:Vitvi01g00729_t001	transcript:Vitvi17g00814_t001	 2e-100
 12- 26:	transcript:Vitvi01g00745_t001	transcript:Vitvi17g00796_t001	      0
 12- 27:	transcript:Vitvi01g02073_t001	transcript:Vitvi17g00795_t001	  3e-44
 12- 28:	transcript:Vitvi01g00782_t001	transcript:Vitvi17g00787_t001	      0
 12- 29:	transcript:Vitvi01g00785_t001	transcript:Vitvi17g00786_t001	      0
 12- 30:	transcript:Vitvi01g00789_t001	transcript:Vitvi17g00780_t001	 4e-151
 12- 31:	transcript:Vitvi01g00793_t001	transcript:Vitvi17g00778_t001	      0
 12- 32:	transcript:Vitvi01g04205_t001	transcript:Vitvi17g00775_t001	 1e-132
 12- 33:	transcript:Vitvi01g00801_t001	transcript:Vitvi17g00770_t001	 7e-136
 12- 34:	transcript:Vitvi01g00803_t002	transcript:Vitvi17g00768_t001	  3e-78
 12- 35:	transcript:Vitvi01g00810_t001	transcript:Vitvi17g00765_t001	 8e-108
 12- 36:	transcript:Vitvi01g00822_t001	transcript:Vitvi17g00753_t001	      0
 12- 37:	transcript:Vitvi01g00844_t001	transcript:Vitvi17g00747_t001	 2e-176
 12- 38:	transcript:Vitvi01g00845_t001	transcript:Vitvi17g01530_t001	  2e-41
 12- 39:	transcript:Vitvi01g00846_t002	transcript:Vitvi17g00742_t001	  6e-79
 12- 40:	transcript:Vitvi01g00849_t001	transcript:Vitvi17g01528_t001	      0
 12- 41:	transcript:Vitvi01g02096_t001	transcript:Vitvi17g01527_t001	  3e-22
 12- 42:	transcript:Vitvi01g00857_t001	transcript:Vitvi17g00732_t001	  4e-81
 12- 43:	transcript:Vitvi01g00858_t001	transcript:Vitvi17g00731_t001	      0
 12- 44:	transcript:Vitvi01g02098_t001	transcript:Vitvi17g01522_t001	  1e-32
 12- 45:	transcript:Vitvi01g00867_t001	transcript:Vitvi17g00726_t001	 3e-109
## Alignment 13: score=1353.0 e_value=4.7e-104 N=31 1&17 minus
 13-  0:	transcript:Vitvi01g02258_t004	transcript:Vitvi17g00121_t001	 9e-125
 13-  1:	transcript:Vitvi01g02267_t001	transcript:Vitvi17g00112_t001	  1e-18
 13-  2:	transcript:Vitvi01g01654_t001	transcript:Vitvi17g00105_t001	      0
 13-  3:	transcript:Vitvi01g01664_t001	transcript:Vitvi17g04018_t001	 2e-118
 13-  4:	transcript:Vitvi01g01686_t001	transcript:Vitvi17g01341_t001	  1e-69
 13-  5:	transcript:Vitvi01g01695_t001	transcript:Vitvi17g00087_t001	  2e-68
 13-  6:	transcript:Vitvi01g04457_t001	transcript:Vitvi17g01338_t001	  8e-14
 13-  7:	transcript:Vitvi01g01701_t001	transcript:Vitvi17g04015_t001	  6e-48
 13-  8:	transcript:Vitvi01g01704_t001	transcript:Vitvi17g00082_t001	 3e-173
 13-  9:	transcript:Vitvi01g01711_t001	transcript:Vitvi17g01333_t001	  1e-29
 13- 10:	transcript:Vitvi01g04459_t001	transcript:Vitvi17g00075_t001	  5e-38
 13- 11:	transcript:Vitvi01g01719_t001	transcript:Vitvi17g00069_t001	  1e-96
 13- 12:	transcript:Vitvi01g01722_t001	transcript:Vitvi17g00066_t001	  2e-89
 13- 13:	transcript:Vitvi01g01724_t002	transcript:Vitvi17g00060_t001	      0
 13- 14:	transcript:Vitvi01g01730_t001	transcript:Vitvi17g00052_t001	      0
 13- 15:	transcript:Vitvi01g01742_t001	transcript:Vitvi17g00050_t001	  4e-99
 13- 16:	transcript:Vitvi01g01745_t001	transcript:Vitvi17g00046_t001	  1e-58
 13- 17:	transcript:Vitvi01g01750_t001	transcript:Vitvi17g00041_t001	      0
 13- 18:	transcript:Vitvi01g01753_t001	transcript:Vitvi17g00040_t001	      0
 13- 19:	transcript:Vitvi01g01757_t001	transcript:Vitvi17g00037_t001	 2e-167
 13- 20:	transcript:Vitvi01g01759_t001	transcript:Vitvi17g00036_t001	      0
 13- 21:	transcript:Vitvi01g01762_t002	transcript:Vitvi17g00033_t001	      0
 13- 22:	transcript:Vitvi01g02298_t001	transcript:Vitvi17g00029_t001	 7e-126
 13- 23:	transcript:Vitvi01g01768_t001	transcript:Vitvi17g00028_t001	      0
 13- 24:	transcript:Vitvi01g01826_t001	transcript:Vitvi17g00025_t001	  1e-56
 13- 25:	transcript:Vitvi01g01773_t001	transcript:Vitvi17g04007_t001	  4e-31
 13- 26:	transcript:Vitvi01g01774_t001	transcript:Vitvi17g00022_t001	      0
 13- 27:	transcript:Vitvi01g01777_t001	transcript:Vitvi17g00018_t001	 1e-123
 13- 28:	transcript:Vitvi01g01778_t001	transcript:Vitvi17g00017_t001	      0
 13- 29:	transcript:Vitvi01g01795_t001	transcript:Vitvi17g01318_t001	  2e-35
 13- 30:	transcript:Vitvi01g01800_t001	transcript:Vitvi17g01311_t001	      0
## Alignment 14: score=284.0 e_value=2.7e-12 N=7 1&17 minus
 14-  0:	transcript:Vitvi01g00401_t001	transcript:Vitvi17g00231_t001	  1e-87
 14-  1:	transcript:Vitvi01g00403_t001	transcript:Vitvi17g00230_t001	  4e-74
 14-  2:	transcript:Vitvi01g00417_t001	transcript:Vitvi17g00225_t001	      0
 14-  3:	transcript:Vitvi01g00427_t001	transcript:Vitvi17g00216_t001	 1e-114
 14-  4:	transcript:Vitvi01g00432_t001	transcript:Vitvi17g01368_t001	      0
 14-  5:	transcript:Vitvi01g00441_t002	transcript:Vitvi17g00213_t001	      0
 14-  6:	transcript:Vitvi01g00444_t001	transcript:Vitvi17g00196_t002	  5e-88
## Alignment 15: score=275.0 e_value=1.9e-08 N=6 10&12 plus
 15-  0:	transcript:Vitvi10g00714_t001	transcript:Vitvi12g00033_t001	      0
 15-  1:	transcript:Vitvi10g00720_t001	transcript:Vitvi12g00038_t001	  2e-56
 15-  2:	transcript:Vitvi10g00722_t001	transcript:Vitvi12g02191_t001	  6e-21
 15-  3:	transcript:Vitvi10g04409_t001	transcript:Vitvi12g02192_t001	  7e-79
 15-  4:	transcript:Vitvi10g00732_t001	transcript:Vitvi12g00048_t001	 8e-108
 15-  5:	transcript:Vitvi10g01839_t001	transcript:Vitvi12g00050_t001	 9e-178
## Alignment 16: score=273.0 e_value=1.3e-09 N=6 10&12 plus
 16-  0:	transcript:Vitvi10g04232_t001	transcript:Vitvi12g00595_t001	  4e-16
 16-  1:	transcript:Vitvi10g02328_t001	transcript:Vitvi12g02441_t001	  4e-39
 16-  2:	transcript:Vitvi10g00352_t001	transcript:Vitvi12g00620_t002	 4e-101
 16-  3:	transcript:Vitvi10g00345_t001	transcript:Vitvi12g00625_t001	  3e-55
 16-  4:	transcript:Vitvi10g00344_t001	transcript:Vitvi12g00627_t002	 5e-100
 16-  5:	transcript:Vitvi10g00342_t001	transcript:Vitvi12g00630_t001	      0
## Alignment 17: score=2357.0 e_value=6.7e-195 N=52 10&12 minus
 17-  0:	transcript:Vitvi10g00470_t001	transcript:Vitvi12g00322_t001	 5e-113
 17-  1:	transcript:Vitvi10g00452_t002	transcript:Vitvi12g00320_t001	  9e-71
 17-  2:	transcript:Vitvi10g04312_t001	transcript:Vitvi12g00312_t001	  3e-55
 17-  3:	transcript:Vitvi10g00462_t002	transcript:Vitvi12g04069_t001	      0
 17-  4:	transcript:Vitvi10g01764_t001	transcript:Vitvi12g00304_t001	  1e-95
 17-  5:	transcript:Vitvi10g00454_t001	transcript:Vitvi12g00302_t001	  3e-79
 17-  6:	transcript:Vitvi10g02253_t001	transcript:Vitvi12g02307_t001	  4e-52
 17-  7:	transcript:Vitvi10g04328_t002	transcript:Vitvi12g00280_t001	  6e-47
 17-  8:	transcript:Vitvi10g00484_t001	transcript:Vitvi12g00279_t001	 8e-180
 17-  9:	transcript:Vitvi10g00488_t001	transcript:Vitvi12g00274_t001	  2e-31
 17- 10:	transcript:Vitvi10g00492_t001	transcript:Vitvi12g00268_t001	  3e-74
 17- 11:	transcript:Vitvi10g01769_t004	transcript:Vitvi12g00267_t004	  1e-31
 17- 12:	transcript:Vitvi10g01771_t001	transcript:Vitvi12g00262_t001	  1e-32
 17- 13:	transcript:Vitvi10g00497_t001	transcript:Vitvi12g00258_t003	      0
 17- 14:	transcript:Vitvi10g00501_t002	transcript:Vitvi12g00257_t001	  2e-85
 17- 15:	transcript:Vitvi10g00503_t001	transcript:Vitvi12g00256_t001	      0
 17- 16:	transcript:Vitvi10g00505_t001	transcript:Vitvi12g00255_t001	 3e-159
 17- 17:	transcript:Vitvi10g01773_t001	transcript:Vitvi12g00253_t001	  7e-34
 17- 18:	transcript:Vitvi10g00508_t001	transcript:Vitvi12g00251_t001	  3e-58
 17- 19:	transcript:Vitvi10g00509_t001	transcript:Vitvi12g00246_t001	      0
 17- 20:	transcript:Vitvi10g01775_t001	transcript:Vitvi12g02281_t001	 1e-166
 17- 21:	transcript:Vitvi10g01778_t001	transcript:Vitvi12g02277_t001	 1e-153
 17- 22:	transcript:Vitvi10g00514_t001	transcript:Vitvi12g00236_t001	  3e-92
 17- 23:	transcript:Vitvi10g00515_t001	transcript:Vitvi12g00235_t001	      0
 17- 24:	transcript:Vitvi10g01781_t001	transcript:Vitvi12g00233_t001	 9e-142
 17- 25:	transcript:Vitvi10g00520_t001	transcript:Vitvi12g00231_t001	 5e-126
 17- 26:	transcript:Vitvi10g00535_t001	transcript:Vitvi12g00225_t002	 2e-117
 17- 27:	transcript:Vitvi10g00537_t001	transcript:Vitvi12g02265_t001	  4e-97
 17- 28:	transcript:Vitvi10g01788_t001	transcript:Vitvi12g00220_t001	  3e-53
 17- 29:	transcript:Vitvi10g00540_t001	transcript:Vitvi12g00219_t001	  2e-38
 17- 30:	transcript:Vitvi10g04348_t001	transcript:Vitvi12g04054_t001	  9e-15
 17- 31:	transcript:Vitvi10g01790_t001	transcript:Vitvi12g02262_t001	  3e-39
 17- 32:	transcript:Vitvi10g00555_t001	transcript:Vitvi12g00213_t001	  6e-98
 17- 33:	transcript:Vitvi10g00561_t001	transcript:Vitvi12g00212_t001	 6e-177
 17- 34:	transcript:Vitvi10g00564_t001	transcript:Vitvi12g00209_t001	      0
 17- 35:	transcript:Vitvi10g00572_t001	transcript:Vitvi12g00200_t001	  9e-87
 17- 36:	transcript:Vitvi10g00573_t001	transcript:Vitvi12g00198_t001	 6e-178
 17- 37:	transcript:Vitvi10g00575_t001	transcript:Vitvi12g02253_t001	  8e-70
 17- 38:	transcript:Vitvi10g00579_t003	transcript:Vitvi12g00187_t001	  1e-79
 17- 39:	transcript:Vitvi10g00583_t001	transcript:Vitvi12g00183_t001	  4e-94
 17- 40:	transcript:Vitvi10g00584_t002	transcript:Vitvi12g00182_t001	 2e-108
 17- 41:	transcript:Vitvi10g04364_t001	transcript:Vitvi12g02250_t001	  6e-23
 17- 42:	transcript:Vitvi10g00592_t001	transcript:Vitvi12g00179_t001	 6e-126
 17- 43:	transcript:Vitvi10g01793_t001	transcript:Vitvi12g00177_t001	  6e-71
 17- 44:	transcript:Vitvi10g00593_t001	transcript:Vitvi12g00175_t001	 1e-115
 17- 45:	transcript:Vitvi10g00604_t001	transcript:Vitvi12g00157_t001	      0
 17- 46:	transcript:Vitvi10g00609_t001	transcript:Vitvi12g00155_t001	 3e-129
 17- 47:	transcript:Vitvi10g00615_t001	transcript:Vitvi12g02233_t001	  8e-71
 17- 48:	transcript:Vitvi10g00617_t001	transcript:Vitvi12g00149_t001	  5e-46
 17- 49:	transcript:Vitvi10g00618_t001	transcript:Vitvi12g00148_t001	  1e-93
 17- 50:	transcript:Vitvi10g00625_t001	transcript:Vitvi12g00146_t001	      0
 17- 51:	transcript:Vitvi10g00630_t001	transcript:Vitvi12g04041_t001	      0
## Alignment 18: score=632.0 e_value=7.2e-39 N=14 10&12 minus
 18-  0:	transcript:Vitvi10g00050_t001	transcript:Vitvi12g00415_t001	      0
 18-  1:	transcript:Vitvi10g00052_t004	transcript:Vitvi12g00410_t001	      0
 18-  2:	transcript:Vitvi10g04010_t001	transcript:Vitvi12g00404_t001	  6e-87
 18-  3:	transcript:Vitvi10g00063_t001	transcript:Vitvi12g00388_t001	      0
 18-  4:	transcript:Vitvi10g01621_t001	transcript:Vitvi12g00387_t001	 9e-121
 18-  5:	transcript:Vitvi10g00065_t001	transcript:Vitvi12g00386_t001	 6e-154
 18-  6:	transcript:Vitvi10g04011_t001	transcript:Vitvi12g00385_t001	 2e-118
 18-  7:	transcript:Vitvi10g04018_t001	transcript:Vitvi12g00384_t001	      0
 18-  8:	transcript:Vitvi10g00082_t001	transcript:Vitvi12g00382_t001	      0
 18-  9:	transcript:Vitvi10g00086_t001	transcript:Vitvi12g00381_t001	      0
 18- 10:	transcript:Vitvi10g00088_t001	transcript:Vitvi12g00380_t001	      0
 18- 11:	transcript:Vitvi10g00091_t001	transcript:Vitvi12g04114_t001	  1e-15
 18- 12:	transcript:Vitvi10g04024_t001	transcript:Vitvi12g00370_t002	  3e-69
 18- 13:	transcript:Vitvi10g00092_t001	transcript:Vitvi12g00369_t001	      0
## Alignment 19: score=343.0 e_value=2.6e-15 N=8 10&12 minus
 19-  0:	transcript:Vitvi10g02177_t001	transcript:Vitvi12g00572_t001	      0
 19-  1:	transcript:Vitvi10g02178_t001	transcript:Vitvi12g00569_t002	 2e-138
 19-  2:	transcript:Vitvi10g02202_t001	transcript:Vitvi12g00566_t001	  3e-56
 19-  3:	transcript:Vitvi10g02200_t001	transcript:Vitvi12g00561_t001	  5e-29
 19-  4:	transcript:Vitvi10g02218_t001	transcript:Vitvi12g00556_t002	 1e-109
 19-  5:	transcript:Vitvi10g02220_t001	transcript:Vitvi12g02419_t001	  3e-31
 19-  6:	transcript:Vitvi10g04209_t001	transcript:Vitvi12g00549_t001	 3e-101
 19-  7:	transcript:Vitvi10g04213_t001	transcript:Vitvi12g04165_t001	  7e-15
## Alignment 20: score=287.0 e_value=4.9e-09 N=6 10&12 minus
 20-  0:	transcript:Vitvi10g00271_t001	transcript:Vitvi12g00665_t002	      0
 20-  1:	transcript:Vitvi10g00270_t001	transcript:Vitvi12g00664_t003	 7e-115
 20-  2:	transcript:Vitvi10g04140_t001	transcript:Vitvi12g00657_t001	 2e-120
 20-  3:	transcript:Vitvi10g04141_t001	transcript:Vitvi12g00656_t001	      0
 20-  4:	transcript:Vitvi10g00286_t001	transcript:Vitvi12g00649_t001	      0
 20-  5:	transcript:Vitvi10g00284_t001	transcript:Vitvi12g00648_t001	      0
## Alignment 21: score=270.0 e_value=1.7e-12 N=6 10&12 minus
 21-  0:	transcript:Vitvi10g00397_t001	transcript:Vitvi12g00484_t001	 6e-172
 21-  1:	transcript:Vitvi10g00417_t002	transcript:Vitvi12g00483_t003	      0
 21-  2:	transcript:Vitvi10g01760_t001	transcript:Vitvi12g04147_t001	  2e-31
 21-  3:	transcript:Vitvi10g00422_t001	transcript:Vitvi12g00482_t001	  5e-61
 21-  4:	transcript:Vitvi10g00423_t001	transcript:Vitvi12g00481_t001	 8e-131
 21-  5:	transcript:Vitvi10g02333_t001	transcript:Vitvi12g00469_t001	 1e-159
## Alignment 22: score=254.0 e_value=1.3e-08 N=6 10&12 minus
 22-  0:	transcript:Vitvi10g04003_t001	transcript:Vitvi12g00546_t001	  1e-50
 22-  1:	transcript:Vitvi10g00017_t001	transcript:Vitvi12g00532_t001	 6e-167
 22-  2:	transcript:Vitvi10g00024_t001	transcript:Vitvi12g00531_t001	  2e-35
 22-  3:	transcript:Vitvi10g01608_t001	transcript:Vitvi12g04158_t002	  3e-31
 22-  4:	transcript:Vitvi10g00033_t001	transcript:Vitvi12g00522_t001	      0
 22-  5:	transcript:Vitvi10g00043_t001	transcript:Vitvi12g00516_t001	  2e-15
## Alignment 23: score=360.0 e_value=7.9e-23 N=8 10&16 plus
 23-  0:	transcript:Vitvi10g01254_t001	transcript:Vitvi16g04196_t001	  3e-51
 23-  1:	transcript:Vitvi10g01255_t001	transcript:Vitvi16g02172_t001	 1e-130
 23-  2:	transcript:Vitvi10g01257_t001	transcript:Vitvi16g04198_t001	  2e-99
 23-  3:	transcript:Vitvi10g04585_t001	transcript:Vitvi16g04199_t001	  2e-87
 23-  4:	transcript:Vitvi10g01987_t001	transcript:Vitvi16g04200_t001	  2e-74
 23-  5:	transcript:Vitvi10g04596_t001	transcript:Vitvi16g04202_t001	  1e-28
 23-  6:	transcript:Vitvi10g04597_t001	transcript:Vitvi16g04203_t001	  3e-21
 23-  7:	transcript:Vitvi10g04607_t001	transcript:Vitvi16g00561_t001	  7e-42
## Alignment 24: score=366.0 e_value=1.2e-14 N=8 10&19 plus
 24-  0:	transcript:Vitvi10g00164_t001	transcript:Vitvi19g00561_t001	      0
 24-  1:	transcript:Vitvi10g04073_t001	transcript:Vitvi19g00568_t001	  1e-28
 24-  2:	transcript:Vitvi10g00174_t002	transcript:Vitvi19g00570_t001	      0
 24-  3:	transcript:Vitvi10g01667_t001	transcript:Vitvi19g00580_t001	  5e-39
 24-  4:	transcript:Vitvi10g00183_t001	transcript:Vitvi19g00585_t001	  1e-85
 24-  5:	transcript:Vitvi10g04078_t001	transcript:Vitvi19g00586_t001	  2e-97
 24-  6:	transcript:Vitvi10g00191_t001	transcript:Vitvi19g00590_t001	 2e-139
 24-  7:	transcript:Vitvi10g04080_t001	transcript:Vitvi19g00591_t001	  3e-37
## Alignment 25: score=357.0 e_value=1.5e-14 N=8 10&19 plus
 25-  0:	transcript:Vitvi10g00020_t001	transcript:Vitvi19g00431_t001	  4e-74
 25-  1:	transcript:Vitvi10g00027_t001	transcript:Vitvi19g00441_t001	      0
 25-  2:	transcript:Vitvi10g00032_t001	transcript:Vitvi19g00442_t001	      0
 25-  3:	transcript:Vitvi10g00033_t001	transcript:Vitvi19g00449_t001	 8e-149
 25-  4:	transcript:Vitvi10g01611_t001	transcript:Vitvi19g04225_t001	  3e-41
 25-  5:	transcript:Vitvi10g00037_t001	transcript:Vitvi19g00457_t001	      0
 25-  6:	transcript:Vitvi10g01612_t001	transcript:Vitvi19g04226_t001	  4e-14
 25-  7:	transcript:Vitvi10g00046_t001	transcript:Vitvi19g00470_t001	      0
## Alignment 26: score=334.0 e_value=1.3e-12 N=7 10&19 plus
 26-  0:	transcript:Vitvi10g02192_t001	transcript:Vitvi19g00394_t001	  3e-43
 26-  1:	transcript:Vitvi10g00290_t001	transcript:Vitvi19g00397_t001	      0
 26-  2:	transcript:Vitvi10g02202_t001	transcript:Vitvi19g01977_t001	  7e-42
 26-  3:	transcript:Vitvi10g02201_t001	transcript:Vitvi19g00401_t001	  9e-85
 26-  4:	transcript:Vitvi10g02212_t001	transcript:Vitvi19g01981_t001	  5e-23
 26-  5:	transcript:Vitvi10g02216_t001	transcript:Vitvi19g00405_t001	  4e-62
 26-  6:	transcript:Vitvi10g02218_t001	transcript:Vitvi19g00406_t001	 6e-106
## Alignment 27: score=1988.0 e_value=3.3e-177 N=48 10&19 minus
 27-  0:	transcript:Vitvi10g00372_t001	transcript:Vitvi19g00298_t001	      0
 27-  1:	transcript:Vitvi10g04259_t002	transcript:Vitvi19g04114_t001	  3e-53
 27-  2:	transcript:Vitvi10g00390_t001	transcript:Vitvi19g00291_t001	  3e-92
 27-  3:	transcript:Vitvi10g00391_t001	transcript:Vitvi19g00290_t001	      0
 27-  4:	transcript:Vitvi10g00394_t001	transcript:Vitvi19g00286_t001	 1e-164
 27-  5:	transcript:Vitvi10g00406_t001	transcript:Vitvi19g00282_t001	 3e-141
 27-  6:	transcript:Vitvi10g00398_t001	transcript:Vitvi19g00276_t001	      0
 27-  7:	transcript:Vitvi10g00437_t001	transcript:Vitvi19g00270_t001	  1e-76
 27-  8:	transcript:Vitvi10g04287_t001	transcript:Vitvi19g01895_t001	  7e-18
 27-  9:	transcript:Vitvi10g01762_t001	transcript:Vitvi19g00261_t003	  7e-84
 27- 10:	transcript:Vitvi10g00451_t001	transcript:Vitvi19g00255_t001	 4e-140
 27- 11:	transcript:Vitvi10g04302_t001	transcript:Vitvi19g00252_t001	 9e-157
 27- 12:	transcript:Vitvi10g00470_t001	transcript:Vitvi19g00241_t001	      0
 27- 13:	transcript:Vitvi10g00452_t002	transcript:Vitvi19g00239_t001	  2e-85
 27- 14:	transcript:Vitvi10g04315_t001	transcript:Vitvi19g00234_t001	 3e-148
 27- 15:	transcript:Vitvi10g00461_t001	transcript:Vitvi19g01872_t001	      0
 27- 16:	transcript:Vitvi10g01764_t001	transcript:Vitvi19g00228_t001	  9e-92
 27- 17:	transcript:Vitvi10g00455_t001	transcript:Vitvi19g00225_t001	      0
 27- 18:	transcript:Vitvi10g02257_t001	transcript:Vitvi19g00209_t001	  4e-79
 27- 19:	transcript:Vitvi10g02258_t001	transcript:Vitvi19g01865_t001	  1e-41
 27- 20:	transcript:Vitvi10g04328_t002	transcript:Vitvi19g00200_t001	  4e-40
 27- 21:	transcript:Vitvi10g00488_t001	transcript:Vitvi19g01784_t001	  7e-31
 27- 22:	transcript:Vitvi10g00491_t001	transcript:Vitvi19g00184_t001	 7e-104
 27- 23:	transcript:Vitvi10g01773_t001	transcript:Vitvi19g01855_t001	  5e-50
 27- 24:	transcript:Vitvi10g00511_t001	transcript:Vitvi19g00161_t001	  8e-79
 27- 25:	transcript:Vitvi10g04335_t001	transcript:Vitvi19g01852_t002	  3e-56
 27- 26:	transcript:Vitvi10g01781_t001	transcript:Vitvi19g00153_t001	 1e-155
 27- 27:	transcript:Vitvi10g00529_t001	transcript:Vitvi19g00148_t001	      0
 27- 28:	transcript:Vitvi10g01787_t001	transcript:Vitvi19g01847_t001	      0
 27- 29:	transcript:Vitvi10g00537_t001	transcript:Vitvi19g00143_t001	 2e-140
 27- 30:	transcript:Vitvi10g04345_t001	transcript:Vitvi19g01844_t001	  5e-13
 27- 31:	transcript:Vitvi10g00539_t001	transcript:Vitvi19g00141_t001	 1e-119
 27- 32:	transcript:Vitvi10g00540_t001	transcript:Vitvi19g00140_t001	  5e-45
 27- 33:	transcript:Vitvi10g00554_t001	transcript:Vitvi19g00138_t001	      0
 27- 34:	transcript:Vitvi10g04360_t001	transcript:Vitvi19g00131_t001	  7e-29
 27- 35:	transcript:Vitvi10g00579_t003	transcript:Vitvi19g00115_t001	 7e-171
 27- 36:	transcript:Vitvi10g00583_t001	transcript:Vitvi19g00108_t001	  4e-93
 27- 37:	transcript:Vitvi10g00597_t001	transcript:Vitvi19g00098_t001	      0
 27- 38:	transcript:Vitvi10g00598_t001	transcript:Vitvi19g01837_t001	  2e-30
 27- 39:	transcript:Vitvi10g00619_t001	transcript:Vitvi19g00091_t001	 2e-147
 27- 40:	transcript:Vitvi10g04372_t001	transcript:Vitvi19g01833_t001	  3e-19
 27- 41:	transcript:Vitvi10g01798_t001	transcript:Vitvi19g04048_t001	  6e-11
 27- 42:	transcript:Vitvi10g00626_t001	transcript:Vitvi19g01830_t002	 2e-162
 27- 43:	transcript:Vitvi10g00628_t001	transcript:Vitvi19g01829_t001	  2e-71
 27- 44:	transcript:Vitvi10g00636_t001	transcript:Vitvi19g00061_t001	 3e-165
 27- 45:	transcript:Vitvi10g00637_t002	transcript:Vitvi19g00060_t001	      0
 27- 46:	transcript:Vitvi10g00640_t001	transcript:Vitvi19g00058_t001	 5e-114
 27- 47:	transcript:Vitvi10g04382_t001	transcript:Vitvi19g04027_t001	      0
## Alignment 28: score=748.0 e_value=1.4e-41 N=16 10&19 minus
 28-  0:	transcript:Vitvi10g00057_t001	transcript:Vitvi19g00537_t002	 8e-141
 28-  1:	transcript:Vitvi10g01614_t001	transcript:Vitvi19g00536_t001	  5e-62
 28-  2:	transcript:Vitvi10g01616_t001	transcript:Vitvi19g02031_t001	  1e-33
 28-  3:	transcript:Vitvi10g01619_t001	transcript:Vitvi19g00534_t001	  3e-20
 28-  4:	transcript:Vitvi10g00063_t001	transcript:Vitvi19g00530_t001	 1e-158
 28-  5:	transcript:Vitvi10g00064_t001	transcript:Vitvi19g00529_t001	      0
 28-  6:	transcript:Vitvi10g01621_t001	transcript:Vitvi19g00528_t001	 3e-124
 28-  7:	transcript:Vitvi10g00073_t002	transcript:Vitvi19g00521_t001	      0
 28-  8:	transcript:Vitvi10g00087_t001	transcript:Vitvi19g02023_t001	  5e-67
 28-  9:	transcript:Vitvi10g04024_t001	transcript:Vitvi19g02021_t001	  3e-72
 28- 10:	transcript:Vitvi10g00092_t001	transcript:Vitvi19g02020_t001	      0
 28- 11:	transcript:Vitvi10g00093_t001	transcript:Vitvi19g04237_t001	  4e-34
 28- 12:	transcript:Vitvi10g00095_t001	transcript:Vitvi19g00504_t001	      0
 28- 13:	transcript:Vitvi10g00102_t001	transcript:Vitvi19g00497_t001	      0
 28- 14:	transcript:Vitvi10g00105_t001	transcript:Vitvi19g00492_t001	      0
 28- 15:	transcript:Vitvi10g01643_t001	transcript:Vitvi19g02012_t001	  1e-24
## Alignment 29: score=335.0 e_value=1.1e-11 N=7 10&3 plus
 29-  0:	transcript:Vitvi10g01984_t001	transcript:Vitvi03g01765_t001	  3e-23
 29-  1:	transcript:Vitvi10g04582_t001	transcript:Vitvi03g04327_t001	      0
 29-  2:	transcript:Vitvi10g01254_t001	transcript:Vitvi03g04329_t001	 5e-133
 29-  3:	transcript:Vitvi10g01255_t001	transcript:Vitvi03g04333_t001	 5e-123
 29-  4:	transcript:Vitvi10g01257_t001	transcript:Vitvi03g04335_t001	  1e-99
 29-  5:	transcript:Vitvi10g04584_t001	transcript:Vitvi03g04336_t001	  2e-49
 29-  6:	transcript:Vitvi10g04588_t001	transcript:Vitvi03g04346_t001	  6e-78
## Alignment 30: score=311.0 e_value=2.6e-16 N=7 10&Un plus
 30-  0:	transcript:Vitvi10g00232_t001	transcript:Vitvi00g04639_t001	 2e-157
 30-  1:	transcript:Vitvi10g04108_t001	transcript:Vitvi00g04640_t001	      0
 30-  2:	transcript:Vitvi10g04109_t001	transcript:Vitvi00g04641_t001	 5e-101
 30-  3:	transcript:Vitvi10g01699_t001	transcript:Vitvi00g04642_t001	  4e-53
 30-  4:	transcript:Vitvi10g04115_t001	transcript:Vitvi10g02309_t001	  1e-34
 30-  5:	transcript:Vitvi10g01703_t001	transcript:Vitvi10g02308_t001	  3e-37
 30-  6:	transcript:Vitvi10g00241_t001	transcript:Vitvi00g04656_t001	  2e-31
## Alignment 31: score=1506.0 e_value=1e-115 N=34 11&4 plus
 31-  0:	transcript:Vitvi11g00398_t001	transcript:Vitvi04g00421_t001	      0
 31-  1:	transcript:Vitvi11g00399_t001	transcript:Vitvi04g00431_t003	      0
 31-  2:	transcript:Vitvi11g00419_t001	transcript:Vitvi04g00439_t001	      0
 31-  3:	transcript:Vitvi11g00420_t001	transcript:Vitvi04g00440_t001	      0
 31-  4:	transcript:Vitvi11g04093_t001	transcript:Vitvi04g04112_t001	 1e-169
 31-  5:	transcript:Vitvi11g00425_t003	transcript:Vitvi04g00444_t001	  2e-78
 31-  6:	transcript:Vitvi11g00428_t001	transcript:Vitvi04g00454_t001	 4e-148
 31-  7:	transcript:Vitvi11g00433_t001	transcript:Vitvi04g00459_t001	  1e-42
 31-  8:	transcript:Vitvi11g04099_t001	transcript:Vitvi04g01894_t001	  5e-13
 31-  9:	transcript:Vitvi11g01429_t001	transcript:Vitvi04g01898_t001	  1e-13
 31- 10:	transcript:Vitvi11g00450_t001	transcript:Vitvi04g01899_t001	  6e-74
 31- 11:	transcript:Vitvi11g00451_t001	transcript:Vitvi04g00466_t001	      0
 31- 12:	transcript:Vitvi11g04102_t001	transcript:Vitvi04g00467_t001	  1e-12
 31- 13:	transcript:Vitvi11g00454_t002	transcript:Vitvi04g04121_t001	  4e-55
 31- 14:	transcript:Vitvi11g01435_t001	transcript:Vitvi04g00471_t001	      0
 31- 15:	transcript:Vitvi11g04105_t003	transcript:Vitvi04g01902_t001	  5e-41
 31- 16:	transcript:Vitvi11g00466_t001	transcript:Vitvi04g00476_t001	 6e-133
 31- 17:	transcript:Vitvi11g00467_t001	transcript:Vitvi04g00479_t001	  7e-77
 31- 18:	transcript:Vitvi11g00469_t001	transcript:Vitvi04g00480_t001	      0
 31- 19:	transcript:Vitvi11g00474_t001	transcript:Vitvi04g00481_t003	  2e-67
 31- 20:	transcript:Vitvi11g00475_t001	transcript:Vitvi04g00482_t001	      0
 31- 21:	transcript:Vitvi11g00480_t001	transcript:Vitvi04g00483_t002	  1e-91
 31- 22:	transcript:Vitvi11g00484_t001	transcript:Vitvi04g00487_t001	 2e-133
 31- 23:	transcript:Vitvi11g00497_t001	transcript:Vitvi04g00493_t001	  3e-52
 31- 24:	transcript:Vitvi11g00505_t001	transcript:Vitvi04g00494_t001	 2e-177
 31- 25:	transcript:Vitvi11g01447_t001	transcript:Vitvi04g00495_t001	  6e-36
 31- 26:	transcript:Vitvi11g00518_t001	transcript:Vitvi04g00501_t001	  5e-25
 31- 27:	transcript:Vitvi11g04113_t001	transcript:Vitvi04g00503_t001	  3e-44
 31- 28:	transcript:Vitvi11g00521_t001	transcript:Vitvi04g00505_t001	      0
 31- 29:	transcript:Vitvi11g00528_t001	transcript:Vitvi04g00507_t001	 7e-138
 31- 30:	transcript:Vitvi11g00538_t001	transcript:Vitvi04g01910_t001	 1e-169
 31- 31:	transcript:Vitvi11g00542_t001	transcript:Vitvi04g00508_t001	      0
 31- 32:	transcript:Vitvi11g00547_t001	transcript:Vitvi04g00509_t001	      0
 31- 33:	transcript:Vitvi11g00548_t001	transcript:Vitvi04g00532_t001	  4e-26
## Alignment 32: score=706.0 e_value=9.8e-45 N=17 11&4 plus
 32-  0:	transcript:Vitvi11g00276_t001	transcript:Vitvi04g00282_t001	  1e-55
 32-  1:	transcript:Vitvi11g00283_t001	transcript:Vitvi04g00294_t002	      0
 32-  2:	transcript:Vitvi11g00285_t001	transcript:Vitvi04g00300_t001	  1e-85
 32-  3:	transcript:Vitvi11g01394_t001	transcript:Vitvi04g01841_t001	  5e-17
 32-  4:	transcript:Vitvi11g00293_t001	transcript:Vitvi04g04067_t001	 4e-139
 32-  5:	transcript:Vitvi11g00295_t001	transcript:Vitvi04g01849_t001	      0
 32-  6:	transcript:Vitvi11g00297_t001	transcript:Vitvi04g00309_t001	      0
 32-  7:	transcript:Vitvi11g00304_t001	transcript:Vitvi04g00312_t001	 4e-159
 32-  8:	transcript:Vitvi11g00314_t001	transcript:Vitvi04g00320_t001	      0
 32-  9:	transcript:Vitvi11g00318_t001	transcript:Vitvi04g00328_t001	      0
 32- 10:	transcript:Vitvi11g00320_t001	transcript:Vitvi04g01855_t001	      0
 32- 11:	transcript:Vitvi11g00328_t001	transcript:Vitvi04g00336_t001	      0
 32- 12:	transcript:Vitvi11g00329_t001	transcript:Vitvi04g00337_t001	 2e-115
 32- 13:	transcript:Vitvi11g00338_t001	transcript:Vitvi04g00340_t001	      0
 32- 14:	transcript:Vitvi11g00340_t001	transcript:Vitvi04g01873_t006	 6e-105
 32- 15:	transcript:Vitvi11g01409_t001	transcript:Vitvi04g04088_t001	  1e-16
 32- 16:	transcript:Vitvi11g00367_t001	transcript:Vitvi04g00381_t002	      0
## Alignment 33: score=408.0 e_value=1e-16 N=9 11&4 plus
 33-  0:	transcript:Vitvi11g00152_t001	transcript:Vitvi04g04031_t001	  6e-74
 33-  1:	transcript:Vitvi11g00154_t001	transcript:Vitvi04g01786_t001	  2e-38
 33-  2:	transcript:Vitvi11g00156_t001	transcript:Vitvi04g00088_t001	      0
 33-  3:	transcript:Vitvi11g00159_t001	transcript:Vitvi04g00092_t001	 2e-106
 33-  4:	transcript:Vitvi11g01369_t001	transcript:Vitvi04g00099_t001	 2e-127
 33-  5:	transcript:Vitvi11g00168_t001	transcript:Vitvi04g04036_t001	 3e-116
 33-  6:	transcript:Vitvi11g01372_t001	transcript:Vitvi04g00107_t001	  3e-46
 33-  7:	transcript:Vitvi11g00180_t001	transcript:Vitvi04g00111_t001	  2e-70
 33-  8:	transcript:Vitvi11g00186_t001	transcript:Vitvi04g00112_t001	      0
## Alignment 34: score=358.0 e_value=5.8e-16 N=8 11&4 plus
 34-  0:	transcript:Vitvi11g00673_t001	transcript:Vitvi04g00586_t001	      0
 34-  1:	transcript:Vitvi11g00694_t002	transcript:Vitvi04g00596_t001	 7e-122
 34-  2:	transcript:Vitvi11g00700_t001	transcript:Vitvi04g00600_t001	      0
 34-  3:	transcript:Vitvi11g04176_t001	transcript:Vitvi04g00601_t001	  7e-24
 34-  4:	transcript:Vitvi11g00708_t001	transcript:Vitvi04g00602_t001	  3e-32
 34-  5:	transcript:Vitvi11g01505_t001	transcript:Vitvi04g01929_t001	  1e-22
 34-  6:	transcript:Vitvi11g00715_t001	transcript:Vitvi04g01930_t001	  7e-22
 34-  7:	transcript:Vitvi11g00723_t001	transcript:Vitvi04g00609_t001	      0
## Alignment 35: score=895.0 e_value=7.2e-60 N=21 11&4 minus
 35-  0:	transcript:Vitvi11g00039_t001	transcript:Vitvi04g00193_t001	      0
 35-  1:	transcript:Vitvi11g00045_t001	transcript:Vitvi04g00190_t001	  6e-53
 35-  2:	transcript:Vitvi11g01331_t001	transcript:Vitvi04g00182_t001	  2e-47
 35-  3:	transcript:Vitvi11g00068_t001	transcript:Vitvi04g01813_t001	  1e-55
 35-  4:	transcript:Vitvi11g01336_t001	transcript:Vitvi04g00179_t001	  6e-52
 35-  5:	transcript:Vitvi11g00080_t001	transcript:Vitvi04g00173_t001	  2e-84
 35-  6:	transcript:Vitvi11g00085_t001	transcript:Vitvi04g00165_t001	 7e-177
 35-  7:	transcript:Vitvi11g00096_t001	transcript:Vitvi04g00159_t001	      0
 35-  8:	transcript:Vitvi11g00097_t001	transcript:Vitvi04g00153_t001	  4e-89
 35-  9:	transcript:Vitvi11g00103_t001	transcript:Vitvi04g00149_t001	 2e-164
 35- 10:	transcript:Vitvi11g01345_t001	transcript:Vitvi04g01806_t001	  9e-50
 35- 11:	transcript:Vitvi11g01346_t001	transcript:Vitvi04g00147_t001	      0
 35- 12:	transcript:Vitvi11g00106_t001	transcript:Vitvi04g00145_t001	  5e-52
 35- 13:	transcript:Vitvi11g00113_t001	transcript:Vitvi04g00140_t001	 8e-150
 35- 14:	transcript:Vitvi11g04026_t001	transcript:Vitvi04g00139_t001	  7e-36
 35- 15:	transcript:Vitvi11g01360_t001	transcript:Vitvi04g04045_t001	  3e-95
 35- 16:	transcript:Vitvi11g00127_t002	transcript:Vitvi04g00132_t002	      0
 35- 17:	transcript:Vitvi11g00137_t002	transcript:Vitvi04g00127_t001	 5e-178
 35- 18:	transcript:Vitvi11g00139_t001	transcript:Vitvi04g00124_t001	      0
 35- 19:	transcript:Vitvi11g00140_t001	transcript:Vitvi04g00121_t001	      0
 35- 20:	transcript:Vitvi11g00142_t001	transcript:Vitvi04g00118_t001	 1e-154
## Alignment 36: score=768.0 e_value=8.8e-50 N=18 11&4 minus
 36-  0:	transcript:Vitvi11g00180_t001	transcript:Vitvi04g00111_t001	  2e-70
 36-  1:	transcript:Vitvi11g00201_t001	transcript:Vitvi04g00087_t001	 5e-144
 36-  2:	transcript:Vitvi11g00202_t001	transcript:Vitvi04g00071_t001	 9e-122
 36-  3:	transcript:Vitvi11g00203_t001	transcript:Vitvi04g00070_t001	      0
 36-  4:	transcript:Vitvi11g00206_t001	transcript:Vitvi04g00069_t001	 1e-132
 36-  5:	transcript:Vitvi11g00210_t001	transcript:Vitvi04g00068_t001	      0
 36-  6:	transcript:Vitvi11g01381_t001	transcript:Vitvi04g01778_t003	 2e-124
 36-  7:	transcript:Vitvi11g00228_t001	transcript:Vitvi04g00049_t001	  1e-77
 36-  8:	transcript:Vitvi11g00229_t001	transcript:Vitvi04g00047_t001	 1e-175
 36-  9:	transcript:Vitvi11g01386_t001	transcript:Vitvi04g00045_t001	  2e-67
 36- 10:	transcript:Vitvi11g00237_t001	transcript:Vitvi04g00040_t003	      0
 36- 11:	transcript:Vitvi11g00247_t001	transcript:Vitvi04g00038_t001	  6e-79
 36- 12:	transcript:Vitvi11g00251_t001	transcript:Vitvi04g00036_t001	  2e-43
 36- 13:	transcript:Vitvi11g00261_t001	transcript:Vitvi04g00021_t001	      0
 36- 14:	transcript:Vitvi11g01392_t001	transcript:Vitvi04g00012_t001	  3e-45
 36- 15:	transcript:Vitvi11g00272_t001	transcript:Vitvi04g00009_t001	      0
 36- 16:	transcript:Vitvi11g00275_t001	transcript:Vitvi04g00005_t001	  8e-67
 36- 17:	transcript:Vitvi11g00276_t001	transcript:Vitvi04g00001_t001	  9e-49
## Alignment 37: score=494.0 e_value=3.9e-25 N=11 11&4 minus
 37-  0:	transcript:Vitvi11g00548_t001	transcript:Vitvi04g00585_t001	      0
 37-  1:	transcript:Vitvi11g00549_t001	transcript:Vitvi04g00584_t001	 5e-143
 37-  2:	transcript:Vitvi11g01463_t001	transcript:Vitvi04g01925_t001	      0
 37-  3:	transcript:Vitvi11g00575_t001	transcript:Vitvi04g00565_t001	      0
 37-  4:	transcript:Vitvi11g00579_t001	transcript:Vitvi04g00559_t001	      0
 37-  5:	transcript:Vitvi11g00582_t001	transcript:Vitvi04g00557_t001	  1e-80
 37-  6:	transcript:Vitvi11g00584_t001	transcript:Vitvi04g00556_t001	      0
 37-  7:	transcript:Vitvi11g00588_t001	transcript:Vitvi04g00555_t001	 7e-147
 37-  8:	transcript:Vitvi11g00590_t001	transcript:Vitvi04g00554_t001	 4e-114
 37-  9:	transcript:Vitvi11g01474_t001	transcript:Vitvi04g01918_t001	  7e-20
 37- 10:	transcript:Vitvi11g00601_t002	transcript:Vitvi04g00546_t001	      0
## Alignment 38: score=260.0 e_value=9.7e-09 N=6 11&4 minus
 38-  0:	transcript:Vitvi11g00363_t001	transcript:Vitvi04g00384_t001	      0
 38-  1:	transcript:Vitvi11g00381_t001	transcript:Vitvi04g00378_t001	 7e-170
 38-  2:	transcript:Vitvi11g00385_t001	transcript:Vitvi04g01874_t001	  3e-68
 38-  3:	transcript:Vitvi11g00390_t001	transcript:Vitvi04g00372_t001	 1e-159
 38-  4:	transcript:Vitvi11g00395_t002	transcript:Vitvi04g00371_t001	      0
 38-  5:	transcript:Vitvi11g00398_t001	transcript:Vitvi04g00365_t001	      0
## Alignment 39: score=1565.0 e_value=2.6e-113 N=34 11&9 plus
 39-  0:	transcript:Vitvi11g00010_t001	transcript:Vitvi09g00009_t001	      0
 39-  1:	transcript:Vitvi11g00013_t001	transcript:Vitvi09g00017_t001	      0
 39-  2:	transcript:Vitvi11g04003_t001	transcript:Vitvi09g00023_t001	      0
 39-  3:	transcript:Vitvi11g00020_t001	transcript:Vitvi09g00029_t001	      0
 39-  4:	transcript:Vitvi11g00025_t001	transcript:Vitvi09g00033_t001	 3e-131
 39-  5:	transcript:Vitvi11g00026_t001	transcript:Vitvi09g00042_t001	      0
 39-  6:	transcript:Vitvi11g00033_t001	transcript:Vitvi09g00046_t001	  1e-44
 39-  7:	transcript:Vitvi11g00041_t002	transcript:Vitvi09g00058_t001	      0
 39-  8:	transcript:Vitvi11g00049_t001	transcript:Vitvi09g00063_t001	      0
 39-  9:	transcript:Vitvi11g00050_t001	transcript:Vitvi09g00064_t001	  3e-58
 39- 10:	transcript:Vitvi11g00053_t001	transcript:Vitvi09g00065_t001	      0
 39- 11:	transcript:Vitvi11g00058_t001	transcript:Vitvi09g00069_t001	  3e-82
 39- 12:	transcript:Vitvi11g01327_t001	transcript:Vitvi09g01501_t001	  2e-90
 39- 13:	transcript:Vitvi11g00061_t001	transcript:Vitvi09g00071_t001	      0
 39- 14:	transcript:Vitvi11g04013_t001	transcript:Vitvi09g04018_t001	  6e-38
 39- 15:	transcript:Vitvi11g01331_t001	transcript:Vitvi09g00077_t001	  8e-45
 39- 16:	transcript:Vitvi11g00066_t001	transcript:Vitvi09g00078_t001	      0
 39- 17:	transcript:Vitvi11g00067_t001	transcript:Vitvi09g00079_t001	      0
 39- 18:	transcript:Vitvi11g00071_t001	transcript:Vitvi09g00081_t001	      0
 39- 19:	transcript:Vitvi11g00072_t001	transcript:Vitvi09g00082_t001	  7e-66
 39- 20:	transcript:Vitvi11g01334_t001	transcript:Vitvi09g00086_t001	      0
 39- 21:	transcript:Vitvi11g01336_t001	transcript:Vitvi09g00088_t001	  4e-39
 39- 22:	transcript:Vitvi11g00089_t001	transcript:Vitvi09g01512_t001	 2e-101
 39- 23:	transcript:Vitvi11g00092_t001	transcript:Vitvi09g00107_t001	 6e-119
 39- 24:	transcript:Vitvi11g00097_t001	transcript:Vitvi09g00110_t001	  2e-57
 39- 25:	transcript:Vitvi11g00099_t001	transcript:Vitvi09g00113_t001	  5e-64
 39- 26:	transcript:Vitvi11g00102_t001	transcript:Vitvi09g00117_t001	  9e-63
 39- 27:	transcript:Vitvi11g00103_t001	transcript:Vitvi09g00119_t001	 6e-167
 39- 28:	transcript:Vitvi11g01348_t001	transcript:Vitvi09g01517_t001	  4e-32
 39- 29:	transcript:Vitvi11g00106_t001	transcript:Vitvi09g00126_t001	  3e-71
 39- 30:	transcript:Vitvi11g00107_t001	transcript:Vitvi09g00128_t001	      0
 39- 31:	transcript:Vitvi11g00108_t001	transcript:Vitvi09g00129_t002	      0
 39- 32:	transcript:Vitvi11g00109_t001	transcript:Vitvi09g00133_t001	  5e-59
 39- 33:	transcript:Vitvi11g00113_t001	transcript:Vitvi09g01518_t001	 1e-150
## Alignment 40: score=1239.0 e_value=4.3e-90 N=28 11&9 plus
 40-  0:	transcript:Vitvi11g00398_t001	transcript:Vitvi09g00462_t001	      0
 40-  1:	transcript:Vitvi11g00416_t001	transcript:Vitvi09g00496_t001	      0
 40-  2:	transcript:Vitvi11g00419_t001	transcript:Vitvi09g00500_t001	      0
 40-  3:	transcript:Vitvi11g01422_t001	transcript:Vitvi09g01641_t001	  5e-36
 40-  4:	transcript:Vitvi11g04093_t001	transcript:Vitvi09g00513_t001	 5e-166
 40-  5:	transcript:Vitvi11g00424_t001	transcript:Vitvi09g00516_t001	      0
 40-  6:	transcript:Vitvi11g00428_t001	transcript:Vitvi09g00518_t001	 6e-146
 40-  7:	transcript:Vitvi11g00430_t001	transcript:Vitvi09g00522_t001	  6e-56
 40-  8:	transcript:Vitvi11g04099_t001	transcript:Vitvi09g04170_t001	  3e-15
 40-  9:	transcript:Vitvi11g00436_t001	transcript:Vitvi09g00531_t001	  7e-69
 40- 10:	transcript:Vitvi11g00438_t001	transcript:Vitvi09g00539_t001	  2e-41
 40- 11:	transcript:Vitvi11g01429_t001	transcript:Vitvi09g01654_t001	  6e-22
 40- 12:	transcript:Vitvi11g00443_t001	transcript:Vitvi09g00559_t001	  6e-81
 40- 13:	transcript:Vitvi11g00450_t001	transcript:Vitvi09g04178_t001	  4e-78
 40- 14:	transcript:Vitvi11g04102_t001	transcript:Vitvi09g00573_t001	  3e-11
 40- 15:	transcript:Vitvi11g01433_t002	transcript:Vitvi09g00576_t001	 1e-101
 40- 16:	transcript:Vitvi11g00466_t001	transcript:Vitvi09g00591_t001	  1e-58
 40- 17:	transcript:Vitvi11g00467_t001	transcript:Vitvi09g00593_t001	  3e-77
 40- 18:	transcript:Vitvi11g00469_t001	transcript:Vitvi09g00595_t001	      0
 40- 19:	transcript:Vitvi11g00472_t001	transcript:Vitvi09g04184_t001	  9e-20
 40- 20:	transcript:Vitvi11g00474_t001	transcript:Vitvi09g04185_t001	  1e-58
 40- 21:	transcript:Vitvi11g01443_t001	transcript:Vitvi09g00600_t001	  3e-39
 40- 22:	transcript:Vitvi11g00477_t001	transcript:Vitvi09g00601_t001	  1e-73
 40- 23:	transcript:Vitvi11g00479_t001	transcript:Vitvi09g00603_t001	      0
 40- 24:	transcript:Vitvi11g01445_t001	transcript:Vitvi09g01664_t001	  4e-30
 40- 25:	transcript:Vitvi11g00495_t002	transcript:Vitvi09g00620_t001	      0
 40- 26:	transcript:Vitvi11g01447_t001	transcript:Vitvi09g00625_t001	  5e-34
 40- 27:	transcript:Vitvi11g01448_t001	transcript:Vitvi09g00630_t001	  2e-98
## Alignment 41: score=746.0 e_value=2.3e-44 N=17 11&9 plus
 41-  0:	transcript:Vitvi11g00285_t001	transcript:Vitvi09g00323_t001	  7e-67
 41-  1:	transcript:Vitvi11g00301_t001	transcript:Vitvi09g00336_t002	 2e-148
 41-  2:	transcript:Vitvi11g00303_t001	transcript:Vitvi09g00339_t001	 2e-149
 41-  3:	transcript:Vitvi11g00306_t001	transcript:Vitvi09g00340_t001	      0
 41-  4:	transcript:Vitvi11g00322_t001	transcript:Vitvi09g00355_t001	  9e-52
 41-  5:	transcript:Vitvi11g01403_t001	transcript:Vitvi09g00372_t001	  1e-56
 41-  6:	transcript:Vitvi11g00341_t001	transcript:Vitvi09g00373_t001	      0
 41-  7:	transcript:Vitvi11g00343_t001	transcript:Vitvi09g00378_t001	  1e-21
 41-  8:	transcript:Vitvi11g00346_t001	transcript:Vitvi09g00385_t001	  2e-74
 41-  9:	transcript:Vitvi11g00347_t003	transcript:Vitvi09g00387_t001	 5e-114
 41- 10:	transcript:Vitvi11g00348_t001	transcript:Vitvi09g00388_t001	  9e-70
 41- 11:	transcript:Vitvi11g01409_t001	transcript:Vitvi09g04113_t001	  2e-24
 41- 12:	transcript:Vitvi11g00354_t002	transcript:Vitvi09g00393_t001	 6e-119
 41- 13:	transcript:Vitvi11g00355_t001	transcript:Vitvi09g00399_t001	      0
 41- 14:	transcript:Vitvi11g00359_t001	transcript:Vitvi09g00401_t003	      0
 41- 15:	transcript:Vitvi11g00363_t001	transcript:Vitvi09g00404_t003	      0
 41- 16:	transcript:Vitvi11g00364_t001	transcript:Vitvi09g00405_t001	  2e-55
## Alignment 42: score=503.0 e_value=2.4e-23 N=11 11&9 plus
 42-  0:	transcript:Vitvi11g00240_t001	transcript:Vitvi09g00271_t001	      0
 42-  1:	transcript:Vitvi11g00244_t001	transcript:Vitvi09g01562_t001	  2e-82
 42-  2:	transcript:Vitvi11g00247_t001	transcript:Vitvi09g00273_t001	  2e-84
 42-  3:	transcript:Vitvi11g00251_t001	transcript:Vitvi09g00275_t001	  6e-51
 42-  4:	transcript:Vitvi11g00257_t001	transcript:Vitvi09g00276_t002	      0
 42-  5:	transcript:Vitvi11g00258_t001	transcript:Vitvi09g00277_t001	      0
 42-  6:	transcript:Vitvi11g00260_t001	transcript:Vitvi09g00279_t001	      0
 42-  7:	transcript:Vitvi11g01392_t001	transcript:Vitvi09g00290_t001	  1e-48
 42-  8:	transcript:Vitvi11g00270_t001	transcript:Vitvi09g04087_t001	  2e-89
 42-  9:	transcript:Vitvi11g00272_t001	transcript:Vitvi09g00301_t001	      0
 42- 10:	transcript:Vitvi11g00275_t001	transcript:Vitvi09g00307_t001	  2e-90
## Alignment 43: score=331.0 e_value=1e-14 N=8 11&9 plus
 43-  0:	transcript:Vitvi11g01322_t001	transcript:Vitvi09g00184_t001	      0
 43-  1:	transcript:Vitvi11g00189_t001	transcript:Vitvi09g00199_t002	  6e-90
 43-  2:	transcript:Vitvi11g00191_t001	transcript:Vitvi09g00201_t001	  4e-67
 43-  3:	transcript:Vitvi11g00199_t002	transcript:Vitvi09g00203_t001	      0
 43-  4:	transcript:Vitvi11g00202_t001	transcript:Vitvi09g01542_t002	 5e-116
 43-  5:	transcript:Vitvi11g00210_t001	transcript:Vitvi09g00208_t001	      0
 43-  6:	transcript:Vitvi11g04055_t001	transcript:Vitvi09g04055_t001	  3e-39
 43-  7:	transcript:Vitvi11g01381_t001	transcript:Vitvi09g01550_t006	 6e-111
## Alignment 44: score=293.0 e_value=7.7e-15 N=7 11&9 plus
 44-  0:	transcript:Vitvi11g00560_t001	transcript:Vitvi09g00693_t001	      0
 44-  1:	transcript:Vitvi11g00561_t002	transcript:Vitvi09g00720_t001	 7e-131
 44-  2:	transcript:Vitvi11g00574_t001	transcript:Vitvi09g00734_t001	      0
 44-  3:	transcript:Vitvi11g00580_t001	transcript:Vitvi09g00759_t001	  9e-42
 44-  4:	transcript:Vitvi11g00581_t001	transcript:Vitvi09g00760_t001	      0
 44-  5:	transcript:Vitvi11g00582_t001	transcript:Vitvi09g00772_t001	  4e-61
 44-  6:	transcript:Vitvi11g00584_t001	transcript:Vitvi09g00773_t001	      0
## Alignment 45: score=625.0 e_value=3.6e-29 N=13 11&9 minus
 45-  0:	transcript:Vitvi11g00129_t001	transcript:Vitvi09g00162_t001	      0
 45-  1:	transcript:Vitvi11g00132_t001	transcript:Vitvi09g00159_t001	  3e-75
 45-  2:	transcript:Vitvi11g00134_t002	transcript:Vitvi09g01525_t002	  2e-34
 45-  3:	transcript:Vitvi11g00137_t002	transcript:Vitvi09g00156_t002	 4e-123
 45-  4:	transcript:Vitvi11g00147_t001	transcript:Vitvi09g00151_t002	      0
 45-  5:	transcript:Vitvi11g00149_t001	transcript:Vitvi09g04036_t001	  5e-26
 45-  6:	transcript:Vitvi11g00150_t001	transcript:Vitvi09g00150_t005	      0
 45-  7:	transcript:Vitvi11g00152_t001	transcript:Vitvi09g00149_t001	      0
 45-  8:	transcript:Vitvi11g00154_t001	transcript:Vitvi09g01521_t001	  3e-50
 45-  9:	transcript:Vitvi11g00155_t001	transcript:Vitvi09g00148_t001	      0
 45- 10:	transcript:Vitvi11g01366_t001	transcript:Vitvi09g04034_t001	  5e-36
 45- 11:	transcript:Vitvi11g00156_t001	transcript:Vitvi09g00144_t001	      0
 45- 12:	transcript:Vitvi11g00160_t001	transcript:Vitvi09g00140_t001	 2e-160
## Alignment 46: score=271.0 e_value=3.4e-12 N=6 12&12 plus
 46-  0:	transcript:Vitvi12g04595_t001	transcript:Vitvi12g04619_t001	  3e-42
 46-  1:	transcript:Vitvi12g04596_t001	transcript:Vitvi12g02088_t001	  1e-59
 46-  2:	transcript:Vitvi12g04598_t001	transcript:Vitvi12g04628_t001	  2e-40
 46-  3:	transcript:Vitvi12g04599_t001	transcript:Vitvi12g02101_t001	  2e-24
 46-  4:	transcript:Vitvi12g02729_t002	transcript:Vitvi12g02753_t001	  2e-98
 46-  5:	transcript:Vitvi12g04606_t001	transcript:Vitvi12g02105_t001	 7e-125
## Alignment 47: score=672.0 e_value=6.1e-38 N=15 12&19 plus
 47-  0:	transcript:Vitvi12g00253_t001	transcript:Vitvi19g01855_t001	  6e-30
 47-  1:	transcript:Vitvi12g00270_t001	transcript:Vitvi19g00186_t001	      0
 47-  2:	transcript:Vitvi12g00274_t001	transcript:Vitvi19g01784_t001	  9e-28
 47-  3:	transcript:Vitvi12g00277_t001	transcript:Vitvi19g00199_t001	 2e-157
 47-  4:	transcript:Vitvi12g00280_t001	transcript:Vitvi19g00200_t001	  6e-56
 47-  5:	transcript:Vitvi12g00290_t001	transcript:Vitvi19g00206_t001	  1e-53
 47-  6:	transcript:Vitvi12g04066_t001	transcript:Vitvi19g00208_t001	      0
 47-  7:	transcript:Vitvi12g00297_t001	transcript:Vitvi19g00218_t001	      0
 47-  8:	transcript:Vitvi12g00299_t002	transcript:Vitvi19g00220_t001	      0
 47-  9:	transcript:Vitvi12g00301_t001	transcript:Vitvi19g00221_t001	      0
 47- 10:	transcript:Vitvi12g00302_t001	transcript:Vitvi19g04087_t001	  4e-77
 47- 11:	transcript:Vitvi12g00304_t001	transcript:Vitvi19g00228_t001	 1e-140
 47- 12:	transcript:Vitvi12g00319_t001	transcript:Vitvi19g01880_t001	  2e-76
 47- 13:	transcript:Vitvi12g00320_t001	transcript:Vitvi19g00239_t001	  2e-77
 47- 14:	transcript:Vitvi12g00322_t001	transcript:Vitvi19g00241_t001	 2e-113
## Alignment 48: score=626.0 e_value=4.6e-32 N=14 12&19 plus
 48-  0:	transcript:Vitvi12g00170_t001	transcript:Vitvi19g00100_t001	  8e-94
 48-  1:	transcript:Vitvi12g00183_t001	transcript:Vitvi19g00108_t001	  6e-90
 48-  2:	transcript:Vitvi12g00185_t001	transcript:Vitvi19g00112_t001	      0
 48-  3:	transcript:Vitvi12g00187_t001	transcript:Vitvi19g00115_t001	  2e-78
 48-  4:	transcript:Vitvi12g00190_t001	transcript:Vitvi19g00121_t003	 2e-111
 48-  5:	transcript:Vitvi12g00193_t001	transcript:Vitvi19g00122_t001	      0
 48-  6:	transcript:Vitvi12g00201_t001	transcript:Vitvi19g00128_t001	      0
 48-  7:	transcript:Vitvi12g00205_t001	transcript:Vitvi19g00132_t001	  9e-21
 48-  8:	transcript:Vitvi12g00215_t003	transcript:Vitvi19g01842_t001	      0
 48-  9:	transcript:Vitvi12g04053_t001	transcript:Vitvi19g04056_t001	  4e-13
 48- 10:	transcript:Vitvi12g00219_t001	transcript:Vitvi19g00140_t001	  1e-99
 48- 11:	transcript:Vitvi12g02265_t001	transcript:Vitvi19g00143_t001	 1e-175
 48- 12:	transcript:Vitvi12g00226_t001	transcript:Vitvi19g00147_t001	 2e-126
 48- 13:	transcript:Vitvi12g00233_t001	transcript:Vitvi19g00153_t001	 2e-140
## Alignment 49: score=592.0 e_value=3e-35 N=14 12&19 plus
 49-  0:	transcript:Vitvi12g00369_t001	transcript:Vitvi19g02020_t001	      0
 49-  1:	transcript:Vitvi12g00370_t002	transcript:Vitvi19g02021_t001	  4e-79
 49-  2:	transcript:Vitvi12g00376_t001	transcript:Vitvi19g00508_t001	  8e-96
 49-  3:	transcript:Vitvi12g00387_t001	transcript:Vitvi19g00528_t001	 8e-130
 49-  4:	transcript:Vitvi12g00388_t001	transcript:Vitvi19g00530_t001	 6e-167
 49-  5:	transcript:Vitvi12g00402_t001	transcript:Vitvi19g00539_t002	 8e-113
 49-  6:	transcript:Vitvi12g00406_t001	transcript:Vitvi19g00543_t001	      0
 49-  7:	transcript:Vitvi12g00409_t001	transcript:Vitvi19g00547_t002	  1e-79
 49-  8:	transcript:Vitvi12g00430_t001	transcript:Vitvi19g00555_t001	      0
 49-  9:	transcript:Vitvi12g00440_t001	transcript:Vitvi19g00557_t001	      0
 49- 10:	transcript:Vitvi12g00451_t001	transcript:Vitvi19g00558_t001	  9e-51
 49- 11:	transcript:Vitvi12g04138_t001	transcript:Vitvi19g00564_t001	      0
 49- 12:	transcript:Vitvi12g02387_t001	transcript:Vitvi19g00565_t001	  5e-53
 49- 13:	transcript:Vitvi12g00466_t001	transcript:Vitvi19g00576_t001	      0
## Alignment 50: score=410.0 e_value=4.5e-17 N=9 12&19 plus
 50-  0:	transcript:Vitvi12g00645_t001	transcript:Vitvi19g00600_t001	 2e-101
 50-  1:	transcript:Vitvi12g00648_t001	transcript:Vitvi19g00604_t001	 6e-157
 50-  2:	transcript:Vitvi12g00655_t001	transcript:Vitvi19g00610_t001	 1e-155
 50-  3:	transcript:Vitvi12g00656_t001	transcript:Vitvi19g00612_t001	      0
 50-  4:	transcript:Vitvi12g04217_t001	transcript:Vitvi19g00614_t001	 3e-178
 50-  5:	transcript:Vitvi12g00664_t003	transcript:Vitvi19g00617_t001	 3e-119
 50-  6:	transcript:Vitvi12g00665_t002	transcript:Vitvi19g00619_t001	      0
 50-  7:	transcript:Vitvi12g00667_t001	transcript:Vitvi19g00623_t003	      0
 50-  8:	transcript:Vitvi12g02486_t001	transcript:Vitvi19g04257_t001	  1e-27
## Alignment 51: score=351.0 e_value=1.5e-17 N=8 12&19 plus
 51-  0:	transcript:Vitvi12g00706_t001	transcript:Vitvi19g00660_t001	      0
 51-  1:	transcript:Vitvi12g02493_t001	transcript:Vitvi19g02058_t001	  5e-19
 51-  2:	transcript:Vitvi12g02494_t001	transcript:Vitvi19g02062_t001	  1e-35
 51-  3:	transcript:Vitvi12g00719_t001	transcript:Vitvi19g00673_t001	  3e-95
 51-  4:	transcript:Vitvi12g00721_t001	transcript:Vitvi19g00682_t001	 2e-166
 51-  5:	transcript:Vitvi12g04246_t001	transcript:Vitvi19g00683_t001	 4e-113
 51-  6:	transcript:Vitvi12g04252_t001	transcript:Vitvi19g00695_t001	  2e-36
 51-  7:	transcript:Vitvi12g00741_t001	transcript:Vitvi19g00696_t001	 4e-124
## Alignment 52: score=392.0 e_value=1.9e-21 N=10 12&19 minus
 52-  0:	transcript:Vitvi12g00542_t001	transcript:Vitvi19g00408_t001	  2e-93
 52-  1:	transcript:Vitvi12g00556_t002	transcript:Vitvi19g00406_t001	 7e-125
 52-  2:	transcript:Vitvi12g00560_t001	transcript:Vitvi19g00402_t001	      0
 52-  3:	transcript:Vitvi12g00566_t001	transcript:Vitvi19g01977_t001	  3e-52
 52-  4:	transcript:Vitvi12g02424_t001	transcript:Vitvi19g00377_t001	  4e-14
 52-  5:	transcript:Vitvi12g00579_t001	transcript:Vitvi19g00375_t001	      0
 52-  6:	transcript:Vitvi12g00593_t001	transcript:Vitvi19g00369_t001	      0
 52-  7:	transcript:Vitvi12g00594_t001	transcript:Vitvi19g00364_t001	  8e-57
 52-  8:	transcript:Vitvi12g02440_t001	transcript:Vitvi19g04178_t001	  2e-84
 52-  9:	transcript:Vitvi12g00622_t001	transcript:Vitvi19g04160_t001	  9e-91
## Alignment 53: score=261.0 e_value=4.3e-11 N=6 13&13 minus
 53-  0:	transcript:Vitvi13g04416_t001	transcript:Vitvi13g04446_t001	 6e-155
 53-  1:	transcript:Vitvi13g01272_t001	transcript:Vitvi13g01327_t001	      0
 53-  2:	transcript:Vitvi13g04417_t001	transcript:Vitvi13g01323_t001	      0
 53-  3:	transcript:Vitvi13g04424_t001	transcript:Vitvi13g04441_t001	  4e-52
 53-  4:	transcript:Vitvi13g02273_t001	transcript:Vitvi13g04440_t001	      0
 53-  5:	transcript:Vitvi13g01298_t001	transcript:Vitvi13g01299_t001	      0
## Alignment 54: score=250.0 e_value=5.8e-07 N=5 13&13 minus
 54-  0:	transcript:Vitvi13g00701_t001	transcript:Vitvi13g04211_t001	  2e-26
 54-  1:	transcript:Vitvi13g04201_t001	transcript:Vitvi13g04210_t001	  2e-15
 54-  2:	transcript:Vitvi13g02072_t001	transcript:Vitvi13g04209_t001	  2e-13
 54-  3:	transcript:Vitvi13g04202_t001	transcript:Vitvi13g04208_t001	 7e-143
 54-  4:	transcript:Vitvi13g04203_t001	transcript:Vitvi13g04207_t001	  8e-30
## Alignment 55: score=323.0 e_value=6.6e-12 N=7 13&14 plus
 55-  0:	transcript:Vitvi13g04771_t001	transcript:Vitvi14g04499_t001	  1e-97
 55-  1:	transcript:Vitvi13g01813_t001	transcript:Vitvi13g01796_t001	      0
 55-  2:	transcript:Vitvi13g01812_t001	transcript:Vitvi14g04503_t001	      0
 55-  3:	transcript:Vitvi13g01811_t001	transcript:Vitvi14g04504_t001	  1e-40
 55-  4:	transcript:Vitvi13g04785_t001	transcript:Vitvi14g04505_t001	  1e-26
 55-  5:	transcript:Vitvi13g04788_t001	transcript:Vitvi13g01798_t001	 8e-106
 55-  6:	transcript:Vitvi13g01805_t001	transcript:Vitvi13g01800_t001	  7e-33
## Alignment 56: score=1393.0 e_value=6.6e-108 N=32 13&6 plus
 56-  0:	transcript:Vitvi13g01892_t001	transcript:Vitvi06g00642_t001	  1e-32
 56-  1:	transcript:Vitvi13g00046_t001	transcript:Vitvi06g00643_t001	 2e-114
 56-  2:	transcript:Vitvi13g00047_t001	transcript:Vitvi06g00647_t001	      0
 56-  3:	transcript:Vitvi13g00050_t001	transcript:Vitvi06g00650_t001	      0
 56-  4:	transcript:Vitvi13g00053_t001	transcript:Vitvi06g00652_t001	      0
 56-  5:	transcript:Vitvi13g00058_t001	transcript:Vitvi06g00653_t002	      0
 56-  6:	transcript:Vitvi13g00060_t001	transcript:Vitvi06g00654_t001	      0
 56-  7:	transcript:Vitvi13g00071_t001	transcript:Vitvi06g00667_t001	 1e-157
 56-  8:	transcript:Vitvi13g00072_t001	transcript:Vitvi06g00669_t001	      0
 56-  9:	transcript:Vitvi13g00079_t001	transcript:Vitvi06g01753_t001	  7e-38
 56- 10:	transcript:Vitvi13g01860_t001	transcript:Vitvi06g00678_t001	 2e-123
 56- 11:	transcript:Vitvi13g00088_t001	transcript:Vitvi06g00686_t001	  2e-51
 56- 12:	transcript:Vitvi13g00092_t001	transcript:Vitvi06g00689_t001	      0
 56- 13:	transcript:Vitvi13g00097_t001	transcript:Vitvi06g00690_t001	  1e-97
 56- 14:	transcript:Vitvi13g00101_t001	transcript:Vitvi06g00696_t001	      0
 56- 15:	transcript:Vitvi13g00106_t001	transcript:Vitvi06g00701_t001.1.6037826e	      0
 56- 16:	transcript:Vitvi13g00107_t001	transcript:Vitvi06g01761_t001	 2e-115
 56- 17:	transcript:Vitvi13g00109_t001	transcript:Vitvi06g00706_t001	  2e-89
 56- 18:	transcript:Vitvi13g00114_t001	transcript:Vitvi06g00724_t001	  2e-38
 56- 19:	transcript:Vitvi13g00117_t001	transcript:Vitvi06g00728_t001	      0
 56- 20:	transcript:Vitvi13g00118_t001	transcript:Vitvi06g00732_t002	      0
 56- 21:	transcript:Vitvi13g00131_t001	transcript:Vitvi06g00745_t001	  2e-37
 56- 22:	transcript:Vitvi13g00138_t001	transcript:Vitvi06g00761_t001	 6e-104
 56- 23:	transcript:Vitvi13g00139_t002	transcript:Vitvi06g00763_t001	  3e-66
 56- 24:	transcript:Vitvi13g00143_t001	transcript:Vitvi06g00771_t001	      0
 56- 25:	transcript:Vitvi13g00144_t001	transcript:Vitvi06g00772_t001	 2e-104
 56- 26:	transcript:Vitvi13g01903_t001	transcript:Vitvi06g01776_t001	  6e-28
 56- 27:	transcript:Vitvi13g00149_t001	transcript:Vitvi06g00775_t003	      0
 56- 28:	transcript:Vitvi13g00158_t001	transcript:Vitvi06g00785_t001	 2e-121
 56- 29:	transcript:Vitvi13g00160_t001	transcript:Vitvi06g00786_t001	  8e-85
 56- 30:	transcript:Vitvi13g00177_t001	transcript:Vitvi06g00787_t001	 1e-116
 56- 31:	transcript:Vitvi13g00195_t001	transcript:Vitvi06g00805_t001	 6e-115
## Alignment 57: score=1360.0 e_value=4.3e-105 N=31 13&6 plus
 57-  0:	transcript:Vitvi13g01987_t001	transcript:Vitvi06g00477_t001	      0
 57-  1:	transcript:Vitvi13g00309_t001	transcript:Vitvi06g00481_t001	 2e-178
 57-  2:	transcript:Vitvi13g00310_t001	transcript:Vitvi06g00488_t001	      0
 57-  3:	transcript:Vitvi13g00311_t001	transcript:Vitvi06g01569_t001	      0
 57-  4:	transcript:Vitvi13g00312_t001	transcript:Vitvi06g00491_t001	      0
 57-  5:	transcript:Vitvi13g01990_t001	transcript:Vitvi06g01706_t001	  2e-14
 57-  6:	transcript:Vitvi13g01992_t001	transcript:Vitvi06g04166_t001	  1e-21
 57-  7:	transcript:Vitvi13g00324_t001	transcript:Vitvi06g00501_t001	 6e-113
 57-  8:	transcript:Vitvi13g00326_t001	transcript:Vitvi06g00502_t001	 3e-154
 57-  9:	transcript:Vitvi13g00328_t001	transcript:Vitvi06g00503_t001	      0
 57- 10:	transcript:Vitvi13g00332_t001	transcript:Vitvi06g00512_t001	      0
 57- 11:	transcript:Vitvi13g01994_t001	transcript:Vitvi06g00513_t001	      0
 57- 12:	transcript:Vitvi13g01996_t001	transcript:Vitvi06g00520_t001	 2e-125
 57- 13:	transcript:Vitvi13g00340_t001	transcript:Vitvi06g01710_t001	  1e-12
 57- 14:	transcript:Vitvi13g01997_t001	transcript:Vitvi06g01718_t001	 5e-128
 57- 15:	transcript:Vitvi13g01998_t001	transcript:Vitvi06g04171_t001	 5e-130
 57- 16:	transcript:Vitvi13g00344_t001	transcript:Vitvi06g00533_t001	 8e-167
 57- 17:	transcript:Vitvi13g00345_t001	transcript:Vitvi06g00534_t001	 4e-176
 57- 18:	transcript:Vitvi13g02003_t001	transcript:Vitvi06g00535_t001	      0
 57- 19:	transcript:Vitvi13g00362_t003	transcript:Vitvi06g00540_t003	      0
 57- 20:	transcript:Vitvi13g00368_t001	transcript:Vitvi06g00542_t001	 8e-139
 57- 21:	transcript:Vitvi13g00387_t001	transcript:Vitvi06g01723_t001	  7e-42
 57- 22:	transcript:Vitvi13g00389_t001	transcript:Vitvi06g00555_t001	  1e-45
 57- 23:	transcript:Vitvi13g02013_t001	transcript:Vitvi06g00558_t001	  2e-50
 57- 24:	transcript:Vitvi13g02024_t001	transcript:Vitvi06g00561_t001	  3e-58
 57- 25:	transcript:Vitvi13g04126_t001	transcript:Vitvi06g00562_t001	  7e-17
 57- 26:	transcript:Vitvi13g04140_t003	transcript:Vitvi06g00567_t001	  5e-57
 57- 27:	transcript:Vitvi13g00501_t001	transcript:Vitvi06g00575_t001	      0
 57- 28:	transcript:Vitvi13g00509_t001	transcript:Vitvi06g00591_t001	      0
 57- 29:	transcript:Vitvi13g00510_t001	transcript:Vitvi06g00592_t001	 6e-113
 57- 30:	transcript:Vitvi13g00516_t001	transcript:Vitvi06g00599_t001	  2e-85
## Alignment 58: score=777.0 e_value=2.5e-44 N=17 13&6 plus
 58-  0:	transcript:Vitvi13g00249_t001	transcript:Vitvi06g00408_t001	  7e-87
 58-  1:	transcript:Vitvi13g00252_t001	transcript:Vitvi06g00409_t001	      0
 58-  2:	transcript:Vitvi13g00255_t001	transcript:Vitvi06g00412_t001	 1e-147
 58-  3:	transcript:Vitvi13g00260_t002	transcript:Vitvi06g00415_t001	 4e-100
 58-  4:	transcript:Vitvi13g00262_t001	transcript:Vitvi06g01682_t001	  6e-61
 58-  5:	transcript:Vitvi13g00263_t001	transcript:Vitvi06g00419_t001	  5e-67
 58-  6:	transcript:Vitvi13g00266_t001	transcript:Vitvi06g00420_t001	 7e-146
 58-  7:	transcript:Vitvi13g00269_t003	transcript:Vitvi06g00424_t001	  5e-97
 58-  8:	transcript:Vitvi13g00272_t001	transcript:Vitvi06g00429_t002	  5e-52
 58-  9:	transcript:Vitvi13g00275_t001	transcript:Vitvi06g00432_t001	      0
 58- 10:	transcript:Vitvi13g04084_t001	transcript:Vitvi06g04151_t001	  1e-68
 58- 11:	transcript:Vitvi13g01966_t003	transcript:Vitvi06g00435_t001	      0
 58- 12:	transcript:Vitvi13g00280_t001	transcript:Vitvi06g00439_t003	  3e-90
 58- 13:	transcript:Vitvi13g00281_t001	transcript:Vitvi06g00443_t001	      0
 58- 14:	transcript:Vitvi13g00282_t002	transcript:Vitvi06g00444_t001	      0
 58- 15:	transcript:Vitvi13g00285_t001	transcript:Vitvi06g00447_t001	 2e-109
 58- 16:	transcript:Vitvi13g01973_t002	transcript:Vitvi06g00453_t003	      0
## Alignment 59: score=551.0 e_value=1.4e-26 N=12 13&6 plus
 59-  0:	transcript:Vitvi13g00203_t004	transcript:Vitvi06g00368_t001	      0
 59-  1:	transcript:Vitvi13g00205_t001	transcript:Vitvi06g00369_t001	      0
 59-  2:	transcript:Vitvi13g00208_t001	transcript:Vitvi06g00372_t001	 9e-133
 59-  3:	transcript:Vitvi13g04048_t001	transcript:Vitvi06g00379_t001	  3e-23
 59-  4:	transcript:Vitvi13g00223_t001	transcript:Vitvi06g00388_t001	      0
 59-  5:	transcript:Vitvi13g04050_t001	transcript:Vitvi06g01680_t001	  6e-61
 59-  6:	transcript:Vitvi13g01927_t001	transcript:Vitvi06g04133_t001	  9e-40
 59-  7:	transcript:Vitvi13g00229_t001	transcript:Vitvi06g00393_t001	 1e-148
 59-  8:	transcript:Vitvi13g00230_t001	transcript:Vitvi06g00396_t001	      0
 59-  9:	transcript:Vitvi13g00233_t001	transcript:Vitvi06g00397_t001	      0
 59- 10:	transcript:Vitvi13g00234_t001	transcript:Vitvi06g00398_t001	  2e-76
 59- 11:	transcript:Vitvi13g00237_t001	transcript:Vitvi06g00400_t001	  1e-33
## Alignment 60: score=471.0 e_value=7.9e-23 N=11 13&6 plus
 60-  0:	transcript:Vitvi13g04758_t002	transcript:Vitvi06g00073_t001	 1e-103
 60-  1:	transcript:Vitvi13g01842_t001	transcript:Vitvi06g00085_t001	      0
 60-  2:	transcript:Vitvi13g01841_t001	transcript:Vitvi06g00086_t003	      0
 60-  3:	transcript:Vitvi13g01839_t001	transcript:Vitvi06g00089_t001	  3e-57
 60-  4:	transcript:Vitvi13g02576_t001	transcript:Vitvi06g01606_t001	  3e-41
 60-  5:	transcript:Vitvi13g02574_t001	transcript:Vitvi06g00109_t001	  6e-25
 60-  6:	transcript:Vitvi13g01828_t001	transcript:Vitvi06g00113_t001	      0
 60-  7:	transcript:Vitvi13g01827_t001	transcript:Vitvi06g00114_t001.3.6037826e	 2e-103
 60-  8:	transcript:Vitvi13g01825_t001	transcript:Vitvi06g00116_t001	  4e-43
 60-  9:	transcript:Vitvi13g01819_t001	transcript:Vitvi06g00123_t001	 2e-151
 60- 10:	transcript:Vitvi13g01816_t001	transcript:Vitvi06g00130_t001	      0
## Alignment 61: score=447.0 e_value=3.5e-22 N=10 13&6 plus
 61-  0:	transcript:Vitvi13g02101_t001	transcript:Vitvi06g01396_t001	      0
 61-  1:	transcript:Vitvi13g00768_t001	transcript:Vitvi06g01416_t001	  2e-44
 61-  2:	transcript:Vitvi13g00772_t001	transcript:Vitvi06g01417_t001	 2e-174
 61-  3:	transcript:Vitvi13g00777_t001	transcript:Vitvi06g01418_t001	  3e-69
 61-  4:	transcript:Vitvi13g00778_t001	transcript:Vitvi06g01419_t001	 3e-114
 61-  5:	transcript:Vitvi13g00779_t001	transcript:Vitvi06g01949_t001	      0
 61-  6:	transcript:Vitvi13g00792_t001	transcript:Vitvi06g01427_t001	      0
 61-  7:	transcript:Vitvi13g00793_t001	transcript:Vitvi06g01430_t001	      0
 61-  8:	transcript:Vitvi13g00797_t001	transcript:Vitvi06g01433_t001	  2e-35
 61-  9:	transcript:Vitvi13g00802_t001	transcript:Vitvi06g01451_t001	 9e-133
## Alignment 62: score=1143.0 e_value=5.3e-81 N=26 13&6 minus
 62-  0:	transcript:Vitvi13g02039_t001	transcript:Vitvi06g00380_t001	  3e-27
 62-  1:	transcript:Vitvi13g00523_t001	transcript:Vitvi06g00366_t001	      0
 62-  2:	transcript:Vitvi13g00529_t001	transcript:Vitvi06g00360_t001	 1e-140
 62-  3:	transcript:Vitvi13g04154_t001	transcript:Vitvi06g00352_t001	  4e-20
 62-  4:	transcript:Vitvi13g00535_t001	transcript:Vitvi06g00351_t001	  1e-59
 62-  5:	transcript:Vitvi13g00538_t001	transcript:Vitvi06g00350_t001	  2e-13
 62-  6:	transcript:Vitvi13g04156_t001	transcript:Vitvi06g04112_t001	 2e-101
 62-  7:	transcript:Vitvi13g00543_t001	transcript:Vitvi06g00336_t001	  2e-81
 62-  8:	transcript:Vitvi13g02054_t001	transcript:Vitvi06g04107_t001	      0
 62-  9:	transcript:Vitvi13g00578_t001	transcript:Vitvi06g00308_t001	      0
 62- 10:	transcript:Vitvi13g00583_t001	transcript:Vitvi06g01661_t001	  8e-48
 62- 11:	transcript:Vitvi13g00597_t002	transcript:Vitvi06g00293_t001	      0
 62- 12:	transcript:Vitvi13g00602_t001	transcript:Vitvi06g00284_t001	      0
 62- 13:	transcript:Vitvi13g00605_t001	transcript:Vitvi06g00281_t001	 6e-180
 62- 14:	transcript:Vitvi13g00606_t001	transcript:Vitvi06g00280_t001	 6e-115
 62- 15:	transcript:Vitvi13g00609_t001	transcript:Vitvi06g00276_t001	      0
 62- 16:	transcript:Vitvi13g00610_t001	transcript:Vitvi06g00275_t001	  6e-97
 62- 17:	transcript:Vitvi13g02058_t001	transcript:Vitvi06g00272_t002	      0
 62- 18:	transcript:Vitvi13g00614_t001	transcript:Vitvi06g04095_t001	  2e-37
 62- 19:	transcript:Vitvi13g00615_t001	transcript:Vitvi06g00269_t001	      0
 62- 20:	transcript:Vitvi13g00620_t001	transcript:Vitvi06g00258_t001	      0
 62- 21:	transcript:Vitvi13g00622_t001	transcript:Vitvi06g04091_t001	      0
 62- 22:	transcript:Vitvi13g00632_t001	transcript:Vitvi06g00246_t001	 1e-163
 62- 23:	transcript:Vitvi13g00637_t001.1.6037826b	transcript:Vitvi06g00243_t001	      0
 62- 24:	transcript:Vitvi13g00638_t001	transcript:Vitvi06g00242_t001	      0
 62- 25:	transcript:Vitvi13g00640_t001	transcript:Vitvi06g00241_t003	 3e-163
## Alignment 63: score=389.0 e_value=6.5e-18 N=9 13&6 minus
 63-  0:	transcript:Vitvi13g02488_t001	transcript:Vitvi06g01637_t001	  2e-21
 63-  1:	transcript:Vitvi13g01729_t002	transcript:Vitvi06g00224_t001	  2e-88
 63-  2:	transcript:Vitvi13g04751_t001	transcript:Vitvi06g00222_t001	 5e-112
 63-  3:	transcript:Vitvi13g01732_t001	transcript:Vitvi06g00218_t003	      0
 63-  4:	transcript:Vitvi13g01734_t001	transcript:Vitvi06g00216_t001	      0
 63-  5:	transcript:Vitvi13g01737_t001	transcript:Vitvi06g00214_t001	  1e-93
 63-  6:	transcript:Vitvi13g01744_t001	transcript:Vitvi06g04062_t001	  6e-83
 63-  7:	transcript:Vitvi13g01745_t001	transcript:Vitvi06g00201_t002	      0
 63-  8:	transcript:Vitvi13g01748_t001	transcript:Vitvi06g00195_t001	 2e-143
## Alignment 64: score=1246.0 e_value=4.4e-89 N=28 13&8 plus
 64-  0:	transcript:Vitvi13g00079_t001	transcript:Vitvi08g00718_t001	  2e-39
 64-  1:	transcript:Vitvi13g00084_t001	transcript:Vitvi08g00730_t001	  5e-92
 64-  2:	transcript:Vitvi13g00088_t001	transcript:Vitvi08g00736_t001	  6e-93
 64-  3:	transcript:Vitvi13g04016_t001	transcript:Vitvi08g00740_t001	      0
 64-  4:	transcript:Vitvi13g00106_t001	transcript:Vitvi08g00757_t001	      0
 64-  5:	transcript:Vitvi13g00107_t001	transcript:Vitvi08g02076_t001	  5e-16
 64-  6:	transcript:Vitvi13g00114_t001	transcript:Vitvi08g00768_t001	 4e-108
 64-  7:	transcript:Vitvi13g00116_t001	transcript:Vitvi08g00778_t001	  2e-30
 64-  8:	transcript:Vitvi13g00120_t001	transcript:Vitvi08g00781_t001	      0
 64-  9:	transcript:Vitvi13g00121_t001	transcript:Vitvi08g00782_t001	  3e-86
 64- 10:	transcript:Vitvi13g00124_t001	transcript:Vitvi08g00786_t002	 3e-142
 64- 11:	transcript:Vitvi13g00129_t001.1.6037826b	transcript:Vitvi08g00797_t002	  3e-50
 64- 12:	transcript:Vitvi13g00131_t001	transcript:Vitvi08g00802_t001	  3e-21
 64- 13:	transcript:Vitvi13g00132_t001	transcript:Vitvi08g00803_t001	      0
 64- 14:	transcript:Vitvi13g00133_t001	transcript:Vitvi08g00806_t001	 2e-164
 64- 15:	transcript:Vitvi13g00139_t002	transcript:Vitvi08g00820_t001	  3e-76
 64- 16:	transcript:Vitvi13g00143_t001	transcript:Vitvi08g00821_t001	 1e-149
 64- 17:	transcript:Vitvi13g01903_t001	transcript:Vitvi08g02089_t001	  9e-34
 64- 18:	transcript:Vitvi13g00145_t001	transcript:Vitvi08g00825_t002	 3e-139
 64- 19:	transcript:Vitvi13g00149_t001	transcript:Vitvi08g00828_t001	      0
 64- 20:	transcript:Vitvi13g00150_t001	transcript:Vitvi08g00834_t001	      0
 64- 21:	transcript:Vitvi13g00158_t001	transcript:Vitvi08g00844_t001	 1e-125
 64- 22:	transcript:Vitvi13g01913_t001	transcript:Vitvi08g00854_t001	  8e-16
 64- 23:	transcript:Vitvi13g00181_t001	transcript:Vitvi08g00862_t001	  9e-50
 64- 24:	transcript:Vitvi13g00182_t001	transcript:Vitvi08g00863_t001	      0
 64- 25:	transcript:Vitvi13g00187_t001	transcript:Vitvi08g00866_t001	      0
 64- 26:	transcript:Vitvi13g01916_t001	transcript:Vitvi08g00868_t001	  4e-51
 64- 27:	transcript:Vitvi13g00191_t001	transcript:Vitvi08g00870_t001	 3e-159
## Alignment 65: score=1075.0 e_value=1.2e-74 N=24 13&8 plus
 65-  0:	transcript:Vitvi13g00298_t001	transcript:Vitvi08g01186_t001	 1e-126
 65-  1:	transcript:Vitvi13g00305_t001	transcript:Vitvi08g01205_t001	  1e-50
 65-  2:	transcript:Vitvi13g00309_t001	transcript:Vitvi08g01206_t001	 2e-171
 65-  3:	transcript:Vitvi13g00310_t001	transcript:Vitvi08g01213_t002	      0
 65-  4:	transcript:Vitvi13g00311_t001	transcript:Vitvi08g01214_t001	      0
 65-  5:	transcript:Vitvi13g00322_t001	transcript:Vitvi08g04233_t001	      0
 65-  6:	transcript:Vitvi13g00323_t001	transcript:Vitvi08g02201_t001	      0
 65-  7:	transcript:Vitvi13g00325_t001	transcript:Vitvi08g01230_t001	      0
 65-  8:	transcript:Vitvi13g00326_t001	transcript:Vitvi08g01232_t001	 2e-142
 65-  9:	transcript:Vitvi13g00329_t001	transcript:Vitvi08g01235_t001	 3e-133
 65- 10:	transcript:Vitvi13g00330_t001	transcript:Vitvi08g01237_t001	 5e-136
 65- 11:	transcript:Vitvi13g00332_t001	transcript:Vitvi08g01241_t001	      0
 65- 12:	transcript:Vitvi13g01994_t001	transcript:Vitvi08g01245_t001	      0
 65- 13:	transcript:Vitvi13g01996_t001	transcript:Vitvi08g01248_t001	      0
 65- 14:	transcript:Vitvi13g00340_t001	transcript:Vitvi08g02203_t001	  3e-13
 65- 15:	transcript:Vitvi13g01999_t001	transcript:Vitvi08g02204_t001	  5e-19
 65- 16:	transcript:Vitvi13g04110_t001	transcript:Vitvi08g02206_t001	  4e-13
 65- 17:	transcript:Vitvi13g02001_t001	transcript:Vitvi08g01255_t001	  3e-86
 65- 18:	transcript:Vitvi13g02003_t001	transcript:Vitvi08g01256_t001	 1e-167
 65- 19:	transcript:Vitvi13g00353_t001	transcript:Vitvi08g01257_t001	  1e-77
 65- 20:	transcript:Vitvi13g00355_t001	transcript:Vitvi08g01261_t001	      0
 65- 21:	transcript:Vitvi13g00365_t001	transcript:Vitvi08g01273_t001	      0
 65- 22:	transcript:Vitvi13g00366_t001	transcript:Vitvi08g01274_t001	 7e-150
 65- 23:	transcript:Vitvi13g00367_t001	transcript:Vitvi08g04251_t001	      0
## Alignment 66: score=491.0 e_value=5.7e-25 N=11 13&8 plus
 66-  0:	transcript:Vitvi13g04138_t001	transcript:Vitvi08g01292_t001	  9e-30
 66-  1:	transcript:Vitvi13g04140_t003	transcript:Vitvi08g01297_t001	  6e-80
 66-  2:	transcript:Vitvi13g00494_t001	transcript:Vitvi08g01298_t001	 2e-149
 66-  3:	transcript:Vitvi13g00495_t001	transcript:Vitvi08g01305_t001	  1e-97
 66-  4:	transcript:Vitvi13g00499_t001	transcript:Vitvi08g01308_t001	      0
 66-  5:	transcript:Vitvi13g04142_t001	transcript:Vitvi08g04263_t001	  8e-81
 66-  6:	transcript:Vitvi13g00501_t001	transcript:Vitvi08g01312_t001	      0
 66-  7:	transcript:Vitvi13g00509_t001	transcript:Vitvi08g01335_t001	      0
 66-  8:	transcript:Vitvi13g00510_t001	transcript:Vitvi08g01336_t001	 4e-108
 66-  9:	transcript:Vitvi13g00517_t001	transcript:Vitvi08g01337_t001	      0
 66- 10:	transcript:Vitvi13g00522_t001	transcript:Vitvi08g01340_t001	  9e-33
## Alignment 67: score=428.0 e_value=8e-16 N=9 13&8 plus
 67-  0:	transcript:Vitvi13g00048_t001	transcript:Vitvi08g00642_t001	      0
 67-  1:	transcript:Vitvi13g00051_t001	transcript:Vitvi08g00645_t001	 8e-155
 67-  2:	transcript:Vitvi13g00054_t001	transcript:Vitvi08g00653_t001	 2e-129
 67-  3:	transcript:Vitvi13g00055_t001	transcript:Vitvi08g00656_t001	      0
 67-  4:	transcript:Vitvi13g00060_t001	transcript:Vitvi08g00662_t001	      0
 67-  5:	transcript:Vitvi13g00061_t001	transcript:Vitvi08g00666_t001	      0
 67-  6:	transcript:Vitvi13g00063_t001	transcript:Vitvi08g00668_t001	  2e-58
 67-  7:	transcript:Vitvi13g00066_t001	transcript:Vitvi08g00673_t001	 4e-139
 67-  8:	transcript:Vitvi13g00070_t001	transcript:Vitvi08g00679_t001	  1e-34
## Alignment 68: score=410.0 e_value=3.1e-17 N=9 13&8 plus
 68-  0:	transcript:Vitvi13g00019_t001	transcript:Vitvi08g01346_t001	      0
 68-  1:	transcript:Vitvi13g00025_t001	transcript:Vitvi08g01351_t001	 2e-140
 68-  2:	transcript:Vitvi13g04003_t001	transcript:Vitvi08g01352_t001	 8e-126
 68-  3:	transcript:Vitvi13g00027_t001	transcript:Vitvi08g01355_t001	  1e-44
 68-  4:	transcript:Vitvi13g00028_t001	transcript:Vitvi08g01357_t001	      0
 68-  5:	transcript:Vitvi13g01886_t002	transcript:Vitvi08g01358_t001	  2e-65
 68-  6:	transcript:Vitvi13g00031_t001	transcript:Vitvi08g02244_t003	  9e-75
 68-  7:	transcript:Vitvi13g00037_t001	transcript:Vitvi08g01366_t001	 3e-143
 68-  8:	transcript:Vitvi13g00047_t001	transcript:Vitvi08g01369_t001	      0
## Alignment 69: score=350.0 e_value=2.3e-15 N=8 13&8 plus
 69-  0:	transcript:Vitvi13g00263_t001	transcript:Vitvi08g01164_t001	  1e-39
 69-  1:	transcript:Vitvi13g00269_t003	transcript:Vitvi08g01165_t001	  2e-97
 69-  2:	transcript:Vitvi13g04084_t001	transcript:Vitvi08g04213_t001	  1e-68
 69-  3:	transcript:Vitvi13g00280_t001	transcript:Vitvi08g01180_t001	 3e-106
 69-  4:	transcript:Vitvi13g00281_t001	transcript:Vitvi08g02189_t001	      0
 69-  5:	transcript:Vitvi13g00282_t002	transcript:Vitvi08g01182_t001	      0
 69-  6:	transcript:Vitvi13g01969_t001	transcript:Vitvi08g04216_t001	  3e-20
 69-  7:	transcript:Vitvi13g00287_t001	transcript:Vitvi08g01204_t004	      0
## Alignment 70: score=275.0 e_value=6.4e-09 N=6 13&8 plus
 70-  0:	transcript:Vitvi13g00667_t001	transcript:Vitvi08g01606_t001	      0
 70-  1:	transcript:Vitvi13g00670_t001	transcript:Vitvi08g01609_t001	      0
 70-  2:	transcript:Vitvi13g00675_t001	transcript:Vitvi08g01611_t001	      0
 70-  3:	transcript:Vitvi13g00684_t001	transcript:Vitvi08g01612_t001	  3e-79
 70-  4:	transcript:Vitvi13g00686_t001	transcript:Vitvi08g01614_t001	      0
 70-  5:	transcript:Vitvi13g04196_t001	transcript:Vitvi08g04348_t001	  1e-22
## Alignment 71: score=694.0 e_value=2.1e-38 N=15 13&8 minus
 71-  0:	transcript:Vitvi13g00203_t004	transcript:Vitvi08g01139_t001	  1e-57
 71-  1:	transcript:Vitvi13g00205_t001	transcript:Vitvi08g01133_t002	      0
 71-  2:	transcript:Vitvi13g00206_t001	transcript:Vitvi08g01130_t001	      0
 71-  3:	transcript:Vitvi13g00208_t001	transcript:Vitvi08g01129_t001	 9e-124
 71-  4:	transcript:Vitvi13g00210_t002	transcript:Vitvi08g01124_t001	      0
 71-  5:	transcript:Vitvi13g00214_t001	transcript:Vitvi08g01113_t001	 1e-116
 71-  6:	transcript:Vitvi13g00221_t001	transcript:Vitvi08g01112_t001	      0
 71-  7:	transcript:Vitvi13g00226_t001	transcript:Vitvi08g01109_t001	      0
 71-  8:	transcript:Vitvi13g00227_t002	transcript:Vitvi08g01107_t001	      0
 71-  9:	transcript:Vitvi13g01929_t001	transcript:Vitvi08g01105_t001	 1e-115
 71- 10:	transcript:Vitvi13g00229_t001	transcript:Vitvi08g01103_t001	      0
 71- 11:	transcript:Vitvi13g00232_t001	transcript:Vitvi08g01102_t001	      0
 71- 12:	transcript:Vitvi13g00233_t001	transcript:Vitvi08g01101_t001	      0
 71- 13:	transcript:Vitvi13g00240_t001	transcript:Vitvi08g01096_t001	 2e-153
 71- 14:	transcript:Vitvi13g01932_t001	transcript:Vitvi08g02169_t001	  3e-41
## Alignment 72: score=501.0 e_value=1.6e-22 N=11 13&8 minus
 72-  0:	transcript:Vitvi13g00592_t001	transcript:Vitvi08g01041_t001	 1e-153
 72-  1:	transcript:Vitvi13g00601_t001	transcript:Vitvi08g01039_t002	  5e-58
 72-  2:	transcript:Vitvi13g00605_t001	transcript:Vitvi08g01038_t001	 8e-176
 72-  3:	transcript:Vitvi13g00606_t001	transcript:Vitvi08g01037_t001	 1e-115
 72-  4:	transcript:Vitvi13g00610_t001	transcript:Vitvi08g01035_t001	  4e-93
 72-  5:	transcript:Vitvi13g02058_t001	transcript:Vitvi08g01033_t001	      0
 72-  6:	transcript:Vitvi13g00618_t001	transcript:Vitvi08g01032_t001	      0
 72-  7:	transcript:Vitvi13g00621_t001	transcript:Vitvi08g01024_t001	      0
 72-  8:	transcript:Vitvi13g00632_t001	transcript:Vitvi08g01015_t001	 2e-154
 72-  9:	transcript:Vitvi13g00638_t001	transcript:Vitvi08g01013_t001	      0
 72- 10:	transcript:Vitvi13g00640_t001	transcript:Vitvi08g01010_t005	 1e-144
## Alignment 73: score=454.0 e_value=2.3e-26 N=11 13&8 minus
 73-  0:	transcript:Vitvi13g01672_t001	transcript:Vitvi08g01914_t001	      0
 73-  1:	transcript:Vitvi13g01684_t001	transcript:Vitvi08g01905_t002	      0
 73-  2:	transcript:Vitvi13g01686_t002	transcript:Vitvi08g01904_t001	 9e-179
 73-  3:	transcript:Vitvi13g01703_t001	transcript:Vitvi08g01894_t001	      0
 73-  4:	transcript:Vitvi13g01722_t001	transcript:Vitvi08g01893_t001	 2e-114
 73-  5:	transcript:Vitvi13g02493_t001	transcript:Vitvi08g02394_t001	 2e-165
 73-  6:	transcript:Vitvi13g01729_t002	transcript:Vitvi08g01883_t002	 3e-100
 73-  7:	transcript:Vitvi13g01732_t001	transcript:Vitvi08g01880_t002	      0
 73-  8:	transcript:Vitvi13g01734_t001	transcript:Vitvi08g01879_t001	      0
 73-  9:	transcript:Vitvi13g01748_t001	transcript:Vitvi08g01869_t001	 6e-161
 73- 10:	transcript:Vitvi13g02508_t001	transcript:Vitvi08g02382_t001	  7e-12
## Alignment 74: score=358.0 e_value=4e-17 N=8 13&8 minus
 74-  0:	transcript:Vitvi13g00537_t004	transcript:Vitvi08g01078_t001	 1e-148
 74-  1:	transcript:Vitvi13g00538_t001	transcript:Vitvi08g01077_t001	  8e-75
 74-  2:	transcript:Vitvi13g04156_t001	transcript:Vitvi08g01076_t001	 3e-100
 74-  3:	transcript:Vitvi13g02052_t001	transcript:Vitvi08g01072_t001	  4e-58
 74-  4:	transcript:Vitvi13g00563_t002	transcript:Vitvi08g01071_t001	      0
 74-  5:	transcript:Vitvi13g02054_t001	transcript:Vitvi08g01069_t001	      0
 74-  6:	transcript:Vitvi13g00578_t001	transcript:Vitvi08g01055_t001	      0
 74-  7:	transcript:Vitvi13g00585_t001	transcript:Vitvi08g01054_t001	 5e-159
## Alignment 75: score=328.0 e_value=4.1e-12 N=7 13&8 minus
 75-  0:	transcript:Vitvi13g00249_t001	transcript:Vitvi08g01090_t001	  1e-87
 75-  1:	transcript:Vitvi13g01953_t001	transcript:Vitvi08g02167_t001	  4e-48
 75-  2:	transcript:Vitvi13g00258_t001	transcript:Vitvi08g02166_t001	  3e-49
 75-  3:	transcript:Vitvi13g00263_t001	transcript:Vitvi08g04188_t001	 1e-164
 75-  4:	transcript:Vitvi13g00264_t001	transcript:Vitvi08g01083_t001	 9e-142
 75-  5:	transcript:Vitvi13g00266_t001	transcript:Vitvi08g01082_t004	 2e-145
 75-  6:	transcript:Vitvi13g04080_t001	transcript:Vitvi08g04187_t001	  3e-94
## Alignment 76: score=265.0 e_value=1.8e-09 N=6 13&8 minus
 76-  0:	transcript:Vitvi13g02571_t001	transcript:Vitvi08g01736_t001	  3e-43
 76-  1:	transcript:Vitvi13g01819_t001	transcript:Vitvi08g01732_t001	 9e-152
 76-  2:	transcript:Vitvi13g01818_t001	transcript:Vitvi08g01728_t001	  9e-75
 76-  3:	transcript:Vitvi13g01816_t001	transcript:Vitvi08g01725_t001	      0
 76-  4:	transcript:Vitvi13g02568_t001	transcript:Vitvi08g01723_t002	  1e-65
 76-  5:	transcript:Vitvi13g02566_t001	transcript:Vitvi08g04389_t001	  4e-29
## Alignment 77: score=258.0 e_value=2.4e-10 N=6 14&14 plus
 77-  0:	transcript:Vitvi14g02608_t001	transcript:Vitvi14g04296_t001	      0
 77-  1:	transcript:Vitvi14g02617_t001	transcript:Vitvi14g04299_t001	  2e-70
 77-  2:	transcript:Vitvi14g00363_t001	transcript:Vitvi14g04300_t001	  1e-30
 77-  3:	transcript:Vitvi14g04151_t001	transcript:Vitvi14g00729_t001	  2e-33
 77-  4:	transcript:Vitvi14g04153_t001	transcript:Vitvi14g02761_t001	  3e-70
 77-  5:	transcript:Vitvi14g00377_t001	transcript:Vitvi14g04308_t001	  5e-71
## Alignment 78: score=281.0 e_value=1.6e-10 N=6 14&14 minus
 78-  0:	transcript:Vitvi14g00366_t001	transcript:Vitvi14g04308_t001	  3e-68
 78-  1:	transcript:Vitvi14g04148_t001	transcript:Vitvi14g02762_t001	  7e-48
 78-  2:	transcript:Vitvi14g04151_t001	transcript:Vitvi14g00729_t001	  2e-33
 78-  3:	transcript:Vitvi14g00374_t001	transcript:Vitvi14g02758_t001	      0
 78-  4:	transcript:Vitvi14g04153_t001	transcript:Vitvi14g04301_t001	  6e-76
 78-  5:	transcript:Vitvi14g02633_t001	transcript:Vitvi14g04300_t001	  1e-28
## Alignment 79: score=1432.0 e_value=4.5e-106 N=33 14&17 plus
 79-  0:	transcript:Vitvi14g01875_t001	transcript:Vitvi17g01452_t001	  2e-92
 79-  1:	transcript:Vitvi14g01878_t001	transcript:Vitvi17g00520_t001	  4e-47
 79-  2:	transcript:Vitvi14g01882_t001	transcript:Vitvi17g00521_t001	  7e-99
 79-  3:	transcript:Vitvi14g01888_t001	transcript:Vitvi17g00527_t001	      0
 79-  4:	transcript:Vitvi14g01892_t001	transcript:Vitvi17g00528_t001	      0
 79-  5:	transcript:Vitvi14g01898_t001	transcript:Vitvi17g00547_t001	  7e-73
 79-  6:	transcript:Vitvi14g01900_t001	transcript:Vitvi17g00550_t001	      0
 79-  7:	transcript:Vitvi14g01906_t001	transcript:Vitvi17g00554_t001	 6e-108
 79-  8:	transcript:Vitvi14g01907_t001	transcript:Vitvi17g00556_t001	 1e-159
 79-  9:	transcript:Vitvi14g01909_t003	transcript:Vitvi17g04153_t001	 5e-112
 79- 10:	transcript:Vitvi14g01910_t001	transcript:Vitvi17g00560_t001	      0
 79- 11:	transcript:Vitvi14g01916_t001	transcript:Vitvi17g00565_t001	 7e-162
 79- 12:	transcript:Vitvi14g01926_t001	transcript:Vitvi17g00569_t001	  5e-36
 79- 13:	transcript:Vitvi14g04680_t001	transcript:Vitvi17g04155_t001	 1e-143
 79- 14:	transcript:Vitvi14g03079_t001	transcript:Vitvi17g00578_t001	  1e-71
 79- 15:	transcript:Vitvi14g01936_t001	transcript:Vitvi17g00582_t001	 1e-131
 79- 16:	transcript:Vitvi14g03084_t001	transcript:Vitvi17g00601_t001	  4e-51
 79- 17:	transcript:Vitvi14g01964_t001	transcript:Vitvi17g00607_t001	      0
 79- 18:	transcript:Vitvi14g01973_t001	transcript:Vitvi17g00611_t001	      0
 79- 19:	transcript:Vitvi14g01975_t001	transcript:Vitvi17g01471_t001	  3e-28
 79- 20:	transcript:Vitvi14g01977_t001	transcript:Vitvi17g00616_t001	 3e-147
 79- 21:	transcript:Vitvi14g01984_t001	transcript:Vitvi17g01474_t001	 1e-119
 79- 22:	transcript:Vitvi14g01985_t001	transcript:Vitvi17g00622_t001	 9e-169
 79- 23:	transcript:Vitvi14g01987_t001	transcript:Vitvi17g00623_t001	 8e-123
 79- 24:	transcript:Vitvi14g01993_t001	transcript:Vitvi17g00634_t001	 1e-132
 79- 25:	transcript:Vitvi14g01999_t001	transcript:Vitvi17g00641_t001	 1e-132
 79- 26:	transcript:Vitvi14g02004_t001	transcript:Vitvi17g00645_t001	  4e-80
 79- 27:	transcript:Vitvi14g02006_t001	transcript:Vitvi17g00648_t001	      0
 79- 28:	transcript:Vitvi14g02014_t001	transcript:Vitvi17g00660_t001	  5e-29
 79- 29:	transcript:Vitvi14g02020_t001	transcript:Vitvi17g00665_t001	 5e-148
 79- 30:	transcript:Vitvi14g02022_t001	transcript:Vitvi17g00666_t001	  8e-49
 79- 31:	transcript:Vitvi14g04696_t001	transcript:Vitvi17g01488_t001	  1e-44
 79- 32:	transcript:Vitvi14g03099_t002	transcript:Vitvi17g00682_t002	      0
## Alignment 80: score=1091.0 e_value=2.6e-82 N=25 14&17 plus
 80-  0:	transcript:Vitvi14g01428_t001	transcript:Vitvi17g00002_t001	      0
 80-  1:	transcript:Vitvi14g01445_t001	transcript:Vitvi17g00012_t001	      0
 80-  2:	transcript:Vitvi14g01458_t001	transcript:Vitvi17g00025_t001	  3e-43
 80-  3:	transcript:Vitvi14g01465_t002	transcript:Vitvi17g00031_t001	      0
 80-  4:	transcript:Vitvi14g01473_t001	transcript:Vitvi17g00037_t001	      0
 80-  5:	transcript:Vitvi14g01475_t001	transcript:Vitvi17g00038_t001	      0
 80-  6:	transcript:Vitvi14g01478_t002	transcript:Vitvi17g00044_t001	      0
 80-  7:	transcript:Vitvi14g01479_t001	transcript:Vitvi17g04009_t001	      0
 80-  8:	transcript:Vitvi14g01481_t001	transcript:Vitvi17g00051_t001	      0
 80-  9:	transcript:Vitvi14g01489_t001	transcript:Vitvi17g00053_t001	  3e-40
 80- 10:	transcript:Vitvi14g01496_t003	transcript:Vitvi17g00054_t001	      0
 80- 11:	transcript:Vitvi14g01499_t001	transcript:Vitvi17g00066_t001	  3e-59
 80- 12:	transcript:Vitvi14g01501_t001	transcript:Vitvi17g00067_t001	  1e-42
 80- 13:	transcript:Vitvi14g01503_t001	transcript:Vitvi17g00068_t001	      0
 80- 14:	transcript:Vitvi14g01505_t001	transcript:Vitvi17g00071_t001	      0
 80- 15:	transcript:Vitvi14g01506_t002	transcript:Vitvi17g00072_t001	 5e-172
 80- 16:	transcript:Vitvi14g01509_t001	transcript:Vitvi17g01331_t001	  5e-66
 80- 17:	transcript:Vitvi14g01514_t001	transcript:Vitvi17g00080_t001	 2e-172
 80- 18:	transcript:Vitvi14g01517_t001	transcript:Vitvi17g00082_t001	      0
 80- 19:	transcript:Vitvi14g01530_t004	transcript:Vitvi17g00091_t001	      0
 80- 20:	transcript:Vitvi14g01534_t001	transcript:Vitvi17g01346_t001	  1e-40
 80- 21:	transcript:Vitvi14g01537_t001	transcript:Vitvi17g00104_t001	      0
 80- 22:	transcript:Vitvi14g01540_t001	transcript:Vitvi17g00106_t001	  7e-50
 80- 23:	transcript:Vitvi14g01552_t001	transcript:Vitvi17g00119_t001	      0
 80- 24:	transcript:Vitvi14g01554_t001	transcript:Vitvi17g00120_t001	      0
## Alignment 81: score=746.0 e_value=2.5e-46 N=17 14&17 plus
 81-  0:	transcript:Vitvi14g01051_t001	transcript:Vitvi17g01378_t001	 7e-113
 81-  1:	transcript:Vitvi14g01062_t001	transcript:Vitvi17g00258_t002	 6e-156
 81-  2:	transcript:Vitvi14g02866_t001	transcript:Vitvi17g04071_t001	  2e-19
 81-  3:	transcript:Vitvi14g01119_t001	transcript:Vitvi17g00273_t001	 5e-127
 81-  4:	transcript:Vitvi14g01120_t002	transcript:Vitvi17g00274_t001	  4e-50
 81-  5:	transcript:Vitvi14g02869_t001	transcript:Vitvi17g00283_t001	  2e-43
 81-  6:	transcript:Vitvi14g04419_t001	transcript:Vitvi17g00289_t001	      0
 81-  7:	transcript:Vitvi14g04425_t001	transcript:Vitvi17g04080_t001	  3e-15
 81-  8:	transcript:Vitvi14g01156_t001	transcript:Vitvi17g00294_t001	 7e-142
 81-  9:	transcript:Vitvi14g01164_t001	transcript:Vitvi17g00300_t001	  6e-61
 81- 10:	transcript:Vitvi14g01174_t001	transcript:Vitvi17g00303_t001	 5e-128
 81- 11:	transcript:Vitvi14g01176_t001	transcript:Vitvi17g00304_t001	 5e-148
 81- 12:	transcript:Vitvi14g01179_t001	transcript:Vitvi17g00305_t001	 5e-124
 81- 13:	transcript:Vitvi14g01181_t001	transcript:Vitvi17g00311_t001	  6e-60
 81- 14:	transcript:Vitvi14g01186_t001	transcript:Vitvi17g00313_t001	      0
 81- 15:	transcript:Vitvi14g01188_t001	transcript:Vitvi17g04085_t001	  8e-41
 81- 16:	transcript:Vitvi14g01193_t001	transcript:Vitvi17g00325_t001	 3e-100
## Alignment 82: score=542.0 e_value=8.3e-31 N=13 14&17 plus
 82-  0:	transcript:Vitvi14g01274_t001	transcript:Vitvi17g00412_t001	  9e-74
 82-  1:	transcript:Vitvi14g01282_t001	transcript:Vitvi17g01427_t001	  9e-23
 82-  2:	transcript:Vitvi14g02909_t001	transcript:Vitvi17g01428_t001	  2e-21
 82-  3:	transcript:Vitvi14g02911_t001	transcript:Vitvi17g01429_t001	  2e-20
 82-  4:	transcript:Vitvi14g01302_t001	transcript:Vitvi17g00434_t001	  2e-31
 82-  5:	transcript:Vitvi14g01303_t001	transcript:Vitvi17g00435_t001	  9e-79
 82-  6:	transcript:Vitvi14g01321_t001	transcript:Vitvi17g00441_t001	      0
 82-  7:	transcript:Vitvi14g01326_t001	transcript:Vitvi17g00442_t001	 4e-112
 82-  8:	transcript:Vitvi14g01327_t001	transcript:Vitvi17g00443_t001	      0
 82-  9:	transcript:Vitvi14g01332_t001	transcript:Vitvi17g00457_t001	  8e-24
 82- 10:	transcript:Vitvi14g01341_t001	transcript:Vitvi17g00470_t001	 6e-107
 82- 11:	transcript:Vitvi14g01350_t001	transcript:Vitvi17g01440_t001	      0
 82- 12:	transcript:Vitvi14g01357_t001	transcript:Vitvi17g04133_t001	  2e-16
## Alignment 83: score=277.0 e_value=1.9e-09 N=6 14&17 plus
 83-  0:	transcript:Vitvi14g01855_t001	transcript:Vitvi17g00724_t001	  4e-62
 83-  1:	transcript:Vitvi14g01866_t001	transcript:Vitvi17g01522_t001	  1e-29
 83-  2:	transcript:Vitvi14g01867_t001	transcript:Vitvi17g00730_t002	 3e-103
 83-  3:	transcript:Vitvi14g01870_t001	transcript:Vitvi17g00736_t002	 1e-159
 83-  4:	transcript:Vitvi14g01873_t001	transcript:Vitvi17g00738_t001	      0
 83-  5:	transcript:Vitvi14g01874_t001	transcript:Vitvi17g01525_t001	      0
## Alignment 84: score=270.0 e_value=4.8e-09 N=6 14&17 plus
 84-  0:	transcript:Vitvi14g02984_t001	transcript:Vitvi17g00127_t001	 3e-106
 84-  1:	transcript:Vitvi14g01574_t001	transcript:Vitvi17g00137_t001	 3e-108
 84-  2:	transcript:Vitvi14g01576_t001	transcript:Vitvi17g00139_t001	      0
 84-  3:	transcript:Vitvi14g01588_t001	transcript:Vitvi17g00148_t001	      0
 84-  4:	transcript:Vitvi14g02990_t001	transcript:Vitvi17g00152_t001	  6e-90
 84-  5:	transcript:Vitvi14g01594_t002	transcript:Vitvi17g00153_t002	      0
## Alignment 85: score=1596.0 e_value=1.2e-131 N=36 14&17 minus
 85-  0:	transcript:Vitvi14g01662_t001	transcript:Vitvi17g00928_t001	      0
 85-  1:	transcript:Vitvi14g01679_t001	transcript:Vitvi17g00917_t001	      0
 85-  2:	transcript:Vitvi14g01698_t001	transcript:Vitvi17g00899_t001	 2e-103
 85-  3:	transcript:Vitvi14g01707_t001	transcript:Vitvi17g00890_t002	  1e-88
 85-  4:	transcript:Vitvi14g03008_t001	transcript:Vitvi17g01554_t001	  9e-41
 85-  5:	transcript:Vitvi14g01715_t001	transcript:Vitvi17g00886_t001	 4e-117
 85-  6:	transcript:Vitvi14g01717_t001	transcript:Vitvi17g00885_t001	      0
 85-  7:	transcript:Vitvi14g01727_t001	transcript:Vitvi17g00863_t001	 6e-174
 85-  8:	transcript:Vitvi14g01734_t001	transcript:Vitvi17g00844_t001	  3e-51
 85-  9:	transcript:Vitvi14g01735_t001	transcript:Vitvi17g00843_t001	      0
 85- 10:	transcript:Vitvi14g01736_t001	transcript:Vitvi17g00837_t003	 3e-146
 85- 11:	transcript:Vitvi14g01739_t001	transcript:Vitvi17g00833_t001	 9e-175
 85- 12:	transcript:Vitvi14g01740_t001	transcript:Vitvi17g00832_t001	  7e-87
 85- 13:	transcript:Vitvi14g01754_t001	transcript:Vitvi17g00824_t001	  2e-12
 85- 14:	transcript:Vitvi14g01761_t001	transcript:Vitvi17g00815_t001	  9e-65
 85- 15:	transcript:Vitvi14g01769_t001.1.6037826b	transcript:Vitvi17g00807_t002	      0
 85- 16:	transcript:Vitvi14g01771_t001	transcript:Vitvi17g00803_t001	  7e-92
 85- 17:	transcript:Vitvi14g01781_t001	transcript:Vitvi17g00794_t001	      0
 85- 18:	transcript:Vitvi14g01783_t001	transcript:Vitvi17g00791_t001	 2e-100
 85- 19:	transcript:Vitvi14g01789_t001	transcript:Vitvi17g00790_t001	  2e-65
 85- 20:	transcript:Vitvi14g03025_t001	transcript:Vitvi17g00788_t001	 8e-138
 85- 21:	transcript:Vitvi14g01794_t001	transcript:Vitvi17g04230_t001	  9e-17
 85- 22:	transcript:Vitvi14g01796_t001	transcript:Vitvi17g00786_t001	      0
 85- 23:	transcript:Vitvi14g01797_t001	transcript:Vitvi17g00781_t001	  2e-19
 85- 24:	transcript:Vitvi14g01800_t001	transcript:Vitvi17g01535_t001	  6e-44
 85- 25:	transcript:Vitvi14g01801_t001	transcript:Vitvi17g00775_t001	 6e-126
 85- 26:	transcript:Vitvi14g01802_t001	transcript:Vitvi17g00773_t001	      0
 85- 27:	transcript:Vitvi14g01803_t001	transcript:Vitvi17g00767_t001	  1e-39
 85- 28:	transcript:Vitvi14g01805_t001	transcript:Vitvi17g00765_t001	  6e-91
 85- 29:	transcript:Vitvi14g01807_t001	transcript:Vitvi17g00764_t001	      0
 85- 30:	transcript:Vitvi14g01812_t002	transcript:Vitvi17g00761_t001	      0
 85- 31:	transcript:Vitvi14g01819_t001	transcript:Vitvi17g00750_t001	  6e-29
 85- 32:	transcript:Vitvi14g01821_t001	transcript:Vitvi17g00747_t001	 4e-175
 85- 33:	transcript:Vitvi14g01822_t001	transcript:Vitvi17g01530_t001	  7e-30
 85- 34:	transcript:Vitvi14g01823_t001	transcript:Vitvi17g00743_t001	      0
 85- 35:	transcript:Vitvi14g01825_t001	transcript:Vitvi17g00742_t001	 7e-100
## Alignment 86: score=415.0 e_value=2.1e-23 N=10 14&17 minus
 86-  0:	transcript:Vitvi14g01600_t001	transcript:Vitvi17g01598_t002	      0
 86-  1:	transcript:Vitvi14g01602_t001	transcript:Vitvi17g01050_t001	 2e-120
 86-  2:	transcript:Vitvi14g01617_t001	transcript:Vitvi17g01024_t001	 3e-144
 86-  3:	transcript:Vitvi14g01628_t001	transcript:Vitvi17g01003_t001	  4e-31
 86-  4:	transcript:Vitvi14g01629_t001	transcript:Vitvi17g01002_t001	 2e-119
 86-  5:	transcript:Vitvi14g01635_t001	transcript:Vitvi17g00977_t001	      0
 86-  6:	transcript:Vitvi14g01640_t001	transcript:Vitvi17g00969_t001	      0
 86-  7:	transcript:Vitvi14g01641_t001	transcript:Vitvi17g00963_t001	      0
 86-  8:	transcript:Vitvi14g01655_t001	transcript:Vitvi17g00958_t001	 5e-139
 86-  9:	transcript:Vitvi14g01671_t001	transcript:Vitvi17g00954_t001	      0
## Alignment 87: score=628.0 e_value=1.3e-36 N=15 14&5 plus
 87-  0:	transcript:Vitvi14g00428_t001	transcript:Vitvi05g00541_t001	      0
 87-  1:	transcript:Vitvi14g00429_t001	transcript:Vitvi05g00543_t001	 1e-173
 87-  2:	transcript:Vitvi14g00437_t001	transcript:Vitvi05g00549_t001	  1e-83
 87-  3:	transcript:Vitvi14g00438_t001	transcript:Vitvi05g00553_t001	  3e-60
 87-  4:	transcript:Vitvi14g02659_t001	transcript:Vitvi05g00565_t001	 4e-172
 87-  5:	transcript:Vitvi14g00458_t001	transcript:Vitvi05g00585_t001	      0
 87-  6:	transcript:Vitvi14g00461_t001	transcript:Vitvi05g00588_t001	      0
 87-  7:	transcript:Vitvi14g00468_t001	transcript:Vitvi05g00605_t001	  7e-80
 87-  8:	transcript:Vitvi14g00471_t002	transcript:Vitvi05g00614_t003	      0
 87-  9:	transcript:Vitvi14g00477_t001	transcript:Vitvi05g00624_t001	 1e-137
 87- 10:	transcript:Vitvi14g00484_t001	transcript:Vitvi05g00630_t001	 1e-118
 87- 11:	transcript:Vitvi14g00490_t001	transcript:Vitvi05g00634_t001	 1e-150
 87- 12:	transcript:Vitvi14g02667_t001	transcript:Vitvi05g01906_t001	  4e-65
 87- 13:	transcript:Vitvi14g00495_t001	transcript:Vitvi05g00656_t001	 1e-136
 87- 14:	transcript:Vitvi14g02675_t001	transcript:Vitvi05g04163_t001	  5e-11
## Alignment 88: score=499.0 e_value=1.8e-24 N=11 14&5 minus
 88-  0:	transcript:Vitvi14g00090_t001	transcript:Vitvi05g00114_t001	 5e-141
 88-  1:	transcript:Vitvi14g00094_t001	transcript:Vitvi05g00108_t001	  3e-21
 88-  2:	transcript:Vitvi14g00104_t001	transcript:Vitvi05g00100_t001	      0
 88-  3:	transcript:Vitvi14g04028_t002	transcript:Vitvi05g00097_t001	  3e-82
 88-  4:	transcript:Vitvi14g02477_t001	transcript:Vitvi05g01767_t001	  7e-46
 88-  5:	transcript:Vitvi14g00114_t001	transcript:Vitvi05g00083_t001	      0
 88-  6:	transcript:Vitvi14g02479_t001	transcript:Vitvi05g01766_t001	  1e-16
 88-  7:	transcript:Vitvi14g00122_t001	transcript:Vitvi05g01765_t001	      0
 88-  8:	transcript:Vitvi14g00123_t001	transcript:Vitvi05g00077_t001	  5e-48
 88-  9:	transcript:Vitvi14g00124_t001	transcript:Vitvi05g04016_t001	  5e-34
 88- 10:	transcript:Vitvi14g00126_t001	transcript:Vitvi05g01762_t001	  5e-87
## Alignment 89: score=450.0 e_value=1.2e-21 N=10 14&5 minus
 89-  0:	transcript:Vitvi14g00234_t004	transcript:Vitvi05g00472_t001	      0
 89-  1:	transcript:Vitvi14g04084_t001	transcript:Vitvi05g00463_t001	  7e-28
 89-  2:	transcript:Vitvi14g00248_t001	transcript:Vitvi05g00444_t001	      0
 89-  3:	transcript:Vitvi14g00253_t001	transcript:Vitvi05g00443_t001	 4e-168
 89-  4:	transcript:Vitvi14g02560_t001	transcript:Vitvi05g01879_t001	  2e-50
 89-  5:	transcript:Vitvi14g00264_t001	transcript:Vitvi05g00435_t001	 1e-131
 89-  6:	transcript:Vitvi14g00267_t001	transcript:Vitvi05g00433_t001	  7e-95
 89-  7:	transcript:Vitvi14g00269_t001	transcript:Vitvi05g00431_t001	 2e-118
 89-  8:	transcript:Vitvi14g00270_t001	transcript:Vitvi05g00426_t001	  1e-35
 89-  9:	transcript:Vitvi14g00271_t001	transcript:Vitvi05g00425_t002	 1e-125
## Alignment 90: score=369.0 e_value=1.2e-14 N=8 14&5 minus
 90-  0:	transcript:Vitvi14g00026_t001	transcript:Vitvi05g01726_t001	  1e-65
 90-  1:	transcript:Vitvi14g00029_t001	transcript:Vitvi05g00266_t001	      0
 90-  2:	transcript:Vitvi14g00034_t001	transcript:Vitvi05g01832_t001	  1e-46
 90-  3:	transcript:Vitvi14g00035_t001	transcript:Vitvi05g00253_t001	 7e-140
 90-  4:	transcript:Vitvi14g00038_t001	transcript:Vitvi05g00250_t001	      0
 90-  5:	transcript:Vitvi14g00042_t001	transcript:Vitvi05g00247_t001	      0
 90-  6:	transcript:Vitvi14g00043_t001	transcript:Vitvi05g00243_t002	      0
 90-  7:	transcript:Vitvi14g02444_t001	transcript:Vitvi05g00242_t001	      0
## Alignment 91: score=446.0 e_value=1.4e-19 N=10 14&6 minus
 91-  0:	transcript:Vitvi13g02516_t001	transcript:Vitvi06g04056_t001	  1e-25
 91-  1:	transcript:Vitvi13g01755_t001	transcript:Vitvi06g00189_t003	  3e-84
 91-  2:	transcript:Vitvi13g01756_t001	transcript:Vitvi06g00186_t001	  3e-42
 91-  3:	transcript:Vitvi13g01760_t001	transcript:Vitvi06g00182_t001	      0
 91-  4:	transcript:Vitvi13g01764_t001	transcript:Vitvi06g00181_t001	 1e-115
 91-  5:	transcript:Vitvi14g04481_t001	transcript:Vitvi06g04052_t001	  4e-96
 91-  6:	transcript:Vitvi13g01773_t001	transcript:Vitvi06g00162_t001	      0
 91-  7:	transcript:Vitvi14g04489_t001	transcript:Vitvi06g00155_t001	      0
 91-  8:	transcript:Vitvi14g04491_t001	transcript:Vitvi06g00143_t001	 2e-145
 91-  9:	transcript:Vitvi14g04492_t001	transcript:Vitvi06g00141_t001	  1e-20
## Alignment 92: score=375.0 e_value=2.1e-15 N=8 14&7 plus
 92-  0:	transcript:Vitvi14g00301_t001	transcript:Vitvi07g00199_t001	      0
 92-  1:	transcript:Vitvi14g04108_t001	transcript:Vitvi07g00207_t001	      0
 92-  2:	transcript:Vitvi14g00315_t001	transcript:Vitvi07g00208_t001	      0
 92-  3:	transcript:Vitvi14g00316_t001	transcript:Vitvi07g00209_t001	 4e-154
 92-  4:	transcript:Vitvi14g00317_t001	transcript:Vitvi07g00210_t001	      0
 92-  5:	transcript:Vitvi14g00318_t001	transcript:Vitvi07g00211_t001	  6e-79
 92-  6:	transcript:Vitvi14g00322_t001	transcript:Vitvi07g00217_t001	      0
 92-  7:	transcript:Vitvi14g00323_t001	transcript:Vitvi07g00219_t001	  1e-83
## Alignment 93: score=276.0 e_value=1.1e-09 N=6 14&7 plus
 93-  0:	transcript:Vitvi14g00508_t001	transcript:Vitvi07g00013_t001	 1e-163
 93-  1:	transcript:Vitvi14g00509_t001	transcript:Vitvi07g00017_t001	      0
 93-  2:	transcript:Vitvi14g00521_t001	transcript:Vitvi07g00018_t001	 5e-176
 93-  3:	transcript:Vitvi14g00537_t001	transcript:Vitvi07g00024_t001	  2e-27
 93-  4:	transcript:Vitvi14g02049_t001	transcript:Vitvi07g02066_t001	  7e-37
 93-  5:	transcript:Vitvi14g00540_t001	transcript:Vitvi07g00026_t001	 1e-154
## Alignment 94: score=1508.0 e_value=3.7e-118 N=35 14&7 minus
 94-  0:	transcript:Vitvi14g00037_t001	transcript:Vitvi07g00495_t001	      0
 94-  1:	transcript:Vitvi14g00039_t001	transcript:Vitvi07g00494_t001	 1e-156
 94-  2:	transcript:Vitvi14g00043_t001	transcript:Vitvi07g00488_t001	  1e-71
 94-  3:	transcript:Vitvi14g02444_t001	transcript:Vitvi07g02247_t001	      0
 94-  4:	transcript:Vitvi14g02447_t001	transcript:Vitvi07g00478_t001	 2e-164
 94-  5:	transcript:Vitvi14g00053_t003	transcript:Vitvi07g00472_t002	      0
 94-  6:	transcript:Vitvi14g00055_t001	transcript:Vitvi07g00471_t001	      0
 94-  7:	transcript:Vitvi14g00059_t001	transcript:Vitvi07g04113_t001	  9e-19
 94-  8:	transcript:Vitvi14g04009_t001	transcript:Vitvi07g00464_t001	 5e-137
 94-  9:	transcript:Vitvi14g02456_t001	transcript:Vitvi07g00458_t001	  4e-11
 94- 10:	transcript:Vitvi14g02458_t001	transcript:Vitvi07g00457_t001	  8e-96
 94- 11:	transcript:Vitvi14g00067_t001	transcript:Vitvi07g00456_t001	 4e-117
 94- 12:	transcript:Vitvi14g02462_t001	transcript:Vitvi07g02234_t001	  2e-78
 94- 13:	transcript:Vitvi14g00072_t001	transcript:Vitvi07g00446_t001	  2e-27
 94- 14:	transcript:Vitvi14g02465_t001	transcript:Vitvi07g00439_t001	  1e-51
 94- 15:	transcript:Vitvi14g00080_t001	transcript:Vitvi07g00437_t001	  1e-67
 94- 16:	transcript:Vitvi14g00089_t001	transcript:Vitvi07g00427_t001	 1e-145
 94- 17:	transcript:Vitvi14g00090_t001	transcript:Vitvi07g00423_t001.3.6037826e	      0
 94- 18:	transcript:Vitvi14g02473_t001	transcript:Vitvi07g02224_t001	  4e-23
 94- 19:	transcript:Vitvi14g00094_t001	transcript:Vitvi07g00413_t001	  2e-41
 94- 20:	transcript:Vitvi14g00102_t001	transcript:Vitvi07g00408_t001	      0
 94- 21:	transcript:Vitvi14g02476_t001	transcript:Vitvi07g00404_t001	  2e-53
 94- 22:	transcript:Vitvi14g04028_t002	transcript:Vitvi07g00402_t001	  1e-84
 94- 23:	transcript:Vitvi14g00113_t001	transcript:Vitvi07g00390_t001	  7e-74
 94- 24:	transcript:Vitvi14g02479_t001	transcript:Vitvi07g02216_t001	  3e-21
 94- 25:	transcript:Vitvi14g00122_t001	transcript:Vitvi07g00382_t001	      0
 94- 26:	transcript:Vitvi14g00123_t001	transcript:Vitvi07g02214_t001	  1e-41
 94- 27:	transcript:Vitvi14g00125_t001	transcript:Vitvi07g00373_t001	      0
 94- 28:	transcript:Vitvi14g00126_t001	transcript:Vitvi07g04089_t001	  2e-27
 94- 29:	transcript:Vitvi14g00127_t001	transcript:Vitvi07g00368_t001	      0
 94- 30:	transcript:Vitvi14g00138_t001	transcript:Vitvi07g00362_t001	      0
 94- 31:	transcript:Vitvi14g00151_t001	transcript:Vitvi07g00346_t001	 1e-130
 94- 32:	transcript:Vitvi14g00159_t001	transcript:Vitvi07g00330_t001	  2e-63
 94- 33:	transcript:Vitvi14g00180_t003	transcript:Vitvi07g02202_t001	 7e-131
 94- 34:	transcript:Vitvi14g02509_t001	transcript:Vitvi07g00316_t001	 3e-105
## Alignment 95: score=416.0 e_value=1.7e-21 N=10 14&7 minus
 95-  0:	transcript:Vitvi14g00458_t001	transcript:Vitvi07g00071_t001	      0
 95-  1:	transcript:Vitvi14g00469_t001	transcript:Vitvi07g00065_t001	      0
 95-  2:	transcript:Vitvi14g00473_t001	transcript:Vitvi07g00049_t001	  1e-92
 95-  3:	transcript:Vitvi14g00477_t001	transcript:Vitvi07g00046_t001	 1e-116
 95-  4:	transcript:Vitvi14g00483_t001	transcript:Vitvi07g00042_t001	  3e-55
 95-  5:	transcript:Vitvi14g00489_t001	transcript:Vitvi07g00035_t001	  2e-55
 95-  6:	transcript:Vitvi14g00490_t001	transcript:Vitvi07g00031_t001	      0
 95-  7:	transcript:Vitvi14g02667_t001	transcript:Vitvi07g00030_t001	  6e-76
 95-  8:	transcript:Vitvi14g02680_t001	transcript:Vitvi07g00020_t001	 2e-168
 95-  9:	transcript:Vitvi14g00509_t001	transcript:Vitvi07g00017_t001	      0
## Alignment 96: score=272.0 e_value=3e-09 N=6 14&8 minus
 96-  0:	transcript:Vitvi13g02516_t001	transcript:Vitvi08g02381_t001	  1e-20
 96-  1:	transcript:Vitvi13g01755_t001	transcript:Vitvi08g01864_t001	  6e-86
 96-  2:	transcript:Vitvi13g01764_t001	transcript:Vitvi08g01852_t001	 4e-104
 96-  3:	transcript:Vitvi13g01765_t001	transcript:Vitvi08g02377_t001	 1e-140
 96-  4:	transcript:Vitvi13g01766_t001	transcript:Vitvi08g02372_t001	 6e-165
 96-  5:	transcript:Vitvi13g01771_t001	transcript:Vitvi08g01844_t001	  2e-84
## Alignment 97: score=515.0 e_value=3.9e-26 N=12 15&16 plus
 97-  0:	transcript:Vitvi15g00859_t002	transcript:Vitvi16g01326_t001	      0
 97-  1:	transcript:Vitvi15g01539_t001	transcript:Vitvi16g01327_t002	  1e-65
 97-  2:	transcript:Vitvi15g00871_t001	transcript:Vitvi16g01336_t001	 4e-140
 97-  3:	transcript:Vitvi15g00879_t001	transcript:Vitvi16g01340_t001	      0
 97-  4:	transcript:Vitvi15g04470_t001	transcript:Vitvi16g02068_t001	  3e-34
 97-  5:	transcript:Vitvi15g00887_t001	transcript:Vitvi16g02069_t001	  9e-93
 97-  6:	transcript:Vitvi15g00893_t001	transcript:Vitvi16g01353_t001	 9e-123
 97-  7:	transcript:Vitvi15g00903_t001	transcript:Vitvi16g01357_t001	  8e-60
 97-  8:	transcript:Vitvi15g00908_t001	transcript:Vitvi16g01358_t001	      0
 97-  9:	transcript:Vitvi15g00910_t001	transcript:Vitvi16g01359_t001	  3e-52
 97- 10:	transcript:Vitvi15g00912_t001	transcript:Vitvi16g01362_t001	  2e-55
 97- 11:	transcript:Vitvi15g00920_t001	transcript:Vitvi16g01374_t001	      0
## Alignment 98: score=447.0 e_value=5.8e-19 N=10 15&16 plus
 98-  0:	transcript:Vitvi15g00923_t001	transcript:Vitvi16g01379_t001	      0
 98-  1:	transcript:Vitvi15g00929_t001	transcript:Vitvi16g04515_t001	  2e-37
 98-  2:	transcript:Vitvi15g00936_t001	transcript:Vitvi16g01384_t001	  4e-82
 98-  3:	transcript:Vitvi15g00937_t001	transcript:Vitvi16g01387_t001	      0
 98-  4:	transcript:Vitvi15g04550_t001	transcript:Vitvi16g02080_t001	  2e-26
 98-  5:	transcript:Vitvi15g00945_t008	transcript:Vitvi16g02085_t001	 2e-114
 98-  6:	transcript:Vitvi15g01570_t001	transcript:Vitvi16g02087_t001	  1e-34
 98-  7:	transcript:Vitvi15g00950_t001	transcript:Vitvi16g01410_t001	      0
 98-  8:	transcript:Vitvi15g01574_t001	transcript:Vitvi16g01412_t001	 2e-108
 98-  9:	transcript:Vitvi15g01576_t001	transcript:Vitvi16g01417_t003	      0
## Alignment 99: score=329.0 e_value=1.1e-11 N=7 15&16 plus
 99-  0:	transcript:Vitvi15g00827_t001	transcript:Vitvi16g00949_t004	 4e-119
 99-  1:	transcript:Vitvi15g00830_t001	transcript:Vitvi16g00956_t001	  2e-32
 99-  2:	transcript:Vitvi15g00831_t002	transcript:Vitvi16g01861_t001	 8e-118
 99-  3:	transcript:Vitvi15g00832_t001	transcript:Vitvi16g00957_t001	 6e-136
 99-  4:	transcript:Vitvi15g00833_t001	transcript:Vitvi16g00964_t001	      0
 99-  5:	transcript:Vitvi15g00835_t001	transcript:Vitvi16g00966_t001	      0
 99-  6:	transcript:Vitvi15g00839_t001	transcript:Vitvi16g00974_t001	      0
## Alignment 100: score=289.0 e_value=2.1e-08 N=6 15&16 plus
100-  0:	transcript:Vitvi15g01629_t001	transcript:Vitvi16g01982_t001	  7e-14
100-  1:	transcript:Vitvi15g01019_t001	transcript:Vitvi16g01191_t001	  5e-24
100-  2:	transcript:Vitvi15g01020_t001	transcript:Vitvi16g01197_t001	      0
100-  3:	transcript:Vitvi15g01630_t001	transcript:Vitvi16g01983_t001	  6e-12
100-  4:	transcript:Vitvi15g01021_t001	transcript:Vitvi16g01201_t001	  4e-67
100-  5:	transcript:Vitvi15g04595_t001	transcript:Vitvi16g04430_t001	 1e-109
## Alignment 101: score=279.0 e_value=1.9e-11 N=6 15&16 plus
101-  0:	transcript:Vitvi15g04210_t001	transcript:Vitvi16g04189_t001	  3e-17
101-  1:	transcript:Vitvi15g04211_t001	transcript:Vitvi16g04190_t001	  6e-74
101-  2:	transcript:Vitvi15g04212_t001	transcript:Vitvi16g04191_t001	 2e-173
101-  3:	transcript:Vitvi15g04215_t001	transcript:Vitvi16g04193_t001	  2e-40
101-  4:	transcript:Vitvi15g04217_t001	transcript:Vitvi16g04198_t001	 3e-156
101-  5:	transcript:Vitvi15g00275_t001	transcript:Vitvi16g04208_t001	  2e-63
## Alignment 102: score=252.0 e_value=1.5e-08 N=6 15&16 plus
102-  0:	transcript:Vitvi15g01057_t001	transcript:Vitvi16g01911_t001	      0
102-  1:	transcript:Vitvi15g01069_t003	transcript:Vitvi16g01090_t001	      0
102-  2:	transcript:Vitvi15g01071_t001	transcript:Vitvi16g01094_t001	 2e-114
102-  3:	transcript:Vitvi15g04607_t001	transcript:Vitvi16g01921_t001	      0
102-  4:	transcript:Vitvi15g01078_t001	transcript:Vitvi16g01101_t001	 1e-136
102-  5:	transcript:Vitvi15g01094_t001	transcript:Vitvi16g04379_t001	  6e-20
## Alignment 103: score=390.0 e_value=3.9e-17 N=9 15&16 minus
103-  0:	transcript:Vitvi15g00749_t001	transcript:Vitvi16g00947_t001	  3e-27
103-  1:	transcript:Vitvi15g01505_t001	transcript:Vitvi16g00926_t001	  1e-46
103-  2:	transcript:Vitvi15g00765_t001	transcript:Vitvi16g01846_t001	  9e-34
103-  3:	transcript:Vitvi15g00774_t002	transcript:Vitvi16g00898_t001	  1e-45
103-  4:	transcript:Vitvi15g00775_t001	transcript:Vitvi16g00895_t001	      0
103-  5:	transcript:Vitvi15g00776_t001	transcript:Vitvi16g00894_t001	 5e-103
103-  6:	transcript:Vitvi15g00782_t001	transcript:Vitvi16g00890_t001	      0
103-  7:	transcript:Vitvi15g01508_t001	transcript:Vitvi16g00889_t001	  2e-97
103-  8:	transcript:Vitvi15g00790_t001	transcript:Vitvi16g00880_t001	      0
## Alignment 104: score=254.0 e_value=3.9e-10 N=6 15&16 minus
104-  0:	transcript:Vitvi15g01113_t001	transcript:Vitvi16g01068_t002	      0
104-  1:	transcript:Vitvi15g01115_t002	transcript:Vitvi16g01066_t001	      0
104-  2:	transcript:Vitvi15g01123_t001	transcript:Vitvi16g01058_t001	 5e-176
104-  3:	transcript:Vitvi15g01129_t002	transcript:Vitvi16g01055_t002	      0
104-  4:	transcript:Vitvi15g01134_t001	transcript:Vitvi16g01054_t002	  9e-74
104-  5:	transcript:Vitvi15g01143_t001	transcript:Vitvi16g01896_t001	  1e-47
## Alignment 105: score=713.0 e_value=1.2e-37 N=15 15&18 minus
105-  0:	transcript:Vitvi15g04494_t001	transcript:Vitvi18g00645_t003	      0
105-  1:	transcript:Vitvi15g04501_t001	transcript:Vitvi18g02636_t001	  1e-27
105-  2:	transcript:Vitvi15g04503_t001	transcript:Vitvi18g00638_t001	      0
105-  3:	transcript:Vitvi15g04504_t001	transcript:Vitvi18g02635_t001	  4e-24
105-  4:	transcript:Vitvi15g04506_t001	transcript:Vitvi18g00637_t001	 1e-128
105-  5:	transcript:Vitvi15g04508_t001	transcript:Vitvi18g00636_t001	 8e-142
105-  6:	transcript:Vitvi15g04511_t001	transcript:Vitvi18g00635_t001	  8e-23
105-  7:	transcript:Vitvi15g04512_t001	transcript:Vitvi18g00634_t001	  1e-15
105-  8:	transcript:Vitvi15g04514_t001	transcript:Vitvi18g00628_t001	  1e-29
105-  9:	transcript:Vitvi15g04515_t001	transcript:Vitvi18g02631_t001	  5e-31
105- 10:	transcript:Vitvi15g04517_t001	transcript:Vitvi18g00623_t001	      0
105- 11:	transcript:Vitvi15g04521_t001	transcript:Vitvi18g00618_t001	      0
105- 12:	transcript:Vitvi15g04522_t001	transcript:Vitvi18g00617_t001	  2e-94
105- 13:	transcript:Vitvi15g04526_t001	transcript:Vitvi18g00612_t001	      0
105- 14:	transcript:Vitvi15g04535_t001	transcript:Vitvi18g00610_t001	 1e-113
## Alignment 106: score=333.0 e_value=1.6e-14 N=8 15&2 plus
106-  0:	transcript:Vitvi15g00684_t001	transcript:Vitvi02g04132_t001	 1e-123
106-  1:	transcript:Vitvi15g00698_t001	transcript:Vitvi02g00499_t001	  1e-62
106-  2:	transcript:Vitvi15g00706_t001	transcript:Vitvi02g00507_t001	  2e-51
106-  3:	transcript:Vitvi15g00708_t002	transcript:Vitvi02g00510_t001	 7e-123
106-  4:	transcript:Vitvi15g00710_t001	transcript:Vitvi02g01691_t001	  2e-81
106-  5:	transcript:Vitvi15g00714_t001	transcript:Vitvi02g01438_t001	  6e-33
106-  6:	transcript:Vitvi15g00715_t001	transcript:Vitvi02g00533_t001	      0
106-  7:	transcript:Vitvi15g00718_t002	transcript:Vitvi02g00535_t001	  2e-81
## Alignment 107: score=318.0 e_value=1e-11 N=7 15&2 plus
107-  0:	transcript:Vitvi15g00753_t001	transcript:Vitvi02g00409_t001	  8e-42
107-  1:	transcript:Vitvi15g00754_t001	transcript:Vitvi02g00410_t001	      0
107-  2:	transcript:Vitvi15g00759_t001	transcript:Vitvi02g00415_t001	      0
107-  3:	transcript:Vitvi15g00765_t001	transcript:Vitvi02g00421_t001	 2e-120
107-  4:	transcript:Vitvi15g00766_t001	transcript:Vitvi02g00424_t001	      0
107-  5:	transcript:Vitvi15g00774_t002	transcript:Vitvi02g00427_t001	  3e-66
107-  6:	transcript:Vitvi15g00783_t002	transcript:Vitvi02g00436_t001	 3e-126
## Alignment 108: score=298.0 e_value=8.3e-13 N=7 15&2 plus
108-  0:	transcript:Vitvi15g01144_t001	transcript:Vitvi02g00328_t003	      0
108-  1:	transcript:Vitvi15g01145_t001	transcript:Vitvi02g00331_t001	 7e-133
108-  2:	transcript:Vitvi15g01147_t001	transcript:Vitvi02g01381_t001	      0
108-  3:	transcript:Vitvi15g01683_t001	transcript:Vitvi02g01384_t001	      0
108-  4:	transcript:Vitvi15g01160_t001	transcript:Vitvi02g00348_t001	  6e-49
108-  5:	transcript:Vitvi15g01162_t002	transcript:Vitvi02g00349_t001	      0
108-  6:	transcript:Vitvi15g01171_t001	transcript:Vitvi02g00368_t001	  2e-98
## Alignment 109: score=286.0 e_value=7.8e-09 N=6 15&2 plus
109-  0:	transcript:Vitvi15g00727_t001	transcript:Vitvi02g00460_t002	  2e-17
109-  1:	transcript:Vitvi15g00731_t001	transcript:Vitvi02g00462_t001	      0
109-  2:	transcript:Vitvi15g00732_t001	transcript:Vitvi02g00465_t001	 6e-135
109-  3:	transcript:Vitvi15g00740_t001	transcript:Vitvi02g00468_t001	 2e-119
109-  4:	transcript:Vitvi15g01500_t001	transcript:Vitvi02g04123_t001	  1e-11
109-  5:	transcript:Vitvi15g00741_t001	transcript:Vitvi02g00471_t001	  1e-61
## Alignment 110: score=282.0 e_value=2.1e-09 N=6 15&2 plus
110-  0:	transcript:Vitvi15g01106_t001	transcript:Vitvi02g00303_t001	      0
110-  1:	transcript:Vitvi15g01110_t002	transcript:Vitvi02g00310_t001	 1e-177
110-  2:	transcript:Vitvi15g01114_t001	transcript:Vitvi02g00311_t001	      0
110-  3:	transcript:Vitvi15g01117_t002	transcript:Vitvi02g00314_t002	  2e-91
110-  4:	transcript:Vitvi15g01123_t001	transcript:Vitvi02g00316_t001	 3e-178
110-  5:	transcript:Vitvi15g01124_t001	transcript:Vitvi02g00317_t001	      0
## Alignment 111: score=261.0 e_value=9.7e-11 N=6 15&2 plus
111-  0:	transcript:Vitvi15g01059_t001	transcript:Vitvi02g00001_t001	  4e-70
111-  1:	transcript:Vitvi15g01066_t001	transcript:Vitvi02g04003_t002	 6e-103
111-  2:	transcript:Vitvi15g01067_t001	transcript:Vitvi02g00013_t001	  9e-87
111-  3:	transcript:Vitvi15g04607_t001	transcript:Vitvi02g00022_t001	      0
111-  4:	transcript:Vitvi15g01077_t001	transcript:Vitvi02g00023_t001	      0
111-  5:	transcript:Vitvi15g01648_t001	transcript:Vitvi02g00043_t001	      0
## Alignment 112: score=1021.0 e_value=9.7e-67 N=22 15&2 minus
112-  0:	transcript:Vitvi15g01614_t001	transcript:Vitvi02g00130_t001	  1e-71
112-  1:	transcript:Vitvi15g00997_t001	transcript:Vitvi02g00119_t001	 2e-102
112-  2:	transcript:Vitvi15g01003_t001	transcript:Vitvi02g00114_t001	 9e-101
112-  3:	transcript:Vitvi15g01005_t001	transcript:Vitvi02g00112_t001	  6e-99
112-  4:	transcript:Vitvi15g01623_t001	transcript:Vitvi02g00110_t001	      0
112-  5:	transcript:Vitvi15g01011_t001	transcript:Vitvi02g00106_t001	      0
112-  6:	transcript:Vitvi15g01013_t001	transcript:Vitvi02g00105_t001	      0
112-  7:	transcript:Vitvi15g01626_t001	transcript:Vitvi02g04016_t001	  3e-12
112-  8:	transcript:Vitvi15g01015_t001	transcript:Vitvi02g00103_t001	      0
112-  9:	transcript:Vitvi15g01016_t002	transcript:Vitvi02g00098_t001	      0
112- 10:	transcript:Vitvi15g01628_t001	transcript:Vitvi02g00097_t001	      0
112- 11:	transcript:Vitvi15g01629_t001	transcript:Vitvi02g00096_t001	  2e-31
112- 12:	transcript:Vitvi15g01019_t001	transcript:Vitvi02g01335_t001	  9e-19
112- 13:	transcript:Vitvi15g01021_t001	transcript:Vitvi02g00093_t001	  2e-66
112- 14:	transcript:Vitvi15g04595_t001	transcript:Vitvi02g04013_t001	 1e-108
112- 15:	transcript:Vitvi15g01026_t001	transcript:Vitvi02g00090_t001	 2e-174
112- 16:	transcript:Vitvi15g01027_t001	transcript:Vitvi02g00089_t001	  1e-87
112- 17:	transcript:Vitvi15g01029_t001	transcript:Vitvi02g00079_t001	  1e-79
112- 18:	transcript:Vitvi15g01031_t001	transcript:Vitvi02g00078_t001	      0
112- 19:	transcript:Vitvi15g01032_t001	transcript:Vitvi02g01329_t001	      0
112- 20:	transcript:Vitvi15g01033_t003	transcript:Vitvi02g00075_t001	      0
112- 21:	transcript:Vitvi15g01640_t001.1.6037826c	transcript:Vitvi02g00059_t001	 1e-133
## Alignment 113: score=628.0 e_value=1.2e-32 N=14 15&2 minus
113-  0:	transcript:Vitvi15g01539_t001	transcript:Vitvi02g00277_t001	  3e-78
113-  1:	transcript:Vitvi15g00863_t001	transcript:Vitvi02g00275_t001	 4e-120
113-  2:	transcript:Vitvi15g00867_t001	transcript:Vitvi02g00272_t001	 2e-137
113-  3:	transcript:Vitvi15g00874_t001	transcript:Vitvi02g00268_t001	  3e-20
113-  4:	transcript:Vitvi15g00877_t001	transcript:Vitvi02g01369_t001	      0
113-  5:	transcript:Vitvi15g00883_t001	transcript:Vitvi02g00252_t001	  2e-27
113-  6:	transcript:Vitvi15g00885_t001	transcript:Vitvi02g00250_t001	      0
113-  7:	transcript:Vitvi15g04470_t001	transcript:Vitvi02g00249_t001	  9e-37
113-  8:	transcript:Vitvi15g00888_t001	transcript:Vitvi02g00243_t001	  2e-86
113-  9:	transcript:Vitvi15g00889_t001	transcript:Vitvi02g00242_t001	 5e-166
113- 10:	transcript:Vitvi15g00893_t001	transcript:Vitvi02g00240_t001	      0
113- 11:	transcript:Vitvi15g00906_t001	transcript:Vitvi02g00231_t001	 2e-150
113- 12:	transcript:Vitvi15g00912_t001	transcript:Vitvi02g00228_t001	  5e-42
113- 13:	transcript:Vitvi15g00915_t001	transcript:Vitvi02g00226_t001	      0
## Alignment 114: score=372.0 e_value=1.6e-14 N=8 15&2 minus
114-  0:	transcript:Vitvi15g00929_t001	transcript:Vitvi02g00208_t002	  2e-55
114-  1:	transcript:Vitvi15g00931_t002	transcript:Vitvi02g00207_t001	      0
114-  2:	transcript:Vitvi15g00934_t001	transcript:Vitvi02g00203_t001	      0
114-  3:	transcript:Vitvi15g00935_t001	transcript:Vitvi02g00200_t001	 2e-102
114-  4:	transcript:Vitvi15g00936_t001	transcript:Vitvi02g00199_t001	  1e-90
114-  5:	transcript:Vitvi15g00937_t001	transcript:Vitvi02g00198_t001	      0
114-  6:	transcript:Vitvi15g00938_t001	transcript:Vitvi02g00195_t001	  7e-87
114-  7:	transcript:Vitvi15g00943_t001	transcript:Vitvi02g00182_t001	      0
## Alignment 115: score=275.0 e_value=1.3e-11 N=7 16&16 minus
115-  0:	transcript:Vitvi16g01549_t001	transcript:Vitvi16g04108_t001	  3e-74
115-  1:	transcript:Vitvi16g00179_t001	transcript:Vitvi16g00282_t001	 2e-129
115-  2:	transcript:Vitvi16g00184_t001	transcript:Vitvi16g00274_t001	  3e-72
115-  3:	transcript:Vitvi16g04073_t001	transcript:Vitvi16g01629_t001	  2e-32
115-  4:	transcript:Vitvi16g04078_t001	transcript:Vitvi16g04091_t001	  2e-39
115-  5:	transcript:Vitvi16g01569_t001	transcript:Vitvi16g01618_t001	  2e-54
115-  6:	transcript:Vitvi16g04081_t001	transcript:Vitvi16g04086_t001	  4e-64
## Alignment 116: score=355.0 e_value=5.2e-15 N=8 16&2 plus
116-  0:	transcript:Vitvi16g01132_t001	transcript:Vitvi02g00039_t001	  1e-44
116-  1:	transcript:Vitvi16g01136_t003	transcript:Vitvi02g00042_t001	 5e-103
116-  2:	transcript:Vitvi16g01146_t001	transcript:Vitvi02g01317_t001	  5e-56
116-  3:	transcript:Vitvi16g01952_t001	transcript:Vitvi02g01318_t001	  4e-57
116-  4:	transcript:Vitvi16g04397_t001	transcript:Vitvi02g00051_t001	  3e-84
116-  5:	transcript:Vitvi16g01161_t001	transcript:Vitvi02g00059_t001	 1e-108
116-  6:	transcript:Vitvi16g01957_t001	transcript:Vitvi02g00060_t001	      0
116-  7:	transcript:Vitvi16g01166_t001	transcript:Vitvi02g00062_t001	 8e-160
## Alignment 117: score=280.0 e_value=6.3e-09 N=6 16&2 plus
117-  0:	transcript:Vitvi16g01089_t001	transcript:Vitvi02g01312_t001	 6e-166
117-  1:	transcript:Vitvi16g01099_t001	transcript:Vitvi02g00020_t001	 3e-159
117-  2:	transcript:Vitvi16g01920_t001	transcript:Vitvi02g00022_t001	      0
117-  3:	transcript:Vitvi16g01103_t001	transcript:Vitvi02g00025_t001	      0
117-  4:	transcript:Vitvi16g01104_t001	transcript:Vitvi02g01315_t001	  2e-94
117-  5:	transcript:Vitvi16g04379_t001	transcript:Vitvi02g00031_t001	  2e-24
## Alignment 118: score=267.0 e_value=1.4e-10 N=6 16&2 plus
118-  0:	transcript:Vitvi16g00961_t001	transcript:Vitvi02g01397_t001	 1e-180
118-  1:	transcript:Vitvi16g00966_t001	transcript:Vitvi02g00377_t001	      0
118-  2:	transcript:Vitvi16g00970_t001	transcript:Vitvi02g00381_t001	  4e-62
118-  3:	transcript:Vitvi16g00972_t001	transcript:Vitvi02g00382_t001	 2e-172
118-  4:	transcript:Vitvi16g00982_t001	transcript:Vitvi02g00387_t001	  1e-90
118-  5:	transcript:Vitvi16g01871_t003	transcript:Vitvi02g00388_t001	  9e-28
## Alignment 119: score=258.0 e_value=3e-09 N=6 16&2 plus
119-  0:	transcript:Vitvi16g00076_t001	transcript:Vitvi02g00691_t003	      0
119-  1:	transcript:Vitvi16g00083_t001	transcript:Vitvi02g00704_t001	 4e-121
119-  2:	transcript:Vitvi16g00084_t001	transcript:Vitvi02g00715_t001	 2e-117
119-  3:	transcript:Vitvi16g00095_t001	transcript:Vitvi02g00717_t002	 5e-154
119-  4:	transcript:Vitvi16g00097_t001	transcript:Vitvi02g00724_t001	 2e-163
119-  5:	transcript:Vitvi16g00098_t001	transcript:Vitvi02g00725_t001	 8e-124
## Alignment 120: score=1092.0 e_value=1.2e-82 N=26 16&2 minus
120-  0:	transcript:Vitvi16g00882_t001	transcript:Vitvi02g00439_t001	  2e-46
120-  1:	transcript:Vitvi16g00898_t001	transcript:Vitvi02g00427_t001	  3e-68
120-  2:	transcript:Vitvi16g01838_t001	transcript:Vitvi02g00422_t001	      0
120-  3:	transcript:Vitvi16g01846_t001	transcript:Vitvi02g00421_t001	  1e-29
120-  4:	transcript:Vitvi16g00919_t001	transcript:Vitvi02g00420_t002	      0
120-  5:	transcript:Vitvi16g00922_t001	transcript:Vitvi02g00419_t001	      0
120-  6:	transcript:Vitvi16g01854_t001	transcript:Vitvi02g00416_t001	      0
120-  7:	transcript:Vitvi16g00935_t001	transcript:Vitvi02g00413_t002	      0
120-  8:	transcript:Vitvi16g04340_t001	transcript:Vitvi02g00407_t001	  3e-77
120-  9:	transcript:Vitvi16g00942_t001	transcript:Vitvi02g04095_t001	  2e-63
120- 10:	transcript:Vitvi16g00951_t001	transcript:Vitvi02g00403_t001	      0
120- 11:	transcript:Vitvi16g00956_t001	transcript:Vitvi02g00399_t001	      0
120- 12:	transcript:Vitvi16g00957_t001	transcript:Vitvi02g00398_t001	 7e-139
120- 13:	transcript:Vitvi16g00961_t001	transcript:Vitvi02g00395_t001	 5e-175
120- 14:	transcript:Vitvi16g00982_t001	transcript:Vitvi02g00387_t001	  1e-90
120- 15:	transcript:Vitvi16g01872_t001	transcript:Vitvi02g01398_t001	  3e-68
120- 16:	transcript:Vitvi16g01018_t001	transcript:Vitvi02g00348_t001	  1e-56
120- 17:	transcript:Vitvi16g01874_t001	transcript:Vitvi02g00346_t001	      0
120- 18:	transcript:Vitvi16g01024_t001	transcript:Vitvi02g01384_t001	      0
120- 19:	transcript:Vitvi16g01029_t001	transcript:Vitvi02g00340_t001	  4e-87
120- 20:	transcript:Vitvi16g04364_t001	transcript:Vitvi02g00327_t001	      0
120- 21:	transcript:Vitvi16g01051_t001	transcript:Vitvi02g00311_t001	  3e-22
120- 22:	transcript:Vitvi16g04376_t001	transcript:Vitvi02g00309_t001	  2e-61
120- 23:	transcript:Vitvi16g01071_t001	transcript:Vitvi02g00308_t001	      0
120- 24:	transcript:Vitvi16g01073_t001	transcript:Vitvi02g00301_t001	      0
120- 25:	transcript:Vitvi16g01074_t001	transcript:Vitvi02g00297_t001	 5e-170
## Alignment 121: score=887.0 e_value=4.9e-55 N=20 16&2 minus
121-  0:	transcript:Vitvi16g01327_t002	transcript:Vitvi02g00277_t001	 4e-103
121-  1:	transcript:Vitvi16g01336_t001	transcript:Vitvi02g04059_t001	  1e-11
121-  2:	transcript:Vitvi16g02062_t001	transcript:Vitvi02g01368_t001	  5e-25
121-  3:	transcript:Vitvi16g01344_t002	transcript:Vitvi02g00258_t001	      0
121-  4:	transcript:Vitvi16g02067_t001	transcript:Vitvi02g04056_t001	  3e-13
121-  5:	transcript:Vitvi16g02068_t001	transcript:Vitvi02g00249_t001	  2e-41
121-  6:	transcript:Vitvi16g01350_t001	transcript:Vitvi02g00245_t001	 8e-168
121-  7:	transcript:Vitvi16g02070_t001	transcript:Vitvi02g04055_t001	  5e-34
121-  8:	transcript:Vitvi16g01353_t001	transcript:Vitvi02g00240_t001	 9e-113
121-  9:	transcript:Vitvi16g01354_t001	transcript:Vitvi02g00239_t001	  3e-99
121- 10:	transcript:Vitvi16g01362_t001	transcript:Vitvi02g00228_t001	  4e-38
121- 11:	transcript:Vitvi16g01366_t002	transcript:Vitvi02g00222_t004	      0
121- 12:	transcript:Vitvi16g01371_t001	transcript:Vitvi02g01365_t002	      0
121- 13:	transcript:Vitvi16g02074_t001	transcript:Vitvi02g00212_t001	      0
121- 14:	transcript:Vitvi16g04514_t001	transcript:Vitvi02g00209_t001	  7e-14
121- 15:	transcript:Vitvi16g04515_t001	transcript:Vitvi02g00208_t002	  3e-40
121- 16:	transcript:Vitvi16g01384_t001	transcript:Vitvi02g00199_t001	 4e-119
121- 17:	transcript:Vitvi16g01387_t001	transcript:Vitvi02g00198_t001	      0
121- 18:	transcript:Vitvi16g01391_t001	transcript:Vitvi02g00187_t001	      0
121- 19:	transcript:Vitvi16g01401_t001.2.6037826c	transcript:Vitvi02g00177_t001	 2e-114
## Alignment 122: score=379.0 e_value=1.3e-14 N=8 16&2 minus
122-  0:	transcript:Vitvi16g01982_t001	transcript:Vitvi02g00096_t001	  1e-11
122-  1:	transcript:Vitvi16g01191_t001	transcript:Vitvi02g01335_t001	  4e-21
122-  2:	transcript:Vitvi16g01198_t001	transcript:Vitvi02g01334_t001	  6e-41
122-  3:	transcript:Vitvi16g01201_t001	transcript:Vitvi02g00093_t001	  3e-96
122-  4:	transcript:Vitvi16g04430_t001	transcript:Vitvi02g04013_t001	 5e-109
122-  5:	transcript:Vitvi16g01204_t001	transcript:Vitvi02g00091_t003	      0
122-  6:	transcript:Vitvi16g01207_t002	transcript:Vitvi02g00088_t001	 2e-179
122-  7:	transcript:Vitvi16g01210_t005	transcript:Vitvi02g00082_t002	      0
## Alignment 123: score=306.0 e_value=7e-13 N=7 16&2 minus
123-  0:	transcript:Vitvi16g00712_t001	transcript:Vitvi02g04146_t001	      0
123-  1:	transcript:Vitvi16g00713_t001	transcript:Vitvi02g00512_t001	      0
123-  2:	transcript:Vitvi16g00715_t001	transcript:Vitvi02g00511_t001	      0
123-  3:	transcript:Vitvi16g00716_t001	transcript:Vitvi02g00508_t001	      0
123-  4:	transcript:Vitvi16g04295_t001	transcript:Vitvi02g00500_t001	  1e-71
123-  5:	transcript:Vitvi16g01800_t001	transcript:Vitvi02g00499_t001	  3e-84
123-  6:	transcript:Vitvi16g00775_t001	transcript:Vitvi02g01823_t001	 2e-109
## Alignment 124: score=298.0 e_value=3e-12 N=7 16&2 minus
124-  0:	transcript:Vitvi16g01818_t001	transcript:Vitvi02g01427_t001	      0
124-  1:	transcript:Vitvi16g00808_t001	transcript:Vitvi02g00483_t001	      0
124-  2:	transcript:Vitvi16g00809_t001	transcript:Vitvi02g00481_t001	  1e-20
124-  3:	transcript:Vitvi16g00826_t001	transcript:Vitvi02g00476_t002	      0
124-  4:	transcript:Vitvi16g00835_t001	transcript:Vitvi02g00468_t001	 1e-115
124-  5:	transcript:Vitvi16g00853_t001	transcript:Vitvi02g04117_t001	      0
124-  6:	transcript:Vitvi16g00855_t001	transcript:Vitvi02g00454_t001	 5e-114
## Alignment 125: score=458.0 e_value=1.1e-28 N=10 16&3 plus
125-  0:	transcript:Vitvi16g04185_t001	transcript:Vitvi03g04324_t001	 6e-145
125-  1:	transcript:Vitvi16g04196_t001	transcript:Vitvi03g04329_t001	  2e-50
125-  2:	transcript:Vitvi16g04197_t001	transcript:Vitvi03g04331_t001	  2e-39
125-  3:	transcript:Vitvi16g02171_t001	transcript:Vitvi03g04332_t001	  2e-52
125-  4:	transcript:Vitvi16g02172_t001	transcript:Vitvi03g04333_t001	 9e-116
125-  5:	transcript:Vitvi16g04198_t001	transcript:Vitvi03g04335_t001	 6e-152
125-  6:	transcript:Vitvi16g04199_t001	transcript:Vitvi03g04338_t001	  2e-41
125-  7:	transcript:Vitvi16g04207_t001	transcript:Vitvi03g04339_t001	  1e-27
125-  8:	transcript:Vitvi16g04208_t001	transcript:Vitvi03g04346_t001	 3e-151
125-  9:	transcript:Vitvi16g04215_t001	transcript:Vitvi03g04354_t001	  8e-75
## Alignment 126: score=329.0 e_value=2.7e-19 N=8 18&18 plus
126-  0:	transcript:Vitvi18g03141_t001	transcript:Vitvi18g04748_t001	  7e-80
126-  1:	transcript:Vitvi18g04593_t001	transcript:Vitvi18g04749_t001	 8e-172
126-  2:	transcript:Vitvi18g04597_t001	transcript:Vitvi18g04758_t001	  1e-87
126-  3:	transcript:Vitvi18g04606_t001	transcript:Vitvi18g02375_t001	  6e-94
126-  4:	transcript:Vitvi18g04615_t001	transcript:Vitvi18g04773_t001	  4e-37
126-  5:	transcript:Vitvi18g04618_t001	transcript:Vitvi18g04775_t001	  3e-45
126-  6:	transcript:Vitvi18g04619_t001	transcript:Vitvi18g04776_t001	  2e-22
126-  7:	transcript:Vitvi18g02146_t001	transcript:Vitvi18g02393_t001	 6e-126
## Alignment 127: score=293.0 e_value=4.2e-10 N=6 18&18 minus
127-  0:	transcript:Vitvi18g04379_t001	transcript:Vitvi18g04400_t001	  1e-11
127-  1:	transcript:Vitvi18g03352_t001	transcript:Vitvi18g01598_t001	 4e-136
127-  2:	transcript:Vitvi18g04380_t001	transcript:Vitvi18g04396_t001	  3e-45
127-  3:	transcript:Vitvi18g03350_t001	transcript:Vitvi18g02955_t001	  3e-54
127-  4:	transcript:Vitvi18g04382_t001	transcript:Vitvi18g01596_t001	  6e-93
127-  5:	transcript:Vitvi18g02938_t001	transcript:Vitvi18g02951_t001	 3e-119
## Alignment 128: score=706.0 e_value=2.8e-40 N=16 18&3 plus
128-  0:	transcript:Vitvi18g02768_t001	transcript:Vitvi03g00004_t001	  6e-90
128-  1:	transcript:Vitvi18g01022_t002	transcript:Vitvi03g00009_t001	      0
128-  2:	transcript:Vitvi18g02777_t001	transcript:Vitvi03g00015_t001	      0
128-  3:	transcript:Vitvi18g01036_t001	transcript:Vitvi03g00021_t001	      0
128-  4:	transcript:Vitvi18g01038_t001	transcript:Vitvi03g00022_t001	      0
128-  5:	transcript:Vitvi18g01041_t001	transcript:Vitvi03g00024_t001	  3e-53
128-  6:	transcript:Vitvi18g01048_t001	transcript:Vitvi03g00026_t001	  4e-87
128-  7:	transcript:Vitvi18g01049_t001	transcript:Vitvi03g00035_t001	      0
128-  8:	transcript:Vitvi18g01050_t001	transcript:Vitvi03g00043_t002	 4e-146
128-  9:	transcript:Vitvi18g01055_t001	transcript:Vitvi03g00050_t001	      0
128- 10:	transcript:Vitvi18g01058_t001	transcript:Vitvi03g04022_t001	 3e-112
128- 11:	transcript:Vitvi18g04249_t001	transcript:Vitvi03g00058_t001	  4e-25
128- 12:	transcript:Vitvi18g01068_t001	transcript:Vitvi03g00059_t001	  2e-62
128- 13:	transcript:Vitvi18g01084_t001	transcript:Vitvi03g01335_t001	  1e-24
128- 14:	transcript:Vitvi18g01091_t001	transcript:Vitvi03g01336_t001	  5e-57
128- 15:	transcript:Vitvi18g01093_t001	transcript:Vitvi03g00064_t001	  4e-66
## Alignment 129: score=514.0 e_value=9.5e-24 N=11 18&3 plus
129-  0:	transcript:Vitvi18g01129_t001	transcript:Vitvi03g00119_t001	  2e-44
129-  1:	transcript:Vitvi18g01131_t001	transcript:Vitvi03g00123_t001	 7e-125
129-  2:	transcript:Vitvi18g01132_t001	transcript:Vitvi03g00124_t001	 3e-130
129-  3:	transcript:Vitvi18g01139_t001	transcript:Vitvi03g00131_t001	 3e-113
129-  4:	transcript:Vitvi18g01147_t001	transcript:Vitvi03g00138_t001	      0
129-  5:	transcript:Vitvi18g01149_t001	transcript:Vitvi03g00143_t001	 4e-143
129-  6:	transcript:Vitvi18g01152_t001	transcript:Vitvi03g00144_t001	 3e-166
129-  7:	transcript:Vitvi18g02814_t002	transcript:Vitvi03g01400_t001	  3e-12
129-  8:	transcript:Vitvi18g01156_t001	transcript:Vitvi03g00149_t001	  1e-59
129-  9:	transcript:Vitvi18g01159_t001	transcript:Vitvi03g00151_t001	 4e-162
129- 10:	transcript:Vitvi18g01161_t001	transcript:Vitvi03g00152_t001	  2e-80
## Alignment 130: score=480.0 e_value=6.2e-25 N=11 18&3 plus
130-  0:	transcript:Vitvi18g00103_t001	transcript:Vitvi03g01427_t001	      0
130-  1:	transcript:Vitvi18g00114_t001	transcript:Vitvi03g00202_t001	      0
130-  2:	transcript:Vitvi18g00119_t001	transcript:Vitvi03g00204_t001	      0
130-  3:	transcript:Vitvi18g00120_t002	transcript:Vitvi03g00205_t001	      0
130-  4:	transcript:Vitvi18g00121_t001	transcript:Vitvi03g00208_t001	 2e-144
130-  5:	transcript:Vitvi18g00127_t001	transcript:Vitvi03g01455_t001	  5e-48
130-  6:	transcript:Vitvi18g04019_t001	transcript:Vitvi03g01457_t001	  6e-23
130-  7:	transcript:Vitvi18g00128_t001	transcript:Vitvi03g00213_t001	      0
130-  8:	transcript:Vitvi18g00130_t001	transcript:Vitvi03g01463_t001	  6e-20
130-  9:	transcript:Vitvi18g00137_t001	transcript:Vitvi03g00217_t001	      0
130- 10:	transcript:Vitvi18g00143_t001	transcript:Vitvi03g00223_t001	      0
## Alignment 131: score=269.0 e_value=2.3e-09 N=6 18&3 plus
131-  0:	transcript:Vitvi18g01094_t001	transcript:Vitvi03g04034_t001	  1e-40
131-  1:	transcript:Vitvi18g01101_t001	transcript:Vitvi03g00078_t001	  4e-58
131-  2:	transcript:Vitvi18g01105_t002	transcript:Vitvi03g00079_t001	  6e-88
131-  3:	transcript:Vitvi18g01116_t001	transcript:Vitvi03g00087_t001	 3e-173
131-  4:	transcript:Vitvi18g01117_t001	transcript:Vitvi03g00088_t001	      0
131-  5:	transcript:Vitvi18g02798_t001	transcript:Vitvi03g01372_t001	  9e-27
## Alignment 132: score=254.0 e_value=2.2e-08 N=6 18&3 plus
132-  0:	transcript:Vitvi18g00553_t001	transcript:Vitvi03g00819_t001	 5e-121
132-  1:	transcript:Vitvi18g00557_t001	transcript:Vitvi03g00842_t001	      0
132-  2:	transcript:Vitvi18g00563_t001	transcript:Vitvi03g00849_t001	 1e-148
132-  3:	transcript:Vitvi18g00566_t001	transcript:Vitvi03g00852_t001	 1e-171
132-  4:	transcript:Vitvi18g00573_t001	transcript:Vitvi03g00862_t001	      0
132-  5:	transcript:Vitvi18g04128_t001	transcript:Vitvi03g04291_t001	  1e-90
## Alignment 133: score=1098.0 e_value=8.6e-75 N=25 18&3 minus
133-  0:	transcript:Vitvi18g00725_t001	transcript:Vitvi03g00559_t001	 6e-103
133-  1:	transcript:Vitvi18g00727_t002	transcript:Vitvi03g00552_t001	  1e-99
133-  2:	transcript:Vitvi18g00729_t001	transcript:Vitvi03g00551_t001	      0
133-  3:	transcript:Vitvi18g00731_t001	transcript:Vitvi03g00542_t001	 8e-146
133-  4:	transcript:Vitvi18g00737_t001	transcript:Vitvi03g00541_t001	  3e-82
133-  5:	transcript:Vitvi18g00740_t002	transcript:Vitvi03g00539_t001	      0
133-  6:	transcript:Vitvi18g00743_t001	transcript:Vitvi03g00536_t001	 3e-115
133-  7:	transcript:Vitvi18g00753_t001	transcript:Vitvi03g00533_t001	 1e-159
133-  8:	transcript:Vitvi18g00758_t001	transcript:Vitvi03g00531_t001	      0
133-  9:	transcript:Vitvi18g00762_t001	transcript:Vitvi03g00521_t001	      0
133- 10:	transcript:Vitvi18g00766_t001	transcript:Vitvi03g00520_t001	 2e-104
133- 11:	transcript:Vitvi18g00770_t001	transcript:Vitvi03g01577_t001	      0
133- 12:	transcript:Vitvi18g00784_t001	transcript:Vitvi03g01574_t003	 3e-162
133- 13:	transcript:Vitvi18g00789_t001	transcript:Vitvi03g01573_t001	  2e-38
133- 14:	transcript:Vitvi18g00792_t001	transcript:Vitvi03g00508_t001	      0
133- 15:	transcript:Vitvi18g00796_t001	transcript:Vitvi03g00499_t001	      0
133- 16:	transcript:Vitvi18g00807_t001	transcript:Vitvi03g04176_t001	  1e-31
133- 17:	transcript:Vitvi18g00809_t001	transcript:Vitvi03g00486_t001	      0
133- 18:	transcript:Vitvi18g00815_t001	transcript:Vitvi03g00483_t001	 2e-126
133- 19:	transcript:Vitvi18g00831_t001	transcript:Vitvi03g00477_t001	      0
133- 20:	transcript:Vitvi18g00834_t001	transcript:Vitvi03g00476_t002	      0
133- 21:	transcript:Vitvi18g00836_t001	transcript:Vitvi03g00474_t001	      0
133- 22:	transcript:Vitvi18g00839_t001	transcript:Vitvi03g00473_t001	 1e-100
133- 23:	transcript:Vitvi18g02707_t001	transcript:Vitvi03g00460_t001	  1e-47
133- 24:	transcript:Vitvi18g00845_t001	transcript:Vitvi03g04171_t001	  3e-38
## Alignment 134: score=809.0 e_value=5.3e-49 N=18 18&3 minus
134-  0:	transcript:Vitvi18g00642_t001	transcript:Vitvi03g00691_t001	 2e-164
134-  1:	transcript:Vitvi18g02638_t001	transcript:Vitvi03g00677_t001	  2e-43
134-  2:	transcript:Vitvi18g02644_t001	transcript:Vitvi03g00673_t001	      0
134-  3:	transcript:Vitvi18g00654_t001	transcript:Vitvi03g00666_t001	 6e-121
134-  4:	transcript:Vitvi18g00670_t001	transcript:Vitvi03g00639_t001	 2e-118
134-  5:	transcript:Vitvi18g00673_t001	transcript:Vitvi03g00635_t001	  2e-97
134-  6:	transcript:Vitvi18g00675_t001	transcript:Vitvi03g00630_t001	  1e-92
134-  7:	transcript:Vitvi18g00677_t001	transcript:Vitvi03g00628_t001	  7e-63
134-  8:	transcript:Vitvi18g00678_t001	transcript:Vitvi03g00626_t001	      0
134-  9:	transcript:Vitvi18g02651_t001	transcript:Vitvi03g01606_t001	  2e-23
134- 10:	transcript:Vitvi18g00679_t001	transcript:Vitvi03g01605_t002	  1e-88
134- 11:	transcript:Vitvi18g00680_t001	transcript:Vitvi03g00615_t001	  3e-81
134- 12:	transcript:Vitvi18g00686_t001	transcript:Vitvi03g00605_t001	      0
134- 13:	transcript:Vitvi18g00688_t001	transcript:Vitvi03g00601_t001	      0
134- 14:	transcript:Vitvi18g00690_t001	transcript:Vitvi03g00597_t001	      0
134- 15:	transcript:Vitvi18g00691_t001	transcript:Vitvi03g00593_t001	  6e-40
134- 16:	transcript:Vitvi18g00707_t001	transcript:Vitvi03g00584_t001	 1e-122
134- 17:	transcript:Vitvi18g00708_t001	transcript:Vitvi03g00582_t001	  4e-62
## Alignment 135: score=785.0 e_value=1.4e-48 N=18 18&3 minus
135-  0:	transcript:Vitvi18g00002_t003	transcript:Vitvi03g00289_t001	 2e-136
135-  1:	transcript:Vitvi18g00008_t001	transcript:Vitvi03g00274_t001	      0
135-  2:	transcript:Vitvi18g00023_t001	transcript:Vitvi03g00267_t001	  6e-18
135-  3:	transcript:Vitvi18g00039_t001	transcript:Vitvi03g01475_t003	      0
135-  4:	transcript:Vitvi18g00042_t001	transcript:Vitvi03g00263_t001	 2e-103
135-  5:	transcript:Vitvi18g00043_t001	transcript:Vitvi03g00262_t001	      0
135-  6:	transcript:Vitvi18g00051_t001	transcript:Vitvi03g00253_t001	      0
135-  7:	transcript:Vitvi18g00056_t002	transcript:Vitvi03g00247_t001	      0
135-  8:	transcript:Vitvi18g00058_t001	transcript:Vitvi03g01473_t001	  5e-28
135-  9:	transcript:Vitvi18g00071_t001	transcript:Vitvi03g00246_t001	      0
135- 10:	transcript:Vitvi18g00079_t001	transcript:Vitvi03g00243_t001	      0
135- 11:	transcript:Vitvi18g00087_t001	transcript:Vitvi03g00241_t001	 1e-122
135- 12:	transcript:Vitvi18g00088_t001	transcript:Vitvi03g00240_t001	      0
135- 13:	transcript:Vitvi18g00090_t001	transcript:Vitvi03g00239_t001	      0
135- 14:	transcript:Vitvi18g00091_t002	transcript:Vitvi03g00238_t001	 5e-172
135- 15:	transcript:Vitvi18g00093_t001	transcript:Vitvi03g00233_t001	      0
135- 16:	transcript:Vitvi18g02488_t001	transcript:Vitvi03g00231_t001	      0
135- 17:	transcript:Vitvi18g00098_t001	transcript:Vitvi03g00226_t001	  6e-76
## Alignment 136: score=776.0 e_value=3.7e-42 N=17 18&3 minus
136-  0:	transcript:Vitvi18g00955_t001	transcript:Vitvi03g00340_t001	      0
136-  1:	transcript:Vitvi18g00958_t001	transcript:Vitvi03g00334_t001	 2e-150
136-  2:	transcript:Vitvi18g00966_t001	transcript:Vitvi03g00328_t002	      0
136-  3:	transcript:Vitvi18g00969_t001	transcript:Vitvi03g00322_t001	      0
136-  4:	transcript:Vitvi18g00971_t001	transcript:Vitvi03g00319_t001	 1e-105
136-  5:	transcript:Vitvi18g00973_t001	transcript:Vitvi03g01495_t001	  5e-32
136-  6:	transcript:Vitvi18g00977_t001	transcript:Vitvi03g00313_t001	 3e-176
136-  7:	transcript:Vitvi18g00979_t001	transcript:Vitvi03g01484_t001	      0
136-  8:	transcript:Vitvi18g00980_t001	transcript:Vitvi03g00307_t003	 1e-113
136-  9:	transcript:Vitvi18g02758_t002	transcript:Vitvi03g00304_t001	      0
136- 10:	transcript:Vitvi18g00992_t001	transcript:Vitvi03g00302_t001	  1e-46
136- 11:	transcript:Vitvi18g02763_t001	transcript:Vitvi03g00301_t001	  5e-23
136- 12:	transcript:Vitvi18g00996_t001	transcript:Vitvi03g04109_t001	      0
136- 13:	transcript:Vitvi18g00997_t001	transcript:Vitvi03g00294_t001	      0
136- 14:	transcript:Vitvi18g01005_t001	transcript:Vitvi03g00292_t001	  1e-64
136- 15:	transcript:Vitvi18g02767_t001	transcript:Vitvi03g00288_t001	 1e-160
136- 16:	transcript:Vitvi18g01012_t001	transcript:Vitvi03g00285_t001	      0
## Alignment 137: score=598.0 e_value=8.8e-35 N=14 18&3 minus
137-  0:	transcript:Vitvi18g00858_t001	transcript:Vitvi03g00430_t001	  3e-43
137-  1:	transcript:Vitvi18g04203_t001	transcript:Vitvi03g00427_t001	      0
137-  2:	transcript:Vitvi18g00865_t001	transcript:Vitvi03g00419_t001	  6e-23
137-  3:	transcript:Vitvi18g00867_t002	transcript:Vitvi03g04146_t001	  7e-47
137-  4:	transcript:Vitvi18g00870_t001	transcript:Vitvi03g01524_t001	      0
137-  5:	transcript:Vitvi18g00882_t001	transcript:Vitvi03g00397_t001	      0
137-  6:	transcript:Vitvi18g00886_t001	transcript:Vitvi03g00391_t001	      0
137-  7:	transcript:Vitvi18g00897_t001	transcript:Vitvi03g00377_t001	      0
137-  8:	transcript:Vitvi18g00912_t001	transcript:Vitvi03g00372_t001	 2e-109
137-  9:	transcript:Vitvi18g00915_t001	transcript:Vitvi03g00370_t003	      0
137- 10:	transcript:Vitvi18g00923_t001	transcript:Vitvi03g04128_t001	 3e-101
137- 11:	transcript:Vitvi18g00928_t002	transcript:Vitvi03g00364_t001	 2e-150
137- 12:	transcript:Vitvi18g00930_t003	transcript:Vitvi03g04127_t001	  6e-24
137- 13:	transcript:Vitvi18g00931_t001	transcript:Vitvi03g04125_t001	  1e-41
## Alignment 138: score=365.0 e_value=3.3e-15 N=8 18&3 minus
138-  0:	transcript:Vitvi18g00154_t001	transcript:Vitvi03g01416_t001	  5e-13
138-  1:	transcript:Vitvi18g00161_t001	transcript:Vitvi03g00186_t001	      0
138-  2:	transcript:Vitvi18g00163_t001	transcript:Vitvi03g00185_t001	      0
138-  3:	transcript:Vitvi18g02503_t001	transcript:Vitvi03g04074_t001	  3e-44
138-  4:	transcript:Vitvi18g00171_t001	transcript:Vitvi03g00180_t001	      0
138-  5:	transcript:Vitvi18g00176_t001	transcript:Vitvi03g00173_t001	      0
138-  6:	transcript:Vitvi18g00185_t001	transcript:Vitvi03g04066_t001	  7e-31
138-  7:	transcript:Vitvi18g00188_t002	transcript:Vitvi03g00161_t001	      0
## Alignment 139: score=2780.0 e_value=9.2e-245 N=62 18&4 plus
139-  0:	transcript:Vitvi18g00902_t001	transcript:Vitvi04g01210_t001	      0
139-  1:	transcript:Vitvi18g00903_t001	transcript:Vitvi04g02091_t001	      0
139-  2:	transcript:Vitvi18g00904_t001	transcript:Vitvi04g01216_t001	 4e-162
139-  3:	transcript:Vitvi18g00905_t001	transcript:Vitvi04g01220_t001	  2e-77
139-  4:	transcript:Vitvi18g00909_t001	transcript:Vitvi04g01222_t001	      0
139-  5:	transcript:Vitvi18g00912_t001	transcript:Vitvi04g01223_t001	 8e-104
139-  6:	transcript:Vitvi18g00913_t001	transcript:Vitvi04g01224_t001	 3e-144
139-  7:	transcript:Vitvi18g02730_t001	transcript:Vitvi04g01225_t001	 2e-130
139-  8:	transcript:Vitvi18g00919_t001	transcript:Vitvi04g01227_t001	 9e-115
139-  9:	transcript:Vitvi18g00922_t001	transcript:Vitvi04g01230_t001	      0
139- 10:	transcript:Vitvi18g00924_t001	transcript:Vitvi04g01234_t001	 3e-111
139- 11:	transcript:Vitvi18g04218_t001	transcript:Vitvi04g01237_t001	  8e-82
139- 12:	transcript:Vitvi18g00930_t003	transcript:Vitvi04g02098_t001	 1e-149
139- 13:	transcript:Vitvi18g00933_t005	transcript:Vitvi04g01249_t001	      0
139- 14:	transcript:Vitvi18g00935_t001	transcript:Vitvi04g01252_t001	      0
139- 15:	transcript:Vitvi18g00946_t001	transcript:Vitvi04g01262_t001	 1e-100
139- 16:	transcript:Vitvi18g00947_t001	transcript:Vitvi04g01264_t001	 1e-173
139- 17:	transcript:Vitvi18g00948_t001	transcript:Vitvi04g01265_t001	  7e-56
139- 18:	transcript:Vitvi18g00957_t003	transcript:Vitvi04g01287_t001	 1e-153
139- 19:	transcript:Vitvi18g00968_t002	transcript:Vitvi04g01296_t001	 6e-100
139- 20:	transcript:Vitvi18g00970_t002	transcript:Vitvi04g01302_t001	      0
139- 21:	transcript:Vitvi18g00971_t001	transcript:Vitvi04g01303_t001	 1e-148
139- 22:	transcript:Vitvi18g00972_t001	transcript:Vitvi04g01304_t001	  5e-82
139- 23:	transcript:Vitvi18g00973_t001	transcript:Vitvi04g01309_t001	  1e-39
139- 24:	transcript:Vitvi18g00974_t001	transcript:Vitvi04g01311_t001	      0
139- 25:	transcript:Vitvi18g00976_t001	transcript:Vitvi04g01315_t001	      0
139- 26:	transcript:Vitvi18g00980_t001	transcript:Vitvi04g01323_t002	 4e-114
139- 27:	transcript:Vitvi18g00981_t001	transcript:Vitvi04g01325_t001	 5e-132
139- 28:	transcript:Vitvi18g00983_t001	transcript:Vitvi04g01327_t002	      0
139- 29:	transcript:Vitvi18g04232_t001	transcript:Vitvi04g04347_t001	  3e-41
139- 30:	transcript:Vitvi18g00991_t001	transcript:Vitvi04g01334_t001	      0
139- 31:	transcript:Vitvi18g00992_t001	transcript:Vitvi04g01337_t001	  5e-53
139- 32:	transcript:Vitvi18g02761_t002	transcript:Vitvi04g02123_t001	 8e-127
139- 33:	transcript:Vitvi18g00995_t001	transcript:Vitvi04g04361_t001	  9e-16
139- 34:	transcript:Vitvi18g00997_t001	transcript:Vitvi04g01360_t001	      0
139- 35:	transcript:Vitvi18g00999_t001	transcript:Vitvi04g01361_t001	 3e-115
139- 36:	transcript:Vitvi18g01004_t001	transcript:Vitvi04g01362_t001	      0
139- 37:	transcript:Vitvi18g01005_t001	transcript:Vitvi04g01363_t001	  7e-56
139- 38:	transcript:Vitvi18g01013_t002	transcript:Vitvi04g01371_t001	 1e-162
139- 39:	transcript:Vitvi18g01014_t001	transcript:Vitvi04g01378_t001	 7e-143
139- 40:	transcript:Vitvi18g04240_t001	transcript:Vitvi04g02133_t001	 8e-102
139- 41:	transcript:Vitvi18g01022_t002	transcript:Vitvi04g01389_t001	      0
139- 42:	transcript:Vitvi18g02775_t001	transcript:Vitvi04g01390_t001	  5e-55
139- 43:	transcript:Vitvi18g01034_t001	transcript:Vitvi04g01392_t001	      0
139- 44:	transcript:Vitvi18g01041_t001	transcript:Vitvi04g01399_t001	 2e-117
139- 45:	transcript:Vitvi18g01044_t001	transcript:Vitvi04g01404_t001	 2e-108
139- 46:	transcript:Vitvi18g01045_t001	transcript:Vitvi04g01406_t001	 4e-166
139- 47:	transcript:Vitvi18g01047_t001	transcript:Vitvi04g01407_t001	      0
139- 48:	transcript:Vitvi18g01048_t001	transcript:Vitvi04g01423_t003	  2e-22
139- 49:	transcript:Vitvi18g01055_t001	transcript:Vitvi04g01425_t003	      0
139- 50:	transcript:Vitvi18g01056_t001	transcript:Vitvi04g01426_t001	      0
139- 51:	transcript:Vitvi18g04248_t001	transcript:Vitvi04g04384_t001	  7e-97
139- 52:	transcript:Vitvi18g01081_t001	transcript:Vitvi04g01436_t001	  2e-65
139- 53:	transcript:Vitvi18g01092_t001.2.6037826c	transcript:Vitvi04g01440_t001	      0
139- 54:	transcript:Vitvi18g01093_t001	transcript:Vitvi04g01441_t001	  2e-59
139- 55:	transcript:Vitvi18g01098_t001	transcript:Vitvi04g01444_t001	      0
139- 56:	transcript:Vitvi18g02792_t001	transcript:Vitvi04g02150_t001	  4e-71
139- 57:	transcript:Vitvi18g02794_t001	transcript:Vitvi04g01451_t001	  2e-99
139- 58:	transcript:Vitvi18g01119_t001	transcript:Vitvi04g01454_t001	      0
139- 59:	transcript:Vitvi18g01129_t001	transcript:Vitvi04g01466_t001	  1e-50
139- 60:	transcript:Vitvi18g01130_t001	transcript:Vitvi04g01468_t001	      0
139- 61:	transcript:Vitvi18g01131_t001	transcript:Vitvi04g01470_t001	 2e-131
## Alignment 140: score=335.0 e_value=8.2e-12 N=7 18&4 plus
140-  0:	transcript:Vitvi18g01149_t001	transcript:Vitvi04g01498_t001	 9e-124
140-  1:	transcript:Vitvi18g01150_t001	transcript:Vitvi04g01499_t001	      0
140-  2:	transcript:Vitvi18g02814_t002	transcript:Vitvi04g01500_t001	  1e-25
140-  3:	transcript:Vitvi18g01157_t001	transcript:Vitvi04g04396_t001	      0
140-  4:	transcript:Vitvi18g01161_t001	transcript:Vitvi04g04398_t001	  9e-71
140-  5:	transcript:Vitvi18g01165_t001	transcript:Vitvi04g01505_t001	  7e-46
140-  6:	transcript:Vitvi18g01166_t001	transcript:Vitvi04g01506_t001	 3e-124
## Alignment 141: score=296.0 e_value=9e-14 N=7 18&4 plus
141-  0:	transcript:Vitvi18g02972_t001	transcript:Vitvi04g01581_t001	  2e-36
141-  1:	transcript:Vitvi18g01631_t001	transcript:Vitvi04g01583_t001	  4e-81
141-  2:	transcript:Vitvi18g01634_t002	transcript:Vitvi04g01591_t005	 4e-133
141-  3:	transcript:Vitvi18g01636_t001	transcript:Vitvi04g02211_t001	  5e-21
141-  4:	transcript:Vitvi18g01648_t001	transcript:Vitvi04g01596_t001	 2e-108
141-  5:	transcript:Vitvi18g01649_t001	transcript:Vitvi04g01604_t001	 9e-164
141-  6:	transcript:Vitvi18g04427_t001	transcript:Vitvi04g04474_t001	  4e-96
## Alignment 142: score=582.0 e_value=5e-34 N=14 18&4 minus
142-  0:	transcript:Vitvi18g00084_t001	transcript:Vitvi04g01578_t001	 4e-120
142-  1:	transcript:Vitvi18g02486_t001	transcript:Vitvi04g02203_t004	  3e-64
142-  2:	transcript:Vitvi18g00091_t002	transcript:Vitvi04g01568_t001	 4e-178
142-  3:	transcript:Vitvi18g00095_t001	transcript:Vitvi04g04448_t001	      0
142-  4:	transcript:Vitvi18g02493_t001	transcript:Vitvi04g01555_t001	      0
142-  5:	transcript:Vitvi18g02494_t001	transcript:Vitvi04g01554_t001	      0
142-  6:	transcript:Vitvi18g00122_t001	transcript:Vitvi04g04428_t001	  6e-35
142-  7:	transcript:Vitvi18g00147_t001	transcript:Vitvi04g01519_t001	  3e-46
142-  8:	transcript:Vitvi18g00154_t001	transcript:Vitvi04g04409_t001	      0
142-  9:	transcript:Vitvi18g00159_t001	transcript:Vitvi04g01530_t002	      0
142- 10:	transcript:Vitvi18g00164_t001	transcript:Vitvi04g04405_t001	  2e-44
142- 11:	transcript:Vitvi18g00167_t001	transcript:Vitvi04g04403_t001	  2e-90
142- 12:	transcript:Vitvi18g00172_t001.3.6037826c	transcript:Vitvi04g02185_t001	 1e-156
142- 13:	transcript:Vitvi18g00190_t001	transcript:Vitvi04g02306_t001	      0
## Alignment 143: score=478.0 e_value=4.3e-24 N=11 18&4 minus
143-  0:	transcript:Vitvi18g01174_t001	transcript:Vitvi04g01711_t001	      0
143-  1:	transcript:Vitvi18g02823_t001	transcript:Vitvi04g01702_t001	 1e-143
143-  2:	transcript:Vitvi18g01209_t001	transcript:Vitvi04g01697_t001	 1e-103
143-  3:	transcript:Vitvi18g01210_t001	transcript:Vitvi04g01696_t001	      0
143-  4:	transcript:Vitvi18g01214_t001	transcript:Vitvi04g04505_t001	      0
143-  5:	transcript:Vitvi18g01223_t001	transcript:Vitvi04g01670_t001	      0
143-  6:	transcript:Vitvi18g02833_t001	transcript:Vitvi04g02248_t001	  3e-40
143-  7:	transcript:Vitvi18g01235_t004	transcript:Vitvi04g01663_t001	      0
143-  8:	transcript:Vitvi18g01240_t003	transcript:Vitvi04g01661_t001	  2e-30
143-  9:	transcript:Vitvi18g01242_t002	transcript:Vitvi04g01657_t001	      0
143- 10:	transcript:Vitvi18g01244_t001	transcript:Vitvi04g01654_t001	  5e-87
## Alignment 144: score=2690.0 e_value=9.7e-237 N=60 18&7 plus
144-  0:	transcript:Vitvi18g02569_t001	transcript:Vitvi07g04543_t001	  2e-52
144-  1:	transcript:Vitvi18g02570_t001	transcript:Vitvi07g02536_t001	      0
144-  2:	transcript:Vitvi18g00371_t001	transcript:Vitvi07g01351_t001	  3e-83
144-  3:	transcript:Vitvi18g00381_t001	transcript:Vitvi07g03030_t001	 2e-119
144-  4:	transcript:Vitvi18g00384_t001	transcript:Vitvi07g01365_t001	      0
144-  5:	transcript:Vitvi18g00385_t001	transcript:Vitvi07g02540_t001	  2e-44
144-  6:	transcript:Vitvi18g00390_t001	transcript:Vitvi07g01363_t001	      0
144-  7:	transcript:Vitvi18g00391_t001	transcript:Vitvi07g01359_t001	 1e-117
144-  8:	transcript:Vitvi18g00392_t001	transcript:Vitvi07g01358_t001	      0
144-  9:	transcript:Vitvi18g00394_t001	transcript:Vitvi07g04557_t001	 1e-174
144- 10:	transcript:Vitvi18g02574_t002	transcript:Vitvi07g04569_t001	 9e-165
144- 11:	transcript:Vitvi18g04082_t001	transcript:Vitvi07g01394_t001	  1e-41
144- 12:	transcript:Vitvi18g00420_t001	transcript:Vitvi07g03041_t001	  1e-20
144- 13:	transcript:Vitvi18g00430_t001	transcript:Vitvi07g01396_t001	      0
144- 14:	transcript:Vitvi18g00435_t002	transcript:Vitvi07g03046_t001	 2e-120
144- 15:	transcript:Vitvi18g00436_t001	transcript:Vitvi07g03049_t001	      0
144- 16:	transcript:Vitvi18g00438_t001	transcript:Vitvi07g01501_t001	 2e-177
144- 17:	transcript:Vitvi18g00440_t001	transcript:Vitvi07g01500_t001	      0
144- 18:	transcript:Vitvi18g00442_t001	transcript:Vitvi07g01498_t001	 2e-175
144- 19:	transcript:Vitvi18g00448_t001	transcript:Vitvi07g01488_t001	  2e-94
144- 20:	transcript:Vitvi18g02589_t002	transcript:Vitvi07g02602_t002	  9e-13
144- 21:	transcript:Vitvi18g00462_t001	transcript:Vitvi07g01476_t001	  2e-86
144- 22:	transcript:Vitvi18g00463_t001	transcript:Vitvi07g01475_t001	 2e-126
144- 23:	transcript:Vitvi18g00464_t001	transcript:Vitvi07g04590_t001	  8e-23
144- 24:	transcript:Vitvi18g00469_t001	transcript:Vitvi07g01471_t001	 2e-100
144- 25:	transcript:Vitvi18g00470_t001	transcript:Vitvi07g04591_t001	 2e-173
144- 26:	transcript:Vitvi18g00488_t001	transcript:Vitvi07g01469_t001	  3e-55
144- 27:	transcript:Vitvi18g00489_t001	transcript:Vitvi07g01468_t001	 1e-113
144- 28:	transcript:Vitvi18g00492_t001	transcript:Vitvi07g04592_t001	  1e-83
144- 29:	transcript:Vitvi18g00493_t001	transcript:Vitvi07g01465_t001	  4e-86
144- 30:	transcript:Vitvi18g00499_t001	transcript:Vitvi07g01460_t001	 8e-125
144- 31:	transcript:Vitvi18g02600_t001	transcript:Vitvi07g01457_t001	 2e-159
144- 32:	transcript:Vitvi18g00505_t002	transcript:Vitvi07g01451_t001	      0
144- 33:	transcript:Vitvi18g00507_t001	transcript:Vitvi07g04599_t001	      0
144- 34:	transcript:Vitvi18g00508_t001	transcript:Vitvi07g04600_t001	      0
144- 35:	transcript:Vitvi18g00511_t001	transcript:Vitvi07g01449_t001	      0
144- 36:	transcript:Vitvi18g02607_t001	transcript:Vitvi07g02577_t001	  8e-12
144- 37:	transcript:Vitvi18g00513_t001	transcript:Vitvi07g04603_t001	  4e-41
144- 38:	transcript:Vitvi18g00516_t001	transcript:Vitvi07g01444_t001	  7e-59
144- 39:	transcript:Vitvi18g04114_t001	transcript:Vitvi07g01441_t001	 2e-111
144- 40:	transcript:Vitvi18g00518_t002	transcript:Vitvi07g01437_t001	      0
144- 41:	transcript:Vitvi18g02610_t001.1.6037826d	transcript:Vitvi07g04607_t001	      0
144- 42:	transcript:Vitvi18g00524_t001	transcript:Vitvi07g01431_t001	  3e-74
144- 43:	transcript:Vitvi18g00525_t001	transcript:Vitvi07g04608_t001	 1e-111
144- 44:	transcript:Vitvi18g00533_t001	transcript:Vitvi07g02572_t001	  6e-77
144- 45:	transcript:Vitvi18g00544_t001	transcript:Vitvi07g01402_t001	      0
144- 46:	transcript:Vitvi18g00549_t001	transcript:Vitvi07g01388_t001	      0
144- 47:	transcript:Vitvi18g00553_t001	transcript:Vitvi07g01520_t001	 6e-124
144- 48:	transcript:Vitvi18g00560_t002	transcript:Vitvi07g02610_t001	 1e-143
144- 49:	transcript:Vitvi18g00562_t001	transcript:Vitvi07g01523_t001	  6e-44
144- 50:	transcript:Vitvi18g00567_t001	transcript:Vitvi07g02613_t001	 1e-145
144- 51:	transcript:Vitvi18g04122_t001	transcript:Vitvi07g01543_t001	  2e-29
144- 52:	transcript:Vitvi18g00571_t003	transcript:Vitvi07g04642_t003	 1e-178
144- 53:	transcript:Vitvi18g00572_t001	transcript:Vitvi07g04644_t001	      0
144- 54:	transcript:Vitvi18g00587_t001	transcript:Vitvi07g04655_t001	      0
144- 55:	transcript:Vitvi18g00590_t001	transcript:Vitvi07g04656_t001	      0
144- 56:	transcript:Vitvi18g02621_t001	transcript:Vitvi07g03063_t002	  2e-31
144- 57:	transcript:Vitvi18g02622_t001	transcript:Vitvi07g03061_t001	  3e-42
144- 58:	transcript:Vitvi18g00603_t001	transcript:Vitvi07g03056_t002	 1e-116
144- 59:	transcript:Vitvi18g00605_t001	transcript:Vitvi07g03055_t001	 5e-152
## Alignment 145: score=2279.0 e_value=1.5e-182 N=50 18&7 plus
145-  0:	transcript:Vitvi18g00664_t001	transcript:Vitvi07g01593_t001	  6e-74
145-  1:	transcript:Vitvi18g00668_t003	transcript:Vitvi07g01595_t001	      0
145-  2:	transcript:Vitvi18g02649_t001	transcript:Vitvi07g04675_t001	  4e-94
145-  3:	transcript:Vitvi18g00675_t001	transcript:Vitvi07g01602_t001	  3e-74
145-  4:	transcript:Vitvi18g00677_t001	transcript:Vitvi07g01610_t001	  2e-77
145-  5:	transcript:Vitvi18g00681_t001	transcript:Vitvi07g01620_t002	      0
145-  6:	transcript:Vitvi18g00682_t001	transcript:Vitvi07g01621_t001	  1e-44
145-  7:	transcript:Vitvi18g04157_t001	transcript:Vitvi07g01622_t001	  7e-30
145-  8:	transcript:Vitvi18g00683_t001	transcript:Vitvi07g01627_t001	      0
145-  9:	transcript:Vitvi18g00686_t001	transcript:Vitvi07g01631_t001	      0
145- 10:	transcript:Vitvi18g00689_t001	transcript:Vitvi07g01635_t001	      0
145- 11:	transcript:Vitvi18g00691_t001	transcript:Vitvi07g01638_t001	  6e-34
145- 12:	transcript:Vitvi18g00693_t001	transcript:Vitvi07g04684_t001	      0
145- 13:	transcript:Vitvi18g00695_t001	transcript:Vitvi07g01642_t001	      0
145- 14:	transcript:Vitvi18g00699_t001	transcript:Vitvi07g04685_t001	  1e-60
145- 15:	transcript:Vitvi18g00700_t001	transcript:Vitvi07g04686_t001	  4e-36
145- 16:	transcript:Vitvi18g00708_t001	transcript:Vitvi07g01645_t001	  5e-68
145- 17:	transcript:Vitvi18g00711_t001	transcript:Vitvi07g01647_t003	 3e-140
145- 18:	transcript:Vitvi18g00716_t001	transcript:Vitvi07g01657_t001	      0
145- 19:	transcript:Vitvi18g02659_t001	transcript:Vitvi07g01662_t001	  4e-43
145- 20:	transcript:Vitvi18g00720_t001	transcript:Vitvi07g01671_t001	  3e-71
145- 21:	transcript:Vitvi18g00721_t002	transcript:Vitvi07g01672_t001	 3e-125
145- 22:	transcript:Vitvi18g00725_t001	transcript:Vitvi07g01676_t001	 2e-147
145- 23:	transcript:Vitvi18g00731_t001	transcript:Vitvi07g01683_t001	 2e-139
145- 24:	transcript:Vitvi18g00734_t001	transcript:Vitvi07g01684_t001	      0
145- 25:	transcript:Vitvi18g00740_t002	transcript:Vitvi07g01690_t001	      0
145- 26:	transcript:Vitvi18g00742_t001	transcript:Vitvi07g01694_t001	 4e-150
145- 27:	transcript:Vitvi18g00747_t001	transcript:Vitvi07g01698_t001	      0
145- 28:	transcript:Vitvi18g00749_t002	transcript:Vitvi07g01699_t002	      0
145- 29:	transcript:Vitvi18g00752_t001	transcript:Vitvi07g01700_t001	 5e-111
145- 30:	transcript:Vitvi18g04174_t001	transcript:Vitvi07g01702_t001	  1e-61
145- 31:	transcript:Vitvi18g00758_t001	transcript:Vitvi07g01705_t001	      0
145- 32:	transcript:Vitvi18g00759_t001	transcript:Vitvi07g04707_t001	 2e-114
145- 33:	transcript:Vitvi18g04177_t001	transcript:Vitvi07g01714_t001	 1e-125
145- 34:	transcript:Vitvi18g00762_t001	transcript:Vitvi07g01728_t001	  7e-40
145- 35:	transcript:Vitvi18g00763_t001	transcript:Vitvi07g01729_t001	  9e-83
145- 36:	transcript:Vitvi18g00768_t002	transcript:Vitvi07g01732_t001	      0
145- 37:	transcript:Vitvi18g00770_t001	transcript:Vitvi07g01734_t001	      0
145- 38:	transcript:Vitvi18g00775_t001	transcript:Vitvi07g01736_t001	 3e-121
145- 39:	transcript:Vitvi18g00779_t001	transcript:Vitvi07g01740_t001	  2e-93
145- 40:	transcript:Vitvi18g00780_t001	transcript:Vitvi07g02664_t001	      0
145- 41:	transcript:Vitvi18g00781_t002	transcript:Vitvi07g01744_t001	 1e-147
145- 42:	transcript:Vitvi18g00785_t001	transcript:Vitvi07g02666_t001	  4e-83
145- 43:	transcript:Vitvi18g00792_t001	transcript:Vitvi07g01751_t001	      0
145- 44:	transcript:Vitvi18g00795_t001	transcript:Vitvi07g01753_t001	 3e-138
145- 45:	transcript:Vitvi18g02689_t001	transcript:Vitvi07g01760_t001	  3e-24
145- 46:	transcript:Vitvi18g00807_t001	transcript:Vitvi07g01762_t001	  5e-39
145- 47:	transcript:Vitvi18g02692_t001	transcript:Vitvi07g01766_t001	 6e-170
145- 48:	transcript:Vitvi18g02703_t001	transcript:Vitvi07g01769_t001	      0
145- 49:	transcript:Vitvi18g00831_t001	transcript:Vitvi07g01773_t001	      0
## Alignment 146: score=612.0 e_value=7.1e-35 N=14 18&7 plus
146-  0:	transcript:Vitvi18g01517_t001	transcript:Vitvi07g01835_t001	 1e-101
146-  1:	transcript:Vitvi18g01531_t001	transcript:Vitvi07g01846_t001	      0
146-  2:	transcript:Vitvi18g01535_t001	transcript:Vitvi07g01848_t001	 2e-129
146-  3:	transcript:Vitvi18g01571_t001	transcript:Vitvi07g01857_t001	 4e-165
146-  4:	transcript:Vitvi18g01602_t001	transcript:Vitvi07g01862_t001	      0
146-  5:	transcript:Vitvi18g04416_t001	transcript:Vitvi07g04740_t001	  6e-23
146-  6:	transcript:Vitvi18g01614_t001	transcript:Vitvi07g01871_t001	      0
146-  7:	transcript:Vitvi18g01617_t001	transcript:Vitvi07g01874_t001	  1e-50
146-  8:	transcript:Vitvi18g01621_t001	transcript:Vitvi07g01878_t001	      0
146-  9:	transcript:Vitvi18g01624_t001	transcript:Vitvi07g01879_t001	  4e-95
146- 10:	transcript:Vitvi18g01625_t001	transcript:Vitvi07g01880_t001	  2e-51
146- 11:	transcript:Vitvi18g01628_t001	transcript:Vitvi07g01881_t001	      0
146- 12:	transcript:Vitvi18g02972_t001	transcript:Vitvi07g01882_t001	  2e-29
146- 13:	transcript:Vitvi18g01631_t001	transcript:Vitvi07g01883_t001	  8e-53
## Alignment 147: score=484.0 e_value=2.8e-25 N=11 18&7 plus
147-  0:	transcript:Vitvi18g00234_t001	transcript:Vitvi07g02703_t001	  4e-93
147-  1:	transcript:Vitvi18g00237_t001	transcript:Vitvi07g04750_t001	      0
147-  2:	transcript:Vitvi18g00245_t001	transcript:Vitvi07g01927_t001	      0
147-  3:	transcript:Vitvi18g00250_t001	transcript:Vitvi07g01929_t001	 1e-133
147-  4:	transcript:Vitvi18g00254_t001	transcript:Vitvi07g01930_t001	 7e-156
147-  5:	transcript:Vitvi18g00255_t001	transcript:Vitvi07g01934_t002	      0
147-  6:	transcript:Vitvi18g00257_t001	transcript:Vitvi07g01941_t001	 8e-169
147-  7:	transcript:Vitvi18g00258_t001	transcript:Vitvi07g01942_t001	      0
147-  8:	transcript:Vitvi18g00271_t001	transcript:Vitvi07g01949_t003	      0
147-  9:	transcript:Vitvi18g02532_t001	transcript:Vitvi07g01955_t001	  6e-43
147- 10:	transcript:Vitvi18g00284_t001	transcript:Vitvi07g01970_t001	 5e-164
## Alignment 148: score=554.0 e_value=6.2e-36 N=14 18&7 minus
148-  0:	transcript:Vitvi18g00838_t001	transcript:Vitvi07g04541_t001	      0
148-  1:	transcript:Vitvi18g00849_t001	transcript:Vitvi07g04530_t001	 2e-127
148-  2:	transcript:Vitvi18g00850_t001	transcript:Vitvi07g01313_t001	 3e-139
148-  3:	transcript:Vitvi18g00858_t001	transcript:Vitvi07g01298_t001	  2e-89
148-  4:	transcript:Vitvi18g00863_t001	transcript:Vitvi07g01295_t001	      0
148-  5:	transcript:Vitvi18g00866_t001	transcript:Vitvi07g01291_t001	  1e-22
148-  6:	transcript:Vitvi18g02718_t001	transcript:Vitvi07g01288_t001	      0
148-  7:	transcript:Vitvi18g00882_t001	transcript:Vitvi07g01286_t001	      0
148-  8:	transcript:Vitvi18g02724_t001	transcript:Vitvi07g04495_t001	  3e-11
148-  9:	transcript:Vitvi18g00885_t001	transcript:Vitvi07g01280_t001	      0
148- 10:	transcript:Vitvi18g04213_t001	transcript:Vitvi07g01278_t002	  3e-26
148- 11:	transcript:Vitvi18g00894_t001	transcript:Vitvi07g01275_t001	      0
148- 12:	transcript:Vitvi18g00897_t001	transcript:Vitvi07g01261_t001	  5e-63
148- 13:	transcript:Vitvi18g00901_t001	transcript:Vitvi07g01242_t001	  4e-21
## Alignment 149: score=390.0 e_value=3.5e-13 N=8 18&7 minus
149-  0:	transcript:Vitvi18g00056_t002	transcript:Vitvi07g01898_t001	      0
149-  1:	transcript:Vitvi18g00058_t001	transcript:Vitvi07g02702_t001	  2e-76
149-  2:	transcript:Vitvi18g00061_t001	transcript:Vitvi07g01896_t001	      0
149-  3:	transcript:Vitvi18g00065_t001	transcript:Vitvi07g04745_t001	  4e-55
149-  4:	transcript:Vitvi18g00067_t001	transcript:Vitvi07g01894_t001	  2e-66
149-  5:	transcript:Vitvi18g00069_t001	transcript:Vitvi07g01891_t001	      0
149-  6:	transcript:Vitvi18g00071_t001	transcript:Vitvi07g01890_t001	      0
149-  7:	transcript:Vitvi18g00072_t005	transcript:Vitvi07g01889_t001	      0
## Alignment 150: score=362.0 e_value=1.4e-15 N=8 18&7 minus
150-  0:	transcript:Vitvi18g00346_t001	transcript:Vitvi07g01807_t001	      0
150-  1:	transcript:Vitvi18g00358_t002	transcript:Vitvi07g01802_t001	  1e-74
150-  2:	transcript:Vitvi18g00359_t001	transcript:Vitvi07g01800_t001	 7e-151
150-  3:	transcript:Vitvi18g00360_t001	transcript:Vitvi07g01795_t001	      0
150-  4:	transcript:Vitvi18g02559_t001	transcript:Vitvi07g01794_t001	  3e-77
150-  5:	transcript:Vitvi18g00361_t001	transcript:Vitvi07g01792_t001	  2e-56
150-  6:	transcript:Vitvi18g00362_t001	transcript:Vitvi07g01783_t002	      0
150-  7:	transcript:Vitvi18g00363_t001	transcript:Vitvi07g01779_t001	      0
## Alignment 151: score=281.0 e_value=5.5e-12 N=7 19&19 plus
151-  0:	transcript:Vitvi19g00954_t001	transcript:Vitvi19g01028_t001	      0
151-  1:	transcript:Vitvi19g00958_t001	transcript:Vitvi19g04376_t001	      0
151-  2:	transcript:Vitvi19g00962_t001	transcript:Vitvi19g04389_t001	  5e-54
151-  3:	transcript:Vitvi19g02130_t001	transcript:Vitvi19g04392_t001	 7e-141
151-  4:	transcript:Vitvi19g00978_t001	transcript:Vitvi19g02208_t001	      0
151-  5:	transcript:Vitvi19g04353_t001	transcript:Vitvi19g01371_t001	  7e-63
151-  6:	transcript:Vitvi19g01005_t001	transcript:Vitvi19g04395_t001	      0
## Alignment 152: score=332.0 e_value=5.1e-15 N=8 19&19 minus
152-  0:	transcript:Vitvi19g00958_t001	transcript:Vitvi19g02212_t001	      0
152-  1:	transcript:Vitvi19g00962_t001	transcript:Vitvi19g04393_t001	  2e-60
152-  2:	transcript:Vitvi19g00975_t001	transcript:Vitvi19g01371_t001	  2e-52
152-  3:	transcript:Vitvi19g00978_t001	transcript:Vitvi19g02208_t001	      0
152-  4:	transcript:Vitvi19g04339_t001	transcript:Vitvi19g04392_t001	 3e-124
152-  5:	transcript:Vitvi19g02140_t001	transcript:Vitvi19g04389_t001	  1e-46
152-  6:	transcript:Vitvi19g01005_t001	transcript:Vitvi19g04387_t001	      0
152-  7:	transcript:Vitvi19g04361_t001	transcript:Vitvi19g04373_t001	      0
## Alignment 153: score=262.0 e_value=6.2e-14 N=7 19&19 minus
153-  0:	transcript:Vitvi19g04508_t001	transcript:Vitvi19g04581_t001	  1e-28
153-  1:	transcript:Vitvi19g04517_t001	transcript:Vitvi19g02300_t001	  6e-82
153-  2:	transcript:Vitvi19g02270_t001	transcript:Vitvi19g01610_t001	  4e-49
153-  3:	transcript:Vitvi19g01565_t001	transcript:Vitvi19g01586_t001	  2e-17
153-  4:	transcript:Vitvi19g01571_t001	transcript:Vitvi19g04559_t001	  9e-24
153-  5:	transcript:Vitvi19g01577_t001	transcript:Vitvi19g04558_t001	  2e-80
153-  6:	transcript:Vitvi19g01578_t001	transcript:Vitvi19g02279_t001	      0
## Alignment 154: score=317.0 e_value=3e-23 N=7 2&2 minus
154-  0:	transcript:Vitvi02g01537_t001	transcript:Vitvi02g04284_t001	 2e-117
154-  1:	transcript:Vitvi02g04256_t001	transcript:Vitvi02g04280_t001	  2e-13
154-  2:	transcript:Vitvi02g00896_t001	transcript:Vitvi02g04268_t001	 2e-105
154-  3:	transcript:Vitvi02g00897_t001	transcript:Vitvi02g04266_t001	 5e-102
154-  4:	transcript:Vitvi02g04258_t001	transcript:Vitvi02g04265_t001	  2e-58
154-  5:	transcript:Vitvi02g04259_t001	transcript:Vitvi02g04264_t001	  3e-43
154-  6:	transcript:Vitvi02g04260_t001	transcript:Vitvi02g04263_t001	  7e-67
## Alignment 155: score=433.0 e_value=6.6e-19 N=9 2&9 plus
155-  0:	transcript:Vitvi02g00893_t001	transcript:Vitvi09g04409_t001	  8e-47
155-  1:	transcript:Vitvi02g01542_t001	transcript:Vitvi09g04410_t001	  1e-86
155-  2:	transcript:Vitvi02g00896_t001	transcript:Vitvi09g04411_t001	  8e-45
155-  3:	transcript:Vitvi02g00897_t001	transcript:Vitvi09g04413_t001	 2e-107
155-  4:	transcript:Vitvi02g04260_t001	transcript:Vitvi09g04417_t001	  2e-56
155-  5:	transcript:Vitvi02g04261_t001	transcript:Vitvi09g04418_t001	 3e-141
155-  6:	transcript:Vitvi02g04266_t001	transcript:Vitvi09g01047_t001	  2e-89
155-  7:	transcript:Vitvi02g04268_t001	transcript:Vitvi09g01823_t001	 8e-105
155-  8:	transcript:Vitvi02g04269_t001	transcript:Vitvi09g04424_t001	  9e-65
## Alignment 156: score=374.0 e_value=2.8e-19 N=8 2&9 minus
156-  0:	transcript:Vitvi02g00893_t001	transcript:Vitvi09g04424_t001	 2e-160
156-  1:	transcript:Vitvi02g01542_t001	transcript:Vitvi09g01823_t001	  3e-93
156-  2:	transcript:Vitvi02g04252_t001	transcript:Vitvi09g04423_t001	  3e-18
156-  3:	transcript:Vitvi02g00896_t001	transcript:Vitvi09g01047_t001	  6e-96
156-  4:	transcript:Vitvi02g04261_t001	transcript:Vitvi09g04418_t001	 3e-141
156-  5:	transcript:Vitvi02g04266_t001	transcript:Vitvi09g04413_t001	  6e-99
156-  6:	transcript:Vitvi02g04267_t001	transcript:Vitvi09g04412_t001	  2e-95
156-  7:	transcript:Vitvi02g04270_t001	transcript:Vitvi09g04399_t001	  4e-76
## Alignment 157: score=400.0 e_value=6.7e-14 N=8 2&Un plus
157-  0:	transcript:Vitvi02g00454_t001	transcript:Vitvi00g04333_t001	      0
157-  1:	transcript:Vitvi02g04115_t001	transcript:Vitvi00g04334_t001	      0
157-  2:	transcript:Vitvi02g04116_t001	transcript:Vitvi00g04335_t001	      0
157-  3:	transcript:Vitvi02g04117_t001	transcript:Vitvi00g04336_t001	      0
157-  4:	transcript:Vitvi02g04118_t001	transcript:Vitvi00g04337_t001	      0
157-  5:	transcript:Vitvi02g04119_t001	transcript:Vitvi00g04338_t001	      0
157-  6:	transcript:Vitvi02g04120_t001	transcript:Vitvi00g04339_t001	      0
157-  7:	transcript:Vitvi02g00459_t001	transcript:Vitvi00g04340_t001	 2e-104
## Alignment 158: score=367.0 e_value=2.5e-25 N=8 2&Un plus
158-  0:	transcript:Vitvi02g01542_t001	transcript:Vitvi00g04098_t001	  5e-88
158-  1:	transcript:Vitvi02g00896_t001	transcript:Vitvi00g04099_t001	 9e-104
158-  2:	transcript:Vitvi02g00897_t001	transcript:Vitvi00g04101_t001	  3e-77
158-  3:	transcript:Vitvi02g04258_t001	transcript:Vitvi00g04103_t001	  2e-57
158-  4:	transcript:Vitvi02g04259_t001	transcript:Vitvi00g04104_t001	  3e-45
158-  5:	transcript:Vitvi02g04260_t001	transcript:Vitvi00g04105_t001	  2e-48
158-  6:	transcript:Vitvi02g04261_t001	transcript:Vitvi00g04106_t001	  4e-66
158-  7:	transcript:Vitvi02g04280_t001	transcript:Vitvi00g04131_t001	  2e-66
## Alignment 159: score=911.0 e_value=2e-63 N=21 3&4 plus
159-  0:	transcript:Vitvi03g00119_t001	transcript:Vitvi04g01466_t001	  6e-44
159-  1:	transcript:Vitvi03g00120_t001	transcript:Vitvi04g01467_t001	      0
159-  2:	transcript:Vitvi03g00121_t001	transcript:Vitvi04g01469_t001	  9e-49
159-  3:	transcript:Vitvi03g00123_t001	transcript:Vitvi04g01470_t001	 5e-121
159-  4:	transcript:Vitvi03g00133_t001	transcript:Vitvi04g01482_t001	      0
159-  5:	transcript:Vitvi03g00135_t001	transcript:Vitvi04g01484_t001	      0
159-  6:	transcript:Vitvi03g00136_t001	transcript:Vitvi04g01486_t001	 6e-126
159-  7:	transcript:Vitvi03g00137_t001	transcript:Vitvi04g04391_t001	  1e-32
159-  8:	transcript:Vitvi03g00139_t002	transcript:Vitvi04g01493_t001	      0
159-  9:	transcript:Vitvi03g00141_t001	transcript:Vitvi04g04394_t001	  3e-59
159- 10:	transcript:Vitvi03g00143_t001	transcript:Vitvi04g01498_t001	 8e-127
159- 11:	transcript:Vitvi03g01400_t001	transcript:Vitvi04g01500_t001	  1e-15
159- 12:	transcript:Vitvi03g00148_t001	transcript:Vitvi04g02170_t001	  5e-80
159- 13:	transcript:Vitvi03g00152_t001	transcript:Vitvi04g04398_t001	  2e-60
159- 14:	transcript:Vitvi03g00167_t001	transcript:Vitvi04g02280_t001	      0
159- 15:	transcript:Vitvi03g00168_t001	transcript:Vitvi04g04402_t001	      0
159- 16:	transcript:Vitvi03g00183_t001	transcript:Vitvi04g01519_t001	  5e-66
159- 17:	transcript:Vitvi03g01416_t001	transcript:Vitvi04g04418_t001	  6e-23
159- 18:	transcript:Vitvi03g00199_t003	transcript:Vitvi04g04429_t001	  2e-48
159- 19:	transcript:Vitvi03g00206_t001	transcript:Vitvi04g02300_t001	  4e-52
159- 20:	transcript:Vitvi03g00207_t001	transcript:Vitvi04g01511_t001	  1e-98
## Alignment 160: score=571.0 e_value=6.1e-33 N=13 3&4 plus
160-  0:	transcript:Vitvi03g04008_t001	transcript:Vitvi04g01382_t001	  6e-48
160-  1:	transcript:Vitvi03g00009_t001	transcript:Vitvi04g01389_t001	      0
160-  2:	transcript:Vitvi03g00024_t001	transcript:Vitvi04g01399_t001	  1e-60
160-  3:	transcript:Vitvi03g00037_t001	transcript:Vitvi04g01410_t001	  5e-91
160-  4:	transcript:Vitvi03g00038_t001	transcript:Vitvi04g01412_t001	      0
160-  5:	transcript:Vitvi03g01326_t001	transcript:Vitvi04g02143_t002	 1e-101
160-  6:	transcript:Vitvi03g00042_t001	transcript:Vitvi04g01414_t002	      0
160-  7:	transcript:Vitvi03g00048_t001	transcript:Vitvi04g01421_t001	      0
160-  8:	transcript:Vitvi03g00049_t001	transcript:Vitvi04g01423_t003	  3e-99
160-  9:	transcript:Vitvi03g00050_t001	transcript:Vitvi04g01425_t003	      0
160- 10:	transcript:Vitvi03g00057_t001	transcript:Vitvi04g01429_t001	 8e-175
160- 11:	transcript:Vitvi03g00064_t001	transcript:Vitvi04g01441_t001	  1e-62
160- 12:	transcript:Vitvi03g00065_t001	transcript:Vitvi04g01442_t001	 3e-143
## Alignment 161: score=1020.0 e_value=1.4e-71 N=24 3&4 minus
161-  0:	transcript:Vitvi03g01481_t001	transcript:Vitvi04g01368_t001	  3e-13
161-  1:	transcript:Vitvi03g00292_t001	transcript:Vitvi04g01363_t001	  1e-51
161-  2:	transcript:Vitvi03g00294_t001	transcript:Vitvi04g01360_t001	      0
161-  3:	transcript:Vitvi03g00298_t001	transcript:Vitvi04g01353_t001	      0
161-  4:	transcript:Vitvi03g00299_t001	transcript:Vitvi04g02117_t001	  7e-59
161-  5:	transcript:Vitvi03g00301_t001	transcript:Vitvi04g02116_t001	  4e-20
161-  6:	transcript:Vitvi03g00302_t001	transcript:Vitvi04g01337_t001	  1e-58
161-  7:	transcript:Vitvi03g00307_t003	transcript:Vitvi04g01323_t002	 6e-102
161-  8:	transcript:Vitvi03g00311_t001	transcript:Vitvi04g01319_t001	 3e-138
161-  9:	transcript:Vitvi03g00315_t001	transcript:Vitvi04g01312_t001	 2e-104
161- 10:	transcript:Vitvi03g01495_t001	transcript:Vitvi04g01309_t001	  2e-41
161- 11:	transcript:Vitvi03g00319_t001	transcript:Vitvi04g01303_t001	 4e-103
161- 12:	transcript:Vitvi03g00321_t001	transcript:Vitvi04g01300_t001	 6e-125
161- 13:	transcript:Vitvi03g00345_t001	transcript:Vitvi04g01269_t001	      0
161- 14:	transcript:Vitvi03g00355_t001	transcript:Vitvi04g02101_t001	  4e-89
161- 15:	transcript:Vitvi03g00359_t001	transcript:Vitvi04g01263_t001	      0
161- 16:	transcript:Vitvi03g01512_t001	transcript:Vitvi04g02099_t001	  3e-89
161- 17:	transcript:Vitvi03g04127_t001	transcript:Vitvi04g02098_t001	  9e-26
161- 18:	transcript:Vitvi03g00365_t001	transcript:Vitvi04g01243_t001	 2e-137
161- 19:	transcript:Vitvi03g04128_t001	transcript:Vitvi04g01236_t003	 1e-121
161- 20:	transcript:Vitvi03g00368_t001	transcript:Vitvi04g01231_t001	      0
161- 21:	transcript:Vitvi03g00369_t001	transcript:Vitvi04g01228_t001	 2e-163
161- 22:	transcript:Vitvi03g00372_t001	transcript:Vitvi04g01223_t001	  1e-96
161- 23:	transcript:Vitvi03g00389_t001	transcript:Vitvi04g02094_t001	  1e-20
## Alignment 162: score=377.0 e_value=3.2e-14 N=8 3&7 plus
162-  0:	transcript:Vitvi03g04147_t001	transcript:Vitvi07g04502_t001	  1e-29
162-  1:	transcript:Vitvi03g04151_t001	transcript:Vitvi07g04503_t001	  2e-13
162-  2:	transcript:Vitvi03g00416_t001	transcript:Vitvi07g01291_t001	  6e-41
162-  3:	transcript:Vitvi03g00419_t001	transcript:Vitvi07g01293_t001	  2e-26
162-  4:	transcript:Vitvi03g00423_t001	transcript:Vitvi07g01296_t001	 6e-104
162-  5:	transcript:Vitvi03g00430_t001	transcript:Vitvi07g01298_t001	  6e-43
162-  6:	transcript:Vitvi03g00433_t001	transcript:Vitvi07g02512_t001	  1e-99
162-  7:	transcript:Vitvi03g04160_t001	transcript:Vitvi07g02513_t001	 6e-102
## Alignment 163: score=377.0 e_value=2e-15 N=8 3&7 plus
163-  0:	transcript:Vitvi03g00377_t001	transcript:Vitvi07g01261_t001	  4e-63
163-  1:	transcript:Vitvi03g00378_t001	transcript:Vitvi07g01264_t001	      0
163-  2:	transcript:Vitvi03g00380_t001	transcript:Vitvi07g02502_t001	  5e-19
163-  3:	transcript:Vitvi03g01518_t001	transcript:Vitvi07g01267_t001	  2e-55
163-  4:	transcript:Vitvi03g00384_t001	transcript:Vitvi07g01274_t001	  6e-79
163-  5:	transcript:Vitvi03g00389_t001	transcript:Vitvi07g01276_t001	 5e-111
163-  6:	transcript:Vitvi03g00397_t001	transcript:Vitvi07g01286_t001	      0
163-  7:	transcript:Vitvi03g00398_t001	transcript:Vitvi07g01287_t001	      0
## Alignment 164: score=295.0 e_value=5.3e-12 N=7 3&7 plus
164-  0:	transcript:Vitvi03g01681_t001	transcript:Vitvi07g01387_t001	  5e-72
164-  1:	transcript:Vitvi03g00813_t001	transcript:Vitvi07g04627_t001	  3e-55
164-  2:	transcript:Vitvi03g00819_t001	transcript:Vitvi07g01520_t001	 1e-114
164-  3:	transcript:Vitvi03g00845_t001	transcript:Vitvi07g01524_t001	      0
164-  4:	transcript:Vitvi03g00847_t003	transcript:Vitvi07g04637_t001	  3e-34
164-  5:	transcript:Vitvi03g00855_t004	transcript:Vitvi07g01541_t001	  3e-36
164-  6:	transcript:Vitvi03g04288_t001	transcript:Vitvi07g01536_t001	  4e-94
## Alignment 165: score=981.0 e_value=7.5e-62 N=22 3&7 minus
165-  0:	transcript:Vitvi03g00477_t001	transcript:Vitvi07g01773_t001	      0
165-  1:	transcript:Vitvi03g01562_t001	transcript:Vitvi07g02667_t002	  4e-54
165-  2:	transcript:Vitvi03g04176_t001	transcript:Vitvi07g01762_t001	  6e-34
165-  3:	transcript:Vitvi03g00493_t001	transcript:Vitvi07g01761_t001	  1e-18
165-  4:	transcript:Vitvi03g00500_t001	transcript:Vitvi07g04718_t001	  2e-40
165-  5:	transcript:Vitvi03g00508_t001	transcript:Vitvi07g01751_t001	      0
165-  6:	transcript:Vitvi03g00517_t001	transcript:Vitvi07g01733_t001	      0
165-  7:	transcript:Vitvi03g00521_t001	transcript:Vitvi07g04713_t001	  4e-37
165-  8:	transcript:Vitvi03g00524_t001	transcript:Vitvi07g01723_t001	 2e-172
165-  9:	transcript:Vitvi03g00528_t001	transcript:Vitvi07g01710_t001	      0
165- 10:	transcript:Vitvi03g00529_t002	transcript:Vitvi07g01709_t001	      0
165- 11:	transcript:Vitvi03g00530_t002	transcript:Vitvi07g01707_t002	      0
165- 12:	transcript:Vitvi03g00531_t001	transcript:Vitvi07g01705_t001	      0
165- 13:	transcript:Vitvi03g00532_t001	transcript:Vitvi07g01703_t001	  2e-96
165- 14:	transcript:Vitvi03g00535_t001	transcript:Vitvi07g01697_t001	 5e-149
165- 15:	transcript:Vitvi03g00539_t001	transcript:Vitvi07g01690_t001	 2e-174
165- 16:	transcript:Vitvi03g00540_t001	transcript:Vitvi07g01686_t001	      0
165- 17:	transcript:Vitvi03g00542_t001	transcript:Vitvi07g01683_t001	 3e-179
165- 18:	transcript:Vitvi03g00553_t001	transcript:Vitvi07g01678_t001	      0
165- 19:	transcript:Vitvi03g00559_t001	transcript:Vitvi07g01676_t001	 2e-108
165- 20:	transcript:Vitvi03g00561_t001	transcript:Vitvi07g01673_t001	 3e-167
165- 21:	transcript:Vitvi03g04192_t001	transcript:Vitvi07g02650_t001	  1e-14
## Alignment 166: score=575.0 e_value=6.8e-31 N=13 3&7 minus
166-  0:	transcript:Vitvi03g00582_t001	transcript:Vitvi07g01645_t001	  5e-78
166-  1:	transcript:Vitvi03g00586_t001	transcript:Vitvi07g01644_t001	      0
166-  2:	transcript:Vitvi03g00593_t001	transcript:Vitvi07g01638_t001	  3e-31
166-  3:	transcript:Vitvi03g00595_t002	transcript:Vitvi07g01637_t001	      0
166-  4:	transcript:Vitvi03g00605_t001	transcript:Vitvi07g01631_t001	      0
166-  5:	transcript:Vitvi03g00609_t001	transcript:Vitvi07g01624_t001	 6e-151
166-  6:	transcript:Vitvi03g00618_t001	transcript:Vitvi07g01613_t001	 6e-152
166-  7:	transcript:Vitvi03g00628_t001	transcript:Vitvi07g01610_t001	  8e-63
166-  8:	transcript:Vitvi03g00629_t001	transcript:Vitvi07g01603_t003	      0
166-  9:	transcript:Vitvi03g00630_t001	transcript:Vitvi07g01602_t001	  8e-83
166- 10:	transcript:Vitvi03g00651_t001	transcript:Vitvi07g01590_t001	 7e-120
166- 11:	transcript:Vitvi03g00665_t001	transcript:Vitvi07g01577_t001	 2e-124
166- 12:	transcript:Vitvi03g00668_t001	transcript:Vitvi07g04670_t004	 5e-104
## Alignment 167: score=540.0 e_value=5.1e-27 N=11 3&Un minus
167-  0:	transcript:Vitvi03g04332_t001	transcript:Vitvi00g04125_t001	  2e-75
167-  1:	transcript:Vitvi03g04335_t001	transcript:Vitvi00g04122_t001	      0
167-  2:	transcript:Vitvi03g04339_t001	transcript:Vitvi00g04121_t001	      0
167-  3:	transcript:Vitvi03g04340_t001	transcript:Vitvi00g04120_t001	  4e-50
167-  4:	transcript:Vitvi03g04341_t001	transcript:Vitvi00g04119_t001	  2e-20
167-  5:	transcript:Vitvi03g04342_t001	transcript:Vitvi00g04118_t001	 1e-116
167-  6:	transcript:Vitvi03g04343_t001	transcript:Vitvi00g04117_t001	 3e-105
167-  7:	transcript:Vitvi03g04344_t001	transcript:Vitvi00g04115_t001	 7e-118
167-  8:	transcript:Vitvi03g04345_t001	transcript:Vitvi00g04114_t001	  6e-74
167-  9:	transcript:Vitvi03g04346_t001	transcript:Vitvi00g04110_t001	  5e-96
167- 10:	transcript:Vitvi03g04348_t001	transcript:Vitvi00g04109_t001	  1e-51
## Alignment 168: score=270.0 e_value=7.7e-11 N=6 3&Un minus
168-  0:	transcript:Vitvi03g01765_t001	transcript:Vitvi00g04117_t001	  1e-33
168-  1:	transcript:Vitvi03g04327_t001	transcript:Vitvi00g04114_t001	  1e-54
168-  2:	transcript:Vitvi03g04328_t001	transcript:Vitvi00g04111_t001	  9e-42
168-  3:	transcript:Vitvi03g04330_t001	transcript:Vitvi00g04109_t001	  5e-53
168-  4:	transcript:Vitvi03g04333_t001	transcript:Vitvi00g04108_t001	  5e-99
168-  5:	transcript:Vitvi03g04346_t001	transcript:Vitvi00g04084_t001	  2e-46
## Alignment 169: score=1066.0 e_value=1e-77 N=25 4&9 plus
169-  0:	transcript:Vitvi04g00421_t001	transcript:Vitvi09g04147_t001	  2e-43
169-  1:	transcript:Vitvi04g00423_t001	transcript:Vitvi09g00462_t001	      0
169-  2:	transcript:Vitvi04g04108_t001	transcript:Vitvi09g04152_t001	      0
169-  3:	transcript:Vitvi04g00439_t001	transcript:Vitvi09g00500_t001	      0
169-  4:	transcript:Vitvi04g00442_t001	transcript:Vitvi09g00512_t001	      0
169-  5:	transcript:Vitvi04g04112_t001	transcript:Vitvi09g00513_t001	 1e-165
169-  6:	transcript:Vitvi04g00451_t001	transcript:Vitvi09g01645_t001	  1e-58
169-  7:	transcript:Vitvi04g00454_t001	transcript:Vitvi09g00518_t001	 8e-155
169-  8:	transcript:Vitvi04g00455_t001	transcript:Vitvi09g00519_t001	  2e-55
169-  9:	transcript:Vitvi04g01894_t001	transcript:Vitvi09g04170_t001	  3e-72
169- 10:	transcript:Vitvi04g01897_t001	transcript:Vitvi09g00530_t001	  3e-98
169- 11:	transcript:Vitvi04g00462_t001	transcript:Vitvi09g00550_t001	  7e-90
169- 12:	transcript:Vitvi04g01899_t001	transcript:Vitvi09g04178_t001	  9e-73
169- 13:	transcript:Vitvi04g00467_t001	transcript:Vitvi09g00573_t001	  9e-73
169- 14:	transcript:Vitvi04g00474_t001	transcript:Vitvi09g00588_t001	      0
169- 15:	transcript:Vitvi04g00476_t001	transcript:Vitvi09g00591_t001	  4e-58
169- 16:	transcript:Vitvi04g00479_t001	transcript:Vitvi09g00593_t001	  5e-75
169- 17:	transcript:Vitvi04g00480_t001	transcript:Vitvi09g00595_t001	      0
169- 18:	transcript:Vitvi04g00481_t003	transcript:Vitvi09g04185_t001	  6e-52
169- 19:	transcript:Vitvi04g00485_t001	transcript:Vitvi09g00604_t001	      0
169- 20:	transcript:Vitvi04g00495_t001	transcript:Vitvi09g00625_t001	  1e-42
169- 21:	transcript:Vitvi04g00497_t001	transcript:Vitvi09g00627_t001	      0
169- 22:	transcript:Vitvi04g00499_t001	transcript:Vitvi09g00629_t002	 5e-114
169- 23:	transcript:Vitvi04g00500_t001	transcript:Vitvi09g00644_t001	      0
169- 24:	transcript:Vitvi04g00504_t001	transcript:Vitvi09g00649_t001	      0
## Alignment 170: score=354.0 e_value=1.9e-17 N=9 4&9 plus
170-  0:	transcript:Vitvi04g00284_t001	transcript:Vitvi09g00308_t001	  1e-79
170-  1:	transcript:Vitvi04g00287_t001	transcript:Vitvi09g00310_t001	      0
170-  2:	transcript:Vitvi04g00289_t001	transcript:Vitvi09g00311_t001	 8e-147
170-  3:	transcript:Vitvi04g01845_t001	transcript:Vitvi09g00321_t001	  2e-31
170-  4:	transcript:Vitvi04g00306_t001	transcript:Vitvi09g00331_t001	      0
170-  5:	transcript:Vitvi04g00310_t001	transcript:Vitvi09g00340_t001	      0
170-  6:	transcript:Vitvi04g01850_t001	transcript:Vitvi09g00343_t001	  9e-46
170-  7:	transcript:Vitvi04g00334_t001	transcript:Vitvi09g00350_t001	      0
170-  8:	transcript:Vitvi04g01858_t001	transcript:Vitvi09g00370_t001	  3e-62
## Alignment 171: score=364.0 e_value=6.2e-14 N=8 4&9 minus
171-  0:	transcript:Vitvi04g01778_t003	transcript:Vitvi09g01550_t006	 2e-114
171-  1:	transcript:Vitvi04g00051_t001	transcript:Vitvi09g00226_t001	      0
171-  2:	transcript:Vitvi04g00052_t001	transcript:Vitvi09g00225_t001	 1e-141
171-  3:	transcript:Vitvi04g00056_t001	transcript:Vitvi09g00223_t001	      0
171-  4:	transcript:Vitvi04g00064_t001	transcript:Vitvi09g01545_t001	  2e-80
171-  5:	transcript:Vitvi04g04026_t001	transcript:Vitvi09g00209_t001	  2e-64
171-  6:	transcript:Vitvi04g00068_t001	transcript:Vitvi09g00208_t001	      0
171-  7:	transcript:Vitvi04g00071_t001	transcript:Vitvi09g01542_t002	 2e-134
## Alignment 172: score=338.0 e_value=1.8e-15 N=8 4&9 minus
172-  0:	transcript:Vitvi04g00527_t001	transcript:Vitvi09g00827_t001	 3e-101
172-  1:	transcript:Vitvi04g00528_t002	transcript:Vitvi09g00826_t001	  1e-70
172-  2:	transcript:Vitvi04g00530_t002	transcript:Vitvi09g00817_t001	 3e-101
172-  3:	transcript:Vitvi04g00540_t001	transcript:Vitvi09g00805_t001	  5e-24
172-  4:	transcript:Vitvi04g00552_t001	transcript:Vitvi09g00791_t001	  3e-45
172-  5:	transcript:Vitvi04g00556_t001	transcript:Vitvi09g00773_t001	 2e-160
172-  6:	transcript:Vitvi04g00557_t001	transcript:Vitvi09g00772_t001	  1e-68
172-  7:	transcript:Vitvi04g00567_t001	transcript:Vitvi09g00753_t002	      0
## Alignment 173: score=317.0 e_value=8e-12 N=7 4&9 minus
173-  0:	transcript:Vitvi04g00408_t001	transcript:Vitvi09g00499_t001	      0
173-  1:	transcript:Vitvi04g00409_t001	transcript:Vitvi09g04160_t001	  3e-87
173-  2:	transcript:Vitvi04g00416_t001	transcript:Vitvi09g00490_t001	 3e-114
173-  3:	transcript:Vitvi04g00423_t001	transcript:Vitvi09g00462_t001	      0
173-  4:	transcript:Vitvi04g04108_t001	transcript:Vitvi09g04148_t001	      0
173-  5:	transcript:Vitvi04g00433_t001	transcript:Vitvi09g00454_t001	  7e-78
173-  6:	transcript:Vitvi04g00435_t001	transcript:Vitvi09g00452_t001	 9e-125
## Alignment 174: score=278.0 e_value=5.1e-09 N=6 4&9 minus
174-  0:	transcript:Vitvi04g01805_t001	transcript:Vitvi09g00134_t001	      0
174-  1:	transcript:Vitvi04g00140_t001	transcript:Vitvi09g01518_t001	 7e-140
174-  2:	transcript:Vitvi04g00145_t001	transcript:Vitvi09g00126_t001	 5e-111
174-  3:	transcript:Vitvi04g00149_t001	transcript:Vitvi09g00119_t001	 5e-163
174-  4:	transcript:Vitvi04g00155_t001	transcript:Vitvi09g00112_t001	  9e-72
174-  5:	transcript:Vitvi04g00160_t001	transcript:Vitvi09g00110_t001	  1e-92
## Alignment 175: score=274.0 e_value=9.2e-09 N=6 4&9 minus
175-  0:	transcript:Vitvi04g00005_t001	transcript:Vitvi09g00307_t001	  1e-63
175-  1:	transcript:Vitvi04g00006_t001	transcript:Vitvi09g00306_t002	      0
175-  2:	transcript:Vitvi04g00007_t001	transcript:Vitvi09g00305_t001	  2e-97
175-  3:	transcript:Vitvi04g00009_t001	transcript:Vitvi09g00301_t001	      0
175-  4:	transcript:Vitvi04g00012_t001	transcript:Vitvi09g00290_t001	  2e-76
175-  5:	transcript:Vitvi04g00013_t002	transcript:Vitvi09g00281_t001	 5e-109
## Alignment 176: score=305.0 e_value=4.9e-12 N=7 5&5 plus
176-  0:	transcript:Vitvi05g02131_t001	transcript:Vitvi05g01437_t001	      0
176-  1:	transcript:Vitvi05g04391_t001	transcript:Vitvi05g02157_t001	  4e-24
176-  2:	transcript:Vitvi05g01412_t001	transcript:Vitvi05g04428_t001	  4e-31
176-  3:	transcript:Vitvi05g02141_t001	transcript:Vitvi05g01453_t001	 8e-102
176-  4:	transcript:Vitvi05g04399_t001	transcript:Vitvi05g04435_t001	  6e-38
176-  5:	transcript:Vitvi05g04402_t001	transcript:Vitvi05g01459_t001	  9e-59
176-  6:	transcript:Vitvi05g02146_t001	transcript:Vitvi05g02168_t001	 1e-170
## Alignment 177: score=373.0 e_value=9.2e-17 N=8 5&5 minus
177-  0:	transcript:Vitvi05g00181_t001	transcript:Vitvi05g00235_t001	  2e-82
177-  1:	transcript:Vitvi05g04044_t001	transcript:Vitvi05g04073_t001	      0
177-  2:	transcript:Vitvi05g04045_t001	transcript:Vitvi05g04072_t001	      0
177-  3:	transcript:Vitvi05g00231_t001	transcript:Vitvi05g04071_t001	  1e-96
177-  4:	transcript:Vitvi05g00229_t001	transcript:Vitvi05g00183_t001	      0
177-  5:	transcript:Vitvi05g00186_t002	transcript:Vitvi05g04070_t001	  1e-99
177-  6:	transcript:Vitvi05g00206_t001	transcript:Vitvi05g04059_t001	  4e-43
177-  7:	transcript:Vitvi05g04051_t001	transcript:Vitvi05g04053_t001	  3e-46
## Alignment 178: score=298.0 e_value=1.2e-11 N=7 5&5 minus
178-  0:	transcript:Vitvi05g04473_t001	transcript:Vitvi05g02237_t001	  3e-28
178-  1:	transcript:Vitvi05g04476_t001	transcript:Vitvi05g02235_t001	  3e-22
178-  2:	transcript:Vitvi05g01522_t001	transcript:Vitvi05g02234_t001	      0
178-  3:	transcript:Vitvi05g02212_t001	transcript:Vitvi05g02233_t001	      0
178-  4:	transcript:Vitvi05g04488_t001	transcript:Vitvi05g04506_t001	      0
178-  5:	transcript:Vitvi05g02213_t001	transcript:Vitvi05g02223_t001	      0
178-  6:	transcript:Vitvi05g02215_t001	transcript:Vitvi05g02219_t001	      0
## Alignment 179: score=1804.0 e_value=7.2e-141 N=40 5&7 plus
179-  0:	transcript:Vitvi05g00009_t001	transcript:Vitvi07g00325_t001	      0
179-  1:	transcript:Vitvi05g00010_t001	transcript:Vitvi07g00330_t001	  3e-64
179-  2:	transcript:Vitvi05g00033_t001	transcript:Vitvi07g00346_t001	 2e-130
179-  3:	transcript:Vitvi05g01742_t002	transcript:Vitvi07g00347_t001	 1e-142
179-  4:	transcript:Vitvi05g00041_t001	transcript:Vitvi07g00348_t001	  1e-60
179-  5:	transcript:Vitvi05g00045_t001	transcript:Vitvi07g00353_t001	      0
179-  6:	transcript:Vitvi05g00047_t001	transcript:Vitvi07g00354_t001	 8e-158
179-  7:	transcript:Vitvi05g01724_t001	transcript:Vitvi07g00357_t001	  2e-37
179-  8:	transcript:Vitvi05g00053_t001	transcript:Vitvi07g02210_t001	 4e-123
179-  9:	transcript:Vitvi05g00061_t001	transcript:Vitvi07g00363_t001	      0
179- 10:	transcript:Vitvi05g00065_t001	transcript:Vitvi07g00365_t001	  1e-60
179- 11:	transcript:Vitvi05g01752_t001	transcript:Vitvi07g00367_t001	  5e-48
179- 12:	transcript:Vitvi05g00073_t002	transcript:Vitvi07g00370_t001	 2e-152
179- 13:	transcript:Vitvi05g01762_t001	transcript:Vitvi07g04089_t001	  8e-16
179- 14:	transcript:Vitvi05g00075_t001	transcript:Vitvi07g00374_t001	 6e-116
179- 15:	transcript:Vitvi05g00076_t001	transcript:Vitvi07g00375_t001	      0
179- 16:	transcript:Vitvi05g00077_t001	transcript:Vitvi07g02214_t001	  1e-39
179- 17:	transcript:Vitvi05g04017_t001	transcript:Vitvi07g00381_t001	  5e-38
179- 18:	transcript:Vitvi05g01765_t001	transcript:Vitvi07g00382_t001	      0
179- 19:	transcript:Vitvi05g00081_t002	transcript:Vitvi07g00384_t001	      0
179- 20:	transcript:Vitvi05g01766_t001	transcript:Vitvi07g02216_t001	  4e-20
179- 21:	transcript:Vitvi05g00084_t001	transcript:Vitvi07g00393_t001	  9e-77
179- 22:	transcript:Vitvi05g00089_t001	transcript:Vitvi07g00401_t001	      0
179- 23:	transcript:Vitvi05g00097_t001	transcript:Vitvi07g00402_t001	 9e-139
179- 24:	transcript:Vitvi05g00098_t001	transcript:Vitvi07g00403_t001	  2e-36
179- 25:	transcript:Vitvi05g00106_t001	transcript:Vitvi07g00410_t002	      0
179- 26:	transcript:Vitvi05g00108_t001	transcript:Vitvi07g00413_t001	  1e-23
179- 27:	transcript:Vitvi05g00110_t001	transcript:Vitvi07g00418_t001	  2e-66
179- 28:	transcript:Vitvi05g00112_t001	transcript:Vitvi07g04099_t001	  3e-33
179- 29:	transcript:Vitvi05g00114_t001	transcript:Vitvi07g00423_t001.3.6037826e	 2e-142
179- 30:	transcript:Vitvi05g01772_t001	transcript:Vitvi07g02228_t001	  8e-33
179- 31:	transcript:Vitvi05g00127_t001	transcript:Vitvi07g00428_t001	      0
179- 32:	transcript:Vitvi05g00139_t001	transcript:Vitvi07g00431_t001	      0
179- 33:	transcript:Vitvi05g01783_t001	transcript:Vitvi07g02230_t001	  1e-30
179- 34:	transcript:Vitvi05g00145_t001	transcript:Vitvi07g00434_t001	  4e-85
179- 35:	transcript:Vitvi05g00147_t001	transcript:Vitvi07g00435_t001	  4e-53
179- 36:	transcript:Vitvi05g00150_t001	transcript:Vitvi07g00439_t001	  1e-45
179- 37:	transcript:Vitvi05g00163_t001	transcript:Vitvi07g00453_t001	 6e-155
179- 38:	transcript:Vitvi05g00166_t001	transcript:Vitvi07g00455_t001	 2e-100
179- 39:	transcript:Vitvi05g00170_t001	transcript:Vitvi07g00457_t001	      0
## Alignment 180: score=1085.0 e_value=1.4e-70 N=24 5&7 plus
180-  0:	transcript:Vitvi05g00733_t001	transcript:Vitvi07g00594_t001	      0
180-  1:	transcript:Vitvi05g00739_t001	transcript:Vitvi07g00595_t002	  3e-83
180-  2:	transcript:Vitvi05g00742_t001	transcript:Vitvi07g04156_t001	  2e-67
180-  3:	transcript:Vitvi05g01732_t001	transcript:Vitvi07g00598_t001	  3e-96
180-  4:	transcript:Vitvi05g01958_t001	transcript:Vitvi07g02267_t001	  4e-14
180-  5:	transcript:Vitvi05g00757_t001	transcript:Vitvi07g00615_t001	  3e-93
180-  6:	transcript:Vitvi05g00759_t001	transcript:Vitvi07g00621_t002	      0
180-  7:	transcript:Vitvi05g00764_t001	transcript:Vitvi07g00626_t001	      0
180-  8:	transcript:Vitvi05g00767_t001	transcript:Vitvi07g00628_t001	      0
180-  9:	transcript:Vitvi05g01965_t001	transcript:Vitvi07g02274_t001	  1e-28
180- 10:	transcript:Vitvi05g00784_t001	transcript:Vitvi07g00636_t001	      0
180- 11:	transcript:Vitvi05g00788_t001	transcript:Vitvi07g00639_t001	  4e-39
180- 12:	transcript:Vitvi05g00790_t002	transcript:Vitvi07g00643_t001	      0
180- 13:	transcript:Vitvi05g00799_t001	transcript:Vitvi07g00652_t001	 2e-121
180- 14:	transcript:Vitvi05g00802_t001	transcript:Vitvi07g00656_t001	      0
180- 15:	transcript:Vitvi05g00812_t002	transcript:Vitvi07g00658_t002	 2e-162
180- 16:	transcript:Vitvi05g00815_t001	transcript:Vitvi07g00659_t001	  9e-48
180- 17:	transcript:Vitvi05g04210_t001	transcript:Vitvi07g04166_t001	 8e-100
180- 18:	transcript:Vitvi05g00821_t001	transcript:Vitvi07g00675_t001	      0
180- 19:	transcript:Vitvi05g00828_t001	transcript:Vitvi07g00676_t001	 8e-117
180- 20:	transcript:Vitvi05g00829_t001	transcript:Vitvi07g00677_t001	  2e-41
180- 21:	transcript:Vitvi05g00835_t002	transcript:Vitvi07g00683_t001	 8e-151
180- 22:	transcript:Vitvi05g00836_t002	transcript:Vitvi07g00684_t001	  5e-67
180- 23:	transcript:Vitvi05g00838_t001	transcript:Vitvi07g00687_t001	 1e-104
## Alignment 181: score=333.0 e_value=6.2e-16 N=8 5&7 plus
181-  0:	transcript:Vitvi05g01909_t001	transcript:Vitvi07g04139_t001	  5e-16
181-  1:	transcript:Vitvi05g01913_t001	transcript:Vitvi07g02261_t001	  7e-32
181-  2:	transcript:Vitvi05g01915_t001	transcript:Vitvi07g02262_t001	  6e-29
181-  3:	transcript:Vitvi05g01922_t001	transcript:Vitvi07g00576_t001	 2e-147
181-  4:	transcript:Vitvi05g00710_t001	transcript:Vitvi07g00578_t001	      0
181-  5:	transcript:Vitvi05g00713_t001	transcript:Vitvi07g00582_t001	 1e-150
181-  6:	transcript:Vitvi05g01722_t001	transcript:Vitvi07g02062_t001	  3e-32
181-  7:	transcript:Vitvi05g00715_t001	transcript:Vitvi07g02067_t001	  2e-78
## Alignment 182: score=257.0 e_value=5.6e-09 N=6 5&7 plus
182-  0:	transcript:Vitvi05g00296_t001	transcript:Vitvi07g00268_t001	      0
182-  1:	transcript:Vitvi05g00301_t001	transcript:Vitvi07g00272_t001	      0
182-  2:	transcript:Vitvi05g00309_t001	transcript:Vitvi07g00278_t001	  3e-58
182-  3:	transcript:Vitvi05g00313_t001	transcript:Vitvi07g00290_t001	  3e-44
182-  4:	transcript:Vitvi05g00319_t001	transcript:Vitvi07g00298_t001	  2e-50
182-  5:	transcript:Vitvi05g00321_t001	transcript:Vitvi07g00299_t001	      0
## Alignment 183: score=2734.0 e_value=2.7e-247 N=63 5&7 minus
183-  0:	transcript:Vitvi05g00299_t001	transcript:Vitvi07g00273_t001	  3e-71
183-  1:	transcript:Vitvi05g00301_t001	transcript:Vitvi07g00272_t001	      0
183-  2:	transcript:Vitvi05g00326_t001	transcript:Vitvi07g00269_t001	      0
183-  3:	transcript:Vitvi05g00333_t001	transcript:Vitvi07g00262_t002	      0
183-  4:	transcript:Vitvi05g00342_t001	transcript:Vitvi07g00255_t001	  1e-40
183-  5:	transcript:Vitvi05g00347_t004	transcript:Vitvi07g00253_t001	 2e-143
183-  6:	transcript:Vitvi05g00349_t001	transcript:Vitvi07g00251_t001	  3e-60
183-  7:	transcript:Vitvi05g01862_t002	transcript:Vitvi07g02159_t002	      0
183-  8:	transcript:Vitvi05g00359_t001	transcript:Vitvi07g00244_t001	      0
183-  9:	transcript:Vitvi05g00370_t001	transcript:Vitvi07g00230_t001	 2e-135
183- 10:	transcript:Vitvi05g00382_t001	transcript:Vitvi07g00211_t001	  3e-81
183- 11:	transcript:Vitvi05g00384_t001	transcript:Vitvi07g00209_t001	 2e-161
183- 12:	transcript:Vitvi05g01869_t001	transcript:Vitvi07g00207_t001	      0
183- 13:	transcript:Vitvi05g00386_t001	transcript:Vitvi07g00202_t001	      0
183- 14:	transcript:Vitvi05g00394_t001	transcript:Vitvi07g00193_t001	      0
183- 15:	transcript:Vitvi05g00398_t001	transcript:Vitvi07g00191_t001	 3e-121
183- 16:	transcript:Vitvi05g00403_t001	transcript:Vitvi07g00187_t001	      0
183- 17:	transcript:Vitvi05g00408_t001	transcript:Vitvi07g00184_t001	      0
183- 18:	transcript:Vitvi05g00410_t001	transcript:Vitvi07g02143_t001	 2e-119
183- 19:	transcript:Vitvi05g00413_t001	transcript:Vitvi07g00169_t001	      0
183- 20:	transcript:Vitvi05g00420_t001	transcript:Vitvi07g00158_t001	      0
183- 21:	transcript:Vitvi05g00421_t001	transcript:Vitvi07g00154_t001	 1e-127
183- 22:	transcript:Vitvi05g01875_t001	transcript:Vitvi07g00152_t001	 1e-136
183- 23:	transcript:Vitvi05g00430_t001	transcript:Vitvi07g00146_t001	 9e-135
183- 24:	transcript:Vitvi05g00437_t001	transcript:Vitvi07g00142_t001	      0
183- 25:	transcript:Vitvi05g00458_t002	transcript:Vitvi07g00134_t001	      0
183- 26:	transcript:Vitvi05g00467_t001	transcript:Vitvi07g02136_t001	  1e-47
183- 27:	transcript:Vitvi05g00469_t001	transcript:Vitvi07g00131_t001	      0
183- 28:	transcript:Vitvi05g00474_t001	transcript:Vitvi07g00125_t001	 2e-118
183- 29:	transcript:Vitvi05g01885_t001	transcript:Vitvi07g00123_t001	 2e-156
183- 30:	transcript:Vitvi05g00496_t001	transcript:Vitvi07g00120_t001	      0
183- 31:	transcript:Vitvi05g04117_t001	transcript:Vitvi07g04041_t001	 2e-111
183- 32:	transcript:Vitvi05g00509_t001	transcript:Vitvi07g04040_t001	  6e-67
183- 33:	transcript:Vitvi05g00510_t001	transcript:Vitvi07g00117_t001	 4e-105
183- 34:	transcript:Vitvi05g00517_t001	transcript:Vitvi07g00116_t001	  5e-59
183- 35:	transcript:Vitvi05g04122_t001	transcript:Vitvi07g00114_t001	 8e-101
183- 36:	transcript:Vitvi05g00527_t002	transcript:Vitvi07g00110_t001	  7e-11
183- 37:	transcript:Vitvi05g04126_t001	transcript:Vitvi07g04037_t001	  5e-15
183- 38:	transcript:Vitvi05g00532_t001	transcript:Vitvi07g02126_t001	  4e-16
183- 39:	transcript:Vitvi05g00533_t001	transcript:Vitvi07g00105_t001	      0
183- 40:	transcript:Vitvi05g00539_t003	transcript:Vitvi07g04032_t001	 2e-109
183- 41:	transcript:Vitvi05g00542_t001	transcript:Vitvi07g00094_t001	  2e-27
183- 42:	transcript:Vitvi05g00546_t001	transcript:Vitvi07g00091_t001	      0
183- 43:	transcript:Vitvi05g00554_t001	transcript:Vitvi07g00088_t001	      0
183- 44:	transcript:Vitvi05g00555_t001	transcript:Vitvi07g00087_t001	 2e-105
183- 45:	transcript:Vitvi05g00556_t001	transcript:Vitvi07g02114_t001	  2e-81
183- 46:	transcript:Vitvi05g00558_t002	transcript:Vitvi07g00082_t001	  8e-88
183- 47:	transcript:Vitvi05g00561_t001	transcript:Vitvi07g00078_t001	 3e-125
183- 48:	transcript:Vitvi05g00568_t001	transcript:Vitvi07g00074_t001	 5e-115
183- 49:	transcript:Vitvi05g00584_t001	transcript:Vitvi07g00071_t001	      0
183- 50:	transcript:Vitvi05g00605_t001	transcript:Vitvi07g00068_t001	  2e-79
183- 51:	transcript:Vitvi05g00606_t001	transcript:Vitvi07g00066_t001	      0
183- 52:	transcript:Vitvi05g00612_t001	transcript:Vitvi07g00062_t001	      0
183- 53:	transcript:Vitvi05g04150_t001	transcript:Vitvi07g00061_t002	 3e-165
183- 54:	transcript:Vitvi05g00616_t001	transcript:Vitvi07g00054_t001	      0
183- 55:	transcript:Vitvi05g00624_t001	transcript:Vitvi07g00046_t001	 2e-139
183- 56:	transcript:Vitvi05g00630_t001	transcript:Vitvi07g00042_t001	 1e-124
183- 57:	transcript:Vitvi05g00633_t002	transcript:Vitvi07g00032_t001	      0
183- 58:	transcript:Vitvi05g00634_t001	transcript:Vitvi07g00031_t001	 4e-159
183- 59:	transcript:Vitvi05g01906_t001	transcript:Vitvi07g00030_t001	  4e-59
183- 60:	transcript:Vitvi05g00641_t001	transcript:Vitvi07g00025_t001	 2e-105
183- 61:	transcript:Vitvi05g00642_t001	transcript:Vitvi07g00024_t001	  3e-25
183- 62:	transcript:Vitvi05g00648_t001	transcript:Vitvi07g00021_t001	      0
## Alignment 184: score=279.0 e_value=8.3e-12 N=7 5&7 minus
184-  0:	transcript:Vitvi05g01619_t001	transcript:Vitvi07g02982_t001	      0
184-  1:	transcript:Vitvi05g01640_t001	transcript:Vitvi07g01252_t001	  2e-18
184-  2:	transcript:Vitvi05g01655_t001	transcript:Vitvi07g04485_t002	      0
184-  3:	transcript:Vitvi05g01660_t001	transcript:Vitvi07g01247_t001	      0
184-  4:	transcript:Vitvi05g01676_t001	transcript:Vitvi07g01246_t001	 5e-153
184-  5:	transcript:Vitvi05g01679_t001	transcript:Vitvi07g02498_t001	 1e-161
184-  6:	transcript:Vitvi05g01683_t001	transcript:Vitvi07g01242_t001	      0
## Alignment 185: score=262.0 e_value=6.7e-09 N=6 5&7 minus
185-  0:	transcript:Vitvi05g00253_t001	transcript:Vitvi07g04131_t001	      0
185-  1:	transcript:Vitvi05g00261_t001	transcript:Vitvi07g00534_t001	      0
185-  2:	transcript:Vitvi05g01835_t001	transcript:Vitvi07g00532_t001	  2e-33
185-  3:	transcript:Vitvi05g00271_t001	transcript:Vitvi07g00521_t001	  3e-65
185-  4:	transcript:Vitvi05g00275_t001	transcript:Vitvi07g00515_t001	  7e-84
185-  5:	transcript:Vitvi05g00276_t001	transcript:Vitvi07g02249_t003	      0
## Alignment 186: score=1516.0 e_value=2.9e-110 N=33 6&8 plus
186-  0:	transcript:Vitvi06g01688_t001	transcript:Vitvi08g01163_t002	  1e-18
186-  1:	transcript:Vitvi06g00424_t001	transcript:Vitvi08g01165_t001	  4e-99
186-  2:	transcript:Vitvi06g04151_t001	transcript:Vitvi08g04213_t001	  1e-68
186-  3:	transcript:Vitvi06g00434_t001	transcript:Vitvi08g01176_t001	  3e-31
186-  4:	transcript:Vitvi06g00436_t001	transcript:Vitvi08g01179_t001	      0
186-  5:	transcript:Vitvi06g00439_t003	transcript:Vitvi08g01180_t001	  1e-90
186-  6:	transcript:Vitvi06g00443_t001	transcript:Vitvi08g02189_t001	      0
186-  7:	transcript:Vitvi06g00444_t001	transcript:Vitvi08g01182_t001	      0
186-  8:	transcript:Vitvi06g00449_t001	transcript:Vitvi08g01186_t001	 4e-112
186-  9:	transcript:Vitvi06g00451_t001	transcript:Vitvi08g01188_t001	      0
186- 10:	transcript:Vitvi06g00452_t001	transcript:Vitvi08g02191_t001	  2e-82
186- 11:	transcript:Vitvi06g00456_t001	transcript:Vitvi08g01194_t001	      0
186- 12:	transcript:Vitvi06g00460_t001	transcript:Vitvi08g01195_t001	 8e-142
186- 13:	transcript:Vitvi06g00463_t001	transcript:Vitvi08g01196_t001	  2e-12
186- 14:	transcript:Vitvi06g00466_t001	transcript:Vitvi08g02195_t001	  5e-60
186- 15:	transcript:Vitvi06g00473_t001	transcript:Vitvi08g01204_t004	      0
186- 16:	transcript:Vitvi06g00481_t001	transcript:Vitvi08g01206_t001	 4e-174
186- 17:	transcript:Vitvi06g00483_t001	transcript:Vitvi08g01209_t001	      0
186- 18:	transcript:Vitvi06g00487_t001	transcript:Vitvi08g01211_t001	      0
186- 19:	transcript:Vitvi06g00488_t001	transcript:Vitvi08g01213_t002	      0
186- 20:	transcript:Vitvi06g01569_t001	transcript:Vitvi08g01214_t001	      0
186- 21:	transcript:Vitvi06g00495_t001	transcript:Vitvi08g01217_t001	 9e-137
186- 22:	transcript:Vitvi06g00496_t001	transcript:Vitvi08g01218_t001	  2e-68
186- 23:	transcript:Vitvi06g00502_t001	transcript:Vitvi08g01232_t001	 8e-147
186- 24:	transcript:Vitvi06g00512_t001	transcript:Vitvi08g01241_t001	      0
186- 25:	transcript:Vitvi06g00513_t001	transcript:Vitvi08g01245_t001	      0
186- 26:	transcript:Vitvi06g00520_t001	transcript:Vitvi08g01248_t001	 2e-117
186- 27:	transcript:Vitvi06g01710_t001	transcript:Vitvi08g02203_t001	  2e-35
186- 28:	transcript:Vitvi06g00521_t001	transcript:Vitvi08g01249_t001	  6e-82
186- 29:	transcript:Vitvi06g01718_t001	transcript:Vitvi08g01250_t001	 6e-127
186- 30:	transcript:Vitvi06g04172_t001	transcript:Vitvi08g04238_t001	  6e-23
186- 31:	transcript:Vitvi06g04177_t001	transcript:Vitvi08g02206_t001	  5e-20
186- 32:	transcript:Vitvi06g00535_t001	transcript:Vitvi08g01256_t001	 7e-172
## Alignment 187: score=1473.0 e_value=2.6e-113 N=33 6&8 plus
187-  0:	transcript:Vitvi06g01753_t001	transcript:Vitvi08g00718_t001	  4e-35
187-  1:	transcript:Vitvi06g00680_t001	transcript:Vitvi08g00721_t001	 6e-112
187-  2:	transcript:Vitvi06g00686_t001	transcript:Vitvi08g00736_t001	  5e-71
187-  3:	transcript:Vitvi06g00688_t001	transcript:Vitvi08g00738_t001	      0
187-  4:	transcript:Vitvi06g00692_t003	transcript:Vitvi08g00752_t001	      0
187-  5:	transcript:Vitvi06g01759_t001	transcript:Vitvi08g00754_t001	  8e-86
187-  6:	transcript:Vitvi06g00701_t001.1.6037826e	transcript:Vitvi08g00757_t001	      0
187-  7:	transcript:Vitvi06g01761_t001	transcript:Vitvi08g02076_t001	  8e-16
187-  8:	transcript:Vitvi06g00720_t001	transcript:Vitvi08g00766_t001	 2e-176
187-  9:	transcript:Vitvi06g00724_t001	transcript:Vitvi08g00768_t001	  2e-45
187- 10:	transcript:Vitvi06g04232_t001	transcript:Vitvi08g00780_t001	  6e-14
187- 11:	transcript:Vitvi06g00737_t001	transcript:Vitvi08g00790_t001	      0
187- 12:	transcript:Vitvi06g00740_t001	transcript:Vitvi08g00791_t001	      0
187- 13:	transcript:Vitvi06g00741_t001	transcript:Vitvi08g00793_t001	      0
187- 14:	transcript:Vitvi06g00742_t001	transcript:Vitvi08g00794_t001	      0
187- 15:	transcript:Vitvi06g00744_t001	transcript:Vitvi08g00801_t001	 1e-158
187- 16:	transcript:Vitvi06g00745_t001	transcript:Vitvi08g00802_t001	  2e-33
187- 17:	transcript:Vitvi06g01772_t001	transcript:Vitvi08g02086_t001	  2e-30
187- 18:	transcript:Vitvi06g00759_t001	transcript:Vitvi08g00816_t001	      0
187- 19:	transcript:Vitvi06g00763_t001	transcript:Vitvi08g00820_t001	  3e-77
187- 20:	transcript:Vitvi06g00768_t001	transcript:Vitvi08g00821_t001	 1e-168
187- 21:	transcript:Vitvi06g00769_t001	transcript:Vitvi08g00823_t001	 1e-132
187- 22:	transcript:Vitvi06g01776_t001	transcript:Vitvi08g02089_t001	  2e-27
187- 23:	transcript:Vitvi06g00775_t003	transcript:Vitvi08g00828_t001	      0
187- 24:	transcript:Vitvi06g00779_t001	transcript:Vitvi08g00835_t001	      0
187- 25:	transcript:Vitvi06g00783_t001	transcript:Vitvi08g00840_t001	 9e-148
187- 26:	transcript:Vitvi06g00784_t001	transcript:Vitvi08g00843_t001	      0
187- 27:	transcript:Vitvi06g00785_t001	transcript:Vitvi08g00844_t001	      0
187- 28:	transcript:Vitvi06g00799_t001	transcript:Vitvi08g00853_t001	  7e-36
187- 29:	transcript:Vitvi06g00801_t001	transcript:Vitvi08g00857_t001	  9e-68
187- 30:	transcript:Vitvi06g04253_t001	transcript:Vitvi08g00859_t001	      0
187- 31:	transcript:Vitvi06g00811_t001	transcript:Vitvi08g04142_t002	 1e-106
187- 32:	transcript:Vitvi06g00812_t001	transcript:Vitvi08g00883_t004	      0
## Alignment 188: score=1081.0 e_value=4e-68 N=23 6&8 plus
188-  0:	transcript:Vitvi06g01723_t001	transcript:Vitvi08g04253_t006	  1e-26
188-  1:	transcript:Vitvi06g01724_t001	transcript:Vitvi08g02226_t002	  2e-90
188-  2:	transcript:Vitvi06g04187_t001	transcript:Vitvi08g02228_t001	  1e-55
188-  3:	transcript:Vitvi06g00556_t001	transcript:Vitvi08g01285_t001	  1e-80
188-  4:	transcript:Vitvi06g00558_t001	transcript:Vitvi08g01287_t001	  6e-52
188-  5:	transcript:Vitvi06g01729_t001	transcript:Vitvi08g02230_t001	  2e-31
188-  6:	transcript:Vitvi06g00559_t001	transcript:Vitvi08g01290_t001	  1e-46
188-  7:	transcript:Vitvi06g00563_t001	transcript:Vitvi08g01293_t001	 1e-163
188-  8:	transcript:Vitvi06g00564_t001	transcript:Vitvi08g01295_t001	 6e-175
188-  9:	transcript:Vitvi06g00565_t001	transcript:Vitvi08g01296_t001	      0
188- 10:	transcript:Vitvi06g00567_t001	transcript:Vitvi08g01297_t001	  3e-57
188- 11:	transcript:Vitvi06g01734_t001	transcript:Vitvi08g01300_t001	  1e-78
188- 12:	transcript:Vitvi06g00569_t001	transcript:Vitvi08g02232_t002	      0
188- 13:	transcript:Vitvi06g00573_t001	transcript:Vitvi08g01311_t001	      0
188- 14:	transcript:Vitvi06g00575_t001	transcript:Vitvi08g01312_t001	      0
188- 15:	transcript:Vitvi06g00577_t001.1.6037826e	transcript:Vitvi08g01313_t001	      0
188- 16:	transcript:Vitvi06g00585_t001	transcript:Vitvi08g01325_t001	 2e-164
188- 17:	transcript:Vitvi06g00587_t001	transcript:Vitvi08g01327_t001	      0
188- 18:	transcript:Vitvi06g00588_t001	transcript:Vitvi08g01329_t001	  5e-69
188- 19:	transcript:Vitvi06g00590_t001	transcript:Vitvi08g01333_t001	      0
188- 20:	transcript:Vitvi06g00591_t001	transcript:Vitvi08g01335_t001	      0
188- 21:	transcript:Vitvi06g00592_t001	transcript:Vitvi08g01336_t001	 1e-141
188- 22:	transcript:Vitvi06g04202_t001	transcript:Vitvi08g02235_t001	  4e-18
## Alignment 189: score=1026.0 e_value=8.9e-68 N=23 6&8 plus
189-  0:	transcript:Vitvi06g01646_t001	transcript:Vitvi08g01011_t001	  5e-22
189-  1:	transcript:Vitvi06g00242_t001	transcript:Vitvi08g01013_t001	      0
189-  2:	transcript:Vitvi06g00245_t001	transcript:Vitvi08g02140_t003	  1e-90
189-  3:	transcript:Vitvi06g00246_t001	transcript:Vitvi08g01015_t001	 5e-145
189-  4:	transcript:Vitvi06g00262_t001	transcript:Vitvi08g01028_t001	      0
189-  5:	transcript:Vitvi06g00263_t001	transcript:Vitvi08g01030_t001	 7e-139
189-  6:	transcript:Vitvi06g00272_t002	transcript:Vitvi08g01033_t001	      0
189-  7:	transcript:Vitvi06g00275_t001	transcript:Vitvi08g01035_t001	  2e-85
189-  8:	transcript:Vitvi06g00279_t001	transcript:Vitvi08g01036_t001	  2e-51
189-  9:	transcript:Vitvi06g00280_t001	transcript:Vitvi08g01037_t001	 1e-116
189- 10:	transcript:Vitvi06g00281_t001	transcript:Vitvi08g01038_t001	 5e-170
189- 11:	transcript:Vitvi06g00294_t001	transcript:Vitvi08g01042_t001	 2e-148
189- 12:	transcript:Vitvi06g00302_t001	transcript:Vitvi08g01044_t001	      0
189- 13:	transcript:Vitvi06g00303_t001	transcript:Vitvi08g02156_t001	  4e-65
189- 14:	transcript:Vitvi06g00304_t001	transcript:Vitvi08g01050_t003	      0
189- 15:	transcript:Vitvi06g00305_t001	transcript:Vitvi08g01052_t001	 5e-123
189- 16:	transcript:Vitvi06g00306_t001	transcript:Vitvi08g01053_t001	 2e-152
189- 17:	transcript:Vitvi06g00308_t001	transcript:Vitvi08g01055_t001	      0
189- 18:	transcript:Vitvi06g01662_t001	transcript:Vitvi08g02161_t003	  3e-25
189- 19:	transcript:Vitvi06g04107_t001	transcript:Vitvi08g01069_t001	      0
189- 20:	transcript:Vitvi06g00331_t001	transcript:Vitvi08g01073_t001	      0
189- 21:	transcript:Vitvi06g01665_t004	transcript:Vitvi08g01075_t003	      0
189- 22:	transcript:Vitvi06g04112_t001	transcript:Vitvi08g01076_t001	 3e-100
## Alignment 190: score=365.0 e_value=1.6e-16 N=8 6&8 plus
190-  0:	transcript:Vitvi06g00644_t001	transcript:Vitvi08g00641_t001	      0
190-  1:	transcript:Vitvi06g00648_t001	transcript:Vitvi08g00642_t001	      0
190-  2:	transcript:Vitvi06g01749_t001	transcript:Vitvi08g02056_t001	  2e-62
190-  3:	transcript:Vitvi06g00654_t001	transcript:Vitvi08g00662_t001	      0
190-  4:	transcript:Vitvi06g00658_t001	transcript:Vitvi08g04091_t001	  8e-14
190-  5:	transcript:Vitvi06g00670_t001	transcript:Vitvi08g00685_t001	      0
190-  6:	transcript:Vitvi06g00671_t001	transcript:Vitvi08g00686_t001	 1e-120
190-  7:	transcript:Vitvi06g00673_t001	transcript:Vitvi08g00690_t001	      0
## Alignment 191: score=326.0 e_value=6.9e-13 N=7 6&8 plus
191-  0:	transcript:Vitvi06g00181_t001	transcript:Vitvi08g01852_t001	 7e-107
191-  1:	transcript:Vitvi06g00187_t001	transcript:Vitvi08g01861_t001	  8e-56
191-  2:	transcript:Vitvi06g00189_t003	transcript:Vitvi08g01864_t001	  3e-96
191-  3:	transcript:Vitvi06g00191_t002	transcript:Vitvi08g01866_t002	      0
191-  4:	transcript:Vitvi06g04056_t001	transcript:Vitvi08g02381_t001	  1e-25
191-  5:	transcript:Vitvi06g04057_t001	transcript:Vitvi08g02382_t001	  1e-13
191-  6:	transcript:Vitvi06g00195_t001	transcript:Vitvi08g01869_t001	 2e-171
## Alignment 192: score=1654.0 e_value=1.5e-127 N=37 6&8 minus
192-  0:	transcript:Vitvi06g01944_t001	transcript:Vitvi08g01525_t001	  6e-33
192-  1:	transcript:Vitvi06g01398_t001	transcript:Vitvi08g01523_t002	      0
192-  2:	transcript:Vitvi06g01399_t001	transcript:Vitvi08g01518_t002	  3e-76
192-  3:	transcript:Vitvi06g01402_t001	transcript:Vitvi08g01515_t001	      0
192-  4:	transcript:Vitvi06g01945_t001	transcript:Vitvi08g01510_t001	  1e-23
192-  5:	transcript:Vitvi06g01406_t001	transcript:Vitvi08g01508_t002	 6e-120
192-  6:	transcript:Vitvi06g01408_t001	transcript:Vitvi08g01507_t001	 8e-146
192-  7:	transcript:Vitvi06g01411_t001	transcript:Vitvi08g01501_t001	  2e-56
192-  8:	transcript:Vitvi06g01418_t001	transcript:Vitvi08g01499_t001	  2e-81
192-  9:	transcript:Vitvi06g01447_t001	transcript:Vitvi08g01493_t001	      0
192- 10:	transcript:Vitvi06g01452_t001	transcript:Vitvi08g01485_t001	  7e-48
192- 11:	transcript:Vitvi06g01473_t001	transcript:Vitvi08g01473_t001	 1e-103
192- 12:	transcript:Vitvi06g04438_t001	transcript:Vitvi08g01472_t001	 3e-142
192- 13:	transcript:Vitvi06g01478_t001	transcript:Vitvi08g01470_t001	  6e-75
192- 14:	transcript:Vitvi06g01481_t001	transcript:Vitvi08g01469_t001	      0
192- 15:	transcript:Vitvi06g01959_t001	transcript:Vitvi08g01465_t001	  8e-20
192- 16:	transcript:Vitvi06g01486_t002	transcript:Vitvi08g01462_t001	 9e-141
192- 17:	transcript:Vitvi06g01493_t003	transcript:Vitvi08g01450_t002	      0
192- 18:	transcript:Vitvi06g01504_t001	transcript:Vitvi08g01442_t001	      0
192- 19:	transcript:Vitvi06g04445_t001	transcript:Vitvi08g04305_t001	 1e-106
192- 20:	transcript:Vitvi06g01512_t001	transcript:Vitvi08g01427_t001	  4e-49
192- 21:	transcript:Vitvi06g01515_t001	transcript:Vitvi08g01426_t001	  3e-79
192- 22:	transcript:Vitvi06g01521_t001	transcript:Vitvi08g01419_t001	      0
192- 23:	transcript:Vitvi06g01522_t001	transcript:Vitvi08g01418_t001	  4e-82
192- 24:	transcript:Vitvi06g01524_t002	transcript:Vitvi08g01417_t001	 1e-172
192- 25:	transcript:Vitvi06g01974_t001	transcript:Vitvi08g02257_t001	  1e-35
192- 26:	transcript:Vitvi06g01530_t001	transcript:Vitvi08g01416_t001	 5e-120
192- 27:	transcript:Vitvi06g01532_t001	transcript:Vitvi08g01410_t002	      0
192- 28:	transcript:Vitvi06g01537_t001	transcript:Vitvi08g02255_t001	 1e-100
192- 29:	transcript:Vitvi06g01543_t001	transcript:Vitvi08g01395_t001	  2e-39
192- 30:	transcript:Vitvi06g01545_t001	transcript:Vitvi08g01394_t001	 2e-105
192- 31:	transcript:Vitvi06g01546_t001	transcript:Vitvi08g01393_t001	 6e-143
192- 32:	transcript:Vitvi06g01548_t001	transcript:Vitvi08g01392_t001	  6e-34
192- 33:	transcript:Vitvi06g01549_t001	transcript:Vitvi08g01391_t001	  1e-52
192- 34:	transcript:Vitvi06g01552_t001	transcript:Vitvi08g01388_t001	      0
192- 35:	transcript:Vitvi06g01556_t001	transcript:Vitvi08g04284_t001	 1e-135
192- 36:	transcript:Vitvi06g01559_t001	transcript:Vitvi08g01376_t001	  3e-78
## Alignment 193: score=703.0 e_value=9.6e-41 N=16 6&8 minus
193-  0:	transcript:Vitvi06g00351_t001	transcript:Vitvi08g01154_t001	  2e-79
193-  1:	transcript:Vitvi06g00360_t001	transcript:Vitvi08g01146_t001	 3e-144
193-  2:	transcript:Vitvi06g00368_t001	transcript:Vitvi08g01139_t001	  9e-62
193-  3:	transcript:Vitvi06g00369_t001	transcript:Vitvi08g01133_t002	      0
193-  4:	transcript:Vitvi06g00372_t001	transcript:Vitvi08g01129_t001	 2e-122
193-  5:	transcript:Vitvi06g00382_t001	transcript:Vitvi08g01120_t001	 1e-164
193-  6:	transcript:Vitvi06g00386_t002	transcript:Vitvi08g01111_t001	      0
193-  7:	transcript:Vitvi06g00387_t001	transcript:Vitvi08g04198_t001	  1e-59
193-  8:	transcript:Vitvi06g00393_t001	transcript:Vitvi08g01103_t001	 4e-149
193-  9:	transcript:Vitvi06g00397_t001	transcript:Vitvi08g01101_t001	      0
193- 10:	transcript:Vitvi06g00399_t001	transcript:Vitvi08g01097_t001	  1e-73
193- 11:	transcript:Vitvi06g00408_t001	transcript:Vitvi08g01090_t001	  1e-90
193- 12:	transcript:Vitvi06g00411_t001	transcript:Vitvi08g02168_t002	  6e-80
193- 13:	transcript:Vitvi06g00419_t001	transcript:Vitvi08g04188_t001	 2e-111
193- 14:	transcript:Vitvi06g00420_t001	transcript:Vitvi08g01082_t004	 2e-144
193- 15:	transcript:Vitvi06g00421_t001	transcript:Vitvi08g01079_t001	  6e-41
## Alignment 194: score=586.0 e_value=2.4e-35 N=14 6&8 minus
194-  0:	transcript:Vitvi06g01318_t001	transcript:Vitvi08g04351_t001	 5e-129
194-  1:	transcript:Vitvi06g01321_t001	transcript:Vitvi08g01623_t001	 1e-105
194-  2:	transcript:Vitvi06g01325_t001	transcript:Vitvi08g04349_t001	      0
194-  3:	transcript:Vitvi06g01329_t001	transcript:Vitvi08g01617_t001	 3e-161
194-  4:	transcript:Vitvi06g01334_t001	transcript:Vitvi08g01611_t001	      0
194-  5:	transcript:Vitvi06g01344_t001	transcript:Vitvi08g01603_t004	 2e-164
194-  6:	transcript:Vitvi06g01346_t001	transcript:Vitvi08g01602_t001	 3e-148
194-  7:	transcript:Vitvi06g01350_t001	transcript:Vitvi08g01600_t001	  2e-88
194-  8:	transcript:Vitvi06g01361_t001	transcript:Vitvi08g01579_t002	  3e-64
194-  9:	transcript:Vitvi06g01362_t001	transcript:Vitvi08g01569_t001	      0
194- 10:	transcript:Vitvi06g01377_t001	transcript:Vitvi08g01562_t001	      0
194- 11:	transcript:Vitvi06g01378_t001	transcript:Vitvi08g01559_t001	      0
194- 12:	transcript:Vitvi06g01387_t001	transcript:Vitvi08g01553_t001	      0
194- 13:	transcript:Vitvi06g01406_t001	transcript:Vitvi08g01544_t001	  2e-21
## Alignment 195: score=567.0 e_value=1.5e-32 N=13 6&8 minus
195-  0:	transcript:Vitvi06g00021_t001	transcript:Vitvi08g01836_t001	      0
195-  1:	transcript:Vitvi06g00024_t001	transcript:Vitvi08g01834_t001	  1e-68
195-  2:	transcript:Vitvi06g00029_t001	transcript:Vitvi08g01817_t003	      0
195-  3:	transcript:Vitvi06g01575_t001	transcript:Vitvi08g01816_t001	      0
195-  4:	transcript:Vitvi06g01582_t001	transcript:Vitvi08g02369_t001	  5e-17
195-  5:	transcript:Vitvi06g00046_t002	transcript:Vitvi08g01807_t001	  4e-95
195-  6:	transcript:Vitvi06g00051_t002	transcript:Vitvi08g01800_t001	      0
195-  7:	transcript:Vitvi06g00052_t001	transcript:Vitvi08g01965_t001	  7e-87
195-  8:	transcript:Vitvi06g00053_t001	transcript:Vitvi08g01798_t001	      0
195-  9:	transcript:Vitvi06g00059_t001	transcript:Vitvi08g01797_t001	 1e-120
195- 10:	transcript:Vitvi06g00071_t001	transcript:Vitvi08g01794_t001	      0
195- 11:	transcript:Vitvi06g00086_t003	transcript:Vitvi08g01782_t001	      0
195- 12:	transcript:Vitvi06g04028_t001	transcript:Vitvi08g01780_t001	  2e-31
## Alignment 196: score=524.0 e_value=7.7e-28 N=12 6&8 minus
196-  0:	transcript:Vitvi06g00102_t001	transcript:Vitvi08g01767_t001	      0
196-  1:	transcript:Vitvi06g00106_t001	transcript:Vitvi08g01762_t001	      0
196-  2:	transcript:Vitvi06g00108_t002	transcript:Vitvi08g01760_t001	      0
196-  3:	transcript:Vitvi06g00111_t001	transcript:Vitvi08g01750_t001	 5e-147
196-  4:	transcript:Vitvi06g00116_t001	transcript:Vitvi08g02349_t001	  4e-28
196-  5:	transcript:Vitvi06g00119_t001	transcript:Vitvi08g02345_t001	      0
196-  6:	transcript:Vitvi06g00123_t001	transcript:Vitvi08g01732_t001	 2e-151
196-  7:	transcript:Vitvi06g00125_t001	transcript:Vitvi08g01731_t001	      0
196-  8:	transcript:Vitvi06g00126_t001	transcript:Vitvi08g01730_t001	 1e-151
196-  9:	transcript:Vitvi06g00130_t001	transcript:Vitvi08g01725_t001	      0
196- 10:	transcript:Vitvi06g01615_t001	transcript:Vitvi08g02342_t001	  7e-43
196- 11:	transcript:Vitvi06g00162_t001	transcript:Vitvi08g01708_t001	      0
## Alignment 197: score=346.0 e_value=8.8e-15 N=8 6&8 minus
197-  0:	transcript:Vitvi06g01273_t001	transcript:Vitvi08g01023_t001	  7e-45
197-  1:	transcript:Vitvi06g01289_t001	transcript:Vitvi08g01013_t001	  2e-55
197-  2:	transcript:Vitvi06g01297_t001	transcript:Vitvi08g01012_t002	      0
197-  3:	transcript:Vitvi06g01299_t001	transcript:Vitvi08g01004_t001	  1e-57
197-  4:	transcript:Vitvi06g01303_t001	transcript:Vitvi08g01002_t001	      0
197-  5:	transcript:Vitvi06g01307_t001	transcript:Vitvi08g01001_t001	      0
197-  6:	transcript:Vitvi06g01310_t001	transcript:Vitvi08g02133_t001	  8e-25
197-  7:	transcript:Vitvi06g01315_t001	transcript:Vitvi08g00992_t001	  8e-70
## Alignment 198: score=346.0 e_value=4.1e-11 N=7 7&Un minus
198-  0:	transcript:Vitvi07g04551_t001	transcript:Vitvi00g04283_t001	  2e-72
198-  1:	transcript:Vitvi07g04552_t001	transcript:Vitvi00g04282_t001	      0
198-  2:	transcript:Vitvi07g04553_t001	transcript:Vitvi00g04280_t001	      0
198-  3:	transcript:Vitvi07g04554_t001	transcript:Vitvi00g04279_t001	 4e-154
198-  4:	transcript:Vitvi07g01380_t001	transcript:Vitvi00g04275_t001	      0
198-  5:	transcript:Vitvi07g02548_t001	transcript:Vitvi00g04274_t002	 1e-120
198-  6:	transcript:Vitvi07g01381_t001	transcript:Vitvi00g04273_t001	      0
## Alignment 199: score=287.0 e_value=2.8e-11 N=7 9&9 minus
199-  0:	transcript:Vitvi09g01127_t001	transcript:Vitvi09g01357_t001	  3e-14
199-  1:	transcript:Vitvi09g04466_t001	transcript:Vitvi09g04567_t001	  6e-26
199-  2:	transcript:Vitvi09g04475_t001	transcript:Vitvi09g04565_t001	 9e-156
199-  3:	transcript:Vitvi09g01181_t001	transcript:Vitvi09g01954_t001	      0
199-  4:	transcript:Vitvi09g04480_t001	transcript:Vitvi09g04553_t001	  4e-25
199-  5:	transcript:Vitvi09g01186_t001	transcript:Vitvi09g01946_t001	  8e-28
199-  6:	transcript:Vitvi09g04486_t001	transcript:Vitvi09g04545_t001	  5e-75
## Alignment 200: score=262.0 e_value=2.7e-14 N=6 9&9 minus
200-  0:	transcript:Vitvi09g04379_t001	transcript:Vitvi09g04440_t001	  7e-21
200-  1:	transcript:Vitvi09g04398_t001	transcript:Vitvi09g04424_t001	 2e-119
200-  2:	transcript:Vitvi09g04409_t001	transcript:Vitvi09g01823_t001	  2e-52
200-  3:	transcript:Vitvi09g04411_t001	transcript:Vitvi09g01047_t001	  5e-44
200-  4:	transcript:Vitvi09g04415_t001	transcript:Vitvi09g04422_t001	  1e-75
200-  5:	transcript:Vitvi09g04416_t001	transcript:Vitvi09g04421_t001	  4e-93
## Alignment 201: score=289.0 e_value=1.1e-10 N=6 9&Un plus
201-  0:	transcript:Vitvi09g04408_t001	transcript:Vitvi00g04053_t001	  6e-73
201-  1:	transcript:Vitvi09g04412_t001	transcript:Vitvi00g04057_t001	  8e-95
201-  2:	transcript:Vitvi09g04413_t001	transcript:Vitvi00g04058_t001	  5e-76
201-  3:	transcript:Vitvi09g01827_t001	transcript:Vitvi00g04063_t001	  8e-52
201-  4:	transcript:Vitvi09g04421_t001	transcript:Vitvi00g04067_t001	  7e-74
201-  5:	transcript:Vitvi09g04422_t001	transcript:Vitvi00g04068_t001	  2e-61
## Alignment 202: score=283.0 e_value=3.5e-13 N=6 9&Un plus
202-  0:	transcript:Vitvi09g04397_t001	transcript:Vitvi00g04098_t001	  8e-96
202-  1:	transcript:Vitvi09g04412_t001	transcript:Vitvi00g04100_t001	 8e-133
202-  2:	transcript:Vitvi09g04413_t001	transcript:Vitvi00g04101_t001	  1e-77
202-  3:	transcript:Vitvi09g04417_t001	transcript:Vitvi00g04105_t001	  1e-48
202-  4:	transcript:Vitvi09g04418_t001	transcript:Vitvi00g04106_t001	  1e-64
202-  5:	transcript:Vitvi09g04419_t001	transcript:Vitvi00g04107_t001	  1e-44
## Alignment 203: score=289.0 e_value=1.6e-09 N=6 9&Un minus
203-  0:	transcript:Vitvi09g04415_t001	transcript:Vitvi00g04069_t001	  5e-62
203-  1:	transcript:Vitvi09g04416_t001	transcript:Vitvi00g04067_t001	  3e-75
203-  2:	transcript:Vitvi09g01827_t001	transcript:Vitvi00g04063_t001	  8e-52
203-  3:	transcript:Vitvi09g04422_t001	transcript:Vitvi00g04059_t001	 2e-105
203-  4:	transcript:Vitvi09g01823_t001	transcript:Vitvi00g04054_t001	  2e-73
203-  5:	transcript:Vitvi09g04424_t001	transcript:Vitvi00g04053_t001	 1e-169
## Alignment 204: score=315.0 e_value=5.5e-15 N=7 Un&Un plus
204-  0:	transcript:Vitvi00g04061_t001	transcript:Vitvi00g04152_t001	  3e-28
204-  1:	transcript:Vitvi00g04084_t001	transcript:Vitvi00g04156_t001	  7e-39
204-  2:	transcript:Vitvi00g04098_t001	transcript:Vitvi00g04168_t001	  3e-92
204-  3:	transcript:Vitvi00g04099_t001	transcript:Vitvi00g04169_t001	  2e-73
204-  4:	transcript:Vitvi00g04100_t001	transcript:Vitvi00g04170_t001	  1e-31
204-  5:	transcript:Vitvi00g04101_t001	transcript:Vitvi04g02271_t001	  2e-75
204-  6:	transcript:Vitvi00g04102_t001	transcript:Vitvi04g02269_t001	  1e-65
