# Supplementary material for: Genome-wide identification, characterization and gene expression of BES1 transcription factor family in grapevine (Vitis vinifera L.)
Source: Sci Rep. 2023 Jan 5;13:240. doi: 10.1038/s41598-022-24407-y (PMC9816167; doi:10.1038/s41598-022-24407-y)
Supplement: Supplementary file 3 — Supplementary Information. [file 41598_2022_24407_MOESM3_ESM.zip › Chromosome collinearity analysis/MCScanX.out.tandem]

transcript:Vitvi00g04232_t001	transcript:Vitvi00g01453_t001
transcript:Vitvi00g01805_t001	transcript:Vitvi00g04306_t001
transcript:Vitvi00g04011_t001	transcript:Vitvi07g02842_t001
transcript:Vitvi00g04012_t001	transcript:Vitvi07g03192_t001
transcript:Vitvi00g04024_t001	transcript:Vitvi00g04025_t001
transcript:Vitvi00g04031_t001	transcript:Vitvi00g04032_t001
transcript:Vitvi00g04049_t001	transcript:Vitvi02g01729_t001
transcript:Vitvi00g04060_t001	transcript:Vitvi00g04061_t001
transcript:Vitvi00g04082_t001	transcript:Vitvi00g04083_t001
transcript:Vitvi07g02871_t001	transcript:Vitvi00g04242_t001
transcript:Vitvi00g04249_t001	transcript:Vitvi00g04250_t001
transcript:Vitvi00g04260_t001	transcript:Vitvi00g04261_t001
transcript:Vitvi00g04263_t001	transcript:Vitvi00g04264_t001
transcript:Vitvi00g04303_t001	transcript:Vitvi00g04304_t001
transcript:Vitvi00g04374_t001	transcript:Vitvi00g04375_t001
transcript:Vitvi00g04384_t001	transcript:Vitvi00g04385_t001
transcript:Vitvi00g04410_t001	transcript:Vitvi00g04411_t001
transcript:Vitvi00g04411_t001	transcript:Vitvi00g04412_t001
transcript:Vitvi00g04454_t001	transcript:Vitvi00g04455_t001
transcript:Vitvi00g04494_t001	transcript:Vitvi00g04495_t001
transcript:Vitvi00g04500_t001	transcript:Vitvi00g04501_t001
transcript:Vitvi00g04504_t001	transcript:Vitvi00g04505_t002
transcript:Vitvi00g04510_t001	transcript:Vitvi00g04511_t001
transcript:Vitvi00g04554_t001	transcript:Vitvi00g04555_t001
transcript:Vitvi00g04563_t001	transcript:Vitvi00g04564_t001
transcript:Vitvi00g04564_t001	transcript:Vitvi00g04565_t001
transcript:Vitvi00g04583_t001	transcript:Vitvi00g04584_t001
transcript:Vitvi03g01891_t001	transcript:Vitvi00g04619_t001
transcript:Vitvi00g04629_t001	transcript:Vitvi00g04630_t001
transcript:Vitvi00g04635_t001	transcript:Vitvi00g04636_t001
transcript:Vitvi00g04666_t001	transcript:Vitvi00g04667_t001
transcript:Vitvi00g04683_t001	transcript:Vitvi00g04684_t001
transcript:Vitvi00g04775_t001	transcript:Vitvi07g03115_t001
transcript:Vitvi00g04805_t001	transcript:Vitvi00g04806_t001
transcript:Vitvi01g00008_t001	transcript:Vitvi01g00011_t001
transcript:Vitvi01g00015_t001	transcript:Vitvi01g00019_t001
transcript:Vitvi01g00052_t001	transcript:Vitvi01g00053_t001
transcript:Vitvi01g00066_t001	transcript:Vitvi01g00067_t001
transcript:Vitvi01g04018_t001	transcript:Vitvi01g00083_t001
transcript:Vitvi01g00094_t001	transcript:Vitvi01g00095_t001
transcript:Vitvi01g00101_t001	transcript:Vitvi01g00102_t001
transcript:Vitvi01g00148_t001	transcript:Vitvi01g00149_t001
transcript:Vitvi01g00179_t001	transcript:Vitvi01g00180_t001
transcript:Vitvi01g04044_t001	transcript:Vitvi01g00185_t001
transcript:Vitvi01g00188_t001	transcript:Vitvi01g00189_t001
transcript:Vitvi01g00191_t001	transcript:Vitvi01g04045_t001
transcript:Vitvi01g00192_t001	transcript:Vitvi01g01897_t001
transcript:Vitvi01g00262_t001	transcript:Vitvi01g00263_t001
transcript:Vitvi01g00266_t001	transcript:Vitvi01g00267_t001
transcript:Vitvi01g00290_t001	transcript:Vitvi01g00291_t001
transcript:Vitvi01g00315_t001	transcript:Vitvi01g00317_t001
transcript:Vitvi01g00319_t002	transcript:Vitvi01g00320_t001
transcript:Vitvi01g01956_t001	transcript:Vitvi01g00340_t001
transcript:Vitvi01g01959_t001	transcript:Vitvi01g00341_t001
transcript:Vitvi01g04096_t001	transcript:Vitvi01g00353_t001
transcript:Vitvi01g00370_t001	transcript:Vitvi01g04099_t001
transcript:Vitvi01g00388_t001	transcript:Vitvi01g00389_t001
transcript:Vitvi01g00415_t001	transcript:Vitvi01g01973_t001
transcript:Vitvi01g00437_t001	transcript:Vitvi01g00438_t001
transcript:Vitvi01g01977_t001	transcript:Vitvi01g00439_t001
transcript:Vitvi01g00439_t001	transcript:Vitvi01g01978_t001
transcript:Vitvi01g01990_t001	transcript:Vitvi01g00463_t001
transcript:Vitvi01g00503_t002	transcript:Vitvi01g00505_t001
transcript:Vitvi01g00510_t001	transcript:Vitvi01g04124_t001
transcript:Vitvi01g00512_t001	transcript:Vitvi01g00513_t001
transcript:Vitvi01g02005_t001	transcript:Vitvi01g00532_t001
transcript:Vitvi01g00556_t004	transcript:Vitvi01g00557_t001
transcript:Vitvi01g00557_t001	transcript:Vitvi01g02011_t001
transcript:Vitvi01g00558_t001	transcript:Vitvi01g00559_t001
transcript:Vitvi01g00559_t001	transcript:Vitvi01g00560_t001
transcript:Vitvi01g00568_t001	transcript:Vitvi01g02013_t001
transcript:Vitvi01g00573_t001	transcript:Vitvi01g00574_t001
transcript:Vitvi01g00586_t001	transcript:Vitvi01g02020_t001
transcript:Vitvi01g02020_t001	transcript:Vitvi01g00587_t001
transcript:Vitvi01g04143_t001	transcript:Vitvi01g00605_t001
transcript:Vitvi01g00609_t001	transcript:Vitvi01g00610_t001
transcript:Vitvi01g00610_t001	transcript:Vitvi01g00611_t001
transcript:Vitvi01g00619_t001	transcript:Vitvi01g02026_t001
transcript:Vitvi01g00620_t001	transcript:Vitvi01g00621_t001
transcript:Vitvi01g02026_t001	transcript:Vitvi01g00620_t001
transcript:Vitvi01g00635_t001	transcript:Vitvi01g00636_t001
transcript:Vitvi01g00636_t001	transcript:Vitvi01g00637_t001
transcript:Vitvi01g00654_t001	transcript:Vitvi01g00655_t001
transcript:Vitvi01g00655_t001	transcript:Vitvi01g00656_t001
transcript:Vitvi01g00656_t001	transcript:Vitvi01g00657_t001
transcript:Vitvi01g00685_t001	transcript:Vitvi01g00687_t001
transcript:Vitvi01g00719_t001	transcript:Vitvi01g04178_t001
transcript:Vitvi01g02061_t001	transcript:Vitvi01g00722_t001
transcript:Vitvi01g00739_t001	transcript:Vitvi01g00740_t001
transcript:Vitvi01g04194_t001	transcript:Vitvi01g00762_t001
transcript:Vitvi01g00762_t001	transcript:Vitvi01g04195_t001
transcript:Vitvi01g00785_t001	transcript:Vitvi01g00787_t001
transcript:Vitvi01g04202_t001	transcript:Vitvi01g00790_t001
transcript:Vitvi01g00798_t001	transcript:Vitvi01g00799_t001
transcript:Vitvi01g00810_t001	transcript:Vitvi01g00812_t001
transcript:Vitvi01g00812_t001	transcript:Vitvi01g00813_t001
transcript:Vitvi01g00813_t001	transcript:Vitvi01g00814_t002
transcript:Vitvi01g00888_t001	transcript:Vitvi01g00889_t003
transcript:Vitvi01g00889_t003	transcript:Vitvi01g00892_t001
transcript:Vitvi01g02109_t001	transcript:Vitvi01g00933_t001
transcript:Vitvi01g00950_t001	transcript:Vitvi01g02121_t001
transcript:Vitvi01g00953_t001	transcript:Vitvi01g00954_t001
transcript:Vitvi01g01007_t001	transcript:Vitvi01g02131_t001
transcript:Vitvi01g01072_t001	transcript:Vitvi01g01071_t001
transcript:Vitvi01g01077_t001	transcript:Vitvi01g01072_t001
transcript:Vitvi01g01085_t001	transcript:Vitvi01g01083_t001
transcript:Vitvi01g01320_t001	transcript:Vitvi01g04325_t001
transcript:Vitvi01g01424_t001	transcript:Vitvi01g01831_t001
transcript:Vitvi01g01437_t001	transcript:Vitvi01g01438_t001
transcript:Vitvi01g01492_t001	transcript:Vitvi01g01493_t001
transcript:Vitvi01g04374_t001	transcript:Vitvi01g01494_t001
transcript:Vitvi01g01517_t001	transcript:Vitvi01g04381_t001
transcript:Vitvi01g02214_t001	transcript:Vitvi01g01520_t001
transcript:Vitvi01g01555_t001	transcript:Vitvi01g02221_t001
transcript:Vitvi01g01572_t001	transcript:Vitvi01g04397_t001
transcript:Vitvi01g01573_t001	transcript:Vitvi01g02227_t001
transcript:Vitvi01g04400_t001	transcript:Vitvi01g01573_t001
transcript:Vitvi01g02227_t001	transcript:Vitvi01g01575_t001
transcript:Vitvi01g02233_t001	transcript:Vitvi01g01584_t001
transcript:Vitvi01g01585_t001	transcript:Vitvi01g01586_t001
transcript:Vitvi01g02234_t001	transcript:Vitvi01g01585_t001
transcript:Vitvi01g01586_t001	transcript:Vitvi01g01588_t001
transcript:Vitvi01g01701_t001	transcript:Vitvi01g01703_t001
transcript:Vitvi01g01727_t001	transcript:Vitvi01g01728_t001
transcript:Vitvi01g01788_t001	transcript:Vitvi01g01789_t001
transcript:Vitvi01g01803_t001	transcript:Vitvi01g01804_t001
transcript:Vitvi01g01848_t001	transcript:Vitvi01g01849_t001
transcript:Vitvi01g01849_t001	transcript:Vitvi01g04015_t001
transcript:Vitvi01g01851_t001	transcript:Vitvi01g04016_t001
transcript:Vitvi01g01852_t001	transcript:Vitvi01g01853_t001
transcript:Vitvi01g01877_t001	transcript:Vitvi01g01878_t001
transcript:Vitvi01g01883_t001	transcript:Vitvi01g01884_t001
transcript:Vitvi01g01885_t001	transcript:Vitvi01g04035_t001
transcript:Vitvi01g01889_t001	transcript:Vitvi01g01890_t001
transcript:Vitvi01g01897_t001	transcript:Vitvi01g01898_t001
transcript:Vitvi01g01898_t001	transcript:Vitvi01g01901_t001
transcript:Vitvi01g04050_t001	transcript:Vitvi01g01912_t001
transcript:Vitvi01g01915_t001	transcript:Vitvi01g01916_t001
transcript:Vitvi01g01917_t001	transcript:Vitvi01g01918_t001
transcript:Vitvi01g01918_t001	transcript:Vitvi01g04052_t001
transcript:Vitvi01g04052_t001	transcript:Vitvi01g01919_t001
transcript:Vitvi01g01934_t001	transcript:Vitvi01g01935_t001
transcript:Vitvi01g01942_t001	transcript:Vitvi01g01943_t001
transcript:Vitvi01g04099_t001	transcript:Vitvi01g01962_t001
transcript:Vitvi01g01964_t001	transcript:Vitvi01g04101_t001
transcript:Vitvi01g01965_t001	transcript:Vitvi01g01966_t001
transcript:Vitvi01g01968_t001	transcript:Vitvi01g04105_t001
transcript:Vitvi01g01973_t001	transcript:Vitvi01g04112_t001
transcript:Vitvi01g01976_t001	transcript:Vitvi01g01977_t001
transcript:Vitvi01g01978_t001	transcript:Vitvi01g01979_t001
transcript:Vitvi01g01979_t001	transcript:Vitvi01g04115_t001
transcript:Vitvi01g01981_t001	transcript:Vitvi01g01982_t001
transcript:Vitvi01g04115_t001	transcript:Vitvi01g01981_t001
transcript:Vitvi01g01997_t001	transcript:Vitvi01g01998_t005
transcript:Vitvi01g01998_t005	transcript:Vitvi01g02001_t001
transcript:Vitvi01g02001_t001	transcript:Vitvi01g04122_t001
transcript:Vitvi01g02004_t001	transcript:Vitvi01g02005_t001
transcript:Vitvi01g04179_t001	transcript:Vitvi01g02058_t001
transcript:Vitvi01g02073_t001	transcript:Vitvi01g02074_t001
transcript:Vitvi01g02118_t001	transcript:Vitvi01g04231_t001
transcript:Vitvi01g02119_t001	transcript:Vitvi01g02120_t001
transcript:Vitvi01g04231_t001	transcript:Vitvi01g02119_t001
transcript:Vitvi01g02132_t001	transcript:Vitvi01g04245_t001
transcript:Vitvi01g04364_t001	transcript:Vitvi01g02201_t001
transcript:Vitvi01g02205_t001	transcript:Vitvi01g02206_t001
transcript:Vitvi01g02206_t001	transcript:Vitvi01g04367_t001
transcript:Vitvi01g04391_t001	transcript:Vitvi01g02224_t001
transcript:Vitvi01g02228_t001	transcript:Vitvi01g02229_t001
transcript:Vitvi01g02229_t001	transcript:Vitvi01g02230_t001
transcript:Vitvi01g04403_t001	transcript:Vitvi01g02232_t001
transcript:Vitvi01g02232_t001	transcript:Vitvi01g04404_t001
transcript:Vitvi01g04405_t001	transcript:Vitvi01g02234_t001
transcript:Vitvi01g02263_t001	transcript:Vitvi01g04438_t001
transcript:Vitvi01g02274_t001	transcript:Vitvi01g02275_t001
transcript:Vitvi01g04445_t001	transcript:Vitvi01g02274_t001
transcript:Vitvi01g04454_t001	transcript:Vitvi01g02281_t001
transcript:Vitvi01g02281_t001	transcript:Vitvi01g04455_t001
transcript:Vitvi01g04027_t001	transcript:Vitvi01g04028_t001
transcript:Vitvi01g04040_t001	transcript:Vitvi01g04041_t001
transcript:Vitvi01g04077_t001	transcript:Vitvi01g04078_t001
transcript:Vitvi01g04087_t001	transcript:Vitvi01g04088_t001
transcript:Vitvi01g04102_t001	transcript:Vitvi01g04103_t001
transcript:Vitvi01g04193_t001	transcript:Vitvi01g04194_t001
transcript:Vitvi01g04200_t001	transcript:Vitvi01g04201_t001
transcript:Vitvi01g04201_t001	transcript:Vitvi01g04202_t001
transcript:Vitvi01g04301_t001	transcript:Vitvi01g04302_t001
transcript:Vitvi01g04304_t001	transcript:Vitvi01g04305_t001
transcript:Vitvi01g04363_t001	transcript:Vitvi01g04364_t001
transcript:Vitvi01g04367_t001	transcript:Vitvi01g04368_t001
transcript:Vitvi01g04397_t001	transcript:Vitvi01g04398_t001
transcript:Vitvi01g04398_t001	transcript:Vitvi01g04399_t001
transcript:Vitvi01g04420_t001	transcript:Vitvi01g04421_t001
transcript:Vitvi01g04453_t001	transcript:Vitvi01g04454_t001
transcript:Vitvi01g04459_t001	transcript:Vitvi01g04460_t001
transcript:Vitvi02g00052_t001	transcript:Vitvi02g00053_t001
transcript:Vitvi02g00053_t001	transcript:Vitvi02g00054_t001
transcript:Vitvi02g00054_t001	transcript:Vitvi02g00055_t001
transcript:Vitvi02g00055_t001	transcript:Vitvi02g00056_t001
transcript:Vitvi02g00069_t001	transcript:Vitvi02g00070_t001
transcript:Vitvi02g00070_t001	transcript:Vitvi02g01323_t001
transcript:Vitvi02g00071_t001	transcript:Vitvi02g04009_t001
transcript:Vitvi02g01328_t001	transcript:Vitvi02g00073_t001
transcript:Vitvi02g00081_t001	transcript:Vitvi02g01331_t001
transcript:Vitvi02g01331_t001	transcript:Vitvi02g00082_t002
transcript:Vitvi02g00083_t001	transcript:Vitvi02g00085_t001
transcript:Vitvi02g00085_t001	transcript:Vitvi02g00086_t001
transcript:Vitvi02g01336_t001	transcript:Vitvi02g00099_t001
transcript:Vitvi02g04015_t001	transcript:Vitvi02g00101_t003
transcript:Vitvi02g00152_t001	transcript:Vitvi02g01340_t001
transcript:Vitvi02g00179_t001	transcript:Vitvi02g00180_t001
transcript:Vitvi02g00195_t001	transcript:Vitvi02g04045_t001
transcript:Vitvi02g00258_t001	transcript:Vitvi02g00259_t001
transcript:Vitvi02g00263_t001	transcript:Vitvi02g04059_t001
transcript:Vitvi02g00278_t001	transcript:Vitvi02g01371_t001
transcript:Vitvi02g00283_t001	transcript:Vitvi02g01372_t001
transcript:Vitvi02g00332_t001	transcript:Vitvi02g00333_t001
transcript:Vitvi02g00337_t001	transcript:Vitvi02g01382_t001
transcript:Vitvi02g00344_t001	transcript:Vitvi02g04077_t001
transcript:Vitvi02g01385_t001	transcript:Vitvi02g00345_t001
transcript:Vitvi02g00373_t001	transcript:Vitvi02g00374_t001
transcript:Vitvi02g00391_t001	transcript:Vitvi02g00393_t001
transcript:Vitvi02g00393_t001	transcript:Vitvi02g01403_t001
transcript:Vitvi02g00395_t001	transcript:Vitvi02g00396_t001
transcript:Vitvi02g00396_t001	transcript:Vitvi02g00397_t001
transcript:Vitvi02g00436_t001	transcript:Vitvi02g00437_t002
transcript:Vitvi02g00442_t001	transcript:Vitvi02g01411_t001
transcript:Vitvi02g01413_t001	transcript:Vitvi02g00443_t001
transcript:Vitvi02g00499_t001	transcript:Vitvi02g00500_t001
transcript:Vitvi02g00509_t004	transcript:Vitvi02g01433_t001
transcript:Vitvi02g00538_t001	transcript:Vitvi02g04161_t001
transcript:Vitvi02g00618_t001	transcript:Vitvi02g00619_t001
transcript:Vitvi02g01481_t001	transcript:Vitvi02g00629_t001
transcript:Vitvi02g04206_t001	transcript:Vitvi02g00713_t001
transcript:Vitvi02g00751_t001	transcript:Vitvi02g00752_t001
transcript:Vitvi02g00805_t001	transcript:Vitvi02g04219_t001
transcript:Vitvi02g04284_t001	transcript:Vitvi02g00942_t001
transcript:Vitvi02g00999_t001	transcript:Vitvi02g01001_t001
transcript:Vitvi02g01001_t001	transcript:Vitvi02g01003_t001
transcript:Vitvi02g04304_t001	transcript:Vitvi02g01015_t001
transcript:Vitvi02g01082_t001	transcript:Vitvi02g01618_t001
transcript:Vitvi02g01121_t001	transcript:Vitvi02g04350_t001
transcript:Vitvi02g01126_t001	transcript:Vitvi02g04353_t001
transcript:Vitvi02g01140_t001	transcript:Vitvi02g04360_t001
transcript:Vitvi02g01164_t001	transcript:Vitvi02g01166_t001
transcript:Vitvi02g01166_t001	transcript:Vitvi02g01167_t001
transcript:Vitvi02g01207_t001	transcript:Vitvi02g01208_t001
transcript:Vitvi02g01208_t001	transcript:Vitvi02g01209_t001
transcript:Vitvi02g01209_t001	transcript:Vitvi02g01651_t001
transcript:Vitvi02g01210_t001	transcript:Vitvi02g01653_t001
transcript:Vitvi02g01220_t001	transcript:Vitvi02g01222_t001
transcript:Vitvi02g04388_t001	transcript:Vitvi02g01237_t001
transcript:Vitvi02g01286_t001	transcript:Vitvi02g01288_t001
transcript:Vitvi02g01306_t001	transcript:Vitvi02g01303_t001
transcript:Vitvi02g01303_t001	transcript:Vitvi02g04286_t001
transcript:Vitvi02g01323_t001	transcript:Vitvi02g01324_t001
transcript:Vitvi02g01327_t001	transcript:Vitvi02g01328_t001
transcript:Vitvi02g01347_t001	transcript:Vitvi02g01348_t002
transcript:Vitvi02g01348_t002	transcript:Vitvi02g04032_t001
transcript:Vitvi02g01349_t001	transcript:Vitvi02g01350_t001
transcript:Vitvi02g01350_t001	transcript:Vitvi02g04034_t001
transcript:Vitvi02g01361_t001	transcript:Vitvi02g01363_t001
transcript:Vitvi02g01365_t002	transcript:Vitvi02g04050_t001
transcript:Vitvi02g01373_t001	transcript:Vitvi02g01374_t001
transcript:Vitvi02g01374_t001	transcript:Vitvi02g01375_t002
transcript:Vitvi02g01382_t001	transcript:Vitvi02g01383_t001
transcript:Vitvi02g04077_t001	transcript:Vitvi02g01385_t001
transcript:Vitvi02g04085_t001	transcript:Vitvi02g01392_t001
transcript:Vitvi02g01403_t001	transcript:Vitvi02g01404_t001
transcript:Vitvi02g01404_t001	transcript:Vitvi02g01405_t001
transcript:Vitvi02g04091_t001	transcript:Vitvi02g01406_t001
transcript:Vitvi02g01406_t001	transcript:Vitvi02g04092_t001
transcript:Vitvi02g01408_t001	transcript:Vitvi02g01409_t001
transcript:Vitvi02g01411_t001	transcript:Vitvi02g01412_t001
transcript:Vitvi02g01412_t001	transcript:Vitvi02g01413_t001
transcript:Vitvi02g01438_t001	transcript:Vitvi02g01439_t001
transcript:Vitvi02g01439_t001	transcript:Vitvi02g01440_t001
transcript:Vitvi02g01446_t001	transcript:Vitvi02g01447_t001
transcript:Vitvi02g01472_t001	transcript:Vitvi02g01473_t001
transcript:Vitvi02g01473_t001	transcript:Vitvi02g01474_t001
transcript:Vitvi02g01474_t001	transcript:Vitvi02g01479_t001
transcript:Vitvi02g01484_t001	transcript:Vitvi02g01485_t001
transcript:Vitvi02g01485_t001	transcript:Vitvi02g01486_t001
transcript:Vitvi02g04189_t001	transcript:Vitvi02g01488_t001
transcript:Vitvi02g01543_t001	transcript:Vitvi02g04253_t001
transcript:Vitvi02g01651_t001	transcript:Vitvi02g01652_t001
transcript:Vitvi02g01685_t001	transcript:Vitvi02g01683_t001
transcript:Vitvi02g01727_t001	transcript:Vitvi02g01728_t001
transcript:Vitvi02g04035_t001	transcript:Vitvi02g04036_t001
transcript:Vitvi02g04043_t001	transcript:Vitvi02g04044_t001
transcript:Vitvi02g04098_t001	transcript:Vitvi02g04099_t001
transcript:Vitvi02g04148_t001	transcript:Vitvi02g04149_t001
transcript:Vitvi02g04162_t001	transcript:Vitvi02g04163_t001
transcript:Vitvi02g04179_t001	transcript:Vitvi02g04180_t001
transcript:Vitvi02g04188_t001	transcript:Vitvi02g04189_t001
transcript:Vitvi02g04190_t001	transcript:Vitvi02g04191_t001
transcript:Vitvi02g04261_t001	transcript:Vitvi02g04262_t001
transcript:Vitvi02g04373_t001	transcript:Vitvi02g04374_t001
transcript:Vitvi03g00015_t001	transcript:Vitvi03g00016_t001
transcript:Vitvi03g00016_t001	transcript:Vitvi03g00017_t001
transcript:Vitvi03g00032_t001	transcript:Vitvi03g00033_t001
transcript:Vitvi03g01380_t001	transcript:Vitvi03g00092_t001
transcript:Vitvi03g01388_t001	transcript:Vitvi03g00102_t001
transcript:Vitvi03g00102_t001	transcript:Vitvi03g01389_t001
transcript:Vitvi03g00109_t001	transcript:Vitvi03g00110_t001
transcript:Vitvi03g00110_t001	transcript:Vitvi03g00111_t001
transcript:Vitvi03g00111_t001	transcript:Vitvi03g01393_t001
transcript:Vitvi03g01393_t001	transcript:Vitvi03g00112_t001
transcript:Vitvi03g01395_t001	transcript:Vitvi03g00113_t001
transcript:Vitvi03g00123_t001	transcript:Vitvi03g00124_t001
transcript:Vitvi03g00152_t001	transcript:Vitvi03g04065_t001
transcript:Vitvi03g04065_t001	transcript:Vitvi03g00153_t001
transcript:Vitvi03g04067_t001	transcript:Vitvi03g00164_t001
transcript:Vitvi03g01425_t001	transcript:Vitvi03g00194_t001
transcript:Vitvi03g00213_t001	transcript:Vitvi03g00214_t001
transcript:Vitvi03g00218_t001	transcript:Vitvi03g00220_t001
transcript:Vitvi03g01475_t003	transcript:Vitvi03g00266_t001
transcript:Vitvi03g00294_t001	transcript:Vitvi03g00295_t001
transcript:Vitvi03g00351_t001	transcript:Vitvi03g00353_t001
transcript:Vitvi03g01503_t001	transcript:Vitvi03g00351_t001
transcript:Vitvi03g00379_t002	transcript:Vitvi03g01517_t001
transcript:Vitvi03g00380_t001	transcript:Vitvi03g01518_t001
transcript:Vitvi03g00391_t001	transcript:Vitvi03g00392_t001
transcript:Vitvi03g00392_t001	transcript:Vitvi03g00393_t001
transcript:Vitvi03g00393_t001	transcript:Vitvi03g00394_t001
transcript:Vitvi03g00394_t001	transcript:Vitvi03g00395_t001
transcript:Vitvi03g00407_t001	transcript:Vitvi03g00408_t001
transcript:Vitvi03g01531_t001	transcript:Vitvi03g00409_t001
transcript:Vitvi03g00416_t001	transcript:Vitvi03g00417_t001
transcript:Vitvi03g04151_t001	transcript:Vitvi03g00416_t001
transcript:Vitvi03g00459_t001	transcript:Vitvi03g00460_t001
transcript:Vitvi03g00463_t001	transcript:Vitvi03g01549_t001
transcript:Vitvi03g04173_t001	transcript:Vitvi03g00463_t001
transcript:Vitvi03g00481_t001	transcript:Vitvi03g01553_t001
transcript:Vitvi03g01555_t001	transcript:Vitvi03g00482_t001
transcript:Vitvi03g00483_t001	transcript:Vitvi03g01557_t001
transcript:Vitvi03g00488_t001	transcript:Vitvi03g00489_t001
transcript:Vitvi03g04176_t001	transcript:Vitvi03g00488_t001
transcript:Vitvi03g00533_t001	transcript:Vitvi03g00534_t001
transcript:Vitvi03g00536_t001	transcript:Vitvi03g00537_t001
transcript:Vitvi03g00561_t001	transcript:Vitvi03g00564_t001
transcript:Vitvi03g00573_t001	transcript:Vitvi03g01592_t001
transcript:Vitvi03g01597_t001	transcript:Vitvi03g00575_t001
transcript:Vitvi03g00653_t001	transcript:Vitvi03g00654_t001
transcript:Vitvi03g00654_t001	transcript:Vitvi03g00655_t001
transcript:Vitvi03g00678_t001	transcript:Vitvi03g01613_t001
transcript:Vitvi03g00691_t001	transcript:Vitvi03g04217_t001
transcript:Vitvi03g00692_t001	transcript:Vitvi03g00693_t001
transcript:Vitvi03g00693_t001	transcript:Vitvi03g01621_t001
transcript:Vitvi03g00729_t001	transcript:Vitvi03g00730_t001
transcript:Vitvi03g00740_t001	transcript:Vitvi03g01649_t001
transcript:Vitvi03g04254_t001	transcript:Vitvi03g00775_t001
transcript:Vitvi03g00779_t001	transcript:Vitvi03g00780_t001
transcript:Vitvi03g00813_t001	transcript:Vitvi03g00814_t001
transcript:Vitvi03g00882_t001	transcript:Vitvi03g00874_t001
transcript:Vitvi03g00895_t001	transcript:Vitvi03g00892_t001
transcript:Vitvi03g04402_t001	transcript:Vitvi03g01066_t001
transcript:Vitvi03g01067_t001	transcript:Vitvi03g01317_t001
transcript:Vitvi03g01130_t001	transcript:Vitvi03g04437_t001
transcript:Vitvi03g01833_t001	transcript:Vitvi03g01182_t001
transcript:Vitvi03g01834_t001	transcript:Vitvi03g01185_t001
transcript:Vitvi03g04461_t001	transcript:Vitvi03g01192_t001
transcript:Vitvi03g01197_t001	transcript:Vitvi03g01198_t001
transcript:Vitvi03g01198_t001	transcript:Vitvi03g04462_t001
transcript:Vitvi03g01202_t001	transcript:Vitvi03g04464_t002
transcript:Vitvi03g01317_t001	transcript:Vitvi03g01318_t001
transcript:Vitvi03g01336_t001	transcript:Vitvi03g01337_t001
transcript:Vitvi03g01338_t001	transcript:Vitvi03g01341_t001
transcript:Vitvi03g04026_t001	transcript:Vitvi03g01344_t001
transcript:Vitvi03g01344_t001	transcript:Vitvi03g04027_t001
transcript:Vitvi03g04029_t001	transcript:Vitvi03g01353_t001
transcript:Vitvi03g04030_t001	transcript:Vitvi03g01355_t001
transcript:Vitvi03g01373_t001	transcript:Vitvi03g04039_t001
transcript:Vitvi03g01374_t001	transcript:Vitvi03g01377_t001
transcript:Vitvi03g01377_t001	transcript:Vitvi03g04040_t001
transcript:Vitvi03g04043_t001	transcript:Vitvi03g01380_t001
transcript:Vitvi03g01383_t001	transcript:Vitvi03g01384_t001
transcript:Vitvi03g01389_t001	transcript:Vitvi03g01390_t001
transcript:Vitvi03g01417_t001	transcript:Vitvi03g01418_t001
transcript:Vitvi03g01424_t001	transcript:Vitvi03g01425_t001
transcript:Vitvi03g01426_t001	transcript:Vitvi03g01427_t001
transcript:Vitvi03g01427_t001	transcript:Vitvi03g01428_t001
transcript:Vitvi03g01428_t001	transcript:Vitvi03g01429_t001
transcript:Vitvi03g01429_t001	transcript:Vitvi03g01431_t001
transcript:Vitvi03g01431_t001	transcript:Vitvi03g04079_t001
transcript:Vitvi03g01436_t001	transcript:Vitvi03g04081_t001
transcript:Vitvi03g01438_t001	transcript:Vitvi03g01440_t001
transcript:Vitvi03g04081_t001	transcript:Vitvi03g01438_t001
transcript:Vitvi03g01440_t001	transcript:Vitvi03g01442_t001
transcript:Vitvi03g01445_t001	transcript:Vitvi03g01446_t001
transcript:Vitvi03g04083_t001	transcript:Vitvi03g01445_t001
transcript:Vitvi03g01446_t001	transcript:Vitvi03g01447_t001
transcript:Vitvi03g01455_t001	transcript:Vitvi03g01456_t001
transcript:Vitvi03g01456_t001	transcript:Vitvi03g04091_t001
transcript:Vitvi03g01457_t001	transcript:Vitvi03g01458_t001
transcript:Vitvi03g01460_t001	transcript:Vitvi03g04092_t001
transcript:Vitvi03g01477_t001	transcript:Vitvi03g01478_t001
transcript:Vitvi03g01484_t001	transcript:Vitvi03g04112_t001
transcript:Vitvi03g04112_t001	transcript:Vitvi03g01490_t005
transcript:Vitvi03g04122_t001	transcript:Vitvi03g01499_t001
transcript:Vitvi03g01500_t001	transcript:Vitvi03g04123_t001
transcript:Vitvi03g04123_t001	transcript:Vitvi03g01501_t001
transcript:Vitvi03g01507_t001	transcript:Vitvi03g01508_t001
transcript:Vitvi03g04137_t001	transcript:Vitvi03g01524_t001
transcript:Vitvi03g01524_t001	transcript:Vitvi03g04138_t001
transcript:Vitvi03g04142_t001	transcript:Vitvi03g01528_t001
transcript:Vitvi03g04143_t001	transcript:Vitvi03g01531_t001
transcript:Vitvi03g04148_t001	transcript:Vitvi03g01537_t001
transcript:Vitvi03g04168_t001	transcript:Vitvi03g01545_t001
transcript:Vitvi03g01545_t001	transcript:Vitvi03g04169_t001
transcript:Vitvi03g01551_t001	transcript:Vitvi03g04174_t001
transcript:Vitvi03g01553_t001	transcript:Vitvi03g01554_t001
transcript:Vitvi03g01554_t001	transcript:Vitvi03g01555_t001
transcript:Vitvi03g01557_t001	transcript:Vitvi03g01558_t001
transcript:Vitvi03g01558_t001	transcript:Vitvi03g01561_t001
transcript:Vitvi03g01565_t001	transcript:Vitvi03g01566_t001
transcript:Vitvi03g04179_t001	transcript:Vitvi03g01571_t001
transcript:Vitvi03g04181_t001	transcript:Vitvi03g01572_t001
transcript:Vitvi03g01575_t001	transcript:Vitvi03g04182_t001
transcript:Vitvi03g01577_t001	transcript:Vitvi03g01578_t001
transcript:Vitvi03g04182_t001	transcript:Vitvi03g01577_t001
transcript:Vitvi03g04198_t001	transcript:Vitvi03g01594_t001
transcript:Vitvi03g01594_t001	transcript:Vitvi03g04199_t001
transcript:Vitvi03g04199_t001	transcript:Vitvi03g01597_t001
transcript:Vitvi03g04204_t001	transcript:Vitvi03g01603_t001
transcript:Vitvi03g01603_t001	transcript:Vitvi03g04205_t001
transcript:Vitvi03g01613_t001	transcript:Vitvi03g01614_t001
transcript:Vitvi03g01614_t001	transcript:Vitvi03g01615_t001
transcript:Vitvi03g01649_t001	transcript:Vitvi03g01650_t001
transcript:Vitvi03g01650_t001	transcript:Vitvi03g01651_t001
transcript:Vitvi03g01651_t001	transcript:Vitvi03g04242_t001
transcript:Vitvi03g04297_t001	transcript:Vitvi03g01723_t001
transcript:Vitvi03g01760_t001	transcript:Vitvi03g01759_t001
transcript:Vitvi03g01770_t001	transcript:Vitvi03g01769_t001
transcript:Vitvi03g04396_t001	transcript:Vitvi03g01782_t001
transcript:Vitvi03g01783_t001	transcript:Vitvi03g04396_t001
transcript:Vitvi03g01799_t001	transcript:Vitvi03g01800_t001
transcript:Vitvi03g04471_t001	transcript:Vitvi03g01842_t001
transcript:Vitvi03g04047_t001	transcript:Vitvi03g04048_t001
transcript:Vitvi03g04129_t001	transcript:Vitvi03g04130_t001
transcript:Vitvi03g04130_t001	transcript:Vitvi03g04131_t001
transcript:Vitvi03g04131_t001	transcript:Vitvi03g04132_t001
transcript:Vitvi03g04147_t001	transcript:Vitvi03g04148_t001
transcript:Vitvi03g04153_t001	transcript:Vitvi03g04154_t001
transcript:Vitvi03g04157_t001	transcript:Vitvi03g04158_t001
transcript:Vitvi03g04162_t001	transcript:Vitvi03g04163_t001
transcript:Vitvi03g04197_t001	transcript:Vitvi03g04198_t001
transcript:Vitvi03g04245_t001	transcript:Vitvi03g04246_t001
transcript:Vitvi03g04276_t001	transcript:Vitvi03g04277_t001
transcript:Vitvi03g04374_t001	transcript:Vitvi03g04375_t001
transcript:Vitvi03g04382_t001	transcript:Vitvi03g04383_t001
transcript:Vitvi03g04391_t001	transcript:Vitvi03g04392_t001
transcript:Vitvi03g04398_t001	transcript:Vitvi03g04399_t001
transcript:Vitvi03g04413_t001	transcript:Vitvi03g04414_t001
transcript:Vitvi03g04524_t001	transcript:Vitvi03g04525_t001
transcript:Vitvi03g04526_t001	transcript:Vitvi03g04527_t001
transcript:Vitvi03g04527_t001	transcript:Vitvi03g04528_t001
transcript:Vitvi03g04529_t001	transcript:Vitvi03g04530_t001
transcript:Vitvi04g01770_t001	transcript:Vitvi04g00014_t001
transcript:Vitvi04g00014_t001	transcript:Vitvi04g04004_t001
transcript:Vitvi04g00021_t001	transcript:Vitvi04g00022_t001
transcript:Vitvi04g00022_t001	transcript:Vitvi04g04009_t001
transcript:Vitvi04g04014_t001	transcript:Vitvi04g00029_t001
transcript:Vitvi04g00029_t001	transcript:Vitvi04g04015_t001
transcript:Vitvi04g04018_t001	transcript:Vitvi04g00031_t001
transcript:Vitvi04g00031_t001	transcript:Vitvi04g04019_t001
transcript:Vitvi04g00033_t001	transcript:Vitvi04g00034_t001
transcript:Vitvi04g00053_t001	transcript:Vitvi04g01780_t001
transcript:Vitvi04g00080_t001	transcript:Vitvi04g00081_t001
transcript:Vitvi04g04032_t001	transcript:Vitvi04g00083_t001
transcript:Vitvi04g00090_t001	transcript:Vitvi04g00091_t001
transcript:Vitvi04g00094_t001	transcript:Vitvi04g00095_t001
transcript:Vitvi04g01802_t001	transcript:Vitvi04g00135_t001
transcript:Vitvi04g00136_t001	transcript:Vitvi04g01803_t001
transcript:Vitvi04g04045_t001	transcript:Vitvi04g00139_t001
transcript:Vitvi04g00153_t001	transcript:Vitvi04g00155_t001
transcript:Vitvi04g00155_t001	transcript:Vitvi04g00156_t001
transcript:Vitvi04g00156_t001	transcript:Vitvi04g00157_t001
transcript:Vitvi04g00174_t001	transcript:Vitvi04g01810_t001
transcript:Vitvi04g00184_t001	transcript:Vitvi04g00185_t001
transcript:Vitvi04g00216_t001	transcript:Vitvi04g00217_t001
transcript:Vitvi04g00217_t001	transcript:Vitvi04g04055_t001
transcript:Vitvi04g00270_t001	transcript:Vitvi04g00272_t001
transcript:Vitvi04g00282_t001	transcript:Vitvi04g01836_t001
transcript:Vitvi04g00284_t001	transcript:Vitvi04g00285_t001
transcript:Vitvi04g01841_t001	transcript:Vitvi04g00301_t001
transcript:Vitvi04g00310_t001	transcript:Vitvi04g04068_t001
transcript:Vitvi04g00344_t001	transcript:Vitvi04g00345_t001
transcript:Vitvi04g00350_t001	transcript:Vitvi04g00352_t001
transcript:Vitvi04g04081_t001	transcript:Vitvi04g00350_t001
transcript:Vitvi04g01873_t006	transcript:Vitvi04g00357_t001
transcript:Vitvi04g00385_t001	transcript:Vitvi04g00386_t001
transcript:Vitvi04g00406_t001	transcript:Vitvi04g04102_t001
transcript:Vitvi04g04117_t001	transcript:Vitvi04g00461_t001
transcript:Vitvi04g00461_t001	transcript:Vitvi04g04118_t001
transcript:Vitvi04g00467_t001	transcript:Vitvi04g00468_t001
transcript:Vitvi04g00510_t001	transcript:Vitvi04g00511_t001
transcript:Vitvi04g00570_t001	transcript:Vitvi04g01922_t001
transcript:Vitvi04g00639_t001	transcript:Vitvi04g00640_t001
transcript:Vitvi04g04161_t001	transcript:Vitvi04g00696_t001
transcript:Vitvi04g04164_t001	transcript:Vitvi04g00703_t001
transcript:Vitvi04g00760_t001	transcript:Vitvi04g01985_t001
transcript:Vitvi04g00803_t001	transcript:Vitvi04g00807_t001
transcript:Vitvi04g02000_t001	transcript:Vitvi04g00827_t001
transcript:Vitvi04g00832_t001	transcript:Vitvi04g04226_t001
transcript:Vitvi04g00912_t001	transcript:Vitvi04g00913_t001
transcript:Vitvi04g00958_t001	transcript:Vitvi04g00960_t001
transcript:Vitvi04g00988_t001	transcript:Vitvi04g00989_t001
transcript:Vitvi04g00990_t001	transcript:Vitvi04g00991_t001
transcript:Vitvi04g00997_t001	transcript:Vitvi04g00998_t001
transcript:Vitvi04g01052_t001	transcript:Vitvi04g01054_t001
transcript:Vitvi04g01056_t001	transcript:Vitvi04g01057_t001
transcript:Vitvi04g01057_t001	transcript:Vitvi04g01059_t001
transcript:Vitvi04g01059_t001	transcript:Vitvi04g01061_t001
transcript:Vitvi04g01075_t001	transcript:Vitvi04g01077_t001
transcript:Vitvi04g01101_t001	transcript:Vitvi04g04296_t001
transcript:Vitvi04g01103_t001	transcript:Vitvi04g01104_t001
transcript:Vitvi04g04296_t001	transcript:Vitvi04g01103_t001
transcript:Vitvi04g01104_t001	transcript:Vitvi04g01105_t001
transcript:Vitvi04g01133_t001	transcript:Vitvi04g01134_t001
transcript:Vitvi04g04305_t001	transcript:Vitvi04g01140_t001
transcript:Vitvi04g01151_t001	transcript:Vitvi04g01153_t001
transcript:Vitvi04g01165_t001	transcript:Vitvi04g01167_t001
transcript:Vitvi04g04307_t001	transcript:Vitvi04g01165_t001
transcript:Vitvi04g04311_t001	transcript:Vitvi04g01172_t001
transcript:Vitvi04g01185_t001	transcript:Vitvi04g01186_t001
transcript:Vitvi04g01207_t001	transcript:Vitvi04g02087_t001
transcript:Vitvi04g01214_t001	transcript:Vitvi04g01216_t001
transcript:Vitvi04g01216_t001	transcript:Vitvi04g01218_t001
transcript:Vitvi04g01292_t001	transcript:Vitvi04g01293_t001
transcript:Vitvi04g02117_t001	transcript:Vitvi04g01342_t001
transcript:Vitvi04g01342_t001	transcript:Vitvi04g04354_t001
transcript:Vitvi04g01356_t001	transcript:Vitvi04g01357_t001
transcript:Vitvi04g01470_t001	transcript:Vitvi04g01471_t001
transcript:Vitvi04g01481_t001	transcript:Vitvi04g02162_t001
transcript:Vitvi04g04434_t001	transcript:Vitvi04g01510_t001
transcript:Vitvi04g01519_t001	transcript:Vitvi04g02178_t001
transcript:Vitvi04g04438_t001	transcript:Vitvi04g01550_t001
transcript:Vitvi04g01550_t001	transcript:Vitvi04g04439_t001
transcript:Vitvi04g01554_t001	transcript:Vitvi04g01555_t001
transcript:Vitvi04g01578_t001	transcript:Vitvi04g01579_t002
transcript:Vitvi04g01583_t001	transcript:Vitvi04g04456_t001
transcript:Vitvi04g04456_t001	transcript:Vitvi04g01584_t001
transcript:Vitvi04g01598_t001	transcript:Vitvi04g04464_t001
transcript:Vitvi04g01599_t001	transcript:Vitvi04g02221_t001
transcript:Vitvi04g01624_t001	transcript:Vitvi04g01625_t001
transcript:Vitvi04g01635_t001	transcript:Vitvi04g01636_t001
transcript:Vitvi04g01637_t001	transcript:Vitvi04g01638_t001
transcript:Vitvi04g01648_t001	transcript:Vitvi04g01650_t001
transcript:Vitvi04g01670_t001	transcript:Vitvi04g01671_t001
transcript:Vitvi04g01674_t001	transcript:Vitvi04g04502_t001
transcript:Vitvi04g04502_t001	transcript:Vitvi04g01676_t001
transcript:Vitvi04g01726_t001	transcript:Vitvi04g01727_t001
transcript:Vitvi04g01746_t003	transcript:Vitvi04g01747_t001
transcript:Vitvi04g01747_t001	transcript:Vitvi04g01748_t001
transcript:Vitvi04g01769_t001	transcript:Vitvi04g01770_t001
transcript:Vitvi04g01792_t001	transcript:Vitvi04g01793_t001
transcript:Vitvi04g01793_t001	transcript:Vitvi04g01794_t001
transcript:Vitvi04g01797_t001	transcript:Vitvi04g01799_t001
transcript:Vitvi04g04041_t001	transcript:Vitvi04g01802_t001
transcript:Vitvi04g01803_t001	transcript:Vitvi04g01804_t001
transcript:Vitvi04g01815_t001	transcript:Vitvi04g04048_t001
transcript:Vitvi04g01866_t001	transcript:Vitvi04g04084_t001
transcript:Vitvi04g04085_t001	transcript:Vitvi04g01870_t001
transcript:Vitvi04g01870_t001	transcript:Vitvi04g04086_t001
transcript:Vitvi04g04112_t001	transcript:Vitvi04g01893_t001
transcript:Vitvi04g04119_t001	transcript:Vitvi04g01897_t001
transcript:Vitvi04g01903_t001	transcript:Vitvi04g04122_t001
transcript:Vitvi04g01904_t001	transcript:Vitvi04g01905_t001
transcript:Vitvi04g01905_t001	transcript:Vitvi04g01906_t001
transcript:Vitvi04g01906_t001	transcript:Vitvi04g01907_t001
transcript:Vitvi04g01908_t001	transcript:Vitvi04g01909_t001
transcript:Vitvi04g01925_t001	transcript:Vitvi04g01926_t001
transcript:Vitvi04g01935_t001	transcript:Vitvi04g01936_t001
transcript:Vitvi04g04149_t001	transcript:Vitvi04g01937_t001
transcript:Vitvi04g01941_t001	transcript:Vitvi04g04157_t001
transcript:Vitvi04g04188_t003	transcript:Vitvi04g01978_t001
transcript:Vitvi04g04202_t001	transcript:Vitvi04g01983_t001
transcript:Vitvi04g02064_t001	transcript:Vitvi04g02065_t001
transcript:Vitvi04g02068_t001	transcript:Vitvi04g04312_t001
transcript:Vitvi04g02069_t001	transcript:Vitvi04g02070_t001
transcript:Vitvi04g02070_t001	transcript:Vitvi04g02071_t001
transcript:Vitvi04g02071_t001	transcript:Vitvi04g02072_t001
transcript:Vitvi04g02072_t001	transcript:Vitvi04g04313_t001
transcript:Vitvi04g02073_t001	transcript:Vitvi04g02074_t001
transcript:Vitvi04g02074_t001	transcript:Vitvi04g02075_t001
transcript:Vitvi04g02091_t001	transcript:Vitvi04g02092_t001
transcript:Vitvi04g02111_t001	transcript:Vitvi04g04352_t001
transcript:Vitvi04g02114_t001	transcript:Vitvi04g02116_t001
transcript:Vitvi04g02116_t001	transcript:Vitvi04g02117_t001
transcript:Vitvi04g02122_t001	transcript:Vitvi04g02123_t001
transcript:Vitvi04g02123_t001	transcript:Vitvi04g04356_t001
transcript:Vitvi04g04357_t001	transcript:Vitvi04g02125_t001
transcript:Vitvi04g02125_t001	transcript:Vitvi04g04358_t001
transcript:Vitvi04g02143_t002	transcript:Vitvi04g02144_t001
transcript:Vitvi04g02158_t001	transcript:Vitvi04g02159_t001
transcript:Vitvi04g02159_t001	transcript:Vitvi04g02160_t002
transcript:Vitvi04g02168_t001	transcript:Vitvi04g02169_t001
transcript:Vitvi04g02190_t001	transcript:Vitvi04g04438_t001
transcript:Vitvi04g04439_t001	transcript:Vitvi04g02198_t001
transcript:Vitvi04g02201_t001	transcript:Vitvi04g04454_t001
transcript:Vitvi04g02214_t001	transcript:Vitvi04g02216_t001
transcript:Vitvi04g04465_t001	transcript:Vitvi04g02214_t001
transcript:Vitvi04g02216_t001	transcript:Vitvi04g02219_t001
transcript:Vitvi04g02237_t001	transcript:Vitvi04g04495_t001
transcript:Vitvi04g02239_t001	transcript:Vitvi04g02241_t001
transcript:Vitvi04g04495_t001	transcript:Vitvi04g02239_t001
transcript:Vitvi04g04401_t001	transcript:Vitvi04g02276_t001
transcript:Vitvi04g02295_t001	transcript:Vitvi04g04410_t001
transcript:Vitvi04g02298_t001	transcript:Vitvi04g02299_t001
transcript:Vitvi04g02299_t001	transcript:Vitvi04g04419_t001
transcript:Vitvi04g04420_t001	transcript:Vitvi04g02314_t001
transcript:Vitvi04g04009_t001	transcript:Vitvi04g04010_t001
transcript:Vitvi04g04010_t001	transcript:Vitvi04g04011_t001
transcript:Vitvi04g04040_t001	transcript:Vitvi04g04041_t001
transcript:Vitvi04g04080_t001	transcript:Vitvi04g04081_t001
transcript:Vitvi04g04084_t001	transcript:Vitvi04g04085_t001
transcript:Vitvi04g04091_t001	transcript:Vitvi04g04092_t001
transcript:Vitvi04g04200_t001	transcript:Vitvi04g04201_t001
transcript:Vitvi04g04235_t001	transcript:Vitvi04g04236_t001
transcript:Vitvi04g04298_t001	transcript:Vitvi04g04299_t001
transcript:Vitvi04g04368_t001	transcript:Vitvi04g04369_t001
transcript:Vitvi04g04408_t001	transcript:Vitvi04g04409_t001
transcript:Vitvi04g04419_t001	transcript:Vitvi04g04420_t001
transcript:Vitvi05g00038_t001	transcript:Vitvi05g00039_t001
transcript:Vitvi05g01742_t002	transcript:Vitvi05g00038_t001
transcript:Vitvi05g00039_t001	transcript:Vitvi05g00040_t001
transcript:Vitvi05g00047_t001	transcript:Vitvi05g00048_t001
transcript:Vitvi05g00056_t001	transcript:Vitvi05g00057_t001.1.6037826e
transcript:Vitvi05g00065_t001	transcript:Vitvi05g00066_t001
transcript:Vitvi05g00066_t001	transcript:Vitvi05g00067_t001
transcript:Vitvi05g00067_t001	transcript:Vitvi05g00068_t001
transcript:Vitvi05g00068_t001	transcript:Vitvi05g01752_t001
transcript:Vitvi05g01752_t001	transcript:Vitvi05g00069_t001
transcript:Vitvi05g00069_t001	transcript:Vitvi05g01753_t001
transcript:Vitvi05g00071_t001	transcript:Vitvi05g01757_t001
transcript:Vitvi05g01759_t003	transcript:Vitvi05g00072_t001
transcript:Vitvi05g00072_t001	transcript:Vitvi05g01760_t001
transcript:Vitvi05g00205_t001	transcript:Vitvi05g04049_t001
transcript:Vitvi05g00225_t001	transcript:Vitvi05g00223_t001
transcript:Vitvi05g00223_t001	transcript:Vitvi05g04046_t001
transcript:Vitvi05g00227_t001	transcript:Vitvi05g00225_t001
transcript:Vitvi05g00261_t001	transcript:Vitvi05g00262_t001
transcript:Vitvi05g00296_t001	transcript:Vitvi05g04082_t001
transcript:Vitvi05g00305_t001	transcript:Vitvi05g04083_t001
transcript:Vitvi05g00342_t001	transcript:Vitvi05g00343_t001
transcript:Vitvi05g00349_t001	transcript:Vitvi05g01858_t001
transcript:Vitvi05g00370_t001	transcript:Vitvi05g00371_t001
transcript:Vitvi05g00410_t001	transcript:Vitvi05g00411_t001
transcript:Vitvi05g00430_t001	transcript:Vitvi05g00431_t001
transcript:Vitvi05g00456_t001	transcript:Vitvi05g00457_t001
transcript:Vitvi05g00477_t001	transcript:Vitvi05g00478_t001
transcript:Vitvi05g00523_t001	transcript:Vitvi05g00524_t001
transcript:Vitvi05g00527_t002	transcript:Vitvi05g00528_t001
transcript:Vitvi05g00559_t002	transcript:Vitvi05g00560_t001
transcript:Vitvi05g00584_t001	transcript:Vitvi05g00585_t001
transcript:Vitvi05g00590_t001	transcript:Vitvi05g00592_t001
transcript:Vitvi05g00599_t001	transcript:Vitvi05g00600_t001
transcript:Vitvi05g00643_t001	transcript:Vitvi05g00644_t001
transcript:Vitvi05g00648_t001	transcript:Vitvi05g00649_t001
transcript:Vitvi05g00669_t001	transcript:Vitvi05g00670_t001
transcript:Vitvi05g01911_t001	transcript:Vitvi05g00669_t001
transcript:Vitvi05g00675_t001	transcript:Vitvi05g00676_t001
transcript:Vitvi05g00692_t001	transcript:Vitvi05g04170_t001
transcript:Vitvi05g01922_t001	transcript:Vitvi05g00698_t001
transcript:Vitvi05g01924_t001	transcript:Vitvi05g00699_t001
transcript:Vitvi05g01927_t001	transcript:Vitvi05g00701_t001
transcript:Vitvi05g01930_t004	transcript:Vitvi05g00706_t001
transcript:Vitvi05g01945_t001	transcript:Vitvi05g00726_t001
transcript:Vitvi05g00733_t001	transcript:Vitvi05g00734_t001
transcript:Vitvi05g00760_t001	transcript:Vitvi05g00761_t001
transcript:Vitvi05g00761_t001	transcript:Vitvi05g00762_t001
transcript:Vitvi05g00847_t001	transcript:Vitvi05g00848_t001
transcript:Vitvi05g00862_t001	transcript:Vitvi05g00863_t001
transcript:Vitvi05g00913_t001	transcript:Vitvi05g04234_t001
transcript:Vitvi05g00929_t001	transcript:Vitvi05g02009_t001
transcript:Vitvi05g00941_t001	transcript:Vitvi05g00943_t001
transcript:Vitvi05g02059_t001	transcript:Vitvi05g01154_t001
transcript:Vitvi05g01247_t001	transcript:Vitvi05g01248_t001
transcript:Vitvi05g01265_t001	transcript:Vitvi05g01266_t001
transcript:Vitvi05g01269_t001	transcript:Vitvi05g04355_t001
transcript:Vitvi05g01274_t001	transcript:Vitvi05g01276_t001
transcript:Vitvi05g01276_t001	transcript:Vitvi05g01278_t001
transcript:Vitvi05g04362_t001	transcript:Vitvi05g01288_t001
transcript:Vitvi05g01300_t001	transcript:Vitvi05g01301_t001
transcript:Vitvi05g01304_t001	transcript:Vitvi05g02116_t001
transcript:Vitvi05g01334_t001	transcript:Vitvi05g04369_t001
transcript:Vitvi05g01336_t001	transcript:Vitvi05g01337_t001
transcript:Vitvi05g04369_t001	transcript:Vitvi05g01336_t001
transcript:Vitvi05g02123_t001	transcript:Vitvi05g01362_t001
transcript:Vitvi05g01396_t001	transcript:Vitvi05g04390_t001
transcript:Vitvi05g01399_t001	transcript:Vitvi05g01400_t001
transcript:Vitvi05g02148_t001	transcript:Vitvi05g01435_t001
transcript:Vitvi05g01447_t001	transcript:Vitvi05g04430_t001
transcript:Vitvi05g02170_t001	transcript:Vitvi05g01464_t001
transcript:Vitvi05g01497_t001	transcript:Vitvi05g01498_t002
transcript:Vitvi05g01569_t001	transcript:Vitvi05g04523_t001
transcript:Vitvi05g01577_t001	transcript:Vitvi05g02245_t001
transcript:Vitvi05g04528_t001	transcript:Vitvi05g01577_t001
transcript:Vitvi05g01578_t001	transcript:Vitvi05g01579_t001
transcript:Vitvi05g04529_t001	transcript:Vitvi05g01578_t001
transcript:Vitvi05g01579_t001	transcript:Vitvi05g02248_t001
transcript:Vitvi05g01580_t001	transcript:Vitvi05g01581_t001
transcript:Vitvi05g02248_t001	transcript:Vitvi05g01580_t001
transcript:Vitvi05g02249_t001	transcript:Vitvi05g01583_t001
transcript:Vitvi05g01583_t001	transcript:Vitvi05g04535_t001
transcript:Vitvi05g04538_t001	transcript:Vitvi05g01605_t001
transcript:Vitvi05g01619_t001	transcript:Vitvi05g01620_t001
transcript:Vitvi05g04554_t001	transcript:Vitvi05g01650_t001
transcript:Vitvi05g01650_t001	transcript:Vitvi05g04555_t001
transcript:Vitvi05g04556_t001	transcript:Vitvi05g01652_t001
transcript:Vitvi05g01652_t001	transcript:Vitvi05g04557_t001
transcript:Vitvi05g01661_t001	transcript:Vitvi05g02267_t001
transcript:Vitvi05g01662_t001	transcript:Vitvi05g01663_t001
transcript:Vitvi05g02267_t001	transcript:Vitvi05g01662_t001
transcript:Vitvi05g01663_t001	transcript:Vitvi05g02268_t001
transcript:Vitvi05g01665_t001	transcript:Vitvi05g01666_t001
transcript:Vitvi05g01666_t001	transcript:Vitvi05g04566_t001
transcript:Vitvi05g01674_t001	transcript:Vitvi05g01675_t001
transcript:Vitvi05g01677_t001	transcript:Vitvi05g01678_t001
transcript:Vitvi05g01679_t001	transcript:Vitvi05g01681_t001
transcript:Vitvi05g01722_t001	transcript:Vitvi05g01723_t001
transcript:Vitvi05g01726_t001	transcript:Vitvi05g04080_t001
transcript:Vitvi05g01729_t001	transcript:Vitvi05g01727_t001
transcript:Vitvi05g01728_t001	transcript:Vitvi05g01729_t001
transcript:Vitvi05g04081_t001	transcript:Vitvi05g01728_t001
transcript:Vitvi05g01732_t001	transcript:Vitvi05g01733_t001
transcript:Vitvi05g01740_t001	transcript:Vitvi05g01741_t001
transcript:Vitvi05g01754_t001	transcript:Vitvi05g04015_t001
transcript:Vitvi05g01757_t001	transcript:Vitvi05g01759_t003
transcript:Vitvi05g01768_t001	transcript:Vitvi05g01769_t001
transcript:Vitvi05g01778_t001	transcript:Vitvi05g01780_t001
transcript:Vitvi05g01780_t001	transcript:Vitvi05g04025_t001
transcript:Vitvi05g01786_t001	transcript:Vitvi05g01787_t001
transcript:Vitvi05g01787_t001	transcript:Vitvi05g01788_t001
transcript:Vitvi05g01788_t001	transcript:Vitvi05g01789_t001
transcript:Vitvi05g01837_t001	transcript:Vitvi05g04076_t001
transcript:Vitvi05g04079_t001	transcript:Vitvi05g01842_t001
transcript:Vitvi05g01847_t001	transcript:Vitvi05g04088_t001
transcript:Vitvi05g01849_t001	transcript:Vitvi05g01850_t001
transcript:Vitvi05g04088_t001	transcript:Vitvi05g01849_t001
transcript:Vitvi05g01850_t001	transcript:Vitvi05g01851_t001
transcript:Vitvi05g01851_t001	transcript:Vitvi05g01852_t001
transcript:Vitvi05g01869_t001	transcript:Vitvi05g01870_t001
transcript:Vitvi05g01881_t001	transcript:Vitvi05g04108_t001
transcript:Vitvi05g01892_t001	transcript:Vitvi05g01893_t001
transcript:Vitvi05g04123_t001	transcript:Vitvi05g01892_t001
transcript:Vitvi05g01913_t001	transcript:Vitvi05g01914_t001
transcript:Vitvi05g04174_t001	transcript:Vitvi05g01922_t001
transcript:Vitvi05g04175_t001	transcript:Vitvi05g01927_t001
transcript:Vitvi05g01928_t001	transcript:Vitvi05g01930_t004
transcript:Vitvi05g01943_t001	transcript:Vitvi05g01944_t001
transcript:Vitvi05g01944_t001	transcript:Vitvi05g01945_t001
transcript:Vitvi05g01946_t001	transcript:Vitvi05g01947_t001
transcript:Vitvi05g01947_t001	transcript:Vitvi05g01948_t001
transcript:Vitvi05g01948_t001	transcript:Vitvi05g01949_t001
transcript:Vitvi05g01949_t001	transcript:Vitvi05g01950_t001
transcript:Vitvi05g01950_t001	transcript:Vitvi05g01951_t001
transcript:Vitvi05g01986_t001	transcript:Vitvi05g01987_t001
transcript:Vitvi05g04220_t001	transcript:Vitvi05g01993_t001
transcript:Vitvi05g02001_t001	transcript:Vitvi05g04233_t001
transcript:Vitvi05g04333_t001	transcript:Vitvi05g02085_t004
transcript:Vitvi05g02103_t001	transcript:Vitvi05g04360_t001
transcript:Vitvi05g02125_t001	transcript:Vitvi05g04377_t001
transcript:Vitvi05g02126_t001	transcript:Vitvi05g02127_t001
transcript:Vitvi05g04377_t001	transcript:Vitvi05g02126_t001
transcript:Vitvi05g02145_t001	transcript:Vitvi05g02146_t001
transcript:Vitvi05g02168_t001	transcript:Vitvi05g02170_t001
transcript:Vitvi05g02184_t001	transcript:Vitvi05g02185_t001
transcript:Vitvi05g02185_t001	transcript:Vitvi05g04455_t001
transcript:Vitvi05g04455_t001	transcript:Vitvi05g02187_t001
transcript:Vitvi05g04499_t001	transcript:Vitvi05g02215_t001
transcript:Vitvi05g02222_t001	transcript:Vitvi05g02223_t001
transcript:Vitvi05g02235_t001	transcript:Vitvi05g02236_t001
transcript:Vitvi05g04535_t001	transcript:Vitvi05g02251_t001
transcript:Vitvi05g04555_t001	transcript:Vitvi05g02266_t001
transcript:Vitvi05g02266_t001	transcript:Vitvi05g04556_t001
transcript:Vitvi05g02268_t001	transcript:Vitvi05g04565_t001
transcript:Vitvi05g04566_t001	transcript:Vitvi05g02269_t001
transcript:Vitvi05g02272_t001	transcript:Vitvi05g02273_t001
transcript:Vitvi05g04011_t001	transcript:Vitvi05g04012_t001
transcript:Vitvi05g04012_t001	transcript:Vitvi05g04013_t001
transcript:Vitvi05g04031_t001	transcript:Vitvi05g04032_t002
transcript:Vitvi05g04076_t001	transcript:Vitvi05g04077_t001
transcript:Vitvi05g04077_t001	transcript:Vitvi05g04078_t001
transcript:Vitvi05g04078_t001	transcript:Vitvi05g04079_t001
transcript:Vitvi05g04110_t001	transcript:Vitvi05g04111_t001
transcript:Vitvi05g04191_t001	transcript:Vitvi05g04192_t001
transcript:Vitvi05g04221_t001	transcript:Vitvi05g04222_t001
transcript:Vitvi05g04260_t001	transcript:Vitvi05g04261_t001
transcript:Vitvi05g04275_t001	transcript:Vitvi05g04276_t001
transcript:Vitvi05g04307_t001	transcript:Vitvi05g04308_t001
transcript:Vitvi05g04309_t001	transcript:Vitvi05g04310_t001
transcript:Vitvi05g04347_t001	transcript:Vitvi05g04348_t001
transcript:Vitvi05g04355_t001	transcript:Vitvi05g04356_t001
transcript:Vitvi05g04356_t001	transcript:Vitvi05g04357_t001
transcript:Vitvi05g04584_t001	transcript:Vitvi05g04585_t001
transcript:Vitvi06g00035_t001	transcript:Vitvi06g00036_t001
transcript:Vitvi06g00039_t001	transcript:Vitvi06g00040_t001
transcript:Vitvi06g00079_t001	transcript:Vitvi06g01590_t001
transcript:Vitvi06g04028_t001	transcript:Vitvi06g00088_t001
transcript:Vitvi06g00098_t001	transcript:Vitvi06g01593_t001
transcript:Vitvi06g00111_t001	transcript:Vitvi06g00112_t001
transcript:Vitvi06g00116_t001	transcript:Vitvi06g00117_t001
transcript:Vitvi06g00134_t001	transcript:Vitvi06g01611_t001
transcript:Vitvi06g00136_t001	transcript:Vitvi06g00137_t001
transcript:Vitvi06g01611_t001	transcript:Vitvi06g00136_t001
transcript:Vitvi06g00137_t001	transcript:Vitvi06g01612_t001
transcript:Vitvi06g01612_t001	transcript:Vitvi06g00138_t001
transcript:Vitvi06g04041_t001	transcript:Vitvi06g00139_t001
transcript:Vitvi06g00150_t001	transcript:Vitvi06g00153_t001
transcript:Vitvi06g00153_t001	transcript:Vitvi06g00155_t001
transcript:Vitvi06g00155_t001	transcript:Vitvi06g00156_t001
transcript:Vitvi06g00156_t001	transcript:Vitvi06g00158_t001
transcript:Vitvi06g01618_t001	transcript:Vitvi06g00165_t001
transcript:Vitvi06g01620_t001	transcript:Vitvi06g00172_t001
transcript:Vitvi06g04073_t001	transcript:Vitvi06g00229_t001
transcript:Vitvi06g00233_t001	transcript:Vitvi06g01644_t001
transcript:Vitvi06g00354_t001	transcript:Vitvi06g01667_t001
transcript:Vitvi06g00391_t001	transcript:Vitvi06g01680_t001
transcript:Vitvi06g04131_t001	transcript:Vitvi06g00391_t001
transcript:Vitvi06g00400_t001	transcript:Vitvi06g00401_t001
transcript:Vitvi06g00422_t001	transcript:Vitvi06g01684_t001
transcript:Vitvi06g00463_t001	transcript:Vitvi06g01696_t003
transcript:Vitvi06g00468_t001	transcript:Vitvi06g04161_t001
transcript:Vitvi06g00477_t001	transcript:Vitvi06g00479_t001
transcript:Vitvi06g00479_t001	transcript:Vitvi06g00480_t001
transcript:Vitvi06g00489_t001	transcript:Vitvi06g00490_t001
transcript:Vitvi06g01569_t001	transcript:Vitvi06g00489_t001
transcript:Vitvi06g00490_t001	transcript:Vitvi06g00491_t001
transcript:Vitvi06g00491_t001	transcript:Vitvi06g04165_t001
transcript:Vitvi06g04173_t001	transcript:Vitvi06g00529_t001
transcript:Vitvi06g00529_t001	transcript:Vitvi06g04174_t001
transcript:Vitvi06g00547_t001	transcript:Vitvi06g04181_t001
transcript:Vitvi06g00549_t001	transcript:Vitvi06g00550_t001
transcript:Vitvi06g04183_t001	transcript:Vitvi06g00549_t001
transcript:Vitvi06g00550_t001	transcript:Vitvi06g00552_t001
transcript:Vitvi06g00559_t001	transcript:Vitvi06g00560_t001
transcript:Vitvi06g01730_t001	transcript:Vitvi06g00559_t001
transcript:Vitvi06g00576_t001	transcript:Vitvi06g01736_t001
transcript:Vitvi06g00621_t001	transcript:Vitvi06g04208_t001
transcript:Vitvi06g01746_t001	transcript:Vitvi06g00629_t001
transcript:Vitvi06g04214_t001	transcript:Vitvi06g00637_t001
transcript:Vitvi06g00647_t001	transcript:Vitvi06g00648_t001
transcript:Vitvi06g00648_t001	transcript:Vitvi06g00649_t001
transcript:Vitvi06g00654_t001	transcript:Vitvi06g00656_t001
transcript:Vitvi06g00661_t001	transcript:Vitvi06g00662_t001
transcript:Vitvi06g01754_t001	transcript:Vitvi06g00683_t001
transcript:Vitvi06g00708_t001	transcript:Vitvi06g01762_t001
transcript:Vitvi06g01762_t001	transcript:Vitvi06g00709_t001
transcript:Vitvi06g00709_t001	transcript:Vitvi06g01763_t001
transcript:Vitvi06g00734_t001	transcript:Vitvi06g00735_t001
transcript:Vitvi06g00737_t001	transcript:Vitvi06g01768_t001
transcript:Vitvi06g00738_t001	transcript:Vitvi06g00739_t001
transcript:Vitvi06g01768_t001	transcript:Vitvi06g00738_t001
transcript:Vitvi06g00922_t001	transcript:Vitvi06g00928_t001
transcript:Vitvi06g04292_t001	transcript:Vitvi06g01017_t001
transcript:Vitvi06g01024_t001	transcript:Vitvi06g01026_t001
transcript:Vitvi06g01033_t001	transcript:Vitvi06g01827_t001
transcript:Vitvi06g01034_t001	transcript:Vitvi06g01035_t001
transcript:Vitvi06g01047_t001	transcript:Vitvi06g01835_t001
transcript:Vitvi06g01078_t001	transcript:Vitvi06g04306_t001
transcript:Vitvi06g01097_t001	transcript:Vitvi06g04311_t001
transcript:Vitvi06g04311_t001	transcript:Vitvi06g01100_t001
transcript:Vitvi06g01124_t001	transcript:Vitvi06g04319_t001
transcript:Vitvi06g04320_t001	transcript:Vitvi06g01132_t001
transcript:Vitvi06g01161_t003	transcript:Vitvi06g01872_t001
transcript:Vitvi06g01203_t001	transcript:Vitvi06g01205_t001
transcript:Vitvi06g01255_t001	transcript:Vitvi06g04372_t001
transcript:Vitvi06g01263_t001	transcript:Vitvi06g04385_t001
transcript:Vitvi06g01288_t001	transcript:Vitvi06g01289_t001
transcript:Vitvi06g01289_t001	transcript:Vitvi06g01290_t001
transcript:Vitvi06g01290_t001	transcript:Vitvi06g01293_t001
transcript:Vitvi06g01293_t001	transcript:Vitvi06g04396_t001
transcript:Vitvi06g04398_t001	transcript:Vitvi06g01301_t001
transcript:Vitvi06g01310_t001	transcript:Vitvi06g01312_t001
transcript:Vitvi06g01334_t001	transcript:Vitvi06g01927_t001
transcript:Vitvi06g01365_t001	transcript:Vitvi06g01367_t001
transcript:Vitvi06g01367_t001	transcript:Vitvi06g01935_t001
transcript:Vitvi06g01374_t001	transcript:Vitvi06g01937_t001
transcript:Vitvi06g04422_t001	transcript:Vitvi06g01374_t001
transcript:Vitvi06g01937_t001	transcript:Vitvi06g01375_t001
transcript:Vitvi06g01411_t001	transcript:Vitvi06g01414_t001
transcript:Vitvi06g01952_t001	transcript:Vitvi06g01446_t001
transcript:Vitvi06g01447_t001	transcript:Vitvi06g01448_t001
transcript:Vitvi06g01455_t001	transcript:Vitvi06g01456_t001
transcript:Vitvi06g01476_t001	transcript:Vitvi06g01477_t001
transcript:Vitvi06g04438_t001	transcript:Vitvi06g01476_t001
transcript:Vitvi06g01481_t001	transcript:Vitvi06g04440_t001
transcript:Vitvi06g01507_t001	transcript:Vitvi06g01508_t001
transcript:Vitvi06g01966_t001	transcript:Vitvi06g01507_t001
transcript:Vitvi06g01533_t001	transcript:Vitvi06g01534_t001
transcript:Vitvi06g01537_t001	transcript:Vitvi06g01538_t001
transcript:Vitvi06g01538_t001	transcript:Vitvi06g01539_t001
transcript:Vitvi06g01559_t001	transcript:Vitvi06g01560_t001
transcript:Vitvi06g01593_t001	transcript:Vitvi06g01594_t001
transcript:Vitvi06g01596_t001	transcript:Vitvi06g01597_t001
transcript:Vitvi06g04029_t001	transcript:Vitvi06g01596_t001
transcript:Vitvi06g01597_t001	transcript:Vitvi06g01598_t001
transcript:Vitvi06g01598_t001	transcript:Vitvi06g01599_t001
transcript:Vitvi06g01600_t001	transcript:Vitvi06g01601_t001
transcript:Vitvi06g01601_t001	transcript:Vitvi06g01602_t001
transcript:Vitvi06g01602_t001	transcript:Vitvi06g01603_t001
transcript:Vitvi06g01603_t001	transcript:Vitvi06g04030_t001
transcript:Vitvi06g04030_t001	transcript:Vitvi06g01605_t001
transcript:Vitvi06g04036_t001	transcript:Vitvi06g01610_t001
transcript:Vitvi06g01616_t001	transcript:Vitvi06g01617_t001
transcript:Vitvi06g01625_t001	transcript:Vitvi06g01626_t001
transcript:Vitvi06g01626_t001	transcript:Vitvi06g04063_t001
transcript:Vitvi06g04079_t001	transcript:Vitvi06g01641_t001
transcript:Vitvi06g01641_t001	transcript:Vitvi06g04080_t001
transcript:Vitvi06g01647_t001	transcript:Vitvi06g01648_t001
transcript:Vitvi06g01648_t001	transcript:Vitvi06g04082_t001
transcript:Vitvi06g04082_t001	transcript:Vitvi06g01649_t001
transcript:Vitvi06g01649_t001	transcript:Vitvi06g04083_t001
transcript:Vitvi06g01671_t001	transcript:Vitvi06g01672_t001
transcript:Vitvi06g01672_t001	transcript:Vitvi06g01673_t001
transcript:Vitvi06g01673_t001	transcript:Vitvi06g01675_t001
transcript:Vitvi06g04129_t001	transcript:Vitvi06g01678_t001
transcript:Vitvi06g01680_t001	transcript:Vitvi06g04132_t001
transcript:Vitvi06g01684_t001	transcript:Vitvi06g01685_t001
transcript:Vitvi06g01686_t001	transcript:Vitvi06g04145_t001
transcript:Vitvi06g04145_t001	transcript:Vitvi06g01687_t001
transcript:Vitvi06g01687_t001	transcript:Vitvi06g04146_t001
transcript:Vitvi06g01689_t001	transcript:Vitvi06g01690_t001
transcript:Vitvi06g04147_t001	transcript:Vitvi06g01689_t001
transcript:Vitvi06g01690_t001	transcript:Vitvi06g01691_t001
transcript:Vitvi06g01701_t001	transcript:Vitvi06g01702_t001
transcript:Vitvi06g04170_t001	transcript:Vitvi06g01718_t001
transcript:Vitvi06g01718_t001	transcript:Vitvi06g04171_t001
transcript:Vitvi06g01724_t001	transcript:Vitvi06g01725_t001
transcript:Vitvi06g01725_t001	transcript:Vitvi06g04184_t001
transcript:Vitvi06g01727_t001	transcript:Vitvi06g01728_t001
transcript:Vitvi06g04186_t001	transcript:Vitvi06g01727_t001
transcript:Vitvi06g01729_t001	transcript:Vitvi06g01730_t001
transcript:Vitvi06g01737_t001	transcript:Vitvi06g04196_t001
transcript:Vitvi06g04208_t001	transcript:Vitvi06g01743_t001
transcript:Vitvi06g01755_t001	transcript:Vitvi06g01756_t001
transcript:Vitvi06g04218_t001	transcript:Vitvi06g01755_t001
transcript:Vitvi06g01756_t001	transcript:Vitvi06g01757_t001
transcript:Vitvi06g04318_t001	transcript:Vitvi06g01856_t001
transcript:Vitvi06g01862_t001	transcript:Vitvi06g01863_t001
transcript:Vitvi06g04325_t001	transcript:Vitvi06g01862_t001
transcript:Vitvi06g01863_t001	transcript:Vitvi06g01864_t001
transcript:Vitvi06g01864_t001	transcript:Vitvi06g01865_t001
transcript:Vitvi06g01865_t001	transcript:Vitvi06g01866_t001
transcript:Vitvi06g04326_t001	transcript:Vitvi06g01867_t001
transcript:Vitvi06g01917_t001	transcript:Vitvi06g01918_t001
transcript:Vitvi06g04391_t001	transcript:Vitvi06g01917_t001
transcript:Vitvi06g01924_t001	transcript:Vitvi06g04405_t001
transcript:Vitvi06g01929_t001	transcript:Vitvi06g01930_t003
transcript:Vitvi06g01935_t001	transcript:Vitvi06g01936_t001
transcript:Vitvi06g04425_t001	transcript:Vitvi06g01939_t001
transcript:Vitvi06g01949_t001	transcript:Vitvi06g01950_t001
transcript:Vitvi06g04430_t001	transcript:Vitvi06g01949_t001
transcript:Vitvi06g01969_t001	transcript:Vitvi06g01970_t001
transcript:Vitvi06g01970_t001	transcript:Vitvi06g01971_t001
transcript:Vitvi06g01971_t001	transcript:Vitvi06g01972_t001
transcript:Vitvi06g04002_t001	transcript:Vitvi06g04003_t001
transcript:Vitvi06g04083_t001	transcript:Vitvi06g04084_t001
transcript:Vitvi06g04115_t001	transcript:Vitvi06g04116_t001
transcript:Vitvi06g04118_t001	transcript:Vitvi06g04119_t001
transcript:Vitvi06g04132_t001	transcript:Vitvi06g04133_t001
transcript:Vitvi06g04171_t001	transcript:Vitvi06g04172_t001
transcript:Vitvi06g04172_t001	transcript:Vitvi06g04173_t001
transcript:Vitvi06g04187_t001	transcript:Vitvi06g04188_t001
transcript:Vitvi06g04226_t001	transcript:Vitvi06g04227_t001
transcript:Vitvi06g04322_t001	transcript:Vitvi06g04323_t001
transcript:Vitvi06g04330_t001	transcript:Vitvi06g04331_t001
transcript:Vitvi06g04331_t001	transcript:Vitvi06g04332_t001
transcript:Vitvi06g04372_t001	transcript:Vitvi06g04373_t001
transcript:Vitvi07g00011_t001	transcript:Vitvi07g00012_t001
transcript:Vitvi07g00037_t002	transcript:Vitvi07g04014_t001
transcript:Vitvi07g00050_t001	transcript:Vitvi07g00052_t001
transcript:Vitvi07g00054_t001	transcript:Vitvi07g00055_t001
transcript:Vitvi07g00055_t001	transcript:Vitvi07g04016_t001
transcript:Vitvi07g00057_t001	transcript:Vitvi07g02095_t001
transcript:Vitvi07g00079_t001	transcript:Vitvi07g00080_t001
transcript:Vitvi07g02108_t001	transcript:Vitvi07g00085_t001
transcript:Vitvi07g00107_t001	transcript:Vitvi07g02127_t002
transcript:Vitvi07g00129_t001	transcript:Vitvi07g00130_t001
transcript:Vitvi07g00146_t001	transcript:Vitvi07g00147_t001
transcript:Vitvi07g02144_t002	transcript:Vitvi07g00172_t001
transcript:Vitvi07g00219_t001	transcript:Vitvi07g00220_t001
transcript:Vitvi07g00220_t001	transcript:Vitvi07g02153_t001
transcript:Vitvi07g02153_t001	transcript:Vitvi07g00221_t001
transcript:Vitvi07g00241_t001	transcript:Vitvi07g00242_t001
transcript:Vitvi07g00255_t001	transcript:Vitvi07g00256_t001
transcript:Vitvi07g02178_t001	transcript:Vitvi07g00275_t001
transcript:Vitvi07g02185_t001	transcript:Vitvi07g00279_t001
transcript:Vitvi07g00283_t001	transcript:Vitvi07g00284_t001
transcript:Vitvi07g02190_t001	transcript:Vitvi07g00283_t001
transcript:Vitvi07g00284_t001	transcript:Vitvi07g00285_t001
transcript:Vitvi07g00286_t001	transcript:Vitvi07g00287_t001
transcript:Vitvi07g00314_t001	transcript:Vitvi07g04075_t001
transcript:Vitvi07g00350_t001	transcript:Vitvi07g00351_t001
transcript:Vitvi07g02208_t001	transcript:Vitvi07g00356_t001
transcript:Vitvi07g00356_t001	transcript:Vitvi07g02209_t001
transcript:Vitvi07g00365_t001	transcript:Vitvi07g00366_t001
transcript:Vitvi07g00437_t001	transcript:Vitvi07g00438_t001
transcript:Vitvi07g00446_t001	transcript:Vitvi07g00448_t001
transcript:Vitvi07g00458_t001	transcript:Vitvi07g00459_t001
transcript:Vitvi07g00467_t001	transcript:Vitvi07g00468_t001
transcript:Vitvi07g04113_t001	transcript:Vitvi07g00467_t001
transcript:Vitvi07g00468_t001	transcript:Vitvi07g00469_t001
transcript:Vitvi07g02245_t001	transcript:Vitvi07g00482_t001
transcript:Vitvi07g00572_t001	transcript:Vitvi07g00573_t001
transcript:Vitvi07g02064_t001	transcript:Vitvi07g00590_t001
transcript:Vitvi07g00590_t001	transcript:Vitvi07g02070_t001
transcript:Vitvi07g00591_t001	transcript:Vitvi07g00592_t001
transcript:Vitvi07g02065_t001	transcript:Vitvi07g00591_t001
transcript:Vitvi07g00592_t001	transcript:Vitvi07g02068_t001
transcript:Vitvi07g00605_t001	transcript:Vitvi07g02268_t001
transcript:Vitvi07g00639_t001	transcript:Vitvi07g00640_t001
transcript:Vitvi07g02282_t001	transcript:Vitvi07g00644_t001
transcript:Vitvi07g00644_t001	transcript:Vitvi07g02283_t001
transcript:Vitvi07g00656_t001	transcript:Vitvi07g00657_t001
transcript:Vitvi07g04165_t001	transcript:Vitvi07g00661_t001
transcript:Vitvi07g00734_t001	transcript:Vitvi07g00735_t001
transcript:Vitvi07g00735_t001	transcript:Vitvi07g00736_t001
transcript:Vitvi07g02362_t001	transcript:Vitvi07g00879_t001
transcript:Vitvi07g00890_t001	transcript:Vitvi07g00892_t001
transcript:Vitvi07g00892_t001	transcript:Vitvi07g00894_t001
transcript:Vitvi07g04329_t001	transcript:Vitvi07g01104_t001
transcript:Vitvi07g01104_t001	transcript:Vitvi07g04330_t001
transcript:Vitvi07g01108_t001	transcript:Vitvi07g04329_t001
transcript:Vitvi07g01124_t001	transcript:Vitvi07g04317_t001
transcript:Vitvi07g04394_t001	transcript:Vitvi07g01130_t001
transcript:Vitvi07g01147_t001	transcript:Vitvi07g02463_t001
transcript:Vitvi07g01198_t001	transcript:Vitvi07g01199_t001
transcript:Vitvi07g01209_t001	transcript:Vitvi07g02487_t001
transcript:Vitvi07g02498_t001	transcript:Vitvi07g01243_t001
transcript:Vitvi07g01266_t001	transcript:Vitvi07g04492_t001
transcript:Vitvi07g02502_t001	transcript:Vitvi07g01267_t001
transcript:Vitvi07g01291_t001	transcript:Vitvi07g01292_t001
transcript:Vitvi07g04504_t001	transcript:Vitvi07g01291_t001
transcript:Vitvi07g02513_t001	transcript:Vitvi07g01300_t001
transcript:Vitvi07g01300_t001	transcript:Vitvi07g02516_t001
transcript:Vitvi07g01302_t003	transcript:Vitvi07g04510_t001
transcript:Vitvi07g01306_t001	transcript:Vitvi07g04511_t001
transcript:Vitvi07g01313_t001	transcript:Vitvi07g02521_t001
transcript:Vitvi07g04518_t001	transcript:Vitvi07g01315_t001
transcript:Vitvi07g04520_t001	transcript:Vitvi07g01317_t001
transcript:Vitvi07g01317_t001	transcript:Vitvi07g04521_t001
transcript:Vitvi07g01327_t001	transcript:Vitvi07g01328_t001
transcript:Vitvi07g01333_t001	transcript:Vitvi07g01332_t001
transcript:Vitvi07g01335_t001	transcript:Vitvi07g04536_t001
transcript:Vitvi07g01387_t001	transcript:Vitvi07g01386_t001
transcript:Vitvi07g01394_t001	transcript:Vitvi07g02558_t001
transcript:Vitvi07g01412_t001	transcript:Vitvi07g01411_t001
transcript:Vitvi07g01411_t001	transcript:Vitvi07g02563_t001
transcript:Vitvi07g04620_t001	transcript:Vitvi07g01412_t001
transcript:Vitvi07g01414_t001	transcript:Vitvi07g02564_t001
transcript:Vitvi07g04619_t001	transcript:Vitvi07g01414_t001
transcript:Vitvi07g04617_t001	transcript:Vitvi07g01415_t001
transcript:Vitvi07g04587_t001	transcript:Vitvi07g01495_t001
transcript:Vitvi07g01530_t001	transcript:Vitvi07g01529_t001
transcript:Vitvi07g01531_t001	transcript:Vitvi07g01530_t001
transcript:Vitvi07g01650_t001	transcript:Vitvi07g04688_t001
transcript:Vitvi07g01657_t001	transcript:Vitvi07g04693_t001
transcript:Vitvi07g04694_t001	transcript:Vitvi07g01658_t001
transcript:Vitvi07g02642_t001	transcript:Vitvi07g01662_t001
transcript:Vitvi07g01662_t001	transcript:Vitvi07g02643_t001
transcript:Vitvi07g01663_t001	transcript:Vitvi07g01665_t001
transcript:Vitvi07g01667_t001	transcript:Vitvi07g01669_t001
transcript:Vitvi07g01670_t001	transcript:Vitvi07g02648_t001
transcript:Vitvi07g01711_t001	transcript:Vitvi07g04709_t001
transcript:Vitvi07g01713_t001	transcript:Vitvi07g01714_t001
transcript:Vitvi07g01714_t001	transcript:Vitvi07g04710_t001
transcript:Vitvi07g04710_t001	transcript:Vitvi07g01718_t001
transcript:Vitvi07g01755_t001	transcript:Vitvi07g02069_t001
transcript:Vitvi07g01769_t001	transcript:Vitvi07g01770_t001
transcript:Vitvi07g01770_t001	transcript:Vitvi07g01772_t001
transcript:Vitvi07g01784_t001	transcript:Vitvi07g01787_t001
transcript:Vitvi07g04728_t001	transcript:Vitvi07g01784_t001
transcript:Vitvi07g01790_t001	transcript:Vitvi07g01791_t001
transcript:Vitvi07g01791_t001	transcript:Vitvi07g04731_t001
transcript:Vitvi07g01813_t001	transcript:Vitvi07g02686_t001
transcript:Vitvi07g02686_t001	transcript:Vitvi07g01814_t001
transcript:Vitvi07g01842_t001	transcript:Vitvi07g02692_t001
transcript:Vitvi07g02692_t001	transcript:Vitvi07g01843_t001
transcript:Vitvi07g01843_t001	transcript:Vitvi07g04739_t001
transcript:Vitvi07g04739_t001	transcript:Vitvi07g01844_t001
transcript:Vitvi07g01875_t001	transcript:Vitvi07g02696_t001
transcript:Vitvi07g01883_t001	transcript:Vitvi07g02698_t001
transcript:Vitvi07g01899_t001	transcript:Vitvi07g01900_t001
transcript:Vitvi07g01990_t001	transcript:Vitvi07g02716_t001
transcript:Vitvi07g02020_t001	transcript:Vitvi07g02021_t001
transcript:Vitvi07g02034_t001	transcript:Vitvi07g04773_t001
transcript:Vitvi07g02041_t001	transcript:Vitvi07g02042_t001
transcript:Vitvi07g02047_t001	transcript:Vitvi07g02048_t001
transcript:Vitvi07g02062_t001	transcript:Vitvi07g02063_t001
transcript:Vitvi07g02067_t001	transcript:Vitvi07g02065_t001
transcript:Vitvi07g02073_t001	transcript:Vitvi07g04672_t001
transcript:Vitvi07g04022_t001	transcript:Vitvi07g02106_t001
transcript:Vitvi07g02114_t001	transcript:Vitvi07g02115_t001
transcript:Vitvi07g02119_t001	transcript:Vitvi07g02120_t001
transcript:Vitvi07g02131_t001	transcript:Vitvi07g02132_t001
transcript:Vitvi07g02140_t002	transcript:Vitvi07g02141_t001
transcript:Vitvi07g02143_t001	transcript:Vitvi07g02144_t002
transcript:Vitvi07g02148_t001	transcript:Vitvi07g02149_t001
transcript:Vitvi07g02165_t001	transcript:Vitvi07g02166_t001
transcript:Vitvi07g02167_t001	transcript:Vitvi07g04060_t001
transcript:Vitvi07g02173_t001	transcript:Vitvi07g02174_t001
transcript:Vitvi07g04064_t001	transcript:Vitvi07g02173_t001
transcript:Vitvi07g04067_t001	transcript:Vitvi07g02178_t001
transcript:Vitvi07g02181_t001	transcript:Vitvi07g02182_t001
transcript:Vitvi07g02182_t001	transcript:Vitvi07g02183_t001
transcript:Vitvi07g02198_t001	transcript:Vitvi07g02201_t002
transcript:Vitvi07g02201_t002	transcript:Vitvi07g04076_t001
transcript:Vitvi07g02209_t001	transcript:Vitvi07g04086_t001
transcript:Vitvi07g02231_t001	transcript:Vitvi07g04108_t001
transcript:Vitvi07g04110_t001	transcript:Vitvi07g02233_t001
transcript:Vitvi07g04131_t001	transcript:Vitvi07g02254_t001
transcript:Vitvi07g02268_t001	transcript:Vitvi07g02269_t001
transcript:Vitvi07g02278_t001	transcript:Vitvi07g02279_t001
transcript:Vitvi07g04163_t001	transcript:Vitvi07g02278_t001
transcript:Vitvi07g02279_t001	transcript:Vitvi07g02280_t001
transcript:Vitvi07g02281_t001	transcript:Vitvi07g02282_t001
transcript:Vitvi07g02283_t001	transcript:Vitvi07g02284_t001
transcript:Vitvi07g02284_t001	transcript:Vitvi07g02285_t001
transcript:Vitvi07g02285_t001	transcript:Vitvi07g02286_t001
transcript:Vitvi07g02289_t001	transcript:Vitvi07g02290_t001
transcript:Vitvi07g02290_t001	transcript:Vitvi07g02291_t001
transcript:Vitvi07g02291_t001	transcript:Vitvi07g04165_t001
transcript:Vitvi07g02304_t001	transcript:Vitvi07g02305_t001
transcript:Vitvi07g02317_t001	transcript:Vitvi07g02318_t001
transcript:Vitvi07g02357_t001	transcript:Vitvi07g04224_t001
transcript:Vitvi07g02389_t001	transcript:Vitvi07g04260_t001
transcript:Vitvi07g02420_t001	transcript:Vitvi07g02421_t001
transcript:Vitvi07g04364_t001	transcript:Vitvi07g02430_t001
transcript:Vitvi07g02447_t001	transcript:Vitvi07g04410_t001
transcript:Vitvi07g04441_t001	transcript:Vitvi07g02461_t001
transcript:Vitvi07g02463_t001	transcript:Vitvi07g04411_t001
transcript:Vitvi07g02481_t001	transcript:Vitvi07g04448_t001
transcript:Vitvi07g02500_t002	transcript:Vitvi07g04488_t001
transcript:Vitvi07g02512_t001	transcript:Vitvi07g02513_t001
transcript:Vitvi07g02516_t001	transcript:Vitvi07g02517_t001
transcript:Vitvi07g02521_t001	transcript:Vitvi07g04516_t001
transcript:Vitvi07g02556_t001	transcript:Vitvi07g02555_t001
transcript:Vitvi07g02558_t001	transcript:Vitvi07g03041_t001
transcript:Vitvi07g02564_t001	transcript:Vitvi07g04620_t001
transcript:Vitvi07g02580_t001	transcript:Vitvi07g04602_t001
transcript:Vitvi07g03112_t001	transcript:Vitvi07g02605_t001
transcript:Vitvi07g04696_t001	transcript:Vitvi07g02642_t001
transcript:Vitvi07g02648_t001	transcript:Vitvi07g02649_t001
transcript:Vitvi07g02658_t001	transcript:Vitvi07g04713_t001
transcript:Vitvi07g02660_t001	transcript:Vitvi07g02661_t001
transcript:Vitvi07g04713_t001	transcript:Vitvi07g02660_t001
transcript:Vitvi07g02661_t001	transcript:Vitvi07g04714_t001
transcript:Vitvi07g02668_t001	transcript:Vitvi07g02670_t001
transcript:Vitvi07g02676_t001	transcript:Vitvi07g04728_t001
transcript:Vitvi07g02679_t001	transcript:Vitvi07g02680_t001
transcript:Vitvi07g02776_t001	transcript:Vitvi07g02787_t001
transcript:Vitvi07g02901_t001	transcript:Vitvi07g02900_t001
transcript:Vitvi07g02970_t001	transcript:Vitvi07g02971_t001
transcript:Vitvi07g02978_t001	transcript:Vitvi07g02979_t001
transcript:Vitvi07g03072_t001	transcript:Vitvi07g04650_t001
transcript:Vitvi07g03085_t001	transcript:Vitvi07g03083_t002
transcript:Vitvi07g04006_t001	transcript:Vitvi07g04007_t001
transcript:Vitvi07g04007_t001	transcript:Vitvi07g04008_t001
transcript:Vitvi07g04061_t001	transcript:Vitvi07g04062_t001
transcript:Vitvi07g04215_t001	transcript:Vitvi07g04216_t001
transcript:Vitvi07g04216_t001	transcript:Vitvi07g04217_t001
transcript:Vitvi07g04217_t001	transcript:Vitvi07g04218_t001
transcript:Vitvi07g04222_t001	transcript:Vitvi07g04223_t001
transcript:Vitvi07g04232_t001	transcript:Vitvi07g04233_t001
transcript:Vitvi07g04254_t001	transcript:Vitvi07g04255_t001
transcript:Vitvi07g04304_t001	transcript:Vitvi07g04305_t001
transcript:Vitvi07g04333_t001	transcript:Vitvi07g04334_t001
transcript:Vitvi07g04334_t001	transcript:Vitvi07g04335_t001
transcript:Vitvi07g04335_t001	transcript:Vitvi07g04336_t001
transcript:Vitvi07g04347_t001	transcript:Vitvi07g04348_t001
transcript:Vitvi07g04349_t001	transcript:Vitvi07g04350_t001
transcript:Vitvi07g04350_t001	transcript:Vitvi07g04351_t001
transcript:Vitvi07g04355_t001	transcript:Vitvi07g04356_t001
transcript:Vitvi07g04356_t001	transcript:Vitvi07g04357_t001
transcript:Vitvi07g04400_t001	transcript:Vitvi07g04401_t001
transcript:Vitvi07g04415_t001	transcript:Vitvi07g04416_t001
transcript:Vitvi07g04438_t001	transcript:Vitvi07g04439_t001
transcript:Vitvi07g04562_t001	transcript:Vitvi07g04563_t001
transcript:Vitvi07g04564_t001	transcript:Vitvi07g04565_t001
transcript:Vitvi07g04565_t001	transcript:Vitvi07g04566_t001
transcript:Vitvi07g04566_t001	transcript:Vitvi07g04567_t001
transcript:Vitvi07g04629_t001	transcript:Vitvi07g04630_t001
transcript:Vitvi07g04654_t001	transcript:Vitvi07g04655_t001
transcript:Vitvi07g04691_t001	transcript:Vitvi07g04692_t001
transcript:Vitvi07g04693_t001	transcript:Vitvi07g04694_t001
transcript:Vitvi07g04714_t001	transcript:Vitvi07g04715_t001
transcript:Vitvi07g04724_t001	transcript:Vitvi07g04725_t001
transcript:Vitvi07g04741_t001	transcript:Vitvi07g04742_t001
transcript:Vitvi08g00023_t001	transcript:Vitvi08g01973_t001
transcript:Vitvi08g00047_t001	transcript:Vitvi08g00048_t001
transcript:Vitvi08g04015_t001	transcript:Vitvi08g00076_t001
transcript:Vitvi08g00093_t001	transcript:Vitvi08g00094_t001
transcript:Vitvi08g00152_t001	transcript:Vitvi08g00153_t001
transcript:Vitvi08g00723_t001	transcript:Vitvi08g00725_t001
transcript:Vitvi08g00740_t001	transcript:Vitvi08g04118_t001
transcript:Vitvi08g02076_t001	transcript:Vitvi08g00761_t001
transcript:Vitvi08g00769_t001	transcript:Vitvi08g00771_t001
transcript:Vitvi08g00783_t003	transcript:Vitvi08g00784_t001
transcript:Vitvi08g00795_t002	transcript:Vitvi08g02084_t001
transcript:Vitvi08g00803_t001	transcript:Vitvi08g00804_t001
transcript:Vitvi08g02087_t001	transcript:Vitvi08g00813_t001
transcript:Vitvi08g00821_t001	transcript:Vitvi08g00822_t001
transcript:Vitvi08g00822_t001	transcript:Vitvi08g00823_t001
transcript:Vitvi08g00826_t002	transcript:Vitvi08g00827_t001
transcript:Vitvi08g00901_t001	transcript:Vitvi08g00902_t001
transcript:Vitvi08g00913_t001	transcript:Vitvi08g04153_t001
transcript:Vitvi08g00917_t001	transcript:Vitvi08g00921_t001
transcript:Vitvi08g00928_t001	transcript:Vitvi08g02111_t001
transcript:Vitvi08g02111_t001	transcript:Vitvi08g00929_t001
transcript:Vitvi08g00933_t001	transcript:Vitvi08g00934_t001
transcript:Vitvi08g00962_t001	transcript:Vitvi08g00963_t001
transcript:Vitvi08g00974_t001	transcript:Vitvi08g00976_t001
transcript:Vitvi08g02131_t002	transcript:Vitvi08g00974_t001
transcript:Vitvi08g00977_t001	transcript:Vitvi08g00978_t001
transcript:Vitvi08g02133_t001	transcript:Vitvi08g00994_t001
transcript:Vitvi08g01055_t001	transcript:Vitvi08g01056_t001
transcript:Vitvi08g01103_t001	transcript:Vitvi08g01104_t003
transcript:Vitvi08g01172_t001	transcript:Vitvi08g01174_t001
transcript:Vitvi08g02201_t001	transcript:Vitvi08g01228_t001
transcript:Vitvi08g01228_t001	transcript:Vitvi08g04234_t001
transcript:Vitvi08g01235_t001	transcript:Vitvi08g01236_t001
transcript:Vitvi08g01252_t001	transcript:Vitvi08g04238_t001
transcript:Vitvi08g02204_t001	transcript:Vitvi08g01253_t001
transcript:Vitvi08g01259_t001	transcript:Vitvi08g02209_t001
transcript:Vitvi08g04241_t001	transcript:Vitvi08g01259_t001
transcript:Vitvi08g02210_t001	transcript:Vitvi08g01260_t001
transcript:Vitvi08g01264_t001	transcript:Vitvi08g04243_t001
transcript:Vitvi08g01282_t001	transcript:Vitvi08g01283_t001
transcript:Vitvi08g01301_t001	transcript:Vitvi08g04260_t001
transcript:Vitvi08g01342_t001	transcript:Vitvi08g04276_t001
transcript:Vitvi08g01348_t001	transcript:Vitvi08g02239_t001
transcript:Vitvi08g01351_t001	transcript:Vitvi08g01352_t001
transcript:Vitvi08g01376_t001	transcript:Vitvi08g01377_t001
transcript:Vitvi08g04290_t001	transcript:Vitvi08g01382_t001
transcript:Vitvi08g01399_t001	transcript:Vitvi08g02255_t001
transcript:Vitvi08g02255_t001	transcript:Vitvi08g01401_t001
transcript:Vitvi08g01401_t001	transcript:Vitvi08g04296_t001
transcript:Vitvi08g01402_t001	transcript:Vitvi08g01403_t001
transcript:Vitvi08g01406_t002	transcript:Vitvi08g01408_t001
transcript:Vitvi08g02261_t001	transcript:Vitvi08g01433_t001
transcript:Vitvi08g01437_t001	transcript:Vitvi08g01438_t001
transcript:Vitvi08g04313_t001	transcript:Vitvi08g01476_t001
transcript:Vitvi08g01478_t001	transcript:Vitvi08g01480_t001
transcript:Vitvi08g04314_t001	transcript:Vitvi08g01478_t001
transcript:Vitvi08g01531_t001	transcript:Vitvi08g04331_t001
transcript:Vitvi08g02280_t001	transcript:Vitvi08g01535_t001
transcript:Vitvi08g01554_t001	transcript:Vitvi08g02282_t001
transcript:Vitvi08g01580_t001	transcript:Vitvi08g02288_t001
transcript:Vitvi08g01581_t001	transcript:Vitvi08g02289_t001
transcript:Vitvi08g04342_t001	transcript:Vitvi08g01581_t001
transcript:Vitvi08g02289_t001	transcript:Vitvi08g01582_t001
transcript:Vitvi08g01584_t001	transcript:Vitvi08g01585_t001
transcript:Vitvi08g04343_t001	transcript:Vitvi08g01584_t001
transcript:Vitvi08g01656_t001	transcript:Vitvi08g01657_t001
transcript:Vitvi08g01669_t001	transcript:Vitvi08g02317_t001
transcript:Vitvi08g02317_t001	transcript:Vitvi08g01670_t001
transcript:Vitvi08g01673_t001	transcript:Vitvi08g04366_t001
transcript:Vitvi08g02336_t001	transcript:Vitvi08g01701_t001
transcript:Vitvi08g02344_t001	transcript:Vitvi08g01734_t001
transcript:Vitvi08g01734_t001	transcript:Vitvi08g04396_t001
transcript:Vitvi08g01744_t001	transcript:Vitvi08g02347_t001
transcript:Vitvi08g02350_t001	transcript:Vitvi08g01748_t001
transcript:Vitvi08g04408_t001	transcript:Vitvi08g01777_t001
transcript:Vitvi08g01820_t001	transcript:Vitvi08g01821_t001
transcript:Vitvi08g01826_t001	transcript:Vitvi08g01828_t001
transcript:Vitvi08g01846_t001	transcript:Vitvi08g01847_t001
transcript:Vitvi08g02372_t001	transcript:Vitvi08g01846_t001
transcript:Vitvi08g01847_t001	transcript:Vitvi08g01848_t001
transcript:Vitvi08g01906_t001	transcript:Vitvi08g01910_t001
transcript:Vitvi08g02412_t001	transcript:Vitvi08g01944_t001
transcript:Vitvi08g04067_t001	transcript:Vitvi08g01967_t001
transcript:Vitvi08g04121_t001	transcript:Vitvi08g01969_t001
transcript:Vitvi08g02006_t001	transcript:Vitvi08g02007_t001
transcript:Vitvi08g02007_t001	transcript:Vitvi08g02008_t001
transcript:Vitvi08g04101_t001	transcript:Vitvi08g02065_t001
transcript:Vitvi08g04107_t001	transcript:Vitvi08g02068_t001
transcript:Vitvi08g04157_t001	transcript:Vitvi08g02113_t001
transcript:Vitvi08g02126_t001	transcript:Vitvi08g04165_t003
transcript:Vitvi08g04165_t003	transcript:Vitvi08g02128_t001
transcript:Vitvi08g02149_t001	transcript:Vitvi08g02150_t001
transcript:Vitvi08g02152_t001	transcript:Vitvi08g02153_t001
transcript:Vitvi08g02153_t001	transcript:Vitvi08g02154_t001
transcript:Vitvi08g02154_t001	transcript:Vitvi08g02155_t001
transcript:Vitvi08g02158_t001	transcript:Vitvi08g02159_t001
transcript:Vitvi08g02166_t001	transcript:Vitvi08g02167_t001
transcript:Vitvi08g04190_t001	transcript:Vitvi08g02166_t001
transcript:Vitvi08g04233_t001	transcript:Vitvi08g02201_t001
transcript:Vitvi08g02209_t001	transcript:Vitvi08g02210_t001
transcript:Vitvi08g02211_t001	transcript:Vitvi08g02212_t001
transcript:Vitvi08g02214_t001	transcript:Vitvi08g04245_t001
transcript:Vitvi08g02216_t001	transcript:Vitvi08g04247_t001
transcript:Vitvi08g02217_t001	transcript:Vitvi08g02218_t001
transcript:Vitvi08g04248_t001	transcript:Vitvi08g02217_t001
transcript:Vitvi08g02218_t001	transcript:Vitvi08g04249_t001
transcript:Vitvi08g02226_t002	transcript:Vitvi08g02228_t001
transcript:Vitvi08g02239_t001	transcript:Vitvi08g04279_t001
transcript:Vitvi08g02253_t001	transcript:Vitvi08g02254_t001
transcript:Vitvi08g02259_t001	transcript:Vitvi08g02260_t001
transcript:Vitvi08g02268_t001	transcript:Vitvi08g04313_t001
transcript:Vitvi08g02288_t001	transcript:Vitvi08g04342_t001
transcript:Vitvi08g02314_t001	transcript:Vitvi08g02315_t001
transcript:Vitvi08g02318_t001	transcript:Vitvi08g04370_t001
transcript:Vitvi08g02320_t003	transcript:Vitvi08g04372_t001
transcript:Vitvi08g04377_t001	transcript:Vitvi08g02324_t001
transcript:Vitvi08g02324_t001	transcript:Vitvi08g04378_t001
transcript:Vitvi08g04381_t001	transcript:Vitvi08g02329_t001
transcript:Vitvi08g02343_t001	transcript:Vitvi08g02344_t001
transcript:Vitvi08g02347_t001	transcript:Vitvi08g04397_t001
transcript:Vitvi08g02355_t001	transcript:Vitvi08g02357_t001
transcript:Vitvi08g02359_t001	transcript:Vitvi08g04406_t001
transcript:Vitvi08g04406_t001	transcript:Vitvi08g02360_t001
transcript:Vitvi08g02367_t001	transcript:Vitvi08g04410_t001
transcript:Vitvi08g02373_t001	transcript:Vitvi08g02374_t001
transcript:Vitvi08g02374_t001	transcript:Vitvi08g02375_t001
transcript:Vitvi08g02382_t001	transcript:Vitvi08g02383_t001
transcript:Vitvi08g02383_t001	transcript:Vitvi08g04418_t001
transcript:Vitvi08g02386_t001	transcript:Vitvi08g02387_t001
transcript:Vitvi08g04422_t001	transcript:Vitvi08g02389_t001
transcript:Vitvi08g02411_t001	transcript:Vitvi08g02412_t001
transcript:Vitvi08g02418_t001	transcript:Vitvi08g04433_t001
transcript:Vitvi08g04013_t001	transcript:Vitvi08g04014_t001
transcript:Vitvi08g04082_t001	transcript:Vitvi08g04083_t001
transcript:Vitvi08g04156_t001	transcript:Vitvi08g04157_t001
transcript:Vitvi08g04220_t001	transcript:Vitvi08g04221_t001
transcript:Vitvi08g04284_t001	transcript:Vitvi08g04285_t001
transcript:Vitvi08g04285_t001	transcript:Vitvi08g04286_t001
transcript:Vitvi08g04286_t001	transcript:Vitvi08g04287_t001
transcript:Vitvi08g04289_t001	transcript:Vitvi08g04290_t001
transcript:Vitvi08g04376_t001	transcript:Vitvi08g04377_t001
transcript:Vitvi08g04385_t001	transcript:Vitvi08g04386_t001
transcript:Vitvi08g04397_t001	transcript:Vitvi08g04398_t001
transcript:Vitvi08g04418_t001	transcript:Vitvi08g04419_t001
transcript:Vitvi08g04419_t001	transcript:Vitvi08g04420_t001
transcript:Vitvi09g00033_t001	transcript:Vitvi09g00034_t001
transcript:Vitvi09g00034_t001	transcript:Vitvi09g00035_t001
transcript:Vitvi09g00035_t001	transcript:Vitvi09g00036_t001
transcript:Vitvi09g00036_t001	transcript:Vitvi09g00038_t001
transcript:Vitvi09g00038_t001	transcript:Vitvi09g00039_t001
transcript:Vitvi09g00039_t001	transcript:Vitvi09g00040_t001
transcript:Vitvi09g00040_t001	transcript:Vitvi09g00041_t001
transcript:Vitvi09g00081_t001	transcript:Vitvi09g01502_t001
transcript:Vitvi09g00083_t001	transcript:Vitvi09g04019_t001
transcript:Vitvi09g04051_t001	transcript:Vitvi09g00206_t001
transcript:Vitvi09g00219_t001	transcript:Vitvi09g01548_t001
transcript:Vitvi09g00235_t001	transcript:Vitvi09g01551_t001
transcript:Vitvi09g00241_t001	transcript:Vitvi09g04064_t001
transcript:Vitvi09g01560_t001	transcript:Vitvi09g00261_t001
transcript:Vitvi09g04075_t001	transcript:Vitvi09g00270_t001
transcript:Vitvi09g00284_t001	transcript:Vitvi09g00285_t001
transcript:Vitvi09g00302_t001	transcript:Vitvi09g00303_t001
transcript:Vitvi09g00308_t001	transcript:Vitvi09g01580_t001
transcript:Vitvi09g00317_t001	transcript:Vitvi09g01587_t001
transcript:Vitvi09g00318_t001	transcript:Vitvi09g01588_t001
transcript:Vitvi09g00321_t001	transcript:Vitvi09g01590_t001
transcript:Vitvi09g00331_t001	transcript:Vitvi09g00332_t001
transcript:Vitvi09g00341_t001	transcript:Vitvi09g01596_t001
transcript:Vitvi09g00356_t001	transcript:Vitvi09g00358_t001
transcript:Vitvi09g00375_t001	transcript:Vitvi09g04109_t001
transcript:Vitvi09g00400_t001	transcript:Vitvi09g00401_t003
transcript:Vitvi09g00412_t001	transcript:Vitvi09g01622_t001
transcript:Vitvi09g00431_t001	transcript:Vitvi09g00432_t001
transcript:Vitvi09g00432_t001	transcript:Vitvi09g00433_t001
transcript:Vitvi09g00434_t001	transcript:Vitvi09g00435_t001
transcript:Vitvi09g04135_t001	transcript:Vitvi09g00434_t001
transcript:Vitvi09g00449_t001	transcript:Vitvi09g00450_t001
transcript:Vitvi09g00450_t001	transcript:Vitvi09g00451_t001
transcript:Vitvi09g00453_t001	transcript:Vitvi09g00454_t001
transcript:Vitvi09g00454_t001	transcript:Vitvi09g00455_t001
transcript:Vitvi09g00455_t001	transcript:Vitvi09g01633_t001
transcript:Vitvi09g01633_t001	transcript:Vitvi09g00457_t001
transcript:Vitvi09g04148_t001	transcript:Vitvi09g00462_t001
transcript:Vitvi09g00462_t001	transcript:Vitvi09g04149_t001
transcript:Vitvi09g04151_t001	transcript:Vitvi09g00476_t001
transcript:Vitvi09g00476_t001	transcript:Vitvi09g04152_t001
transcript:Vitvi09g00482_t001	transcript:Vitvi09g04155_t001
transcript:Vitvi09g04157_t001	transcript:Vitvi09g00486_t001
transcript:Vitvi09g00504_t001	transcript:Vitvi09g04166_t001
transcript:Vitvi09g00540_t001	transcript:Vitvi09g01650_t001
transcript:Vitvi09g00559_t001	transcript:Vitvi09g00560_t001
transcript:Vitvi09g00561_t001	transcript:Vitvi09g00562_t001
transcript:Vitvi09g00562_t001	transcript:Vitvi09g00563_t001
transcript:Vitvi09g00563_t001	transcript:Vitvi09g00564_t001
transcript:Vitvi09g01655_t001	transcript:Vitvi09g00566_t001
transcript:Vitvi09g00584_t001	transcript:Vitvi09g00585_t001
transcript:Vitvi09g04180_t001	transcript:Vitvi09g00584_t001
transcript:Vitvi09g00585_t001	transcript:Vitvi09g00587_t001
transcript:Vitvi09g00605_t001	transcript:Vitvi09g01662_t001
transcript:Vitvi09g04200_t001	transcript:Vitvi09g00650_t002
transcript:Vitvi09g00717_t001	transcript:Vitvi09g00719_t001
transcript:Vitvi09g00747_t001	transcript:Vitvi09g00749_t001
transcript:Vitvi09g00791_t001	transcript:Vitvi09g00792_t001
transcript:Vitvi09g01743_t001	transcript:Vitvi09g00802_t001
transcript:Vitvi09g00806_t001	transcript:Vitvi09g04266_t001
transcript:Vitvi09g04267_t001	transcript:Vitvi09g00809_t001
transcript:Vitvi09g00834_t001	transcript:Vitvi09g00837_t001
transcript:Vitvi09g01757_t001	transcript:Vitvi09g00844_t001
transcript:Vitvi09g00916_t001	transcript:Vitvi09g04322_t001
transcript:Vitvi09g01159_t001	transcript:Vitvi09g01161_t001
transcript:Vitvi09g01181_t001	transcript:Vitvi09g04480_t001
transcript:Vitvi09g01882_t001	transcript:Vitvi09g01225_t001
transcript:Vitvi09g01233_t001	transcript:Vitvi09g04494_t001
transcript:Vitvi09g01893_t001	transcript:Vitvi09g01253_t001
transcript:Vitvi09g01916_t001	transcript:Vitvi09g01305_t001
transcript:Vitvi09g01394_t001	transcript:Vitvi09g01395_t001
transcript:Vitvi09g01398_t001	transcript:Vitvi09g01399_t001
transcript:Vitvi09g04589_t001	transcript:Vitvi09g01420_t001
transcript:Vitvi09g01426_t001	transcript:Vitvi09g01427_t002
transcript:Vitvi09g04604_t001	transcript:Vitvi09g01460_t001
transcript:Vitvi09g01462_t001	transcript:Vitvi09g04606_t001
transcript:Vitvi09g01499_t001	transcript:Vitvi09g01500_t001
transcript:Vitvi09g01503_t001	transcript:Vitvi09g04024_t001
transcript:Vitvi09g01504_t001	transcript:Vitvi09g01505_t001
transcript:Vitvi09g01510_t001	transcript:Vitvi09g01511_t001
transcript:Vitvi09g01512_t001	transcript:Vitvi09g01513_t001
transcript:Vitvi09g01513_t001	transcript:Vitvi09g01514_t001
transcript:Vitvi09g01514_t001	transcript:Vitvi09g01515_t001
transcript:Vitvi09g01533_t001	transcript:Vitvi09g01534_t001
transcript:Vitvi09g01555_t001	transcript:Vitvi09g04065_t001
transcript:Vitvi09g01562_t001	transcript:Vitvi09g01563_t001
transcript:Vitvi09g01588_t001	transcript:Vitvi09g01589_t001
transcript:Vitvi09g01597_t001	transcript:Vitvi09g04102_t001
transcript:Vitvi09g01622_t001	transcript:Vitvi09g04126_t001
transcript:Vitvi09g01662_t001	transcript:Vitvi09g01663_t001
transcript:Vitvi09g01664_t001	transcript:Vitvi09g01665_t001
transcript:Vitvi09g01665_t001	transcript:Vitvi09g01666_t001
transcript:Vitvi09g01728_t001	transcript:Vitvi09g01729_t001
transcript:Vitvi09g04262_t001	transcript:Vitvi09g01741_t001
transcript:Vitvi09g01853_t001	transcript:Vitvi09g04472_t001
transcript:Vitvi09g01892_t001	transcript:Vitvi09g01893_t001
transcript:Vitvi09g01915_t001	transcript:Vitvi09g01916_t001
transcript:Vitvi09g01951_t001	transcript:Vitvi09g04551_t001
transcript:Vitvi09g01970_t001	transcript:Vitvi09g04570_t001
transcript:Vitvi09g04582_t001	transcript:Vitvi09g01986_t001
transcript:Vitvi09g02001_t001	transcript:Vitvi09g02002_t001
transcript:Vitvi09g02002_t001	transcript:Vitvi09g02006_t001
transcript:Vitvi09g02006_t001	transcript:Vitvi09g02008_t001
transcript:Vitvi09g04351_t001	transcript:Vitvi09g02033_t001
transcript:Vitvi09g04001_t001	transcript:Vitvi09g04002_t001
transcript:Vitvi09g04050_t001	transcript:Vitvi09g04051_t001
transcript:Vitvi09g04094_t001	transcript:Vitvi09g04095_t001
transcript:Vitvi09g04098_t001	transcript:Vitvi09g04099_t001
transcript:Vitvi09g04115_t001	transcript:Vitvi09g04116_t001
transcript:Vitvi09g04116_t001	transcript:Vitvi09g04117_t001
transcript:Vitvi09g04117_t001	transcript:Vitvi09g04118_t001
transcript:Vitvi09g04137_t001	transcript:Vitvi09g04138_t001
transcript:Vitvi09g04155_t001	transcript:Vitvi09g04156_t001
transcript:Vitvi09g04161_t001	transcript:Vitvi09g04162_t001
transcript:Vitvi09g04204_t001	transcript:Vitvi09g04205_t001
transcript:Vitvi09g04217_t001	transcript:Vitvi09g04218_t001
transcript:Vitvi09g04239_t001	transcript:Vitvi09g04240_t001
transcript:Vitvi09g04304_t001	transcript:Vitvi09g04305_t001
transcript:Vitvi09g04314_t001	transcript:Vitvi09g04315_t001
transcript:Vitvi09g04315_t001	transcript:Vitvi09g04316_t001
transcript:Vitvi09g04322_t001	transcript:Vitvi09g04324_t001
transcript:Vitvi09g04340_t001	transcript:Vitvi09g04341_t001
transcript:Vitvi09g04468_t001	transcript:Vitvi09g04469_t001
transcript:Vitvi09g04532_t001	transcript:Vitvi09g04533_t001
transcript:Vitvi09g04535_t001	transcript:Vitvi09g04536_t001
transcript:Vitvi09g04545_t001	transcript:Vitvi09g04546_t001
transcript:Vitvi09g04588_t001	transcript:Vitvi09g04589_t001
transcript:Vitvi09g04597_t001	transcript:Vitvi09g04598_t001
transcript:Vitvi09g04609_t001	transcript:Vitvi09g04610_t001
transcript:Vitvi10g00050_t001	transcript:Vitvi10g01613_t001
transcript:Vitvi10g00076_t001	transcript:Vitvi10g00077_t001
transcript:Vitvi10g04018_t001	transcript:Vitvi10g00076_t001
transcript:Vitvi10g00107_t001	transcript:Vitvi10g00109_t001
transcript:Vitvi10g00109_t001	transcript:Vitvi10g01644_t001
transcript:Vitvi10g01684_t001	transcript:Vitvi10g00210_t001
transcript:Vitvi10g04122_t001	transcript:Vitvi10g00261_t001
transcript:Vitvi10g00275_t001	transcript:Vitvi10g00274_t001
transcript:Vitvi10g01751_t001	transcript:Vitvi10g00370_t001
transcript:Vitvi10g00401_t001	transcript:Vitvi10g00400_t001
transcript:Vitvi10g04264_t001	transcript:Vitvi10g00402_t001
transcript:Vitvi10g00406_t001	transcript:Vitvi10g00405_t001
transcript:Vitvi10g00405_t001	transcript:Vitvi10g04264_t001
transcript:Vitvi10g04321_t001	transcript:Vitvi10g00457_t001
transcript:Vitvi10g00457_t001	transcript:Vitvi10g04322_t001
transcript:Vitvi10g00479_t001	transcript:Vitvi10g00480_t001
transcript:Vitvi10g00511_t001	transcript:Vitvi10g01775_t001
transcript:Vitvi10g00521_t001	transcript:Vitvi10g00522_t001
transcript:Vitvi10g00541_t001	transcript:Vitvi10g00542_t001
transcript:Vitvi10g00555_t001	transcript:Vitvi10g00557_t001
transcript:Vitvi10g00558_t001	transcript:Vitvi10g00559_t001
transcript:Vitvi10g04358_t001	transcript:Vitvi10g00558_t001
transcript:Vitvi10g00599_t001	transcript:Vitvi10g00600_t001
transcript:Vitvi10g00643_t001	transcript:Vitvi10g01804_t001
transcript:Vitvi10g00644_t001	transcript:Vitvi10g00647_t001
transcript:Vitvi10g00647_t001	transcript:Vitvi10g04381_t001
transcript:Vitvi10g00665_t001	transcript:Vitvi10g00666_t001
transcript:Vitvi10g00667_t001	transcript:Vitvi10g00668_t002
transcript:Vitvi10g00685_t001	transcript:Vitvi10g00687_t001
transcript:Vitvi10g00689_t001	transcript:Vitvi10g04398_t001
transcript:Vitvi10g00694_t001	transcript:Vitvi10g01832_t001
transcript:Vitvi10g04399_t001	transcript:Vitvi10g00694_t001
transcript:Vitvi10g00703_t001	transcript:Vitvi10g00705_t001
transcript:Vitvi10g00705_t001	transcript:Vitvi10g00706_t001
transcript:Vitvi10g00736_t001	transcript:Vitvi10g00737_t001
transcript:Vitvi10g04410_t001	transcript:Vitvi10g00736_t001
transcript:Vitvi10g01839_t001	transcript:Vitvi10g00740_t001
transcript:Vitvi10g00742_t001	transcript:Vitvi10g04411_t001
transcript:Vitvi10g00747_t001	transcript:Vitvi10g00748_t001
transcript:Vitvi10g00787_t001	transcript:Vitvi10g00788_t001
transcript:Vitvi10g00826_t001	transcript:Vitvi10g00827_t001
transcript:Vitvi10g00827_t001	transcript:Vitvi10g00828_t001
transcript:Vitvi10g00860_t001	transcript:Vitvi10g04448_t001
transcript:Vitvi10g00866_t001	transcript:Vitvi10g00867_t001
transcript:Vitvi10g04450_t001	transcript:Vitvi10g00866_t001
transcript:Vitvi10g00867_t001	transcript:Vitvi10g00868_t001
transcript:Vitvi10g00868_t001	transcript:Vitvi10g00869_t001
transcript:Vitvi10g00886_t001	transcript:Vitvi10g04463_t001
transcript:Vitvi10g04464_t001	transcript:Vitvi10g00888_t001
transcript:Vitvi10g00955_t001	transcript:Vitvi10g01916_t001
transcript:Vitvi10g01916_t001	transcript:Vitvi10g00957_t001
transcript:Vitvi10g00960_t001	transcript:Vitvi10g00961_t001
transcript:Vitvi10g00982_t001	transcript:Vitvi10g00984_t001
transcript:Vitvi10g00984_t001	transcript:Vitvi10g04502_t001
transcript:Vitvi10g04504_t001	transcript:Vitvi10g00988_t001
transcript:Vitvi10g01015_t001	transcript:Vitvi10g01016_t001
transcript:Vitvi10g01017_t001	transcript:Vitvi10g01019_t001
transcript:Vitvi10g01019_t001	transcript:Vitvi10g01020_t001
transcript:Vitvi10g01053_t001	transcript:Vitvi10g01055_t001
transcript:Vitvi10g01055_t001	transcript:Vitvi10g01056_t001
transcript:Vitvi10g01061_t001	transcript:Vitvi10g01062_t001
transcript:Vitvi10g01153_t001	transcript:Vitvi10g01154_t001
transcript:Vitvi10g01356_t001	transcript:Vitvi10g01358_t001
transcript:Vitvi10g04616_t001	transcript:Vitvi10g01356_t001
transcript:Vitvi10g01482_t001	transcript:Vitvi10g02041_t001
transcript:Vitvi10g01495_t001	transcript:Vitvi10g01497_t001
transcript:Vitvi10g01517_t001	transcript:Vitvi10g01519_t001
transcript:Vitvi10g01519_t001	transcript:Vitvi10g01520_t001
transcript:Vitvi10g04724_t001	transcript:Vitvi10g01554_t001
transcript:Vitvi10g01569_t001	transcript:Vitvi10g01571_t001
transcript:Vitvi10g01577_t001	transcript:Vitvi10g01578_t001
transcript:Vitvi10g01588_t001	transcript:Vitvi10g01593_t001
transcript:Vitvi10g01591_t001	transcript:Vitvi10g01590_t001
transcript:Vitvi10g01615_t001	transcript:Vitvi10g01616_t001
transcript:Vitvi10g01617_t001	transcript:Vitvi10g01618_t001
transcript:Vitvi10g01618_t001	transcript:Vitvi10g01619_t001
transcript:Vitvi10g01619_t001	transcript:Vitvi10g01620_t001
transcript:Vitvi10g01665_t001	transcript:Vitvi10g01666_t001
transcript:Vitvi10g01674_t001	transcript:Vitvi10g01675_t001
transcript:Vitvi10g01678_t001	transcript:Vitvi10g04087_t001
transcript:Vitvi10g04088_t001	transcript:Vitvi10g01679_t001
transcript:Vitvi10g01729_t001	transcript:Vitvi10g01728_t001
transcript:Vitvi10g01728_t001	transcript:Vitvi10g02227_t001
transcript:Vitvi10g01734_t001	transcript:Vitvi10g01735_t001
transcript:Vitvi10g01749_t001	transcript:Vitvi10g01751_t001
transcript:Vitvi10g04267_t001	transcript:Vitvi10g01754_t001
transcript:Vitvi10g01754_t001	transcript:Vitvi10g04268_t001
transcript:Vitvi10g01775_t001	transcript:Vitvi10g01777_t001
transcript:Vitvi10g01777_t001	transcript:Vitvi10g01778_t001
transcript:Vitvi10g01778_t001	transcript:Vitvi10g01779_t001
transcript:Vitvi10g04386_t001	transcript:Vitvi10g01811_t001
transcript:Vitvi10g04391_t001	transcript:Vitvi10g01817_t001
transcript:Vitvi10g01817_t001	transcript:Vitvi10g04392_t001
transcript:Vitvi10g01821_t001	transcript:Vitvi10g01822_t001
transcript:Vitvi10g04393_t001	transcript:Vitvi10g01821_t001
transcript:Vitvi10g01823_t001	transcript:Vitvi10g01824_t001
transcript:Vitvi10g04398_t001	transcript:Vitvi10g01828_t001
transcript:Vitvi10g01852_t001	transcript:Vitvi10g01854_t001
transcript:Vitvi10g01858_t001	transcript:Vitvi10g01859_t001
transcript:Vitvi10g01862_t001	transcript:Vitvi10g01875_t001
transcript:Vitvi10g01942_t001	transcript:Vitvi10g01943_t001
transcript:Vitvi10g02023_t001	transcript:Vitvi10g02024_t001
transcript:Vitvi10g02038_t001	transcript:Vitvi10g04679_t001
transcript:Vitvi10g04685_t001	transcript:Vitvi10g02044_t001
transcript:Vitvi10g02049_t001	transcript:Vitvi10g04695_t001
transcript:Vitvi10g02068_t001	transcript:Vitvi10g04709_t001
transcript:Vitvi10g02085_t001	transcript:Vitvi10g02086_t001
transcript:Vitvi10g04034_t004	transcript:Vitvi10g02089_t001
transcript:Vitvi10g02089_t001	transcript:Vitvi10g04035_t001
transcript:Vitvi10g02129_t001	transcript:Vitvi10g04217_t001
transcript:Vitvi10g02133_t001	transcript:Vitvi10g04160_t001
transcript:Vitvi10g02166_t001	transcript:Vitvi10g02165_t001
transcript:Vitvi10g02185_t001	transcript:Vitvi10g04196_t001
transcript:Vitvi10g04194_t001	transcript:Vitvi10g02195_t001
transcript:Vitvi10g02220_t001	transcript:Vitvi10g04202_t001
transcript:Vitvi10g04202_t001	transcript:Vitvi10g02222_t001
transcript:Vitvi10g02222_t001	transcript:Vitvi10g04203_t001
transcript:Vitvi10g04204_t001	transcript:Vitvi10g02225_t001
transcript:Vitvi10g02227_t001	transcript:Vitvi10g02229_t001
transcript:Vitvi10g02282_t001	transcript:Vitvi10g02283_t001
transcript:Vitvi10g04132_t001	transcript:Vitvi10g02282_t001
transcript:Vitvi10g02283_t001	transcript:Vitvi10g02284_t001
transcript:Vitvi10g02302_t001	transcript:Vitvi10g02298_t001
transcript:Vitvi10g02298_t001	transcript:Vitvi10g04146_t001
transcript:Vitvi10g02300_t001	transcript:Vitvi10g02302_t001
transcript:Vitvi10g04145_t001	transcript:Vitvi10g02300_t001
transcript:Vitvi10g04238_t001	transcript:Vitvi10g02322_t001
transcript:Vitvi10g02333_t001	transcript:Vitvi10g02334_t001
transcript:Vitvi10g04288_t001	transcript:Vitvi10g02336_t001
transcript:Vitvi10g02336_t001	transcript:Vitvi10g04289_t001
transcript:Vitvi10g04129_t001	transcript:Vitvi10g02386_t002
transcript:Vitvi10g02386_t002	transcript:Vitvi10g04130_t001
transcript:Vitvi10g04005_t001	transcript:Vitvi10g04006_t001
transcript:Vitvi10g04012_t001	transcript:Vitvi10g04013_t001
transcript:Vitvi10g04045_t001	transcript:Vitvi10g04046_t001
transcript:Vitvi10g04052_t001	transcript:Vitvi10g04053_t001
transcript:Vitvi10g04053_t001	transcript:Vitvi10g04054_t001
transcript:Vitvi10g04054_t001	transcript:Vitvi10g04055_t001
transcript:Vitvi10g04063_t001	transcript:Vitvi10g04064_t001
transcript:Vitvi10g04065_t001	transcript:Vitvi10g04066_t001
transcript:Vitvi10g04071_t001	transcript:Vitvi10g04072_t001
transcript:Vitvi10g04087_t001	transcript:Vitvi10g04088_t001
transcript:Vitvi10g04174_t001	transcript:Vitvi10g04175_t001
transcript:Vitvi10g04178_t001	transcript:Vitvi10g04179_t001
transcript:Vitvi10g04208_t001	transcript:Vitvi10g04209_t001
transcript:Vitvi10g04214_t001	transcript:Vitvi10g04215_t001
transcript:Vitvi10g04230_t001	transcript:Vitvi10g04231_t001
transcript:Vitvi10g04231_t001	transcript:Vitvi10g04232_t001
transcript:Vitvi10g04232_t001	transcript:Vitvi10g04233_t001
transcript:Vitvi10g04246_t001	transcript:Vitvi10g04247_t001
transcript:Vitvi10g04247_t001	transcript:Vitvi10g04248_t001
transcript:Vitvi10g04248_t001	transcript:Vitvi10g04249_t001
transcript:Vitvi10g04249_t001	transcript:Vitvi10g04250_t001
transcript:Vitvi10g04251_t001	transcript:Vitvi10g04252_t001
transcript:Vitvi10g04252_t001	transcript:Vitvi10g04253_t001
transcript:Vitvi10g04255_t001	transcript:Vitvi10g04256_t001
transcript:Vitvi10g04257_t001	transcript:Vitvi10g04258_t001
transcript:Vitvi10g04281_t001	transcript:Vitvi10g04282_t001
transcript:Vitvi10g04319_t001	transcript:Vitvi10g04320_t001
transcript:Vitvi10g04320_t001	transcript:Vitvi10g04321_t001
transcript:Vitvi10g04341_t001	transcript:Vitvi10g04342_t001
transcript:Vitvi10g04343_t001	transcript:Vitvi10g04344_t001
transcript:Vitvi10g04366_t001	transcript:Vitvi10g04367_t001
transcript:Vitvi10g04381_t001	transcript:Vitvi10g04382_t001
transcript:Vitvi10g04382_t001	transcript:Vitvi10g04383_t001
transcript:Vitvi10g04394_t001	transcript:Vitvi10g04395_t001
transcript:Vitvi10g04411_t001	transcript:Vitvi10g04412_t001
transcript:Vitvi10g04434_t001	transcript:Vitvi10g04435_t001
transcript:Vitvi10g04449_t001	transcript:Vitvi10g04450_t001
transcript:Vitvi10g04490_t001	transcript:Vitvi10g04491_t001
transcript:Vitvi10g04500_t001	transcript:Vitvi10g04501_t001
transcript:Vitvi10g04503_t001	transcript:Vitvi10g04504_t001
transcript:Vitvi10g04619_t001	transcript:Vitvi10g04620_t001
transcript:Vitvi10g04658_t001	transcript:Vitvi10g04659_t001
transcript:Vitvi10g04720_t001	transcript:Vitvi10g04721_t001
transcript:Vitvi10g04726_t001	transcript:Vitvi10g04727_t001
transcript:Vitvi11g00045_t001	transcript:Vitvi11g00046_t001
transcript:Vitvi11g00074_t001	transcript:Vitvi11g01337_t001
transcript:Vitvi11g00097_t001	transcript:Vitvi11g00098_t001
transcript:Vitvi11g00098_t001	transcript:Vitvi11g00099_t001
transcript:Vitvi11g04049_t001	transcript:Vitvi11g00205_t001
transcript:Vitvi11g00215_t001	transcript:Vitvi11g00217_t002
transcript:Vitvi11g00217_t002	transcript:Vitvi11g00218_t001
transcript:Vitvi11g00247_t001	transcript:Vitvi11g00248_t001
transcript:Vitvi11g01394_t001	transcript:Vitvi11g00287_t001
transcript:Vitvi11g00306_t001	transcript:Vitvi11g00307_t001
transcript:Vitvi11g00356_t001	transcript:Vitvi11g00357_t001
transcript:Vitvi11g00370_t001	transcript:Vitvi11g01413_t001
transcript:Vitvi11g01413_t001	transcript:Vitvi11g00371_t001
transcript:Vitvi11g00454_t002	transcript:Vitvi11g00456_t001
transcript:Vitvi11g00456_t001	transcript:Vitvi11g04104_t001
transcript:Vitvi11g00469_t001	transcript:Vitvi11g00471_t001
transcript:Vitvi11g00485_t001	transcript:Vitvi11g00486_t001
transcript:Vitvi11g01445_t001	transcript:Vitvi11g00485_t001
transcript:Vitvi11g00498_t001	transcript:Vitvi11g00499_t001
transcript:Vitvi11g00525_t001	transcript:Vitvi11g00526_t001
transcript:Vitvi11g00526_t001	transcript:Vitvi11g00528_t001
transcript:Vitvi11g00561_t002	transcript:Vitvi11g00564_t001
transcript:Vitvi11g00564_t001	transcript:Vitvi11g00565_t001
transcript:Vitvi11g00568_t001	transcript:Vitvi11g01464_t001
transcript:Vitvi11g04135_t001	transcript:Vitvi11g00568_t001
transcript:Vitvi11g01464_t001	transcript:Vitvi11g00570_t001
transcript:Vitvi11g00582_t001	transcript:Vitvi11g00583_t001
transcript:Vitvi11g00604_t001	transcript:Vitvi11g04146_t001
transcript:Vitvi11g04151_t001	transcript:Vitvi11g00612_t001
transcript:Vitvi11g00633_t001	transcript:Vitvi11g00634_t001
transcript:Vitvi11g00640_t001	transcript:Vitvi11g00641_t001
transcript:Vitvi11g00641_t001	transcript:Vitvi11g04159_t001
transcript:Vitvi11g00652_t002	transcript:Vitvi11g04163_t001
transcript:Vitvi11g00661_t003	transcript:Vitvi11g04165_t001
transcript:Vitvi11g04184_t001	transcript:Vitvi11g00742_t001
transcript:Vitvi11g00783_t001	transcript:Vitvi11g01516_t001
transcript:Vitvi11g00854_t001	transcript:Vitvi11g01537_t001
transcript:Vitvi11g01117_t001	transcript:Vitvi11g01118_t001
transcript:Vitvi11g01180_t001	transcript:Vitvi11g01181_t001
transcript:Vitvi11g01184_t001	transcript:Vitvi11g01643_t001
transcript:Vitvi11g01200_t001	transcript:Vitvi11g01201_t001
transcript:Vitvi11g01224_t001	transcript:Vitvi11g01227_t001
transcript:Vitvi11g01665_t001	transcript:Vitvi11g01255_t001
transcript:Vitvi11g01674_t001	transcript:Vitvi11g01263_t001
transcript:Vitvi11g01284_t001	transcript:Vitvi11g01285_t001
transcript:Vitvi11g01285_t001	transcript:Vitvi11g01286_t001
transcript:Vitvi11g01286_t001	transcript:Vitvi11g01691_t001
transcript:Vitvi11g01294_t001	transcript:Vitvi11g04365_t001
transcript:Vitvi11g01328_t001	transcript:Vitvi11g01329_t001
transcript:Vitvi11g01329_t001	transcript:Vitvi11g01330_t001
transcript:Vitvi11g01334_t001	transcript:Vitvi11g01335_t001
transcript:Vitvi11g01338_t001	transcript:Vitvi11g01339_t001
transcript:Vitvi11g01342_t001	transcript:Vitvi11g01343_t001
transcript:Vitvi11g01346_t001	transcript:Vitvi11g01347_t001
transcript:Vitvi11g01369_t001	transcript:Vitvi11g01370_t001
transcript:Vitvi11g01418_t001	transcript:Vitvi11g04088_t001
transcript:Vitvi11g04088_t001	transcript:Vitvi11g01419_t001
transcript:Vitvi11g04107_t001	transcript:Vitvi11g01442_t001
transcript:Vitvi11g01466_t001	transcript:Vitvi11g01467_t001
transcript:Vitvi11g01556_t001	transcript:Vitvi11g04248_t001
transcript:Vitvi11g01632_t001	transcript:Vitvi11g01633_t001
transcript:Vitvi11g01634_t001	transcript:Vitvi11g04323_t001
transcript:Vitvi11g04323_t001	transcript:Vitvi11g01635_t001
transcript:Vitvi11g01664_t001	transcript:Vitvi11g01665_t001
transcript:Vitvi11g01673_t001	transcript:Vitvi11g01674_t001
transcript:Vitvi11g01675_t001	transcript:Vitvi11g04356_t001
transcript:Vitvi11g01676_t001	transcript:Vitvi11g01677_t001
transcript:Vitvi11g01682_t001	transcript:Vitvi11g04358_t001
transcript:Vitvi11g01685_t001	transcript:Vitvi11g01686_t001
transcript:Vitvi11g01686_t001	transcript:Vitvi11g01687_t001
transcript:Vitvi11g01687_t001	transcript:Vitvi11g04360_t001
transcript:Vitvi11g01691_t001	transcript:Vitvi11g01692_t001
transcript:Vitvi11g01692_t001	transcript:Vitvi11g01693_t001
transcript:Vitvi11g04000_t001	transcript:Vitvi11g04001_t001
transcript:Vitvi11g04023_t001	transcript:Vitvi11g04024_t001
transcript:Vitvi11g04033_t001	transcript:Vitvi11g04034_t001
transcript:Vitvi11g04038_t001	transcript:Vitvi11g04039_t001
transcript:Vitvi11g04039_t001	transcript:Vitvi11g04040_t001
transcript:Vitvi11g04040_t001	transcript:Vitvi11g04041_t001
transcript:Vitvi11g04116_t001	transcript:Vitvi11g04117_t001
transcript:Vitvi11g04146_t001	transcript:Vitvi11g04147_t001
transcript:Vitvi11g04195_t001	transcript:Vitvi11g04196_t001
transcript:Vitvi11g04226_t001	transcript:Vitvi11g04227_t001
transcript:Vitvi11g04227_t001	transcript:Vitvi11g04228_t001
transcript:Vitvi11g04229_t001	transcript:Vitvi11g04230_t001
transcript:Vitvi11g04231_t001	transcript:Vitvi11g04232_t001
transcript:Vitvi11g04265_t001	transcript:Vitvi11g04266_t001
transcript:Vitvi12g02192_t001	transcript:Vitvi12g00044_t001
transcript:Vitvi12g00080_t001	transcript:Vitvi12g00081_t001
transcript:Vitvi12g00099_t001	transcript:Vitvi12g00101_t001
transcript:Vitvi12g00117_t001	transcript:Vitvi12g00118_t001
transcript:Vitvi12g04033_t001	transcript:Vitvi12g00124_t001
transcript:Vitvi12g00124_t001	transcript:Vitvi12g04034_t001
transcript:Vitvi12g00131_t001	transcript:Vitvi12g04037_t001
transcript:Vitvi12g00135_t001	transcript:Vitvi12g02227_t001
transcript:Vitvi12g02228_t001	transcript:Vitvi12g00138_t001
transcript:Vitvi12g00138_t001	transcript:Vitvi12g02229_t001
transcript:Vitvi12g02230_t001	transcript:Vitvi12g00145_t001
transcript:Vitvi12g02233_t001	transcript:Vitvi12g00150_t001
transcript:Vitvi12g00153_t001	transcript:Vitvi12g02235_t001
transcript:Vitvi12g02235_t001	transcript:Vitvi12g00154_t001
transcript:Vitvi12g00159_t001	transcript:Vitvi12g04046_t001
transcript:Vitvi12g00188_t001	transcript:Vitvi12g00189_t001
transcript:Vitvi12g02253_t001	transcript:Vitvi12g00192_t001
transcript:Vitvi12g02257_t001	transcript:Vitvi12g00196_t001
transcript:Vitvi12g02260_t001	transcript:Vitvi12g00208_t001
transcript:Vitvi12g02266_t001	transcript:Vitvi12g00224_t001
transcript:Vitvi12g00270_t001	transcript:Vitvi12g04064_t001
transcript:Vitvi12g02300_t001	transcript:Vitvi12g00272_t001
transcript:Vitvi12g00297_t001	transcript:Vitvi12g04067_t001
transcript:Vitvi12g00322_t001	transcript:Vitvi12g04072_t001
transcript:Vitvi12g02318_t001	transcript:Vitvi12g00334_t001
transcript:Vitvi12g00373_t001	transcript:Vitvi12g04115_t001
transcript:Vitvi12g00391_t001	transcript:Vitvi12g04123_t001
transcript:Vitvi12g00395_t001	transcript:Vitvi12g02371_t001
transcript:Vitvi12g04138_t001	transcript:Vitvi12g00456_t001
transcript:Vitvi12g00493_t002	transcript:Vitvi12g00494_t001
transcript:Vitvi12g00504_t001	transcript:Vitvi12g02405_t001
transcript:Vitvi12g00506_t001	transcript:Vitvi12g02409_t001
transcript:Vitvi12g00516_t001	transcript:Vitvi12g00517_t001
transcript:Vitvi12g00532_t001	transcript:Vitvi12g02415_t001
transcript:Vitvi12g02415_t001	transcript:Vitvi12g00533_t001
transcript:Vitvi12g00546_t001	transcript:Vitvi12g04165_t001
transcript:Vitvi12g00549_t001	transcript:Vitvi12g04166_t001
transcript:Vitvi12g04169_t001	transcript:Vitvi12g00552_t001
transcript:Vitvi12g00574_t001	transcript:Vitvi12g00576_t001
transcript:Vitvi12g04185_t001	transcript:Vitvi12g00606_t001
transcript:Vitvi12g00606_t001	transcript:Vitvi12g04186_t001
transcript:Vitvi12g00625_t001	transcript:Vitvi12g00626_t001
transcript:Vitvi12g00641_t001	transcript:Vitvi12g00642_t001
transcript:Vitvi12g00645_t001	transcript:Vitvi12g00646_t001
transcript:Vitvi12g00672_t001	transcript:Vitvi12g00673_t001
transcript:Vitvi12g00675_t001	transcript:Vitvi12g00676_t001
transcript:Vitvi12g00692_t001	transcript:Vitvi12g04229_t001
transcript:Vitvi12g04229_t001	transcript:Vitvi12g00694_t001
transcript:Vitvi12g00725_t001	transcript:Vitvi12g04245_t001
transcript:Vitvi12g00742_t001	transcript:Vitvi12g04253_t001
transcript:Vitvi12g04253_t001	transcript:Vitvi12g00744_t001
transcript:Vitvi12g00764_t001	transcript:Vitvi12g00765_t001
transcript:Vitvi12g01102_t001	transcript:Vitvi12g01115_t001
transcript:Vitvi12g01449_t001	transcript:Vitvi12g01467_t002
transcript:Vitvi12g04345_t001	transcript:Vitvi12g01480_t001
transcript:Vitvi12g01596_t001	transcript:Vitvi12g04353_t001
transcript:Vitvi12g04353_t001	transcript:Vitvi12g01598_t001
transcript:Vitvi12g01598_t001	transcript:Vitvi12g04354_t001
transcript:Vitvi12g04354_t001	transcript:Vitvi12g01600_t001
transcript:Vitvi12g01615_t001	transcript:Vitvi12g01616_t001
transcript:Vitvi12g01616_t001	transcript:Vitvi12g01617_t001
transcript:Vitvi12g01758_t001	transcript:Vitvi12g01759_t001
transcript:Vitvi12g01813_t001	transcript:Vitvi12g01814_t001
transcript:Vitvi12g01814_t001	transcript:Vitvi12g01815_t001
transcript:Vitvi12g01836_t001	transcript:Vitvi12g01838_t001
transcript:Vitvi12g04444_t001	transcript:Vitvi12g01846_t001
transcript:Vitvi12g04460_t001	transcript:Vitvi12g01857_t001
transcript:Vitvi12g01876_t002	transcript:Vitvi12g04481_t001
transcript:Vitvi12g02659_t001	transcript:Vitvi12g01880_t001
transcript:Vitvi12g04505_t001	transcript:Vitvi12g01912_t001
transcript:Vitvi12g01928_t001	transcript:Vitvi12g01929_t001
transcript:Vitvi12g01940_t001	transcript:Vitvi12g04538_t001
transcript:Vitvi12g04551_t001	transcript:Vitvi12g01960_t001
transcript:Vitvi12g01977_t001	transcript:Vitvi12g01979_t001
transcript:Vitvi12g04562_t001	transcript:Vitvi12g01977_t001
transcript:Vitvi12g01988_t001	transcript:Vitvi12g02709_t001
transcript:Vitvi12g02714_t001	transcript:Vitvi12g01993_t001
transcript:Vitvi12g01999_t001	transcript:Vitvi12g02000_t001
transcript:Vitvi12g04605_t001	transcript:Vitvi12g02076_t001
transcript:Vitvi12g02088_t001	transcript:Vitvi12g04622_t001
transcript:Vitvi12g04632_t001	transcript:Vitvi12g02119_t001
transcript:Vitvi12g02758_t001	transcript:Vitvi12g02159_t001
transcript:Vitvi12g02197_t002	transcript:Vitvi12g02198_t001
transcript:Vitvi12g02222_t001	transcript:Vitvi12g02223_t001
transcript:Vitvi12g04044_t001	transcript:Vitvi12g02237_t001
transcript:Vitvi12g02239_t001	transcript:Vitvi12g02240_t001
transcript:Vitvi12g04046_t001	transcript:Vitvi12g02239_t001
transcript:Vitvi12g02247_t001	transcript:Vitvi12g02248_t001
transcript:Vitvi12g04048_t001	transcript:Vitvi12g02249_t001
transcript:Vitvi12g02254_t001	transcript:Vitvi12g02255_t001
transcript:Vitvi12g02255_t001	transcript:Vitvi12g02256_t001
transcript:Vitvi12g02263_t001	transcript:Vitvi12g02264_t001
transcript:Vitvi12g04057_t001	transcript:Vitvi12g02263_t001
transcript:Vitvi12g02265_t001	transcript:Vitvi12g02266_t001
transcript:Vitvi12g02281_t001	transcript:Vitvi12g02282_t001
transcript:Vitvi12g04062_t001	transcript:Vitvi12g02292_t001
transcript:Vitvi12g02296_t001	transcript:Vitvi12g04063_t001
transcript:Vitvi12g02305_t001	transcript:Vitvi12g02306_t001
transcript:Vitvi12g04067_t001	transcript:Vitvi12g02305_t001
transcript:Vitvi12g02332_t001	transcript:Vitvi12g02334_t002
transcript:Vitvi12g02337_t001	transcript:Vitvi12g02340_t001
transcript:Vitvi12g02345_t001	transcript:Vitvi12g02348_t001
transcript:Vitvi12g02362_t001	transcript:Vitvi12g02363_t001
transcript:Vitvi12g02363_t001	transcript:Vitvi12g02364_t001
transcript:Vitvi12g02364_t001	transcript:Vitvi12g02365_t001
transcript:Vitvi12g02371_t001	transcript:Vitvi12g04125_t001
transcript:Vitvi12g04127_t001	transcript:Vitvi12g02374_t001
transcript:Vitvi12g02389_t001	transcript:Vitvi12g02390_t001
transcript:Vitvi12g02417_t001	transcript:Vitvi12g02418_t001
transcript:Vitvi12g04168_t001	transcript:Vitvi12g02419_t001
transcript:Vitvi12g02419_t001	transcript:Vitvi12g04169_t001
transcript:Vitvi12g04190_t001	transcript:Vitvi12g02440_t001
transcript:Vitvi12g02440_t001	transcript:Vitvi12g04191_t001
transcript:Vitvi12g02443_t001	transcript:Vitvi12g02444_t001
transcript:Vitvi12g02449_t001	transcript:Vitvi12g02450_t001
transcript:Vitvi12g02450_t001	transcript:Vitvi12g02451_t001
transcript:Vitvi12g02451_t001	transcript:Vitvi12g02452_t001
transcript:Vitvi12g04199_t001	transcript:Vitvi12g02454_t001
transcript:Vitvi12g02457_t001	transcript:Vitvi12g02458_t001
transcript:Vitvi12g02458_t001	transcript:Vitvi12g02459_t001
transcript:Vitvi12g02459_t001	transcript:Vitvi12g04202_t001
transcript:Vitvi12g02465_t001	transcript:Vitvi12g02466_t001
transcript:Vitvi12g04207_t001	transcript:Vitvi12g02465_t001
transcript:Vitvi12g02466_t001	transcript:Vitvi12g02467_t001
transcript:Vitvi12g04234_t001	transcript:Vitvi12g02489_t001
transcript:Vitvi12g02498_t002	transcript:Vitvi12g02499_t003
transcript:Vitvi12g04246_t001	transcript:Vitvi12g02498_t002
transcript:Vitvi12g02500_t001	transcript:Vitvi12g04250_t001
transcript:Vitvi12g02508_t001	transcript:Vitvi12g02509_t001
transcript:Vitvi12g02640_t001	transcript:Vitvi12g02641_t001
transcript:Vitvi12g02641_t001	transcript:Vitvi12g04436_t001
transcript:Vitvi12g04481_t001	transcript:Vitvi12g02659_t001
transcript:Vitvi12g02698_t001	transcript:Vitvi12g04561_t001
transcript:Vitvi12g02705_t001	transcript:Vitvi12g04565_t001
transcript:Vitvi12g04027_t001	transcript:Vitvi12g04028_t001
transcript:Vitvi12g04075_t001	transcript:Vitvi12g04076_t001
transcript:Vitvi12g04110_t001	transcript:Vitvi12g04111_t001
transcript:Vitvi12g04135_t001	transcript:Vitvi12g04136_t001
transcript:Vitvi12g04143_t001	transcript:Vitvi12g04144_t001
transcript:Vitvi12g04186_t001	transcript:Vitvi12g04187_t001
transcript:Vitvi12g04202_t001	transcript:Vitvi12g04203_t001
transcript:Vitvi12g04213_t001	transcript:Vitvi12g04214_t001
transcript:Vitvi12g04221_t001	transcript:Vitvi12g04222_t001
transcript:Vitvi12g04250_t001	transcript:Vitvi12g04251_t001
transcript:Vitvi12g04313_t001	transcript:Vitvi12g04314_t001
transcript:Vitvi12g04329_t001	transcript:Vitvi12g04330_t001
transcript:Vitvi12g04366_t001	transcript:Vitvi12g04367_t001
transcript:Vitvi12g04369_t001	transcript:Vitvi12g04370_t001
transcript:Vitvi12g04406_t001	transcript:Vitvi12g04407_t001
transcript:Vitvi12g04430_t001	transcript:Vitvi12g04431_t001
transcript:Vitvi12g04431_t001	transcript:Vitvi12g04432_t001
transcript:Vitvi12g04438_t001	transcript:Vitvi12g04439_t001
transcript:Vitvi12g04443_t001	transcript:Vitvi12g04444_t001
transcript:Vitvi12g04497_t001	transcript:Vitvi12g04498_t001
transcript:Vitvi12g04561_t001	transcript:Vitvi12g04562_t001
transcript:Vitvi12g04584_t001	transcript:Vitvi12g04585_t001
transcript:Vitvi12g04602_t001	transcript:Vitvi12g04603_t001
transcript:Vitvi13g01886_t002	transcript:Vitvi13g00030_t001
transcript:Vitvi13g00043_t001	transcript:Vitvi13g04013_t001
transcript:Vitvi13g00047_t001	transcript:Vitvi13g00048_t001
transcript:Vitvi13g00063_t001	transcript:Vitvi13g04015_t001
transcript:Vitvi13g00064_t001	transcript:Vitvi13g00065_t001
transcript:Vitvi13g04015_t001	transcript:Vitvi13g00064_t001
transcript:Vitvi13g00067_t001	transcript:Vitvi13g00068_t001
transcript:Vitvi13g00070_t001	transcript:Vitvi13g01893_t001
transcript:Vitvi13g00100_t001	transcript:Vitvi13g04020_t001
transcript:Vitvi13g00104_t001	transcript:Vitvi13g00105_t001
transcript:Vitvi13g04033_t001	transcript:Vitvi13g00164_t001
transcript:Vitvi13g00167_t001	transcript:Vitvi13g00168_t001
transcript:Vitvi13g00168_t001	transcript:Vitvi13g01910_t001
transcript:Vitvi13g00189_t001	transcript:Vitvi13g01916_t001
transcript:Vitvi13g00230_t001	transcript:Vitvi13g00231_t001
transcript:Vitvi13g00237_t001	transcript:Vitvi13g00238_t001
transcript:Vitvi13g00238_t001	transcript:Vitvi13g00239_t001
transcript:Vitvi13g00241_t001	transcript:Vitvi13g04051_t001
transcript:Vitvi13g00284_t001	transcript:Vitvi13g01969_t001
transcript:Vitvi13g00311_t001	transcript:Vitvi13g00312_t001
transcript:Vitvi13g01865_t001	transcript:Vitvi13g00314_t002
transcript:Vitvi13g00321_t001	transcript:Vitvi13g00322_t001
transcript:Vitvi13g00322_t001	transcript:Vitvi13g00323_t001
transcript:Vitvi13g00341_t001	transcript:Vitvi13g00342_t001
transcript:Vitvi13g00375_t001	transcript:Vitvi13g02008_t001
transcript:Vitvi13g00377_t001	transcript:Vitvi13g00380_t001
transcript:Vitvi13g00380_t001	transcript:Vitvi13g00381_t001
transcript:Vitvi13g00382_t001	transcript:Vitvi13g00383_t001
transcript:Vitvi13g00397_t001	transcript:Vitvi13g00398_t001
transcript:Vitvi13g00405_t001	transcript:Vitvi13g00409_t001
transcript:Vitvi13g00490_t001	transcript:Vitvi13g00491_t001
transcript:Vitvi13g00543_t001	transcript:Vitvi13g00545_t001
transcript:Vitvi13g00545_t001	transcript:Vitvi13g00546_t001
transcript:Vitvi13g00549_t001	transcript:Vitvi13g00551_t001
transcript:Vitvi13g00575_t001	transcript:Vitvi13g00576_t001
transcript:Vitvi13g00578_t001	transcript:Vitvi13g00579_t001
transcript:Vitvi13g00594_t001	transcript:Vitvi13g00596_t001
transcript:Vitvi13g00622_t001	transcript:Vitvi13g04173_t001
transcript:Vitvi13g00667_t001	transcript:Vitvi13g00669_t001
transcript:Vitvi13g04191_t001	transcript:Vitvi13g00680_t001
transcript:Vitvi13g04195_t001	transcript:Vitvi13g00683_t001
transcript:Vitvi13g00686_t001	transcript:Vitvi13g00687_t001
transcript:Vitvi13g02101_t001	transcript:Vitvi13g00764_t002
transcript:Vitvi13g00772_t001	transcript:Vitvi13g00773_t001
transcript:Vitvi13g04252_t001	transcript:Vitvi13g00772_t001
transcript:Vitvi13g00779_t001	transcript:Vitvi13g00786_t001
transcript:Vitvi13g00794_t001	transcript:Vitvi13g00796_t001
transcript:Vitvi13g04273_t001	transcript:Vitvi13g00850_t001
transcript:Vitvi13g02133_t001	transcript:Vitvi13g00856_t001
transcript:Vitvi13g01031_t001	transcript:Vitvi13g02182_t001
transcript:Vitvi13g01094_t001	transcript:Vitvi13g01095_t001
transcript:Vitvi13g01095_t001	transcript:Vitvi13g01096_t001
transcript:Vitvi13g01096_t001	transcript:Vitvi13g04340_t001
transcript:Vitvi13g04354_t001	transcript:Vitvi13g01155_t001
transcript:Vitvi13g01179_t001	transcript:Vitvi13g04366_t001
transcript:Vitvi13g02251_t001	transcript:Vitvi13g01251_t001
transcript:Vitvi13g01264_t001	transcript:Vitvi13g04414_t001
transcript:Vitvi13g01333_t001	transcript:Vitvi13g01408_t001
transcript:Vitvi13g01358_t001	transcript:Vitvi13g04475_t001
transcript:Vitvi13g01379_t001	transcript:Vitvi13g04453_t001
transcript:Vitvi13g01423_t001	transcript:Vitvi13g01425_t001
transcript:Vitvi13g01425_t001	transcript:Vitvi13g04501_t001
transcript:Vitvi13g04501_t001	transcript:Vitvi13g01427_t001
transcript:Vitvi13g01433_t001	transcript:Vitvi13g02324_t001
transcript:Vitvi13g01435_t001	transcript:Vitvi13g04503_t001
transcript:Vitvi13g02354_t001	transcript:Vitvi13g01486_t001
transcript:Vitvi13g01486_t001	transcript:Vitvi13g04550_t001
transcript:Vitvi13g01534_t001	transcript:Vitvi13g01535_t001
transcript:Vitvi13g04645_t001	transcript:Vitvi13g01550_t001
transcript:Vitvi13g04651_t001	transcript:Vitvi13g01566_t001
transcript:Vitvi13g01603_t001	transcript:Vitvi13g02445_t001
transcript:Vitvi13g01633_t001	transcript:Vitvi13g01634_t001
transcript:Vitvi13g01634_t001	transcript:Vitvi13g01636_t001
transcript:Vitvi13g01705_t001	transcript:Vitvi13g01707_t001
transcript:Vitvi13g01734_t001	transcript:Vitvi13g01735_t001
transcript:Vitvi13g01771_t001	transcript:Vitvi13g01772_t001
transcript:Vitvi14g04505_t001	transcript:Vitvi13g01798_t001
transcript:Vitvi13g04767_t001	transcript:Vitvi13g01825_t001
transcript:Vitvi13g04103_t001	transcript:Vitvi13g01865_t001
transcript:Vitvi13g01866_t001	transcript:Vitvi13g01867_t001
transcript:Vitvi13g01890_t001	transcript:Vitvi13g01891_t001
transcript:Vitvi13g01922_t001	transcript:Vitvi13g04050_t001
transcript:Vitvi13g01924_t001	transcript:Vitvi13g01925_t001
transcript:Vitvi13g01926_t001	transcript:Vitvi13g01927_t001
transcript:Vitvi13g01927_t001	transcript:Vitvi13g01928_t001
transcript:Vitvi13g01932_t001	transcript:Vitvi13g01933_t001
transcript:Vitvi13g01935_t001	transcript:Vitvi13g04056_t001
transcript:Vitvi13g01937_t005	transcript:Vitvi13g04057_t001
transcript:Vitvi13g04057_t001	transcript:Vitvi13g01941_t001
transcript:Vitvi13g01950_t001	transcript:Vitvi13g01951_t001
transcript:Vitvi13g01962_t001	transcript:Vitvi13g01963_t001
transcript:Vitvi13g01969_t001	transcript:Vitvi13g01970_t001
transcript:Vitvi13g01976_t001	transcript:Vitvi13g01977_t001
transcript:Vitvi13g04098_t001	transcript:Vitvi13g01979_t001
transcript:Vitvi13g01980_t001	transcript:Vitvi13g01981_t001
transcript:Vitvi13g01982_t001	transcript:Vitvi13g01983_t001
transcript:Vitvi13g01987_t001	transcript:Vitvi13g01988_t001
transcript:Vitvi13g01997_t001	transcript:Vitvi13g01998_t001
transcript:Vitvi13g02005_t001	transcript:Vitvi13g02006_t001
transcript:Vitvi13g02008_t001	transcript:Vitvi13g02009_t001
transcript:Vitvi13g02009_t001	transcript:Vitvi13g02010_t001
transcript:Vitvi13g02016_t001	transcript:Vitvi13g02017_t001
transcript:Vitvi13g02017_t001	transcript:Vitvi13g04124_t001
transcript:Vitvi13g02023_t001	transcript:Vitvi13g02024_t001
transcript:Vitvi13g04134_t001	transcript:Vitvi13g02026_t001
transcript:Vitvi13g04149_t001	transcript:Vitvi13g02042_t001
transcript:Vitvi13g02042_t001	transcript:Vitvi13g04150_t001
transcript:Vitvi13g02066_t001	transcript:Vitvi13g02067_t001
transcript:Vitvi13g04222_t001	transcript:Vitvi13g02091_t001
transcript:Vitvi13g02091_t001	transcript:Vitvi13g04223_t001
transcript:Vitvi13g04244_t001	transcript:Vitvi13g02099_t001
transcript:Vitvi13g02099_t001	transcript:Vitvi13g04245_t001
transcript:Vitvi13g02109_t002	transcript:Vitvi13g02110_t003
transcript:Vitvi13g02126_t001	transcript:Vitvi13g04265_t001
transcript:Vitvi13g02246_t001	transcript:Vitvi13g04398_t001
transcript:Vitvi13g02253_t001	transcript:Vitvi13g02255_t001
[truncated: 1,090 more rows]
