# Supplementary material for: Genome-wide identification, characterization and gene expression of BES1 transcription factor family in grapevine (Vitis vinifera L.)
Source: Sci Rep. 2023 Jan 5;13:240. doi: 10.1038/s41598-022-24407-y (PMC9816167; doi:10.1038/s41598-022-24407-y)
Supplement: Supplementary file 3 — Supplementary Information. [file 41598_2022_24407_MOESM3_ESM.zip › data.xlsx]

## Sheet: VvBES1-1
	treatment	Threshold Cycle (Ct)	Mean		ΔCT(treatment-UBI)		ΔΔCT(treatment-CK)		2^(-△△Ct)	average	SD
MaturityHT	UBI	21.9608	21.4054
	UBI	21.0017
	UBI	21.2536
	1	28.5531	28.5133		7.10796
	1	28.1298
	1	28.8571
MaturityCK	UBI	19.9511	19.881
	UBI	19.8951
	UBI	19.7967
	1	27.5701			7.68911		0.58115		0.668431	0.698495	0.0323503	**			expression level	SD
	1	27.3789			7.49794		0.389976		0.763142					CK1	1	0
	1	27.5799			7.6989		0.590939		0.663911					MaturityCK	0.698495	0.0323503
VeraisonHT	UBI	20.1188	20.3073											VeraisonHT	0.51405	0.0946735
	UBI	20.8389												VeraisonCK	0.471704	0.053755
	UBI	19.9642												hard-cord HT	0.812892	0.0539408
	2	28.3048			7.99744		0.889474		0.539811	0.51405	0.0946735			hard-cordCK	0.515386	0.0294583
	2	28.0069			7.69953		0.591561		0.663624					CK4	1.00586	0.0876224
	2	28.9772			8.66982		1.56186		0.338715					T4	0.676088	0.127088
VeraisonCK	UBI	20.1758	20.4116											CK	0.210177	0.0300521
	UBI	19.9799												T5	0.814404	0.0844475
	UBI	21.0791
	2	28.9709			8.5593		1.45134		0.365683	0.471704	0.053755
	2	28.4081			7.99651		0.88855		0.540157
	2	28.493			8.08146		0.973492		0.509272
hard-cord HT	UBI	21.2036	20.8971
	UBI	20.5799
	UBI	20.9079
	3	28.2757			7.37854		0.270572		0.828991	0.812892	0.0539408	**
	3	28.4942			7.59708		0.489118		0.712461
	3	28.1616			7.26442		0.156459		0.897225
hard-cordCK	UBI	19.252	18.721
	UBI	18.5818
	UBI	18.3293
	3	26.9403			8.21932		1.11136		0.462858	0.515386	0.0294583
	3	26.7764			8.05543		0.947462		0.518544
	3	26.6533			7.93226		0.824296		0.564758
Ruby seedless SAULT	UBI	21.4157	21.1514
	UBI	21.3449
	UBI	20.6935
	4	28.4884			7.33701		0.229047		0.853198	1.00586	0.0876224
	4	28.2483			7.09694		-0.0110266		1.00767
	4	28.0493			6.89793		-0.210034		1.15672
Shine-MuscatSAULT	UBI	21.1026	20.8683
	UBI	20.6762
	UBI	20.826
	4	28.109			7.24077		0.132805		0.912057	0.676088	0.127088
	4	29.0463			8.17805		1.07008		0.476292
	4	28.6203			7.75201		0.644048		0.639915
Benfuji SAULT	UBI	21.0065	21.0894
	UBI	21.0296
	UBI	21.2321
	5	30.893			9.80362		2.69566		0.154357	0.210177	0.0300521
	5	30.1554			9.06595		1.95799		0.257387
	5	30.3898			9.30036		2.19239		0.218788
A17SAULT	UBI	21.2569	21.101
	UBI	21.0173
	UBI	21.0288
	5	28.8258			7.72481		0.61685		0.652093	0.814404	0.0844475
	5	28.3044			7.20338		0.0954187		0.936001
	5	28.4348			7.33377		0.225803		0.855119
nR Berry	UBI	20.36	20.1667
	UBI	20.17
	UBI	19.97
	5	28.34			8.17333		1.06537		0.47785	0.260362	0.111472
	5	30.47			10.3033		3.19537		0.109169
	5	29.64			9.47333		2.36537		0.194067
nR stem	UBI	20.3	20.3033
	UBI	20.18
	UBI	20.43
	5	27.16			6.85667		-0.251297		1.19028	3.24751	1.02865
	5	25.32			5.01667		-2.0913		4.26131
	5	25.31			5.00667		-2.1013		4.29095
NR flower	UBI	19.74	20.01
	UBI	20.21
	UBI	20.08
	5	25.73			5.72		-1.38796		2.61709	2.21614	0.922364
	5	28.25			8.24		1.13204		0.456271
	5	25.28			5.27		-1.83796		3.57505
Nr leaf	UBI	20.27	19.86
	UBI	19.86
	UBI	19.45
	5	28			8.14		1.03204		0.489019	0.439625	0.0528443
	5	28.55			8.69		1.58204		0.33401
	5	27.98			8.12		1.01204		0.495846
N root	UBI	20.16	19.96
	UBI	20.14
	UBI	19.58
	5	24.35			4.39		-2.71796		6.57943	5.84606	0.385992
	5	24.67			4.71		-2.39796		5.27059
	5	24.56			4.6		-2.50796		5.68817
	treatment	Threshold Cycle (Ct)	Mean		ΔCT(treatment-UBI)		ΔΔCT(treatment-CK)		2^(-△△Ct)	average	SD
MGX salt 5d	UBI	21.7186	21.6306
	UBI	21.6045
	UBI	21.5688
	1	25.9835	25.9504		4.31984
	1	25.9162
	1	25.9516
MGX salt 10d	UBI	21.2275	21.1253
	UBI	21.0583
	UBI	21.0902
	1	24.5817			3.45639		-0.863454		1.81939	1.9513	0.130117
	1	24.3001			3.1748		-1.14504		2.21153
	1	24.5789			3.45353		-0.866306		1.82299
MGX salt 15d	UBI	20.5551	20.3804
	UBI	20.4183
	UBI	20.1676
	2	23.9827			3.60231		-0.717535		1.64437	1.56666	0.0390095
	2	24.0831			3.70275		-0.617086		1.53377
	2	24.0944			3.71404		-0.605804		1.52183
MGX salt 20d	UBI	20.724	20.4833
	UBI	20.3159
	UBI	20.41
	2	24.6654			4.18208		-0.137764		1.1002	1.12034	0.0263589
	2	24.5734			4.09013		-0.229709		1.1726
	2	24.6812			4.19788		-0.121961		1.08821

## Sheet: VvBES1-2
	treatment	Threshold Cycle (Ct)	Mean		ΔCT(treatment-UBI)		ΔΔCT(treatment-CK)		2^(-△△Ct)	average	SD
MaturityHT	UBI	21.9608	21.4054
	UBI	21.0017
	UBI	21.2536
	1	26.303	26.8471		5.4417
	1	27.5589
	1	26.6793
MaturityCK	UBI	19.9511	19.881
	UBI	19.8951
	UBI	19.7967
	1	26.133			6.25204		0.810341		0.570247	0.635194	0.0860302	*			expression level	SD
	1	25.6344			5.75347		0.31177		0.805653					CK1	1	0
	1	26.2395			6.3585		0.916804		0.529681					MaturityCK	0.635194	0.0860302
VeraisonHT	UBI	20.1188	20.3073											VeraisonHT	0.717222	0.105127
	UBI	20.8389												VeraisonCK	0.641964	0.110941
	UBI	19.9642												hard-cord HT	2.18718	0.144424
	2	25.8863			5.57892		0.137224		0.909267	0.717222	0.105127			hard-cordCK	1.02302	0.061927
	2	26.6192			6.31188		0.870183		0.547077					CK4	0.958135	0.058196
	2	26.2733			5.96595		0.524248		0.695321					T4	1.15565	0.343351
VeraisonCK	UBI	20.1758	20.4116											CK	0.733248	0.131423
	UBI	19.9799												T5	4.32909	0.537655
	UBI	21.0791
	2	26.7021			6.29056		0.848859		0.555224	0.641964	0.110941
	2	26.829			6.41746		0.975765		0.50847
	2	26.0672			5.65561		0.21391		0.862197
hard-cord HT	UBI	21.2036	20.8971
	UBI	20.5799
	UBI	20.9079
	3	25.1415			4.24435		-1.19735		2.29317	2.18718	0.144424	**
	3	25.4117			4.51457		-0.92713		1.90149
	3	25.0958			4.19871		-1.24299		2.36689
hard-cordCK	UBI	19.252	18.721
	UBI	18.5818
	UBI	18.3293
	3	23.965			5.244		-0.197697		1.14687	1.02302	0.061927
	3	24.218			5.49701		0.0553143		0.962385
	3	24.2219			5.50088		0.0591769		0.959812
Ruby seedless SAULT	UBI	21.4157	21.1514
	UBI	21.3449
	UBI	20.6935
	4	26.5735			5.42209		-0.0196048		1.01368	0.958135	0.058196
	4	26.8416			5.69018		0.248481		0.841783
	4	26.566			5.41463		-0.0270694		1.01894
Shine-MuscatSAULT	UBI	21.1026	20.8683
	UBI	20.6762
	UBI	20.826
	4	25.4322			4.56395		-0.877752		1.83751	1.15565	0.343351
	4	26.7362			5.8679		0.426201		0.744219
	4	26.4858			5.61759		0.175894		0.885219
Benfuji SAULT	UBI	21.0065	21.0894
	UBI	21.0296
	UBI	21.2321
	5	27.1894			6.09995		0.658255		0.633644	0.733248	0.131423
	5	27.336			6.24661		0.804913		0.572397
	5	26.5402			5.45081		0.00911138		0.993704
A17SAULT	UBI	21.2569	21.101
	UBI	21.0173
	UBI	21.0288
	5	24.8397			3.73874		-1.70295		3.25567	4.32909	0.537655
	5	24.2438			3.14277		-2.29893		4.92092
	5	24.2765			3.17545		-2.26624		4.81069
nR Berry	UBI	20.36	20.1667
	UBI	20.17
	UBI	19.97
	5	23.08			2.91333		-2.52837		5.76918	7.01747	2.46991
	5	22.05			1.88333		-3.55837		11.7808
	5	23.8			3.63333		-1.80837		3.50245
nR stem	UBI	20.3	20.3033
	UBI	20.18
	UBI	20.43
	5	21.79			1.48667		-3.95503		15.509	10.6069	2.46853
	5	22.81			2.50667		-2.93503		7.64773
	5	22.63			2.32667		-3.11503		8.66399
NR flower	UBI	19.74	20.01
	UBI	20.21
	UBI	20.08
	5	23.8			3.79		-1.6517		3.14203	4.06293	0.636385
	5	23.54			3.53		-1.9117		3.76252
	5	23.05			3.04		-2.4017		5.28425
Nr leaf	UBI	20.27	19.86
	UBI	19.86
	UBI	19.45
	5	22.2			2.34		-3.1017		8.58429	7.65852	0.473724
	5	22.49			2.63		-2.8117		7.02111
	5	22.42			2.56		-2.8817		7.37017
N root	UBI	20.16	19.96
	UBI	20.14
	UBI	19.58
	5	21.65			1.69		-3.7517		13.4702	16.724	3.53173
	5	20.83			0.87		-4.5717		23.7804
	5	21.71			1.75		-3.6917		12.9215
	treatment	Threshold Cycle (Ct)	Mean		ΔCT(treatment-UBI)		ΔΔCT(treatment-CK)		2^(-△△Ct)	average	SD
MGX salt 5d	UBI	21.7186	21.6306
	UBI	21.6045
	UBI	21.5688
	1	23.8613	23.5693		1.93866
	1	23.3766
	1	23.4699
MGX salt 10d	UBI	21.2275	21.1253
	UBI	21.0583
	UBI	21.0902
	1	24.0265			2.90115		0.962483		0.513173	0.463454	0.0393648
	1	24.4383			3.313		1.37434		0.385729
	1	24.0888			2.96352		1.02485		0.49146
MGX salt 15d	UBI	20.5551	20.3804
	UBI	20.4183
	UBI	20.1676
	2	22.8338			2.45348		0.514817		0.699882	0.64171	0.0381147
	2	22.9288			2.54846		0.609799		0.655288
	2	23.1301			2.74973		0.811067		0.56996
MGX salt 20d	UBI	20.724	20.4833
	UBI	20.3159
	UBI	20.41
	2	22.4633			1.97996		0.0412954		0.971782	0.907029	0.0509689
	2	22.5069			2.02359		0.0849245		0.942834
	2	22.7323			2.24897		0.310306		0.80647

## Sheet: VvBES1-3
	treatment	Threshold Cycle (Ct)	Mean		ΔCT(treatment-UBI)		ΔΔCT(treatment-CK)		2^(-△△Ct)	average	SD
MaturityHT	UBI	17.55	17.65
	UBI	17.6
	UBI	17.8
	1	25.81	26.0333		8.38333
	1	25.99
	1	26.3
MaturityCK	UBI	18.13	18.5767									*
	UBI	18.92
	UBI	18.68
	1	25.03			6.45333		-1.93		3.81055	5.21758	1.06703				expression level	SD
	1	24.09			5.51333		-2.87		7.31065					CK1	1	0
	1	24.78			6.20333		-2.18		4.53154					MaturityCK	5.21758	1.06703
VeraisonHT	UBI	18.07	18.1533											VeraisonHT	1.6382	0.22308
	UBI	18.19												VeraisonCK	1.13974	0.278961
	UBI	18.2												hard-cord HT	6.69859	0.238061
	2	25.55			7.39667		-0.986667		1.9816	1.6382	0.22308			hard-cordCK	2.77405	1.17865
	2	26.25			8.09667		-0.286667		1.21982					CK4	2.3842	0.242315
	2	25.76			7.60667		-0.776667		1.71317					T4	2.5174	0.150627
VeraisonCK	UBI	17.68	17.86											CK	3.616	0.30633
	UBI	17.75												T5	1.31079	0.0230495
	UBI	18.15
	2	26.81			8.95		0.566667		0.675175	1.13974	0.278961
	2	26.1			8.24		-0.143333		1.10445
	2	25.53			7.67		-0.713333		1.63959
hard-cord HT	UBI	21.2036	20.8971
	UBI	20.5799
	UBI	20.9079
	3	26.5993			5.7022		-2.68113		6.4136	6.69859	0.238061	*
	3	26.4382			5.54108		-2.84225		7.1714
	3	26.5776			5.6805		-2.70283		6.51078
hard-cordCK	UBI	19.252	18.721
	UBI	18.5818
	UBI	18.3293
	3	25.1385			6.41748		-1.96585		3.90644	2.77405	1.17865
	3	25.1049			6.38393		-1.9994		3.99835
	3	28.365			9.644		1.26067		0.417351
Ruby seedless SAULT	UBI	21.4157	21.1514
	UBI	21.3449
	UBI	20.6935
	4	28.4514			7.30005		-1.08328		2.11885	2.3842	0.242315
	4	28.0146			6.86325		-1.52009		2.86808
	4	28.4199			7.26851		-1.11482		2.16569
Shine-MuscatSAULT	UBI	17.71	17.83
	UBI	18.02
	UBI	17.76
	4	25.05			7.22		-1.16333		2.23974	2.5174	0.150627
	4	24.75			6.92		-1.46333		2.75745
	4	24.86			7.03		-1.35333		2.55502
Benfuji SAULT	UBI	17.22	17.3033
	UBI	17.26
	UBI	17.43
	5	24.1			6.79667		-1.58667		3.00355	3.616	0.30633
	5	23.72			6.41667		-1.96667		3.90864
	5	23.71			6.40667		-1.97667		3.93583
A17SAULT	UBI	17.39	17.5467
	UBI	17.57
	UBI	17.68
	5	25.57			8.02333		-0.36		1.28343	1.31079	0.0230495
	5	25.56			8.01333		-0.37		1.29235
	5	25.49			7.94333		-0.44		1.3566
nR Berry	UBI	18.98	18.7667
	UBI	18.23
	UBI	19.09
	5	25.37			6.60333		-1.78		3.43426	3.28568	0.477186
	5	25.89			7.12333		-1.26		2.39496
	5	25.14			6.37333		-2.01		4.02782
nR stem	UBI	20.27	19.86
	UBI	19.86
	UBI	19.45
	5	23.58			3.72		-4.66333		25.3398	22.9386	1.50759
	5	23.7			3.84		-4.54333		23.3174
	5	23.91			4.05		-4.33333		20.1587
NR flower	UBI	18.92	18.79
	UBI	18.76
	UBI	18.69
	5	23.18			4.39		-3.99333		15.9262	17.6005	0.946865
	5	22.91			4.12		-4.26333		19.204
	5	23.03			4.24		-4.14333		17.6713
Nr leaf	UBI	18.97	18.9
	UBI	18.79
	UBI	18.94
	5	23.84			4.94		-3.44333		10.8779	10.9918	0.837214
	5	24.02			5.12		-3.26333		9.60199
	5	23.64			4.74		-3.64333		12.4955
N root	UBI	18.67	19.08
	UBI	19.42
	UBI	19.15
	5	22.9			3.82		-4.56333		23.6429	14.327	4.65811
	5	24.2			5.12		-3.26333		9.60199
	5	24.18			5.1		-3.28333		9.73603
	treatment	Threshold Cycle (Ct)	Mean		ΔCT(treatment-UBI)		ΔΔCT(treatment-CK)		2^(-△△Ct)	average	SD
MGX salt 5d	UBI	22.5	21.58
	UBI	21.19
	UBI	21.05
	1	30.14	31.0933		9.51333
	1	31.56
	1	31.58
MGX salt 10d	UBI	21.3	21.1467
	UBI	21.14
	UBI	21
	1	30.79			9.64333		0.13		0.913831	1.29357	0.254775
	1	29.83			8.68333		-0.83		1.77769
	1	30.41			9.26333		-0.25		1.18921
MGX salt 15d	UBI	20.6	20.4
	UBI	20.25
	UBI	20.35
	2	25.43			5.03		-4.48333		22.3675	26.1362	1.89182
	2	25.12			4.72		-4.79333		27.7292
	2	25.09			4.69		-4.82333		28.3118
MGX salt 20d	UBI	23.26	23.2933
	UBI	23.29
	UBI	23.33
	2	33.37			10.0767		0.563333		0.676737	0.654461	0.0222758
	2	33.37			10.0767		0.563333		0.676737
	2	33.52			10.2267		0.713333		0.609909

## Sheet: VvBES1-4
	treatment	Threshold Cycle (Ct)	Mean		ΔCT(treatment-UBI)		ΔΔCT(treatment-CK)		2^(-△△Ct)	average	SD
MaturityHT	UBI	21.9608	21.4054
	UBI	21.0017
	UBI	21.2536
	1	33.7908	33.9717		12.5663
	1	34.3353
	1	33.789
MaturityCK	UBI	19.9511	19.881
	UBI	19.8951
	UBI	19.7967
	1	32.3247			12.4437		-0.12263		1.08872	1.0834	0.259917				expression level	SD
	1	31.8329			11.952		-0.614387		1.53091					CK1	1	0
	1	33.1126			13.2316		0.665259		0.630575					MaturityCK	1.0834	0.259917
VeraisonHT	UBI	20.1188	20.3073											VeraisonHT	0.737177	0.0495916
	UBI	20.8389												VeraisonCK	0.660611	0.110063
	UBI	19.9642												hard-cord HT	3.02322	0.699536
	2	33.2284			12.9211		0.354725		0.782019	0.737177	0.0495916			hard-cordCK	0.774826	0.00269169
	2	33.2113			12.9039		0.337572		0.791372					CK4	1.44683	0.174148
	2	33.5217			13.2144		0.648053		0.638141					T4	2.17974	0.489554
VeraisonCK	UBI	20.1758	20.4116											CK	4.16341	0.233301
	UBI	19.9799												T5	1.37046	0.281301
	UBI	21.0791
	2	33.4745			13.0629		0.496592		0.708779	0.660611	0.110063
	2	33.2598			12.8482		0.28184		0.822541
	2	34.1283			13.7167		1.15036		0.450512
hard-cord HT	UBI	21.2036	20.8971
	UBI	20.5799
	UBI	20.9079
	3	31.3412			10.4441		-2.12224		4.3537	3.02322	0.699536	*
	3	32.4756			11.5785		-0.987879		1.98327
	3	32.0132			11.116		-1.45032		2.73268
hard-cordCK	UBI	19.252	18.721
	UBI	18.5818
	UBI	18.3293
	3	31.6556			12.9346		0.36828		0.774705	0.774826	0.00269169
	3	31.664			12.943		0.376647		0.770225
	3	31.6466			12.9256		0.359291		0.779547
Ruby seedless SAULT	UBI	21.4157	21.1514
	UBI	21.3449
	UBI	20.6935
	4	33.5704			12.419		-0.147296		1.10749	1.44683	0.174148
	4	32.9654			11.814		-0.752299		1.68448
	4	33.0868			11.9355		-0.630883		1.54851
Shine-MuscatSAULT	UBI	21.1026	20.8683
	UBI	20.6762
	UBI	20.826
	4	31.9501			11.0818		-1.48453		2.79826	2.17974	0.489554
	4	33.1558			12.2876		-0.278775		1.21316
	4	32.0967			11.2285		-1.33788		2.5278
Benfuji SAULT	UBI	21.0065	21.0894
	UBI	21.0296
	UBI	21.2321
	5	31.4509			10.3615		-2.20485		4.61027	4.16341	0.233301
	5	31.6356			10.5462		-2.02016		4.0563
	5	31.7208			10.6314		-1.93496		3.82367
A17SAULT	UBI	21.2569	21.101
	UBI	21.0173
	UBI	21.0288
	5	33.4509			12.3499		-0.21644		1.16186	1.37046	0.281301
	5	33.6356			12.5346		-0.0317535		1.02225
	5	32.7208			11.6198		-0.946548		1.92726
nR Berry	UBI	20.36	20.1667
	UBI	20.17
	UBI	19.97
	5	28.82			8.65333		-3.91301		15.0638	16.8404	0.889038
	5	28.58			8.41333		-4.15301		17.7902
	5	28.59			8.42333		-4.14301		17.6673
nR stem	UBI	20.3	20.3033
	UBI	20.18
	UBI	20.43
	5	25.42			5.11667		-7.44968		174.814	270.135	51.0812
	5	24.71			4.40667		-8.15968		285.962
	5	24.42			4.11667		-8.44968		349.628
NR flower	UBI	19.74	20.01
	UBI	20.21
	UBI	20.08
	5	25.69			5.68		-6.88634		118.303	149.267	18.3521
	5	25.37			5.36		-7.20634		147.681
	5	25.07			5.06		-7.50634		181.817
Nr leaf	UBI	20.27	19.86
	UBI	19.86
	UBI	19.45
	5	27.25			7.39		-5.17634		36.1605	29.2606	4.84335
	5	27.44			7.58		-4.98634		31.6985
	5	28.11			8.25		-4.31634		19.9227
N root	UBI	20.16	19.96
	UBI	20.14
	UBI	19.58
	5	28.09			8.13		-4.43634		21.6507	17.1558	2.2859
	5	28.56			8.6		-3.96634		15.6311
	5	28.7			8.74		-3.82634		14.1855
	treatment	Threshold Cycle (Ct)	Mean		ΔCT(treatment-UBI)		ΔΔCT(treatment-CK)		2^(-△△Ct)	average	SD
MGX salt 5d	UBI	21.7186	21.6306
	UBI	21.6045
	UBI	21.5688
	1	30.796	30.5163		8.88571
	1	30.3546
	1	30.3983
MGX salt 10d	UBI	21.2275	21.1253
	UBI	21.0583
	UBI	21.0902
	1	31.1465			10.0212		1.13551		0.455174	0.538064	0.0853768
	1	31.1623			10.037		1.15128		0.450224
	1	30.5076			9.38227		0.496562		0.708794
MGX salt 15d	UBI	20.5551	20.3804
	UBI	20.4183
	UBI	20.1676
	2	28.5129			8.13252		-0.753189		1.68551	2.28314	0.300117
	2	27.9249			7.54455		-1.34116		2.53355
	2	27.8708			7.49045		-1.39526		2.63036
MGX salt 20d	UBI	20.724	20.4833
	UBI	20.3159
	UBI	20.41
	2	29.051			8.56764		-0.318072		1.24666	0.981292	0.134399
	2	29.5442			9.0609		0.175191		0.88565
	2	29.6703			9.18694		0.301228		0.811561

## Sheet: VvBES1-5
	treatment	Threshold Cycle (Ct)	Mean		ΔCT(treatment-UBI)		ΔΔCT(treatment-CK)		2^(-△△Ct)	average	SD
MaturityHT	UBI	21.9608	21.4054
	UBI	21.0017
	UBI	21.2536
	1	29.0667	29.6931		8.28774
	1	30.0067
	1	30.0058
MaturityCK	UBI	19.9511	19.881
	UBI	19.8951
	UBI	19.7967
	1	27.8064			7.92547		-0.362265		1.28544	1.12952	0.0782493				expression level	SD
	1	28.0804			8.1994		-0.088338		1.06314					CK1	1	0
	1	28.1122			8.23121		-0.0565335		1.03996					MaturityCK	1.12952	0.0782493
VeraisonHT	UBI	20.1188	20.3073											VeraisonHT	2.24806	0.40336
	UBI	20.8389												VeraisonCK	1.48101	0.04129
	UBI	19.9642												hard-cord HT	2.07899	0.20022
	2	27.7213			7.41396		-0.87378		1.83246	2.24806	0.40336			hard-cordCK	1.8147	0.0892956
	2	26.9841			6.67673		-1.61101		3.05466					红宝石SAULT	0.627643	0.233803
	2	27.702			7.39471		-0.893033		1.85708					阳光玫瑰SAULT	0.714275	0.045904
VeraisonCK	UBI	20.1758	20.4116											红富士 SAULT	0.289317	0.0155198
	UBI	19.9799												紫甜无核SAULT	0.595582	0.0901361
	UBI	21.0791												nR果实
	2	28.2124			7.80078		-0.486957		1.40149	1.48101	0.04129			RR果实
	2	28.1129			7.70135		-0.586389		1.50148					nR叶片
	2	28.0763			7.66476		-0.622979		1.54005					RR叶片
hard-cord HT	UBI	21.2036	20.8971
	UBI	20.5799
	UBI	20.9079
	3	28.3324			7.43531		-0.852431		1.80554	2.07899	0.20022
	3	28.2123			7.31514		-0.972598		1.96237
	3	27.8809			6.98378		-1.30396		2.46906
hard-cordCK	UBI	19.252	18.721
	UBI	18.5818
	UBI	18.3293
	3	26.2291			7.50812		-0.779621		1.71668	1.8147	0.0892956
	3	26.2143			7.49328		-0.794463		1.73443
	3	26.0138			7.2928		-0.994943		1.993
Ruby seedless SAULT	UBI	21.4157	21.1514
	UBI	21.3449
	UBI	20.6935
	4	29.3156			8.16418		-0.123562		1.08942	0.627643	0.233803
	4	31.0255			9.87407		1.58633		0.333018
	4	30.5579			9.4065		1.11876		0.460489
Shine-MuscatSAULT	UBI	21.1026	20.8683
	UBI	20.6762
	UBI	20.826
	4	29.4679			8.5996		0.311862		0.805601	0.714275	0.045904
	4	29.7193			8.85106		0.563323		0.676741
	4	29.7544			8.88615		0.598411		0.660481
Benfuji SAULT	UBI	21.0065	21.0894
	UBI	21.0296
	UBI	21.2321
	5	31.0555			9.96606		1.67832		0.312446	0.289317	0.0155198
	5	31.135			10.0456		1.7579		0.295678
	5	31.3215			10.2321		1.94439		0.259825
A17SAULT	UBI	21.2569	21.101
	UBI	21.0173
	UBI	21.0288
	5	30.3893			9.28826		1.00052		0.499819	0.595582	0.0901361
	5	29.7551			8.6541		0.366365		0.775735
	5	30.3568			9.2558		0.96806		0.511193
nR Berry	UBI	20.36	20.1667
	UBI	20.17
	UBI	19.97
	5	24.15			3.98333		-4.30441		19.7586	18.5197	0.868099
	5	24.38			4.21333		-4.07441		16.8468
	5	24.21			4.04333		-4.24441		18.9537
nR stem	UBI	20.3	20.3033
	UBI	20.18
	UBI	20.43
	5	23.7			3.39667		-4.89107		29.6729	45.1124	8.30246
	5	22.73			2.42667		-5.86107		58.1244
	5	23.02			2.71667		-5.57107		47.5401
NR flower	UBI	19.74	20.01
	UBI	20.21
	UBI	20.08
	5	21.23			1.22		-7.06774		134.153	135.714	15.9121
	5	20.94			0.93		-7.35774		164.021
	5	21.53			1.52		-6.76774		108.966
Nr leaf	UBI	20.27	19.86
	UBI	19.86
	UBI	19.45
	5	22.37			2.51		-5.77774		54.8621	61.2192	5.60362
	5	22.33			2.47		-5.81774		56.4045
	5	21.97			2.11		-6.17774		72.391
N root	UBI	20.16	19.96
	UBI	20.14
	UBI	19.58
	5	23.97			4.01		-4.27774		19.3967	16.1133	2.49478
	5	24.76			4.8		-3.48774		11.218
	5	24.1			4.14		-4.14774		17.7253
	treatment	Threshold Cycle (Ct)	Mean		ΔCT(treatment-UBI)		ΔΔCT(treatment-CK)		2^(-△△Ct)	average	SD
MGX salt 5d	UBI	21.7186	21.6306
	UBI	21.6045
	UBI	21.5688
	1	26.0058	25.9884		4.35783
	1	25.9369
	1	26.0225
MGX salt 10d	UBI	21.2275	21.1253
	UBI	21.0583
	UBI	21.0902
	1	29.1575			8.03218		3.67435		0.078327	0.0731643	0.00290441
	1	29.3556			8.23028		3.87245		0.0682772
	1	29.2613			8.13599		3.77816		0.0728887
MGX salt 15d	UBI	20.5551	20.3804
	UBI	20.4183
	UBI	20.1676
	2	26.4516			6.07123		1.7134		0.304941	0.351557	0.0234285
	2	26.1697			5.78929		1.43146		0.370756
	2	26.138			5.75766		1.39983		0.378974
MGX salt 20d	UBI	20.724	20.4833
	UBI	20.3159
	UBI	20.41
	2	25.7897			5.30636		0.948531		0.51816	0.591899	0.0539028
	2	25.6759			5.19263		0.834798		0.560662
	2	25.3622			4.87886		0.521029		0.696874

## Sheet: VvBES1-6
	treatment	Threshold Cycle (Ct)	Mean		ΔCT(treatment-UBI)		ΔΔCT(treatment-CK)		2^(-△△Ct)	average	SD
MaturityHT	UBI	18.96	18.6533
	UBI	18.52
	UBI	18.48
	1	27.42	27.0833		8.43
	1	26.89
	1	26.94
MaturityCK	UBI	19.17	18.7233
	UBI	18.44
	UBI	18.56
	1	26.25			7.52667		-0.903333		1.87038	1.79698	0.161454	**
	1	26.58			7.85667		-0.573333		1.48796
	1	26.13			7.40667		-1.02333		2.03261
VeraisonHT	UBI	18.7	18.6533
	UBI	18.82
	UBI	18.44
	2	26.59			7.93667		-0.493333		1.40769	1.36566	0.218367
	2	26.3			7.64667		-0.783333		1.7211
	2	27.13			8.47667		0.0466667		0.968171
VeraisonCK	UBI	18.31	18.6133
	UBI	19.12
	UBI	18.41
	2	26.79			8.17667		-0.253333		1.19196	1.08766	0.135019
	2	27.33			8.71667		0.286667		0.819794
	2	26.72			8.10667		-0.323333		1.25122
hard-cord HT	UBI	18.57	18.3867
	UBI	18.54
	UBI	18.05
	3	27.03			8.64333		0.213333		0.862542	0.852742	0.106941
	3	27.41			9.02333		0.593333		0.66281
	3	26.77			8.38333		-0.0466667		1.03288
hard-cordCK	UBI	18.96	18.7633
	UBI	18.71
	UBI	18.62
	3	26.41			7.64667		-0.783333		1.7211	1.24938	0.236911
	3	27.23			8.46667		0.0366667		0.974905
	3	27.12			8.35667		-0.0733333		1.05214
Ruby seedless SAULT	UBI	17.79	17.5267
	UBI	17.36
	UBI	17.43
	4	26.07			8.54333		0.113333		0.92445	1.12796	0.253586
	4	25.25			7.72333		-0.706667		1.63203
	4	26.23			8.70333		0.273333		0.827406
Shine-MuscatSAULT	UBI	16.72	17.2067
	UBI	17.08
	UBI	17.82
	4	26.07			8.86333		0.433333		0.740549	0.903576	0.20314
	4	25.25			8.04333		-0.386667		1.30737
	4	26.23			9.02333		0.593333		0.66281
Benfuji SAULT	UBI	18.03	18.0033
	UBI	17.87
	UBI	18.11
	5	26.54			8.53667		0.106667		0.928731	0.84698	0.0883135
	5	26.52			8.51667		0.0866667		0.941696
	5	27.01			9.00667		0.576667		0.670511
A17SAULT	UBI	18.35	18.2433
	UBI	18.02
	UBI	18.36
	5	26.66			8.41667		-0.0133333		1.00928	1.14794	0.0708504
	5	26.36			8.11667		-0.313333		1.24258
	5	26.42			8.17667		-0.253333		1.19196
nR Berry	UBI	17.34	17.11
	UBI	17.12
	UBI	16.87
	5	25.6			8.49		0.06		0.959264	1.10468	0.109632
	5	25.14			8.03		-0.4		1.31951
	5	25.49			8.38		-0.05		1.03526
nR stem	UBI	17.27	17.2567
	UBI	16.98
	UBI	17.52
	5	25.6			8.34333		-0.0866667		1.06191	1.22289	0.121364
	5	25.14			7.88333		-0.546667		1.46071
	5	25.49			8.23333		-0.196667		1.14605
NR flower	UBI	16.68	16.9367
	UBI	17.01
	UBI	17.12
	5	24.36			7.42333		-1.00667		2.00926	2.23053	0.116803
	5	24.18			7.24333		-1.18667		2.27626
	5	24.1			7.16333		-1.26667		2.40605
Nr leaf	UBI	17.43	17.3033
	UBI	17.26
	UBI	17.22
	5	25.52			8.21667		-0.213333		1.15936	1.25621	0.0508929
	5	25.38			8.07667		-0.353333		1.27751
	5	25.32			8.01667		-0.413333		1.33176
N root	UBI	18.36	18.3367
	UBI	18.24
	UBI	18.41
	5	26.99			8.65333		0.223333		0.856584	1.16381	0.210045
	5	26.12			7.78333		-0.646667		1.56555
	5	26.67			8.33333		-0.0966667		1.0693
	treatment	Threshold Cycle (Ct)	Mean		ΔCT(treatment-UBI)		ΔΔCT(treatment-CK)		2^(-△△Ct)	average	SD
MGX salt 5d	UBI	21.7186	21.6306
	UBI	21.6045
	UBI	21.5688
	1	27.8857	27.7274		6.09682
	1	27.6825
	1	27.614
MGX salt 10d	UBI	21.2275	21.1253
	UBI	21.0583
	UBI	21.0902
	1	27.6543			6.52899		0.432173		0.741145	0.662509	0.0466251
	1	27.8072			6.68193		0.585112		0.666598
	1	28.0085			6.88323		0.786408		0.579786
MGX salt 15d	UBI	20.5551	20.3804
	UBI	20.4183
	UBI	20.1676
	2	26.5			6.11959		0.0227725		0.984339	1.07593	0.0518861
	2	26.3668			5.98648		-0.110337		1.07948
	2	26.2581			5.87776		-0.219057		1.16397
MGX salt 20d	UBI	20.724	20.4833
	UBI	20.3159
	UBI	20.41
	2	26.6602			6.1769		0.0800839		0.946003	0.836822	0.0602765
	2	26.855			6.37174		0.274917		0.826498
	2	27.0185			6.53519		0.438374		0.737966

## Sheet: VvBES1-7
	treatment	Threshold Cycle (Ct)	Mean		ΔCT(treatment-UBI)		ΔΔCT(treatment-CK)		2^(-△△Ct)	average	SD
MaturityHT	UBI	23.24	23.05
	UBI	22.94
	UBI	22.97
	1	35.71	35.4433		12.3933
	1	35.07
	1	35.55
MaturityCK	UBI	19.17	18.7233
	UBI	18.44
	UBI	18.56
	1	32.25			13.5267		1.13333		0.455861	0.437972	0.0393506	**
	1	32.58			13.8567		1.46333		0.362654
	1	32.13			13.4067		1.01333		0.4954
VeraisonHT	UBI	18.7	18.6533
	UBI	18.82
	UBI	18.44
	2	32.59			13.9367		1.54333		0.343092	0.411502	0.0374076
	2	32.3			13.6467		1.25333		0.419478
	2	32.13			13.4767		1.08333		0.471937
VeraisonCK	UBI	20.82	21.1033
	UBI	21.03
	UBI	21.46
	2	34.51			13.4067		1.01333		0.4954	0.407122	0.0482762
	2	34.83			13.7267		1.33333		0.39685
	2	35.1			13.9967		1.60333		0.329116
hard-cord HT	UBI	18.57	18.3867
	UBI	18.54
	UBI	18.05
	3	31.03			12.6433		0.25		0.840896	0.663517	0.0977895	**
	3	31.41			13.0233		0.63		0.646176
	3	31.77			13.3833		0.99		0.503478
hard-cordCK	UBI	20.83	20.63
	UBI	20.65
	UBI	20.41
	3	33.96			13.33		0.936667		0.522439	0.57808	0.0556411
	3	33.56			12.93		0.536667		0.689362
	3	33.96			13.33		0.936667		0.522439
Ruby seedless SAULT	UBI	16.83	16.8333
	UBI	16.93
	UBI	16.74
	4	26.07			9.23667		-3.15667		8.91767	8.70207	0.758541
	4	26.36			9.52667		-2.86667		7.29378
	4	25.92			9.08667		-3.30667		9.89477
Shine-MuscatSAULT	UBI	16.44	16.7
	UBI	16.82
	UBI	16.84
	4	25.66			8.96		-3.43333		10.8028	8.8552	1.2872
	4	26.41			9.71		-2.68333		6.42338
	4	25.87			9.17		-3.22333		9.33942
Benfuji SAULT	UBI	18.03	18.0033
	UBI	17.87
	UBI	18.11
	5	27.54			9.53667		-2.85667		7.2434	8.34895	1.0554
	5	27.52			9.51667		-2.87667		7.34451
	5	27.01			9.00667		-3.38667		10.459
A17SAULT	UBI	17.05	17.0533
	UBI	17.14
	UBI	16.97
	5	27.12			10.0667		-2.32667		5.01645	6.75281	0.98767
	5	26.68			9.62667		-2.76667		6.80534
	5	26.37			9.31667		-3.07667		8.43663
nR Berry	UBI	16.8	17.0733
	UBI	17.37
	UBI	17.05
	5	24.65			7.57667		-4.81667		28.1813	37.4281	7.15342
	5	24.44			7.36667		-5.02667		32.597
	5	23.78			6.70667		-5.68667		51.5059
nR stem	UBI	17.59	17.4833
	UBI	17.59
	UBI	17.27
	5	24.17			6.68667		-5.70667		52.2249	52.6305	4.62026
	5	23.95			6.46667		-5.92667		60.8281
	5	24.39			6.90667		-5.48667		44.8385
NR flower	UBI	16.62	16.7833
	UBI	17.44
	UBI	16.29
	5	22.24			5.45667		-6.93667		122.502	116.282	3.71817
	5	22.31			5.52667		-6.86667		116.7
	5	22.4			5.61667		-6.77667		109.643
Nr leaf	UBI	17.28	17.0233
	UBI	17.28
	UBI	16.51
	5	23.45			6.42667		-5.96667		62.5382	62.2416	8.29698
	5	23.16			6.13667		-6.25667		76.4618
	5	23.84			6.81667		-5.57667		47.7248
N root	UBI	18.17	18.23
	UBI	18.17
	UBI	18.35
	5	25.15			6.92		-5.47333		44.426	36.9454	3.74031
	5	25.57			7.34		-5.05333		33.2051
	5	25.57			7.34		-5.05333		33.2051
	treatment		Mean		ΔCT(treatment-UBI)		ΔΔCT(treatment-CK)		2^(-△△Ct)	average	SD
MGX salt 5d	UBI	20.94	20.81
	UBI	20.75
	UBI	20.74
	1	27.68	27.58		6.77
	1	27.6
	1	27.46
MGX salt 10d	UBI	20.54	20.65
	UBI	20.66
	UBI	20.75
	1	27.04			6.39		-0.38		1.30134	1.05622	0.14622
	1	27.32			6.67		-0.1		1.07177
	1	27.75			7.1		0.33		0.795536
MGX salt 15d	UBI	20.84	20.76
	UBI	20.75
	UBI	20.69
	2	28.33			7.57		0.8		0.574349	0.639192	0.0346024
	2	28.15			7.39		0.62		0.650671
	2	28.06			7.3		0.53		0.692555
MGX salt 20d	UBI	26.07	25.9667
	UBI	25.89
	UBI	25.94
	2	32.77			6.80333		0.0333333		0.97716	1.11208	0.134918
	2	32.77			6.80333		0.0333333		0.97716
	2	32.27			6.30333		-0.466667		1.38191

## Sheet: VvBES1-8
	treatment	Threshold Cycle (Ct)	Mean		ΔCT(treatment-UBI)		ΔΔCT(treatment-CK)		2^(-△△Ct)	average	SD
MaturityHT	UBI	17.55	17.65
	UBI	17.6
	UBI	17.8
	1	31.7	31.69		14.04
	1	31.53
	1	31.84
MaturityCK	UBI	18.13	18.5767
	UBI	18.92
	UBI	18.68
	1	32.71			14.1333		0.0933333		0.937354	1.24335	0.166984				expression level	SD
	1	32.26			13.6833		-0.356667		1.28046					CK1	1	0
	1	32.02			13.4433		-0.596667		1.51222					MaturityCK	1.24335	0.166984
VeraisonHT	UBI	18.07	18.1533											VeraisonHT	1.66577	0.299243
	UBI	18.19												VeraisonCK	0.688198	0.0777482
	UBI	18.2												hard-cord HT	2.63998	0.093822
	2	31.93			13.7767		-0.263333		1.20025	1.66577	0.299243			hard-cordCK	0.738533	0.0406411
	2	31.04			12.8867		-1.15333		2.22427					CK4	7.51709	0.763988
	2	31.54			13.3867		-0.653333		1.5728					T4	0.918096	0.237308
VeraisonCK	UBI	17.68	17.86											CK	1.72952	0.12219
	UBI	17.75												T5	2.78953	0.666223
	UBI	18.15
	2	32.55			14.69		0.65		0.63728	0.688198	0.0777482	*
	2	32.67			14.81		0.77		0.586417
	2	32.15			14.29		0.25		0.840896
hard-cord HT	UBI	21.2036	20.8971
	UBI	20.5799
	UBI	20.9079
	3	33.5993			12.7022		-1.3378		2.52766	2.63998	0.093822
	3	33.4382			12.5411		-1.49892		2.82631
	3	33.5776			12.6805		-1.3595		2.56596
hard-cordCK	UBI	19.252	18.721
	UBI	18.5818
	UBI	18.3293
	3	33.1385			14.4175		0.377481		0.769781	0.738533	0.0406411	**
	3	33.1049			14.3839		0.343929		0.787893
	3	33.365			14.644		0.604001		0.657927
Ruby seedless SAULT	UBI	21.4157	21.1514
	UBI	21.3449
	UBI	20.6935
	4	32.4514			11.3001		-2.73995		6.68046	7.51709	0.763988
	4	32.0146			10.8632		-3.17675		9.04269
	4	32.4199			11.2685		-2.77149		6.82813
Shine-MuscatSAULT	UBI	17.71	17.83
	UBI	18.02
	UBI	17.76
	4	32.58			14.75		0.71		0.61132	0.918096	0.237308
	4	32.27			14.44		0.4		0.757858
	4	31.4			13.57		-0.47		1.38511
Benfuji SAULT	UBI	17.22	17.3033
	UBI	17.26
	UBI	17.43
	5	30.6			13.2967		-0.743333		1.67404	1.72952	0.12219
	5	30.71			13.4067		-0.633333		1.55114
	5	30.37			13.0667		-0.973333		1.96337
A17SAULT	UBI	17.39	17.5467
	UBI	17.57
	UBI	17.68
	5	30.83			13.2833		-0.756667		1.68958	2.78953	0.666223
	5	29.59			12.0433		-1.99667		3.99077
	5	30.16			12.6133		-1.42667		2.68825
nR Berry	UBI	18.98	18.7667
	UBI	18.23
	UBI	19.09
	5	32.72			13.9533		-0.0866667		1.06191	1.1077	0.0608826
	5	32.76			13.9933		-0.0466667		1.03288
	5	32.51			13.7433		-0.296667		1.2283
nR stem	UBI	20.27	19.86
	UBI	19.86
	UBI	19.45
	5	31.29			11.43		-2.61		6.10504	6.19173	0.314128
	5	31.39			11.53		-2.51		5.6962
	5	31.14			11.28		-2.76		6.77396
NR flower	UBI	18.92	18.79
	UBI	18.76
	UBI	18.69
	5	29.31			10.52		-3.52		11.4716	13.0174	2.97452
	5	28.6			9.81		-4.23		18.7654
	5	29.69			10.9		-3.14		8.81524
Nr leaf	UBI	18.97	18.9
	UBI	18.79
	UBI	18.94
	5	31.03			12.13		-1.91		3.75809	4.7201	0.528167
	5	30.46			11.56		-2.48		5.57897
	5	30.67			11.77		-2.27		4.82323
N root	UBI	18.67	19.08
	UBI	19.42
	UBI	19.15
	5	30.4			11.32		-2.72		6.58873	6.46903	0.0788242
	5	30.46			11.38		-2.66		6.32033
	5	30.42			11.34		-2.7		6.49802
	treatment	Threshold Cycle (Ct)	Mean		ΔCT(treatment-UBI)		ΔΔCT(treatment-CK)		2^(-△△Ct)	average	SD
MGX salt 5d	UBI	22.5	21.58
	UBI	21.19
	UBI	21.05
	1	31.89	31.6733		10.0933
	1	31.7
	1	31.43
MGX salt 10d	UBI	21.3	21.1467
	UBI	21.14
	UBI	21
	1	32.19			11.0433		0.95		0.517632	0.625784	0.0684765
	1	31.96			10.8133		0.72		0.607097
	1	31.65			10.5033		0.41		0.752623
MGX salt 15d	UBI	20.6	20.4
	UBI	20.25
	UBI	20.35
	2	30.33			9.93		-0.163333		1.11987	1.07263	0.0302407
	2	30.47			10.07		-0.0233333		1.0163
	2	30.38			9.98		-0.113333		1.08172
MGX salt 20d	UBI	23.26	23.2933
	UBI	23.29
	UBI	23.33
	2	30.48			7.18667		-2.90667		7.49884	8.39882	0.583319
	2	30.14			6.84667		-3.24667		9.4917
	2	30.35			7.05667		-3.03667		8.20593
