# Supplementary material for: Genome-wide identification, characterization and gene expression of BES1 transcription factor family in grapevine (Vitis vinifera L.)
Source: Sci Rep. 2023 Jan 5;13:240. doi: 10.1038/s41598-022-24407-y (PMC9816167; doi:10.1038/s41598-022-24407-y)
Supplement: Supplementary file 3 — Supplementary Information. [file 41598_2022_24407_MOESM3_ESM.zip › Vvi_Ath/Vitis_vinifera.PN40024.v4.dna_sm.toplevel.fa.vs.Arabidopsis_thaliana.TAIR10.dna_sm.toplevel.fa.blast]

Vvi-Vitvi01g02242_t001	Ath-AT5G53340.1	55.000	60	27	0	6	65	69	128	2.19e-13	62.4
Vvi-Vitvi01g00220_t002	Ath-AT1G26110.1	58.746	606	192	14	6	593	8	573	0.0	529
Vvi-Vitvi01g00220_t002	Ath-AT5G45330.1	32.046	259	116	10	354	604	334	540	1.42e-20	95.5
Vvi-Vitvi01g00220_t002	Ath-AT4G19360.1	47.368	76	40	0	12	87	24	99	6.54e-20	89.7
Vvi-Vitvi01g00220_t002	Ath-AT4G19275.1	31.111	135	81	5	14	146	18	142	3.60e-11	62.8
Vvi-Vitvi01g01361_t001	Ath-AT1G13580.3	78.964	309	65	0	1	309	1	309	0.0	509
Vvi-Vitvi01g01361_t001	Ath-AT3G25540.3	70.833	312	87	2	1	309	1	311	1.44e-167	467
Vvi-Vitvi01g01361_t001	Ath-AT1G26200.3	55.346	318	120	5	11	309	10	324	2.18e-126	363
Vvi-Vitvi01g01361_t001	Ath-AT3G19260.1	46.097	269	137	3	29	297	28	288	1.93e-80	245
Vvi-Vitvi01g04433_t001	Ath-AT1G67410.1	76.692	133	31	0	1	133	297	429	9.65e-78	236
Vvi-Vitvi01g04433_t001	Ath-AT1G74680.1	50.000	134	67	0	1	134	323	456	1.04e-45	154
Vvi-Vitvi01g04433_t001	Ath-AT3G45400.1	52.381	126	60	0	1	126	327	452	1.41e-45	154
Vvi-Vitvi01g04433_t001	Ath-AT2G35100.1	51.969	127	58	1	1	127	300	423	7.66e-42	143
Vvi-Vitvi01g04433_t001	Ath-AT3G03650.1	48.120	133	66	2	1	130	366	498	1.52e-39	138
Vvi-Vitvi01g00502_t001	Ath-AT1G14810.1	81.351	370	64	2	11	380	12	376	0.0	595
Vvi-Vitvi01g00665_t001	Ath-AT1G10710.1	34.188	351	172	9	1	295	1	348	3.61e-51	171
Vvi-Vitvi01g00051_t001	Ath-AT1G18650.1	55.625	160	49	4	1	140	1	158	1.70e-49	158
Vvi-Vitvi01g00051_t001	Ath-AT4G13600.1	44.571	175	87	5	19	185	58	230	2.60e-36	126
Vvi-Vitvi01g00051_t001	Ath-AT5G61130.1	55.385	130	53	3	15	144	15	139	1.61e-35	123
Vvi-Vitvi01g00051_t001	Ath-AT2G03505.1	56.989	93	39	1	18	109	17	109	5.21e-35	120
Vvi-Vitvi01g00051_t001	Ath-AT5G08000.2	44.041	193	90	7	5	193	27	205	3.33e-34	120
Vvi-Vitvi01g01862_t001	Ath-AT5G05280.1	50.394	127	58	3	78	202	35	158	2.05e-39	133
Vvi-Vitvi01g01862_t001	Ath-AT3G10910.1	44.737	152	75	3	60	202	8	159	2.44e-39	133
Vvi-Vitvi01g01862_t001	Ath-AT1G49220.1	44.853	136	70	4	69	200	44	178	9.37e-34	120
Vvi-Vitvi01g01862_t001	Ath-AT2G17450.1	45.139	144	66	4	66	202	10	147	1.15e-31	113
Vvi-Vitvi01g01862_t001	Ath-AT1G49210.1	41.912	136	74	4	69	200	44	178	1.72e-31	114
Vvi-Vitvi01g02073_t001	Ath-AT1G10585.1	40.244	164	87	6	13	173	19	174	5.50e-28	102
Vvi-Vitvi01g02073_t001	Ath-AT1G10586.1	37.037	162	93	4	13	172	19	173	1.34e-25	96.3
Vvi-Vitvi01g02073_t001	Ath-AT4G20970.1	30.460	174	108	4	11	172	14	186	1.15e-16	73.6
Vvi-Vitvi01g01546_t001	Ath-AT1G67580.1	65.927	766	237	10	1	755	1	753	0.0	932
Vvi-Vitvi01g01546_t001	Ath-AT5G63370.1	44.476	706	279	18	21	715	6	609	2.79e-178	523
Vvi-Vitvi01g01546_t001	Ath-AT5G64960.1	44.505	364	173	6	399	744	17	369	1.37e-94	303
Vvi-Vitvi01g01546_t001	Ath-AT5G10270.1	44.324	370	171	7	399	747	17	372	5.20e-94	301
Vvi-Vitvi01g01546_t001	Ath-AT1G20930.1	46.429	308	148	5	404	703	12	310	1.76e-88	280
Vvi-Vitvi01g00552_t001	Ath-AT2G01940.3	58.080	427	140	12	23	425	32	443	1.16e-159	457
Vvi-Vitvi01g00552_t001	Ath-AT1G68130.1	57.619	420	112	9	25	423	37	411	5.73e-151	434
Vvi-Vitvi01g00552_t001	Ath-AT1G25250.3	54.824	425	130	11	12	426	14	386	1.01e-142	412
Vvi-Vitvi01g00552_t001	Ath-AT5G66730.1	59.890	182	72	1	2	183	5	185	2.47e-75	243
Vvi-Vitvi01g00552_t001	Ath-AT3G50700.1	64.744	156	54	1	28	183	33	187	2.45e-73	236
Vvi-Vitvi01g00405_t006	Ath-AT2G01350.1	85.443	316	46	0	15	330	34	349	0.0	557
Vvi-Vitvi01g00067_t001	Ath-AT1G26560.1	75.876	485	116	1	20	504	25	508	0.0	798
Vvi-Vitvi01g00067_t001	Ath-AT5G54570.1	58.333	480	198	2	24	502	27	505	0.0	612
Vvi-Vitvi01g00067_t001	Ath-AT3G18080.1	53.992	476	212	5	27	502	39	507	0.0	531
Vvi-Vitvi01g00067_t001	Ath-AT3G18070.1	52.941	476	215	6	27	502	30	496	3.18e-179	512
Vvi-Vitvi01g00067_t001	Ath-AT5G36890.1	50.000	476	222	5	29	502	18	479	5.09e-169	486
Vvi-Vitvi01g04377_t001	Ath-AT3G48460.1	43.258	356	180	7	63	410	36	377	1.91e-99	301
Vvi-Vitvi01g04377_t001	Ath-AT1G28640.1	34.986	363	210	13	54	404	24	372	3.05e-58	195
Vvi-Vitvi01g04377_t001	Ath-AT1G28650.1	35.457	361	211	13	54	404	26	374	1.83e-56	190
Vvi-Vitvi01g04377_t001	Ath-AT1G28600.1	33.239	352	214	9	63	405	29	368	1.60e-54	185
Vvi-Vitvi01g04377_t001	Ath-AT1G28670.1	34.807	362	213	12	54	404	24	373	8.86e-54	183
Vvi-Vitvi01g00333_t001	Ath-AT2G01220.2	73.107	383	102	1	1	383	1	382	0.0	585
Vvi-Vitvi01g00333_t001	Ath-AT3G27610.1	68.325	382	121	0	1	382	1	382	0.0	554
Vvi-Vitvi01g01580_t001	Ath-AT5G13010.1	75.718	1289	269	11	11	1290	3	1256	0.0	1920
Vvi-Vitvi01g01580_t001	Ath-AT3G26560.1	46.274	832	409	8	417	1230	335	1146	0.0	765
Vvi-Vitvi01g01580_t001	Ath-AT2G35340.1	49.528	636	313	4	584	1217	397	1026	0.0	696
Vvi-Vitvi01g01580_t001	Ath-AT1G32490.1	49.469	659	323	5	561	1217	376	1026	0.0	695
Vvi-Vitvi01g01580_t001	Ath-AT4G16680.2	48.392	684	335	8	581	1255	121	795	0.0	669
Vvi-Vitvi01g01756_t001	Ath-AT5G13270.1	60.979	756	275	5	19	763	7	753	0.0	929
Vvi-Vitvi01g01756_t001	Ath-AT1G11290.1	36.428	711	439	3	59	763	107	810	6.18e-161	486
Vvi-Vitvi01g01756_t001	Ath-AT1G11290.1	27.639	521	363	5	74	591	24	533	3.73e-61	220
Vvi-Vitvi01g01756_t001	Ath-AT1G11290.1	26.396	394	281	2	56	444	205	594	5.62e-41	160
Vvi-Vitvi01g01756_t001	Ath-AT3G49170.1	37.791	688	413	8	88	763	167	851	7.72e-161	487
Vvi-Vitvi01g01756_t001	Ath-AT3G49170.1	26.632	582	388	13	1	572	1	553	5.84e-60	217
Vvi-Vitvi01g01756_t001	Ath-AT3G49170.1	27.209	430	290	8	57	472	239	659	5.38e-42	164
Vvi-Vitvi01g01756_t001	Ath-AT3G49170.1	27.003	337	228	10	260	586	32	360	4.83e-28	120
Vvi-Vitvi01g01756_t001	Ath-AT3G49170.1	22.759	290	210	6	56	335	443	728	1.83e-15	80.5
Vvi-Vitvi01g01756_t001	Ath-AT1G68930.1	36.107	709	410	4	90	763	44	744	1.32e-160	483
Vvi-Vitvi01g01756_t001	Ath-AT1G68930.1	27.476	313	225	2	62	372	245	557	2.14e-38	152
Vvi-Vitvi01g01756_t001	Ath-AT4G13650.1	36.185	713	445	2	56	763	358	1065	5.99e-160	491
Vvi-Vitvi01g01756_t001	Ath-AT4G13650.1	27.202	511	370	2	62	572	263	771	2.18e-67	241
Vvi-Vitvi01g01756_t001	Ath-AT4G13650.1	28.185	518	361	4	56	568	155	666	3.32e-62	226
Vvi-Vitvi01g01756_t001	Ath-AT4G13650.1	26.875	480	343	5	93	568	90	565	6.50e-56	207
Vvi-Vitvi01g01756_t001	Ath-AT4G13650.1	25.761	427	313	3	48	471	451	876	1.18e-47	182
Vvi-Vitvi01g01756_t001	Ath-AT4G13650.1	27.143	490	318	9	160	612	57	544	2.10e-46	178
Vvi-Vitvi01g00270_t001	Ath-AT1G13330.1	71.806	227	64	0	1	227	1	227	5.50e-123	347
Vvi-Vitvi01g00997_t001	Ath-AT1G14270.1	68.512	289	85	3	47	329	65	353	1.58e-142	406
Vvi-Vitvi01g00997_t001	Ath-AT5G60750.1	26.812	276	175	7	50	312	84	345	7.84e-19	85.5
Vvi-Vitvi01g00997_t001	Ath-AT2G20725.1	25.887	282	178	11	39	310	39	299	9.95e-15	73.2
Vvi-Vitvi01g00884_t001	Ath-AT1G05670.1	62.264	742	264	2	1	742	10	735	0.0	970
Vvi-Vitvi01g00884_t001	Ath-AT1G05670.1	28.276	435	307	3	317	748	169	601	3.22e-57	207
Vvi-Vitvi01g00884_t001	Ath-AT5G39710.1	30.627	702	430	3	87	733	36	735	3.73e-118	372
Vvi-Vitvi01g00884_t001	Ath-AT5G39710.1	35.101	396	256	1	351	745	162	557	1.86e-75	258
Vvi-Vitvi01g00884_t001	Ath-AT5G39710.1	29.976	417	277	1	237	638	329	745	4.65e-63	224
Vvi-Vitvi01g00884_t001	Ath-AT5G39710.1	30.696	316	218	1	434	748	140	455	3.49e-43	167
Vvi-Vitvi01g00884_t001	Ath-AT5G01110.2	31.678	584	396	2	161	742	172	754	2.46e-104	336
Vvi-Vitvi01g00884_t001	Ath-AT5G01110.2	28.261	414	241	5	391	748	135	548	9.25e-45	171
Vvi-Vitvi01g00884_t001	Ath-AT5G01110.2	24.912	285	176	2	181	428	472	755	4.18e-23	104
Vvi-Vitvi01g00884_t001	Ath-AT2G02150.1	31.776	642	419	7	98	730	109	740	2.56e-98	320
Vvi-Vitvi01g00884_t001	Ath-AT2G02150.1	31.328	482	330	1	256	736	195	676	1.71e-75	259
Vvi-Vitvi01g00884_t001	Ath-AT2G02150.1	31.738	397	251	5	179	564	362	749	6.55e-53	196
Vvi-Vitvi01g00884_t001	Ath-AT2G02150.1	29.744	390	270	1	347	736	185	570	3.01e-51	191
Vvi-Vitvi01g00884_t001	Ath-AT1G12620.1	34.086	487	321	0	234	720	123	609	8.91e-98	315
Vvi-Vitvi01g00884_t001	Ath-AT1G12620.1	31.365	491	336	1	248	738	102	591	1.27e-79	266
Vvi-Vitvi01g00884_t001	Ath-AT1G12620.1	32.244	459	298	2	291	737	28	485	1.28e-70	242
Vvi-Vitvi01g00884_t001	Ath-AT1G12620.1	28.378	370	258	2	181	547	246	611	1.24e-44	169
Vvi-Vitvi01g00884_t001	Ath-AT1G12620.1	25.310	403	231	3	411	743	55	457	1.55e-37	148
Vvi-Vitvi01g00884_t001	Ath-AT1G12620.1	27.723	303	219	0	443	745	52	354	1.73e-35	142
Vvi-Vitvi01g00884_t001	Ath-AT1G12620.1	25.161	310	190	5	139	448	349	616	1.75e-22	102
Vvi-Vitvi01g02299_t003	Ath-AT5G13400.1	78.378	629	130	2	1	629	1	623	0.0	1036
Vvi-Vitvi01g02299_t003	Ath-AT3G54140.1	40.669	568	318	8	56	619	13	565	2.79e-151	448
Vvi-Vitvi01g02299_t003	Ath-AT2G02040.1	41.623	567	315	7	56	619	30	583	9.88e-146	435
Vvi-Vitvi01g02299_t003	Ath-AT5G01180.1	40.813	566	315	8	56	617	14	563	1.68e-144	431
Vvi-Vitvi01g02299_t003	Ath-AT1G62200.3	38.014	584	312	8	56	607	55	620	1.06e-127	390
Vvi-Vitvi01g00446_t001	Ath-AT2G01570.1	65.789	608	152	10	1	577	1	583	0.0	755
Vvi-Vitvi01g00446_t001	Ath-AT1G14920.1	67.391	552	127	7	33	577	26	531	0.0	728
Vvi-Vitvi01g00446_t001	Ath-AT1G66350.1	58.304	578	168	10	1	576	1	507	0.0	641
Vvi-Vitvi01g00446_t001	Ath-AT3G03450.1	60.109	549	166	9	36	577	45	547	0.0	640
Vvi-Vitvi01g00446_t001	Ath-AT5G17490.1	57.324	553	166	11	31	577	30	518	0.0	600
Vvi-Vitvi01g00988_t001	Ath-AT2G02910.1	63.067	463	142	7	10	455	1	451	0.0	580
Vvi-Vitvi01g00988_t001	Ath-AT4G09630.1	63.562	365	130	2	93	455	335	698	1.36e-169	493
Vvi-Vitvi01g00988_t001	Ath-AT1G34550.1	66.571	347	114	1	111	455	377	723	2.10e-166	486
Vvi-Vitvi01g00988_t001	Ath-AT1G53040.1	47.561	328	158	7	135	456	166	485	1.43e-91	287
Vvi-Vitvi01g00988_t001	Ath-AT1G28240.1	44.759	353	178	9	109	455	169	510	1.36e-88	281
Vvi-Vitvi01g01618_t001	Ath-AT1G67490.1	67.215	851	273	3	1	847	1	849	0.0	1182
Vvi-Vitvi01g01618_t001	Ath-AT1G24320.1	64.607	777	272	2	74	847	10	786	0.0	1055
Vvi-Vitvi01g00058_t001	Ath-AT1G13900.1	64.404	663	216	5	4	653	2	657	0.0	904
Vvi-Vitvi01g00058_t001	Ath-AT2G03450.1	63.318	657	221	9	7	653	6	652	0.0	865
Vvi-Vitvi01g00058_t001	Ath-AT5G50400.1	30.887	586	317	20	50	599	73	606	9.21e-68	232
Vvi-Vitvi01g00058_t001	Ath-AT4G24890.1	29.647	624	342	22	18	599	42	610	2.99e-67	231
Vvi-Vitvi01g00058_t001	Ath-AT1G13750.1	31.597	576	293	22	50	582	74	591	8.66e-66	227
Vvi-Vitvi01g00940_t001	Ath-AT5G15130.1	41.016	551	234	22	67	581	36	531	7.76e-91	290
Vvi-Vitvi01g00940_t001	Ath-AT1G18860.1	40.447	492	220	17	66	506	41	510	6.90e-80	261
Vvi-Vitvi01g00940_t001	Ath-AT1G69810.1	38.734	395	180	11	62	428	21	381	6.58e-64	214
Vvi-Vitvi01g00940_t001	Ath-AT4G04450.1	35.931	462	194	15	71	505	117	503	5.07e-58	202
Vvi-Vitvi01g00940_t001	Ath-AT1G62300.1	34.669	499	213	16	55	526	140	552	6.78e-55	194
Vvi-Vitvi01g02201_t001	Ath-AT1G65810.1	39.110	854	456	19	57	894	182	987	2.24e-167	543
Vvi-Vitvi01g02201_t001	Ath-AT1G65780.1	35.282	941	521	19	63	972	166	1049	5.23e-152	501
Vvi-Vitvi01g02201_t001	Ath-AT5G52090.1	37.739	681	374	14	78	740	1	649	6.14e-137	445
Vvi-Vitvi01g02201_t001	Ath-AT5G37140.1	38.450	684	375	14	73	740	12	665	3.53e-134	437
Vvi-Vitvi01g02201_t001	Ath-AT5G37150.1	37.356	696	400	11	55	740	143	812	2.31e-133	440
Vvi-Vitvi01g00518_t001	Ath-AT1G67950.2	55.892	297	98	5	6	301	12	276	8.56e-102	299
Vvi-Vitvi01g00518_t001	Ath-AT4G17720.1	57.895	266	101	2	31	292	3	261	1.20e-100	298
Vvi-Vitvi01g00518_t001	Ath-AT5G46870.1	56.667	270	100	3	33	292	5	267	1.50e-91	274
Vvi-Vitvi01g00518_t001	Ath-AT5G16840.2	55.794	233	98	3	29	261	3	230	4.12e-82	248
Vvi-Vitvi01g00518_t001	Ath-AT5G32450.1	44.400	250	122	2	32	264	5	254	6.92e-67	210
Vvi-Vitvi01g00455_t002	Ath-AT1G70730.3	87.031	586	74	2	1	584	78	663	0.0	1053
Vvi-Vitvi01g00455_t002	Ath-AT1G23190.1	85.788	584	82	1	2	584	1	584	0.0	1032
Vvi-Vitvi01g00455_t002	Ath-AT5G51820.1	59.520	583	207	6	5	584	68	624	0.0	690
Vvi-Vitvi01g01706_t001	Ath-AT2G35450.1	75.088	285	70	1	54	338	61	344	1.25e-164	462
Vvi-Vitvi01g00430_t001	Ath-AT2G01510.1	64.494	583	207	0	29	611	3	585	0.0	803
Vvi-Vitvi01g00430_t001	Ath-AT4G21065.1	42.078	587	331	5	32	611	12	596	2.19e-167	489
Vvi-Vitvi01g00430_t001	Ath-AT3G12770.1	40.138	578	331	6	42	611	125	695	1.75e-155	462
Vvi-Vitvi01g00430_t001	Ath-AT3G12770.1	31.675	382	251	4	43	420	27	402	2.65e-61	215
Vvi-Vitvi01g00430_t001	Ath-AT4G30700.1	40.934	557	324	2	55	611	242	793	1.01e-149	451
Vvi-Vitvi01g00430_t001	Ath-AT4G30700.1	25.000	456	311	6	47	471	30	485	2.11e-37	148
Vvi-Vitvi01g00430_t001	Ath-AT4G30700.1	27.143	350	244	5	88	436	173	512	7.80e-37	146
Vvi-Vitvi01g00430_t001	Ath-AT4G30700.1	28.013	307	213	4	43	345	328	630	3.98e-32	132
Vvi-Vitvi01g00430_t001	Ath-AT5G06540.1	38.934	619	328	8	36	611	12	623	1.07e-149	445
Vvi-Vitvi01g02258_t004	Ath-AT1G27400.1	87.845	181	17	2	1	181	1	176	1.14e-117	330
Vvi-Vitvi01g02258_t004	Ath-AT1G67430.1	91.566	166	14	0	1	166	1	166	1.73e-116	327
Vvi-Vitvi01g01530_t001	Ath-AT5G24314.2	64.072	167	52	1	8	166	4	170	8.68e-72	213
Vvi-Vitvi01g01659_t002	Ath-AT1G67325.2	73.630	292	68	5	1	286	1	289	1.76e-141	399
Vvi-Vitvi01g00383_t001	Ath-AT5G13240.3	76.000	225	53	1	1	224	21	245	2.68e-121	343
Vvi-Vitvi01g00559_t001	Ath-AT1G59950.1	56.329	316	133	2	7	317	6	321	1.85e-114	333
Vvi-Vitvi01g00559_t001	Ath-AT1G59960.1	52.615	325	146	4	1	317	3	327	5.66e-114	332
Vvi-Vitvi01g00559_t001	Ath-AT5G62420.1	43.706	286	154	5	12	295	10	290	5.38e-80	245
Vvi-Vitvi01g00559_t001	Ath-AT2G37790.1	43.110	283	153	4	16	297	16	291	1.32e-75	234
Vvi-Vitvi01g00559_t001	Ath-AT2G37770.2	40.909	308	169	6	16	317	16	316	7.66e-73	227
Vvi-Vitvi01g00173_t001	Ath-AT3G18610.1	50.157	319	113	14	406	711	350	635	1.89e-80	268
Vvi-Vitvi01g00173_t001	Ath-AT1G48920.1	53.419	234	83	8	406	629	264	481	6.02e-69	235
Vvi-Vitvi01g00173_t001	Ath-AT1G45100.1	29.592	196	107	4	444	611	242	434	4.25e-15	78.2
Vvi-Vitvi01g00173_t001	Ath-AT5G41690.2	29.146	199	117	6	449	628	68	261	4.27e-12	68.9
Vvi-Vitvi01g00173_t001	Ath-AT5G41690.2	45.455	88	47	1	437	523	424	511	6.58e-12	68.2
Vvi-Vitvi01g00173_t001	Ath-AT4G34110.1	29.947	187	110	7	434	617	21	189	6.59e-12	68.6
Vvi-Vitvi01g00972_t001	Ath-AT5G62500.1	68.821	263	80	1	1	263	1	261	1.19e-135	384
Vvi-Vitvi01g00972_t001	Ath-AT3G47690.1	64.643	280	86	3	1	277	1	270	1.75e-132	375
Vvi-Vitvi01g00972_t001	Ath-AT5G67270.1	55.882	272	105	4	1	259	1	270	1.23e-101	299
Vvi-Vitvi01g04408_t001	Ath-AT5G64570.1	49.697	165	82	1	9	173	450	613	5.48e-51	174
Vvi-Vitvi01g04408_t001	Ath-AT1G02640.1	46.667	165	88	0	9	173	433	597	5.51e-50	171
Vvi-Vitvi01g04408_t001	Ath-AT5G09700.1	47.097	155	80	2	9	162	192	345	1.29e-47	161
Vvi-Vitvi01g04408_t001	Ath-AT5G49360.1	47.273	165	87	0	9	173	437	601	7.39e-47	162
Vvi-Vitvi01g04408_t001	Ath-AT5G10560.1	47.561	164	83	2	9	169	452	615	4.35e-46	160
Vvi-Vitvi01g02064_t001	Ath-AT1G53790.3	22.857	385	239	17	9	372	85	432	2.21e-13	70.9
Vvi-Vitvi01g02064_t001	Ath-AT5G65850.1	22.691	379	244	13	9	374	38	380	1.95e-12	67.8
Vvi-Vitvi01g02064_t001	Ath-AT4G12560.3	24.340	341	192	13	4	314	2	306	3.06e-12	67.4
Vvi-Vitvi01g00487_t001	Ath-AT2G01690.2	78.486	753	126	7	2	728	3	745	0.0	1165
Vvi-Vitvi01g00042_t001	Ath-AT1G13750.1	75.450	611	146	1	7	613	4	614	0.0	979
Vvi-Vitvi01g00042_t001	Ath-AT5G50400.1	68.750	608	187	2	8	613	6	612	0.0	900
Vvi-Vitvi01g00042_t001	Ath-AT4G24890.1	67.057	598	195	2	17	613	20	616	0.0	855
Vvi-Vitvi01g00042_t001	Ath-AT2G03450.1	30.148	607	322	24	40	590	17	577	7.94e-61	213
Vvi-Vitvi01g00042_t001	Ath-AT1G13900.1	29.654	607	315	26	44	590	23	577	6.06e-59	208
Vvi-Vitvi01g00787_t001	Ath-AT3G48000.1	76.667	540	124	2	1	539	1	539	0.0	879
Vvi-Vitvi01g00787_t001	Ath-AT1G23800.1	79.249	506	104	1	35	539	30	535	0.0	854
Vvi-Vitvi01g00787_t001	Ath-AT3G24503.1	55.556	486	215	1	55	539	17	502	0.0	567
Vvi-Vitvi01g00787_t001	Ath-AT3G48170.1	40.323	496	283	6	52	537	2	494	1.84e-121	366
Vvi-Vitvi01g00787_t001	Ath-AT1G74920.1	39.673	489	282	6	59	537	9	494	8.99e-115	348
Vvi-Vitvi01g01853_t001	Ath-AT3G07040.1	32.905	857	524	17	71	888	68	912	2.02e-139	437
Vvi-Vitvi01g01853_t001	Ath-AT5G43470.2	27.061	946	589	28	10	892	1	908	7.10e-80	277
Vvi-Vitvi01g01853_t001	Ath-AT1G53350.1	27.010	933	598	26	10	889	1	903	2.53e-79	275
Vvi-Vitvi01g01853_t001	Ath-AT5G48620.2	27.108	937	594	26	10	889	1	905	7.46e-78	271
Vvi-Vitvi01g01853_t001	Ath-AT5G35450.1	26.609	932	594	28	10	889	1	894	2.36e-77	270
Vvi-Vitvi01g01505_t001	Ath-AT1G24440.1	52.000	250	112	4	10	256	8	252	8.77e-86	255
Vvi-Vitvi01g01505_t001	Ath-AT1G13195.1	53.814	236	93	4	12	240	16	242	2.26e-85	254
Vvi-Vitvi01g01505_t001	Ath-AT5G01520.1	49.378	241	115	2	11	251	4	237	3.29e-80	241
Vvi-Vitvi01g01505_t001	Ath-AT5G58787.1	51.915	235	103	3	11	245	5	229	2.38e-75	228
Vvi-Vitvi01g01505_t001	Ath-AT3G47160.2	46.154	247	114	3	11	245	5	244	9.46e-73	222
Vvi-Vitvi01g04442_t001	Ath-AT1G27330.1	88.406	69	8	0	62	130	1	69	2.81e-39	126
Vvi-Vitvi01g04442_t001	Ath-AT1G27350.1	88.406	69	8	0	62	130	1	69	2.81e-39	126
Vvi-Vitvi01g01984_t001	Ath-AT2G01590.1	53.636	110	49	1	83	192	68	175	1.25e-32	115
Vvi-Vitvi01g01368_t001	Ath-AT1G26220.1	64.467	197	53	2	1	181	1	196	4.05e-87	254
Vvi-Vitvi01g01368_t001	Ath-AT1G32070.2	36.986	146	74	1	50	177	113	258	3.65e-27	102
Vvi-Vitvi01g00008_t001	Ath-AT1G69120.1	70.428	257	61	4	1	242	1	257	8.57e-119	338
Vvi-Vitvi01g00008_t001	Ath-AT1G26310.1	67.704	257	67	6	1	242	1	256	5.59e-114	326
Vvi-Vitvi01g00008_t001	Ath-AT5G60910.1	65.766	222	71	2	1	219	1	220	8.48e-98	285
Vvi-Vitvi01g00008_t001	Ath-AT3G30260.1	60.099	203	79	1	1	203	1	201	9.52e-69	211
Vvi-Vitvi01g00008_t001	Ath-AT5G15800.2	56.322	174	76	0	1	174	1	174	3.73e-59	187
Vvi-Vitvi01g01499_t001	Ath-AT3G26090.1	63.656	454	161	2	2	454	3	453	0.0	641
Vvi-Vitvi01g00543_t001	Ath-AT2G01910.1	71.074	605	166	6	1	596	1	605	0.0	854
Vvi-Vitvi01g00543_t001	Ath-AT1G14690.2	68.106	602	184	6	1	596	1	600	0.0	842
Vvi-Vitvi01g00543_t001	Ath-AT4G26760.1	46.404	584	291	5	15	596	15	578	3.12e-175	508
Vvi-Vitvi01g00543_t001	Ath-AT5G55230.2	45.576	599	285	4	15	584	15	601	5.59e-171	499
Vvi-Vitvi01g00543_t001	Ath-AT2G38720.1	44.326	564	288	7	19	581	12	550	2.12e-144	429
Vvi-Vitvi01g01740_t001	Ath-AT5G13230.1	59.352	802	320	3	15	815	27	823	0.0	996
Vvi-Vitvi01g01740_t001	Ath-AT4G13650.1	38.974	780	470	3	39	815	289	1065	0.0	612
Vvi-Vitvi01g01740_t001	Ath-AT4G13650.1	31.795	585	381	7	45	620	91	666	5.78e-87	297
Vvi-Vitvi01g01740_t001	Ath-AT4G13650.1	28.496	565	402	2	60	624	209	771	4.70e-84	289
Vvi-Vitvi01g01740_t001	Ath-AT4G13650.1	31.124	498	331	6	132	625	81	570	2.73e-65	236
Vvi-Vitvi01g01740_t001	Ath-AT4G13650.1	27.163	416	297	4	37	447	489	903	8.62e-38	152
Vvi-Vitvi01g01740_t001	Ath-AT2G27610.1	38.745	813	489	5	6	815	63	869	0.0	605
Vvi-Vitvi01g01740_t001	Ath-AT2G27610.1	31.193	545	363	9	84	624	38	574	1.53e-81	279
Vvi-Vitvi01g01740_t001	Ath-AT2G27610.1	30.000	360	232	5	278	626	26	376	5.60e-44	171
Vvi-Vitvi01g01740_t001	Ath-AT1G11290.1	37.834	785	480	4	33	815	32	810	0.0	565
Vvi-Vitvi01g01740_t001	Ath-AT3G02010.1	36.985	776	480	4	45	815	55	826	0.0	563
Vvi-Vitvi01g01740_t001	Ath-AT3G02010.1	28.000	525	341	5	161	650	35	557	1.07e-57	211
Vvi-Vitvi01g01740_t001	Ath-AT3G02010.1	24.724	453	330	6	2	447	216	664	3.70e-43	168
Vvi-Vitvi01g00640_t001	Ath-AT1G67840.1	61.085	645	186	13	1	621	1	604	0.0	698
Vvi-Vitvi01g00374_t001	Ath-AT1G15140.1	67.018	285	80	2	21	291	12	296	6.00e-141	398
Vvi-Vitvi01g01871_t001	Ath-AT5G65850.1	26.904	394	218	13	1	367	15	365	4.51e-27	110
Vvi-Vitvi01g01871_t001	Ath-AT1G50870.1	26.923	390	233	15	2	367	4	365	1.80e-26	109
Vvi-Vitvi01g01871_t001	Ath-AT1G47790.1	27.901	362	205	17	20	361	24	349	3.65e-23	99.8
Vvi-Vitvi01g01871_t001	Ath-AT1G32660.1	27.040	429	254	20	2	398	39	440	8.92e-22	96.3
Vvi-Vitvi01g01871_t001	Ath-AT1G53550.1	26.087	391	234	15	7	369	21	384	5.39e-21	93.6
Vvi-Vitvi01g00155_t001	Ath-AT1G79210.2	93.644	236	15	0	1	236	1	236	5.54e-163	449
Vvi-Vitvi01g00155_t001	Ath-AT1G16470.1	93.644	236	15	0	1	236	1	236	1.00e-162	449
Vvi-Vitvi01g00155_t001	Ath-AT5G66140.1	38.596	228	134	4	4	228	2	226	1.14e-48	160
Vvi-Vitvi01g00155_t001	Ath-AT3G51260.1	38.158	228	135	4	4	228	2	226	2.24e-47	156
Vvi-Vitvi01g00155_t001	Ath-AT1G53850.2	34.615	234	148	2	4	234	6	237	6.01e-47	155
Vvi-Vitvi01g00568_t001	Ath-AT5G17330.1	84.692	503	70	2	1	496	1	503	0.0	897
Vvi-Vitvi01g00568_t001	Ath-AT2G02010.2	86.585	492	62	2	1	492	53	540	0.0	885
Vvi-Vitvi01g00568_t001	Ath-AT2G02000.1	83.636	495	76	3	1	494	1	491	0.0	863
Vvi-Vitvi01g00568_t001	Ath-AT1G65960.2	81.891	497	87	3	1	496	1	495	0.0	847
Vvi-Vitvi01g00568_t001	Ath-AT3G17760.1	74.648	497	123	3	1	496	1	495	0.0	782
Vvi-Vitvi01g01652_t001	Ath-AT1G11780.1	68.595	363	95	5	1	361	1	346	1.55e-177	496
Vvi-Vitvi01g00261_t001	Ath-AT1G68630.1	55.172	145	64	1	27	171	19	162	1.06e-52	164
Vvi-Vitvi01g00261_t001	Ath-AT1G58320.1	53.846	143	62	3	30	171	10	149	5.72e-50	157
Vvi-Vitvi01g00261_t001	Ath-AT5G35525.1	47.712	153	77	2	22	171	1	153	1.04e-41	136
Vvi-Vitvi01g00261_t001	Ath-AT3G18450.1	37.888	161	100	0	8	168	23	183	7.08e-41	135
Vvi-Vitvi01g00261_t001	Ath-AT1G14870.1	47.183	142	72	2	33	171	12	153	7.91e-40	132
Vvi-Vitvi01g00286_t001	Ath-AT3G25900.1	80.124	322	64	0	1	322	3	324	0.0	543
Vvi-Vitvi01g00286_t001	Ath-AT3G22740.1	57.012	328	134	2	3	323	8	335	6.07e-136	389
Vvi-Vitvi01g00286_t001	Ath-AT3G63250.1	55.891	331	129	2	2	321	3	327	1.44e-131	377
Vvi-Vitvi01g04160_t001	Ath-AT3G07040.1	29.289	239	162	3	10	247	680	912	5.81e-23	97.1
Vvi-Vitvi01g04160_t001	Ath-AT5G43470.2	30.705	241	160	5	10	247	668	904	4.22e-22	94.7
Vvi-Vitvi01g04160_t001	Ath-AT5G48620.2	30.453	243	158	6	10	247	668	904	1.47e-21	93.2
Vvi-Vitvi01g04160_t001	Ath-AT5G35450.1	30.705	241	157	6	10	247	660	893	1.62e-21	92.8
Vvi-Vitvi01g04160_t001	Ath-AT1G58400.2	29.412	255	151	10	5	246	667	905	2.09e-16	78.2
Vvi-Vitvi01g01167_t001	Ath-AT4G20190.1	36.881	404	173	14	36	386	14	388	1.41e-63	207
Vvi-Vitvi01g01167_t001	Ath-AT5G44660.1	33.495	412	158	17	60	386	42	422	2.58e-42	152
Vvi-Vitvi01g01167_t001	Ath-AT2G34910.1	41.899	179	78	5	227	386	116	287	7.30e-35	129
Vvi-Vitvi01g01167_t001	Ath-AT1G30850.1	39.583	192	84	8	221	386	114	299	1.34e-29	115
Vvi-Vitvi01g00509_t001	Ath-AT1G68020.2	82.834	868	129	3	1	855	1	861	0.0	1494
Vvi-Vitvi01g00509_t001	Ath-AT4G17770.2	74.323	849	211	5	1	848	1	843	0.0	1333
Vvi-Vitvi01g00509_t001	Ath-AT1G06410.1	65.452	851	279	6	1	849	1	838	0.0	1161
Vvi-Vitvi01g00509_t001	Ath-AT1G23870.1	64.361	853	299	4	1	853	1	848	0.0	1148
Vvi-Vitvi01g00509_t001	Ath-AT1G70290.1	64.024	845	294	5	1	845	1	835	0.0	1136
Vvi-Vitvi01g00656_t001	Ath-AT3G26590.1	58.468	496	201	3	6	500	9	500	0.0	586
Vvi-Vitvi01g00656_t001	Ath-AT5G38030.1	59.305	489	194	3	6	493	9	493	0.0	583
Vvi-Vitvi01g00656_t001	Ath-AT1G12950.1	60.510	471	184	2	28	497	50	519	0.0	580
Vvi-Vitvi01g00656_t001	Ath-AT1G23300.1	58.753	497	198	4	9	500	4	498	0.0	573
Vvi-Vitvi01g00656_t001	Ath-AT1G47530.1	52.352	489	223	3	4	491	2	481	1.01e-172	495
Vvi-Vitvi01g00875_t001	Ath-AT1G27180.1	48.746	1395	670	17	18	1387	173	1547	0.0	1252
Vvi-Vitvi01g00875_t001	Ath-AT1G27180.1	40.099	202	102	7	1	197	2	189	8.01e-33	139
Vvi-Vitvi01g00875_t001	Ath-AT1G27170.2	48.841	1380	673	15	9	1376	4	1362	0.0	1249
Vvi-Vitvi01g00875_t001	Ath-AT5G17680.2	33.888	1201	627	32	6	1180	1	1060	2.46e-173	553
Vvi-Vitvi01g00875_t001	Ath-AT1G69550.1	33.029	1205	690	28	23	1184	82	1212	1.86e-151	496
Vvi-Vitvi01g00875_t001	Ath-AT1G69550.1	34.047	467	294	10	771	1226	669	1132	7.09e-45	177
Vvi-Vitvi01g00875_t001	Ath-AT1G69550.1	39.095	243	121	4	678	917	1005	1223	3.28e-32	136
Vvi-Vitvi01g00875_t001	Ath-AT5G44510.1	32.271	1004	567	20	23	999	42	959	1.26e-134	445
Vvi-Vitvi01g00875_t001	Ath-AT5G44510.1	34.194	310	181	11	819	1107	654	961	9.71e-26	115
Vvi-Vitvi01g00875_t001	Ath-AT5G44510.1	36.224	196	113	5	678	862	777	971	2.78e-20	97.8
Vvi-Vitvi01g00875_t001	Ath-AT5G44510.1	32.734	278	175	10	935	1202	656	931	3.95e-19	94.0
Vvi-Vitvi01g04158_t001	Ath-AT1G20060.1	60.484	124	49	0	33	156	134	257	3.57e-46	160
Vvi-Vitvi01g04158_t001	Ath-AT2G24260.1	72.222	54	9	1	1	48	254	307	4.73e-19	81.6
Vvi-Vitvi01g04158_t001	Ath-AT5G58010.1	68.519	54	13	1	1	50	222	275	4.90e-16	72.8
Vvi-Vitvi01g04158_t001	Ath-AT4G30980.2	73.913	46	12	0	1	46	283	328	1.09e-15	72.4
Vvi-Vitvi01g04158_t001	Ath-AT1G55550.1	36.364	99	59	3	53	151	122	216	2.96e-13	65.9
Vvi-Vitvi01g00906_t001	Ath-AT1G59725.1	53.012	332	98	3	1	274	1	332	1.31e-116	337
Vvi-Vitvi01g00906_t001	Ath-AT1G10350.1	48.011	352	103	5	1	274	1	350	2.68e-111	324
Vvi-Vitvi01g00906_t001	Ath-AT3G47940.1	49.425	348	100	4	1	272	1	348	1.19e-109	320
Vvi-Vitvi01g00906_t001	Ath-AT3G08910.1	50.156	321	108	4	1	270	1	320	2.00e-107	313
Vvi-Vitvi01g00906_t001	Ath-AT2G20560.1	48.368	337	106	4	1	270	1	336	1.70e-106	311
Vvi-Vitvi01g00076_t002	Ath-AT1G69340.1	82.416	563	97	2	1	562	2	563	0.0	966
Vvi-Vitvi01g00076_t002	Ath-AT2G40600.1	34.307	137	79	4	93	220	92	226	2.06e-15	76.3
Vvi-Vitvi01g04167_t001	Ath-AT5G55150.1	28.102	274	160	11	4	262	6	257	3.04e-20	89.0
Vvi-Vitvi01g00561_t001	Ath-AT2G01970.1	87.884	586	71	0	7	592	8	593	0.0	1061
Vvi-Vitvi01g00561_t001	Ath-AT1G14670.1	87.352	593	74	1	1	592	1	593	0.0	1038
Vvi-Vitvi01g00561_t001	Ath-AT5G37310.1	83.362	589	98	0	4	592	6	594	0.0	1006
Vvi-Vitvi01g00561_t001	Ath-AT1G08350.2	50.785	573	275	5	23	592	22	590	0.0	620
Vvi-Vitvi01g00561_t001	Ath-AT1G10950.1	40.489	573	326	6	26	592	27	590	9.75e-149	441
Vvi-Vitvi01g00268_t001	Ath-AT1G68590.1	78.261	92	20	0	27	118	71	162	2.04e-49	154
Vvi-Vitvi01g00268_t001	Ath-AT5G15760.1	70.526	95	28	0	27	121	90	184	1.51e-45	145
Vvi-Vitvi01g01887_t001	Ath-AT2G35150.1	65.217	322	102	5	17	335	10	324	1.76e-138	395
Vvi-Vitvi01g01887_t001	Ath-AT2G17230.1	60.703	313	113	4	25	335	60	364	2.16e-127	368
Vvi-Vitvi01g01887_t001	Ath-AT5G51550.1	59.355	310	116	3	27	335	38	338	5.07e-119	346
Vvi-Vitvi01g01887_t001	Ath-AT5G64260.1	35.616	292	157	7	44	327	33	301	1.69e-49	167
Vvi-Vitvi01g01887_t001	Ath-AT1G35140.1	34.551	301	169	7	36	327	24	305	1.55e-47	162
Vvi-Vitvi01g00762_t001	Ath-AT1G10586.1	36.471	170	98	3	7	175	13	173	1.76e-28	103
Vvi-Vitvi01g00762_t001	Ath-AT1G10585.1	38.286	175	95	5	5	176	10	174	4.72e-28	102
Vvi-Vitvi01g00762_t001	Ath-AT4G20970.1	29.444	180	116	5	5	175	9	186	9.31e-18	76.3
Vvi-Vitvi01g02007_t001	Ath-AT2G39530.1	41.718	163	78	2	24	186	27	172	2.52e-31	111
Vvi-Vitvi01g02007_t001	Ath-AT2G39518.1	38.554	166	85	2	21	186	24	172	5.44e-28	102
Vvi-Vitvi01g01765_t001	Ath-AT5G13960.1	52.817	568	243	11	54	606	68	625	0.0	612
Vvi-Vitvi01g01765_t001	Ath-AT2G35160.1	36.920	539	265	14	90	606	310	795	3.25e-101	324
Vvi-Vitvi01g01765_t001	Ath-AT2G22740.2	37.546	546	285	16	90	606	273	791	3.49e-100	322
Vvi-Vitvi01g01765_t001	Ath-AT5G04940.2	35.540	574	305	19	56	600	128	665	1.06e-94	304
Vvi-Vitvi01g01765_t001	Ath-AT1G73100.1	33.122	631	342	19	18	600	66	664	1.25e-94	304
Vvi-Vitvi01g00277_t001	Ath-AT1G68570.1	72.806	581	154	3	5	582	12	591	0.0	874
Vvi-Vitvi01g00277_t001	Ath-AT5G01180.1	47.217	557	285	7	4	560	16	563	7.40e-175	506
Vvi-Vitvi01g00277_t001	Ath-AT2G02040.1	46.939	539	280	5	22	560	49	581	3.45e-173	503
Vvi-Vitvi01g00277_t001	Ath-AT3G54140.1	45.539	538	286	5	23	560	33	563	1.20e-166	486
Vvi-Vitvi01g00277_t001	Ath-AT1G62200.3	43.027	588	287	10	2	555	53	626	6.05e-154	456
Vvi-Vitvi01g04368_t001	Ath-AT1G14550.1	63.291	316	112	3	7	320	9	322	1.88e-148	419
Vvi-Vitvi01g04368_t001	Ath-AT1G14540.1	63.407	317	110	5	7	320	3	316	1.75e-144	409
Vvi-Vitvi01g04368_t001	Ath-AT5G05340.1	63.158	304	111	1	17	320	23	325	1.33e-140	400
Vvi-Vitvi01g04368_t001	Ath-AT5G58400.1	59.365	315	125	3	8	320	13	326	2.56e-127	366
Vvi-Vitvi01g04368_t001	Ath-AT5G58390.1	55.814	301	131	2	21	320	18	317	2.70e-112	328
Vvi-Vitvi01g00674_t001	Ath-AT1G10740.4	79.521	459	88	3	1	457	1	455	0.0	780
Vvi-Vitvi01g00674_t001	Ath-AT1G23330.1	77.342	459	98	5	4	458	5	461	0.0	726
Vvi-Vitvi01g01160_t001	Ath-AT3G59410.2	76.316	38	9	0	21	58	675	712	1.15e-16	71.2
Vvi-Vitvi01g00060_t001	Ath-AT3G02080.1	86.232	138	19	0	7	144	4	141	1.34e-88	254
Vvi-Vitvi01g00060_t001	Ath-AT5G61170.1	82.270	141	25	0	7	147	4	144	1.56e-87	251
Vvi-Vitvi01g00060_t001	Ath-AT5G15520.1	86.765	136	18	0	7	142	4	139	3.29e-87	250
Vvi-Vitvi01g00189_t001	Ath-AT1G13530.1	44.169	403	201	10	1	396	1	386	2.46e-104	313
Vvi-Vitvi01g00189_t001	Ath-AT1G13520.1	44.444	405	199	10	1	396	1	388	5.76e-103	309
Vvi-Vitvi01g00189_t001	Ath-AT1G61600.1	43.056	432	200	9	1	396	1	422	1.87e-102	309
Vvi-Vitvi01g00189_t001	Ath-AT1G13480.1	43.424	403	206	11	1	396	1	388	1.54e-101	306
Vvi-Vitvi01g00189_t001	Ath-AT1G13470.1	43.108	399	202	10	1	395	1	378	2.04e-100	303
Vvi-Vitvi01g00252_t001	Ath-AT1G25540.1	63.937	696	225	8	4	694	6	680	0.0	839
Vvi-Vitvi01g01774_t001	Ath-AT1G29880.1	81.553	618	114	0	49	666	111	728	0.0	1069
Vvi-Vitvi01g01774_t001	Ath-AT1G29870.1	64.612	438	150	5	21	455	26	461	0.0	552
Vvi-Vitvi01g01774_t001	Ath-AT3G44740.1	64.407	177	62	1	233	408	54	230	8.31e-74	237
Vvi-Vitvi01g01289_t001	Ath-AT1G69020.2	60.078	774	282	9	31	787	21	784	0.0	962
Vvi-Vitvi01g01289_t001	Ath-AT5G66960.1	40.533	750	410	14	62	786	52	790	2.47e-179	534
Vvi-Vitvi01g01289_t001	Ath-AT1G50380.2	31.818	770	443	19	42	788	61	771	2.14e-116	370
Vvi-Vitvi01g01289_t001	Ath-AT1G76140.1	28.832	274	178	5	530	789	522	792	6.25e-26	114
Vvi-Vitvi01g01289_t001	Ath-AT1G20380.1	28.467	274	179	4	530	789	458	728	6.31e-24	107
Vvi-Vitvi01g04255_t001	Ath-AT4G18050.2	92.308	65	5	0	7	71	491	555	3.01e-35	126
Vvi-Vitvi01g04255_t001	Ath-AT4G18050.2	86.154	65	9	0	7	71	1130	1194	1.51e-30	113
Vvi-Vitvi01g04255_t001	Ath-AT1G02520.1	92.308	65	5	0	7	71	507	571	2.89e-34	124
Vvi-Vitvi01g04255_t001	Ath-AT1G02520.1	83.077	65	11	0	7	71	1161	1225	5.14e-30	111
Vvi-Vitvi01g04255_t001	Ath-AT3G62150.2	90.769	65	6	0	7	71	529	593	4.84e-34	123
Vvi-Vitvi01g04255_t001	Ath-AT3G62150.2	83.077	65	11	0	7	71	1179	1243	8.45e-31	114
Vvi-Vitvi01g04255_t001	Ath-AT5G46540.1	90.769	65	6	0	7	71	483	547	5.33e-34	123
Vvi-Vitvi01g04255_t001	Ath-AT5G46540.1	84.615	65	10	0	7	71	1132	1196	4.57e-30	112
Vvi-Vitvi01g04255_t001	Ath-AT2G47000.5	89.231	65	7	0	7	71	510	574	7.94e-34	122
Vvi-Vitvi01g04255_t001	Ath-AT2G47000.5	83.077	65	11	0	7	71	1169	1233	9.68e-31	114
Vvi-Vitvi01g01352_t001	Ath-AT1G13570.1	56.635	422	171	5	1	415	1	417	3.19e-161	459
Vvi-Vitvi01g01352_t001	Ath-AT4G10400.1	26.683	416	274	16	7	407	1	400	4.82e-21	94.0
Vvi-Vitvi01g01352_t001	Ath-AT5G22720.1	25.275	455	282	16	6	412	21	465	1.66e-17	84.0
Vvi-Vitvi01g01352_t001	Ath-AT4G14103.2	31.687	243	136	9	1	219	1	237	1.01e-16	81.3
Vvi-Vitvi01g01352_t001	Ath-AT1G78760.1	22.991	448	276	18	8	409	16	440	1.70e-15	77.8
Vvi-Vitvi01g01878_t001	Ath-AT1G10155.1	41.279	172	83	8	18	174	16	184	8.92e-34	117
Vvi-Vitvi01g01878_t001	Ath-AT1G31200.1	46.970	132	55	7	56	174	2	131	2.52e-28	102
Vvi-Vitvi01g00317_t001	Ath-AT1G68390.1	63.023	311	112	2	96	403	98	408	6.93e-149	427
Vvi-Vitvi01g00317_t001	Ath-AT5G11730.1	55.891	331	141	2	74	403	60	386	1.90e-132	385
Vvi-Vitvi01g00317_t001	Ath-AT1G73810.1	53.684	380	166	5	30	403	43	418	1.61e-130	381
Vvi-Vitvi01g00317_t001	Ath-AT1G68380.1	50.245	408	175	12	4	403	5	392	3.23e-128	374
Vvi-Vitvi01g00317_t001	Ath-AT1G51770.1	58.013	312	130	1	95	405	83	394	7.85e-128	374
Vvi-Vitvi01g01528_t002	Ath-AT1G67680.1	68.326	663	184	6	1	651	1	649	0.0	842
Vvi-Vitvi01g01528_t002	Ath-AT1G67650.1	63.746	662	204	8	1	652	1	636	0.0	795
Vvi-Vitvi01g00850_t001	Ath-AT1G70170.1	54.213	356	152	6	10	357	1	353	5.83e-135	390
Vvi-Vitvi01g00850_t001	Ath-AT1G24140.1	53.977	352	149	5	13	351	3	354	7.85e-133	384
Vvi-Vitvi01g00850_t001	Ath-AT1G59970.1	53.258	353	149	6	10	358	1	341	4.53e-127	369
Vvi-Vitvi01g00850_t001	Ath-AT4G16640.1	40.270	370	199	7	11	372	9	364	9.54e-89	271
Vvi-Vitvi01g00850_t001	Ath-AT2G45040.1	47.312	279	126	7	70	343	50	312	5.90e-79	245
Vvi-Vitvi01g01345_t001	Ath-AT3G19800.1	57.627	118	47	2	54	169	49	165	2.69e-42	140
Vvi-Vitvi01g00295_t001	Ath-AT1G77420.1	66.932	251	83	0	94	344	36	286	4.66e-124	362
Vvi-Vitvi01g00295_t001	Ath-AT5G16120.4	59.565	230	92	1	106	335	42	270	2.10e-101	305
Vvi-Vitvi01g00295_t001	Ath-AT2G39410.2	46.939	196	101	2	144	338	3	196	3.99e-54	181
Vvi-Vitvi01g00295_t001	Ath-AT2G39420.1	45.026	191	104	1	148	338	7	196	7.69e-53	177
Vvi-Vitvi01g00295_t001	Ath-AT3G62860.1	44.041	193	104	2	152	343	9	198	7.87e-50	170
Vvi-Vitvi01g04133_t001	Ath-AT2G02050.1	76.364	55	13	0	1	55	1	55	2.35e-25	91.7
Vvi-Vitvi01g00647_t001	Ath-AT3G26570.1	74.086	602	111	8	1	573	27	612	0.0	807
Vvi-Vitvi01g04020_t001	Ath-AT5G19420.2	80.000	35	7	0	1	35	591	625	6.34e-14	63.5
Vvi-Vitvi01g04020_t001	Ath-AT5G12350.1	71.429	35	10	0	1	35	553	587	3.33e-11	55.8
Vvi-Vitvi01g00049_t001	Ath-AT2G03510.1	73.003	363	86	2	16	378	1	351	0.0	559
Vvi-Vitvi01g00365_t001	Ath-AT1G22960.2	48.329	718	362	4	1	715	5	716	0.0	673
Vvi-Vitvi01g00365_t001	Ath-AT1G22960.2	25.573	262	186	4	461	718	182	438	3.17e-20	95.1
Vvi-Vitvi01g00365_t001	Ath-AT1G63130.2	30.263	532	371	0	180	711	62	593	1.07e-97	314
Vvi-Vitvi01g00365_t001	Ath-AT1G63130.2	33.125	480	317	2	169	648	121	596	8.71e-83	275
Vvi-Vitvi01g00365_t001	Ath-AT1G63130.2	28.821	458	326	0	249	706	61	518	2.93e-69	238
Vvi-Vitvi01g00365_t001	Ath-AT1G63130.2	30.543	442	300	2	167	605	189	626	7.71e-69	237
Vvi-Vitvi01g00365_t001	Ath-AT1G63130.2	29.262	393	276	2	305	696	47	438	5.49e-56	202
Vvi-Vitvi01g00365_t001	Ath-AT1G63130.2	30.395	329	229	0	390	718	62	390	1.41e-43	166
Vvi-Vitvi01g00365_t001	Ath-AT1G63130.2	29.054	148	105	0	552	699	49	196	1.01e-11	67.8
Vvi-Vitvi01g00365_t001	Ath-AT5G39710.1	30.441	657	429	6	81	715	48	698	5.78e-96	313
Vvi-Vitvi01g00365_t001	Ath-AT5G39710.1	27.937	383	243	7	110	475	375	741	7.70e-35	141
Vvi-Vitvi01g00365_t001	Ath-AT5G01110.2	29.213	623	395	5	109	688	135	754	1.35e-94	309
Vvi-Vitvi01g00365_t001	Ath-AT5G01110.2	30.485	433	301	0	265	697	189	621	2.85e-67	235
Vvi-Vitvi01g00365_t001	Ath-AT5G01110.2	29.609	358	252	0	354	711	208	565	6.74e-52	192
Vvi-Vitvi01g00365_t001	Ath-AT5G59900.1	31.139	562	352	1	170	696	303	864	2.27e-93	310
Vvi-Vitvi01g00365_t001	Ath-AT5G59900.1	29.133	611	429	3	95	701	84	694	3.89e-83	282
Vvi-Vitvi01g00365_t001	Ath-AT5G59900.1	28.875	471	334	1	237	706	159	629	7.38e-65	231
Vvi-Vitvi01g00365_t001	Ath-AT5G59900.1	27.817	284	162	3	170	414	618	897	1.39e-24	109
Vvi-Vitvi01g00365_t001	Ath-AT5G59900.1	30.244	205	140	1	512	716	190	391	1.04e-20	97.1
Vvi-Vitvi01g00365_t001	Ath-AT5G59900.1	25.749	167	124	0	545	711	188	354	1.94e-12	70.5
Vvi-Vitvi01g00182_t001	Ath-AT3G13530.1	73.412	1433	310	17	1	1426	1	1369	0.0	2058
Vvi-Vitvi01g00182_t001	Ath-AT3G07980.1	70.810	1432	348	18	1	1426	1	1368	0.0	1967
Vvi-Vitvi01g00182_t001	Ath-AT1G54960.1	45.113	266	134	6	19	274	67	330	9.40e-69	244
Vvi-Vitvi01g00182_t001	Ath-AT1G09000.1	46.415	265	130	6	20	274	69	331	6.89e-68	242
Vvi-Vitvi01g00182_t001	Ath-AT3G06030.1	44.326	282	145	6	19	290	67	346	1.07e-67	241
Vvi-Vitvi01g00204_t001	Ath-AT1G26120.1	67.377	469	124	5	12	459	17	477	0.0	618
Vvi-Vitvi01g00204_t001	Ath-AT5G15860.1	74.095	359	92	1	101	459	71	428	0.0	583
Vvi-Vitvi01g00204_t001	Ath-AT3G02410.1	74.373	359	91	1	101	459	66	423	0.0	575
Vvi-Vitvi01g01943_t001	Ath-AT1G68300.1	52.027	148	71	0	14	161	10	157	8.17e-53	164
Vvi-Vitvi01g01943_t001	Ath-AT1G09740.1	38.608	158	88	2	16	164	10	167	1.59e-30	108
Vvi-Vitvi01g01943_t001	Ath-AT3G11930.3	34.518	197	90	4	7	164	26	222	8.63e-29	105
Vvi-Vitvi01g01943_t001	Ath-AT3G58450.1	39.623	159	85	2	16	163	32	190	1.92e-28	103
Vvi-Vitvi01g01943_t001	Ath-AT3G62550.1	36.601	153	93	3	13	162	6	157	2.70e-27	100
Vvi-Vitvi01g00577_t001	Ath-AT3G42960.1	63.197	269	98	1	15	282	4	272	4.69e-114	329
Vvi-Vitvi01g00577_t001	Ath-AT3G51680.1	47.122	278	136	3	7	273	20	297	1.89e-72	224
Vvi-Vitvi01g00577_t001	Ath-AT3G26770.1	46.183	262	129	6	17	272	39	294	3.43e-70	219
Vvi-Vitvi01g00577_t001	Ath-AT3G26760.1	44.444	261	139	4	15	271	32	290	7.24e-69	215
Vvi-Vitvi01g00577_t001	Ath-AT4G03140.1	45.560	259	134	5	17	272	76	330	8.90e-67	211
Vvi-Vitvi01g04318_t001	Ath-AT3G01460.1	49.515	103	51	1	34	136	981	1082	4.50e-23	98.6
Vvi-Vitvi01g04318_t001	Ath-AT5G01330.1	62.500	64	24	0	214	277	365	428	1.47e-20	90.9
Vvi-Vitvi01g04318_t001	Ath-AT4G33070.1	59.375	64	26	0	214	277	380	443	9.04e-20	88.6
Vvi-Vitvi01g04318_t001	Ath-AT5G54960.1	56.250	64	28	0	214	277	380	443	3.81e-18	83.6
Vvi-Vitvi01g04318_t001	Ath-AT5G01320.1	57.813	64	27	0	214	277	376	439	5.63e-18	83.2
Vvi-Vitvi01g00421_t001	Ath-AT2G01460.1	82.147	969	144	7	1	953	1	956	0.0	1520
Vvi-Vitvi01g00421_t001	Ath-AT1G73980.3	35.121	373	226	9	39	397	42	412	3.54e-64	228
Vvi-Vitvi01g00421_t001	Ath-AT1G73980.3	32.468	385	248	9	487	865	35	413	8.37e-57	207
Vvi-Vitvi01g00421_t001	Ath-AT1G26190.1	33.784	370	230	8	38	394	41	408	1.57e-63	227
Vvi-Vitvi01g00421_t001	Ath-AT1G26190.1	31.714	391	255	8	482	865	28	413	2.70e-60	218
Vvi-Vitvi01g02091_t001	Ath-AT1G24050.1	58.580	169	68	1	6	172	16	184	2.97e-66	200
Vvi-Vitvi01g02091_t001	Ath-AT1G70220.1	33.953	215	94	5	1	172	11	220	1.78e-32	115
Vvi-Vitvi01g01677_t001	Ath-AT1G24260.2	78.947	247	45	5	1	242	1	245	7.88e-129	364
Vvi-Vitvi01g01677_t001	Ath-AT3G02310.1	63.492	252	78	5	1	241	1	249	5.69e-105	303
Vvi-Vitvi01g01677_t001	Ath-AT5G15800.2	61.742	264	75	6	1	241	1	261	4.78e-100	291
Vvi-Vitvi01g01677_t001	Ath-AT2G03710.1	52.124	259	104	7	1	241	1	257	1.94e-81	244
Vvi-Vitvi01g01677_t001	Ath-AT2G45650.1	50.000	260	102	11	1	241	1	251	1.39e-68	211
Vvi-Vitvi01g04246_t001	Ath-AT1G26880.1	90.083	121	12	0	1	121	1	121	1.85e-75	219
Vvi-Vitvi01g04246_t001	Ath-AT1G69620.1	89.916	119	12	0	1	119	1	119	3.66e-74	215
Vvi-Vitvi01g04246_t001	Ath-AT3G28900.1	88.430	121	14	0	1	121	1	121	7.23e-74	214
Vvi-Vitvi01g00202_t001	Ath-AT1G68730.1	45.109	184	78	4	1	174	1	171	7.82e-42	137
Vvi-Vitvi01g00202_t001	Ath-AT5G27280.1	44.444	99	51	2	59	157	76	170	5.95e-19	80.1
Vvi-Vitvi01g02224_t001	Ath-AT3G50930.1	51.515	495	206	6	7	474	55	542	4.39e-173	499
Vvi-Vitvi01g02224_t001	Ath-AT3G50940.1	53.258	445	202	2	9	451	4	444	2.13e-172	493
Vvi-Vitvi01g02224_t001	Ath-AT2G18193.1	49.153	472	212	5	16	478	17	469	3.62e-160	463
Vvi-Vitvi01g02224_t001	Ath-AT5G17730.1	46.822	472	229	8	1	463	1	459	3.23e-153	444
Vvi-Vitvi01g02224_t001	Ath-AT2G18190.1	49.563	458	200	8	9	454	11	449	7.93e-153	444
Vvi-Vitvi01g01302_t001	Ath-AT1G13630.4	50.481	832	371	7	15	820	14	830	0.0	823
Vvi-Vitvi01g01302_t001	Ath-AT5G39710.1	29.897	582	358	6	240	819	139	672	1.25e-92	306
Vvi-Vitvi01g01302_t001	Ath-AT5G39710.1	27.328	655	425	4	170	820	136	743	7.42e-87	291
Vvi-Vitvi01g01302_t001	Ath-AT5G39710.1	29.388	490	320	3	167	630	204	693	3.32e-70	245
Vvi-Vitvi01g01302_t001	Ath-AT5G39710.1	30.077	522	322	8	102	614	260	747	2.85e-57	209
Vvi-Vitvi01g01302_t001	Ath-AT5G39710.1	23.223	211	161	1	611	820	133	343	5.57e-17	85.5
Vvi-Vitvi01g01302_t001	Ath-AT5G59900.1	26.138	857	540	11	48	820	43	890	1.22e-87	297
Vvi-Vitvi01g01302_t001	Ath-AT5G59900.1	27.737	685	467	5	115	787	224	892	3.37e-85	290
Vvi-Vitvi01g01302_t001	Ath-AT5G59900.1	25.859	553	352	7	184	684	348	894	2.87e-63	228
Vvi-Vitvi01g01302_t001	Ath-AT5G55840.1	28.252	715	495	6	120	820	117	827	2.48e-86	297
Vvi-Vitvi01g01302_t001	Ath-AT5G55840.1	24.481	723	516	5	110	820	263	967	2.12e-78	275
Vvi-Vitvi01g01302_t001	Ath-AT5G55840.1	24.429	700	482	4	167	819	372	1071	4.25e-65	236
Vvi-Vitvi01g01302_t001	Ath-AT5G01110.2	27.957	651	420	5	78	680	104	753	2.90e-85	287
Vvi-Vitvi01g01302_t001	Ath-AT5G01110.2	26.270	571	389	3	252	820	213	753	2.49e-76	263
Vvi-Vitvi01g01302_t001	Ath-AT5G01110.2	24.490	343	259	0	471	813	192	534	1.03e-37	150
Vvi-Vitvi01g00697_t001	Ath-AT1G23390.1	44.624	372	188	10	26	381	16	385	2.97e-101	305
Vvi-Vitvi01g00697_t001	Ath-AT3G24760.1	26.923	364	231	12	33	374	19	369	8.29e-23	98.6
Vvi-Vitvi01g00478_t001	Ath-AT1G70670.1	66.102	177	59	1	27	202	19	195	6.92e-86	251
Vvi-Vitvi01g00478_t001	Ath-AT1G70680.1	58.163	196	75	1	1	196	1	189	1.38e-77	230
Vvi-Vitvi01g00478_t001	Ath-AT1G23240.4	60.119	168	67	0	24	191	36	203	2.64e-73	220
Vvi-Vitvi01g00478_t001	Ath-AT2G33380.1	50.847	177	87	0	24	200	59	235	1.89e-60	188
Vvi-Vitvi01g00478_t001	Ath-AT4G26740.1	50.909	165	81	0	24	188	64	228	1.07e-51	166
Vvi-Vitvi01g00536_t003	Ath-AT1G25220.2	68.403	288	72	4	2	274	3	286	2.47e-139	393
Vvi-Vitvi01g00536_t003	Ath-AT1G24909.1	81.279	219	39	1	58	274	1	219	1.08e-136	384
Vvi-Vitvi01g00536_t003	Ath-AT1G25083.1	81.279	219	39	1	58	274	1	219	1.08e-136	384
Vvi-Vitvi01g00536_t003	Ath-AT1G25155.1	81.279	219	39	1	58	274	1	219	1.08e-136	384
Vvi-Vitvi01g00536_t003	Ath-AT5G57890.1	69.231	273	79	3	2	274	3	270	6.58e-136	384
Vvi-Vitvi01g01578_t001	Ath-AT1G67510.1	71.146	707	186	8	16	707	16	719	0.0	1013
Vvi-Vitvi01g01578_t001	Ath-AT2G01210.1	44.626	735	346	14	7	707	4	711	0.0	601
Vvi-Vitvi01g01578_t001	Ath-AT1G25320.1	43.681	728	347	12	8	707	7	699	0.0	561
Vvi-Vitvi01g01578_t001	Ath-AT1G66830.1	40.140	715	383	13	2	707	3	681	1.90e-174	514
Vvi-Vitvi01g01578_t001	Ath-AT2G42290.1	41.384	708	308	15	22	707	23	645	4.17e-156	466
Vvi-Vitvi01g04205_t001	Ath-AT5G40250.1	53.431	408	128	11	11	398	1	366	4.90e-130	378
Vvi-Vitvi01g04205_t001	Ath-AT1G23980.1	56.923	325	99	6	61	381	46	333	1.06e-107	321
Vvi-Vitvi01g04205_t001	Ath-AT2G18650.1	41.477	352	155	10	52	377	27	353	1.91e-59	198
Vvi-Vitvi01g04205_t001	Ath-AT3G48030.1	39.809	314	134	12	7	318	78	338	2.03e-54	183
Vvi-Vitvi01g04205_t001	Ath-AT4G30400.1	43.144	299	132	9	115	377	92	388	1.82e-51	179
Vvi-Vitvi01g02098_t001	Ath-AT1G70060.1	59.700	1402	434	35	32	1413	1	1291	0.0	1525
Vvi-Vitvi01g02098_t001	Ath-AT1G24190.3	60.057	1397	452	31	32	1415	1	1304	0.0	1512
Vvi-Vitvi01g02098_t001	Ath-AT5G15020.1	52.552	1450	548	30	1	1416	1	1344	0.0	1352
Vvi-Vitvi01g02098_t001	Ath-AT3G01320.1	52.814	1439	554	31	1	1408	1	1345	0.0	1343
Vvi-Vitvi01g02098_t001	Ath-AT1G59890.2	46.949	590	236	12	350	895	133	689	5.40e-145	473
Vvi-Vitvi01g02098_t001	Ath-AT1G59890.2	54.605	456	183	10	967	1415	691	1129	5.43e-132	437
Vvi-Vitvi01g02098_t001	Ath-AT1G59890.2	55.939	261	109	4	1	258	1	258	7.09e-72	263
Vvi-Vitvi01g01902_t001	Ath-AT1G15100.1	53.571	56	26	0	101	156	85	140	3.74e-16	71.6
Vvi-Vitvi01g01902_t001	Ath-AT2G01150.2	37.374	99	58	1	67	161	84	182	1.51e-15	70.9
Vvi-Vitvi01g01902_t001	Ath-AT1G23980.1	44.737	76	40	2	73	147	115	189	4.31e-14	68.6
Vvi-Vitvi01g01902_t001	Ath-AT1G80400.1	37.113	97	50	3	65	160	317	403	8.81e-13	65.1
Vvi-Vitvi01g01902_t001	Ath-AT3G61460.1	46.154	65	34	1	95	158	87	151	2.39e-12	61.6
Vvi-Vitvi01g01747_t001	Ath-AT5G23690.1	63.483	534	182	4	1	529	1	526	0.0	696
Vvi-Vitvi01g01747_t001	Ath-AT3G48830.1	62.928	526	182	5	1	525	1	514	0.0	677
Vvi-Vitvi01g01747_t001	Ath-AT1G28090.1	59.883	511	198	4	19	525	34	541	0.0	615
Vvi-Vitvi01g01747_t001	Ath-AT2G17580.1	43.361	482	231	8	68	521	58	525	8.82e-121	372
Vvi-Vitvi01g01893_t001.2.6037826a	Ath-AT1G17330.1	81.279	219	41	0	56	274	5	223	1.11e-126	358
Vvi-Vitvi01g01611_t001	Ath-AT1G68990.2	72.727	88	24	0	55	142	585	672	7.79e-40	141
Vvi-Vitvi01g01611_t001	Ath-AT5G15700.2	71.264	87	25	0	56	142	614	700	1.63e-37	134
Vvi-Vitvi01g01611_t001	Ath-AT2G24120.1	64.368	87	31	0	56	142	596	682	3.66e-35	128
Vvi-Vitvi01g01880_t001	Ath-AT1G17690.1	58.411	214	89	0	7	220	147	360	1.03e-82	261
Vvi-Vitvi01g01564_t001	Ath-AT5G63400.1	81.092	238	45	0	9	246	10	247	4.13e-149	415
Vvi-Vitvi01g01564_t001	Ath-AT5G50370.1	78.970	233	49	0	3	235	5	237	1.49e-143	401
Vvi-Vitvi01g01564_t001	Ath-AT5G35170.1	34.529	223	135	4	24	245	71	283	2.51e-38	140
Vvi-Vitvi01g01564_t001	Ath-AT5G47840.1	34.742	213	128	4	34	245	66	268	8.34e-37	130
Vvi-Vitvi01g01564_t001	Ath-AT2G37250.1	30.435	207	126	4	34	227	53	254	8.12e-27	104
Vvi-Vitvi01g01772_t001	Ath-AT1G28140.1	65.052	289	88	3	1	286	1	279	9.51e-124	354
Vvi-Vitvi01g01079_t001	Ath-AT2G03220.1	61.967	539	184	4	8	542	36	557	0.0	704
Vvi-Vitvi01g01079_t001	Ath-AT2G03210.2	55.596	545	223	8	9	542	33	569	0.0	629
Vvi-Vitvi01g01079_t001	Ath-AT1G14100.1	57.980	495	193	5	57	542	24	512	0.0	588
Vvi-Vitvi01g01079_t001	Ath-AT1G14080.1	56.790	486	193	7	68	542	54	533	0.0	563
Vvi-Vitvi01g01079_t001	Ath-AT2G15390.2	53.830	483	210	7	67	542	55	531	0.0	535
Vvi-Vitvi01g04467_t001	Ath-ATMG00480.1	83.750	160	20	2	1	157	1	157	3.83e-91	261
Vvi-Vitvi01g04467_t001	Ath-AT2G07707.1	83.750	160	20	2	1	157	1	157	3.83e-91	261
Vvi-Vitvi01g01126_t001	Ath-AT1G67120.2	64.765	298	93	3	7	296	1043	1336	7.25e-119	376
Vvi-Vitvi01g01126_t001	Ath-AT1G67120.2	38.750	160	94	2	23	179	1774	1932	6.00e-27	111
Vvi-Vitvi01g01126_t001	Ath-AT1G67120.2	33.582	134	86	3	24	156	349	480	7.09e-13	69.3
Vvi-Vitvi01g01287_t001	Ath-AT1G69010.1	53.571	336	122	5	28	355	1	310	2.18e-110	324
Vvi-Vitvi01g01287_t001	Ath-AT5G08130.8	44.737	266	114	8	61	325	274	507	2.82e-52	181
Vvi-Vitvi01g01287_t001	Ath-AT5G38860.1	39.175	291	150	5	66	354	32	297	4.01e-51	172
Vvi-Vitvi01g00423_t001	Ath-AT1G23090.1	77.440	625	138	1	17	641	1	622	0.0	993
Vvi-Vitvi01g00423_t001	Ath-AT3G15990.1	64.000	650	228	3	1	648	8	653	0.0	851
Vvi-Vitvi01g00423_t001	Ath-AT3G51895.2	56.786	641	271	3	14	651	59	696	0.0	739
Vvi-Vitvi01g00423_t001	Ath-AT4G08620.1	51.506	631	301	4	20	649	23	649	0.0	648
Vvi-Vitvi01g00423_t001	Ath-AT1G22150.1	52.782	629	288	4	16	641	27	649	0.0	646
Vvi-Vitvi01g00099_t001	Ath-AT2G34980.1	76.066	305	71	2	1	304	1	304	4.98e-142	402
Vvi-Vitvi01g04298_t001	Ath-AT4G15180.1	54.639	97	44	0	3	99	1155	1251	8.25e-31	113
Vvi-Vitvi01g00719_t001	Ath-AT1G60420.1	62.500	576	210	3	2	571	4	579	0.0	746
Vvi-Vitvi01g00719_t001	Ath-AT4G31240.2	39.305	374	223	4	173	544	17	388	1.81e-93	291
Vvi-Vitvi01g00719_t001	Ath-AT4G31240.2	36.538	364	224	6	12	372	16	375	6.88e-71	232
Vvi-Vitvi01g00915_t001	Ath-AT1G27060.1	58.915	387	143	5	3	389	6	376	1.21e-154	441
Vvi-Vitvi01g00915_t001	Ath-AT5G63860.1	30.435	368	219	10	31	388	3	343	4.44e-45	160
Vvi-Vitvi01g00915_t001	Ath-AT5G63860.1	33.217	286	171	6	12	288	87	361	1.40e-33	129
Vvi-Vitvi01g00915_t001	Ath-AT5G63860.1	31.984	247	152	4	11	251	138	374	7.45e-31	122
Vvi-Vitvi01g00915_t001	Ath-AT5G63860.1	32.394	213	123	6	13	222	192	386	3.07e-27	112
Vvi-Vitvi01g00915_t001	Ath-AT5G19420.2	31.844	358	200	10	53	388	351	686	6.88e-37	142
Vvi-Vitvi01g00915_t001	Ath-AT3G23270.2	31.156	398	228	12	13	388	222	595	9.19e-37	142
Vvi-Vitvi01g00915_t001	Ath-AT4G14368.1	30.424	401	227	12	13	388	237	610	1.84e-36	141
Vvi-Vitvi01g01993_t001	Ath-AT1G67920.1	64.615	65	22	1	7	70	3	67	2.41e-20	75.9
Vvi-Vitvi01g01993_t001	Ath-AT1G24600.1	61.818	55	18	2	19	70	18	72	6.81e-14	59.7
Vvi-Vitvi01g02274_t001	Ath-AT3G48660.1	74.286	70	18	0	1	70	1	70	2.84e-34	111
Vvi-Vitvi01g02274_t001	Ath-AT5G63500.1	72.464	69	19	0	1	69	1	69	7.45e-33	107
Vvi-Vitvi01g02274_t001	Ath-AT3G27027.1	68.182	66	21	0	2	67	3	68	1.39e-29	99.4
Vvi-Vitvi01g02274_t001	Ath-AT5G08391.1	57.971	69	29	0	1	69	1	69	3.69e-28	95.5
Vvi-Vitvi01g02274_t001	Ath-AT3G27030.1	68.182	66	21	0	1	66	1	66	2.99e-27	95.5
Vvi-Vitvi01g02274_t001	Ath-AT3G27030.1	52.174	69	33	0	1	69	74	142	3.94e-22	82.4
Vvi-Vitvi01g00893_t001	Ath-AT1G10370.1	61.261	222	85	1	1	221	1	222	3.16e-94	275
Vvi-Vitvi01g00893_t001	Ath-AT1G10360.1	59.556	225	90	1	1	224	1	225	7.27e-93	271
Vvi-Vitvi01g00893_t001	Ath-AT1G59700.1	54.783	230	101	3	5	232	6	234	7.18e-82	244
Vvi-Vitvi01g00893_t001	Ath-AT1G69930.1	52.000	225	102	1	6	230	13	231	2.72e-79	237
Vvi-Vitvi01g00893_t001	Ath-AT1G59670.1	53.738	214	97	2	5	216	6	219	1.46e-76	230
Vvi-Vitvi01g00868_t001	Ath-AT1G27190.1	67.169	597	191	3	13	608	8	600	0.0	796
Vvi-Vitvi01g00868_t001	Ath-AT1G69990.1	62.479	605	207	7	7	608	1	588	0.0	763
Vvi-Vitvi01g00868_t001	Ath-AT3G28450.1	59.701	603	223	8	13	610	16	603	0.0	725
Vvi-Vitvi01g00868_t001	Ath-AT5G48380.1	43.373	581	312	6	28	598	27	600	8.15e-169	494
Vvi-Vitvi01g00868_t001	Ath-AT1G55610.2	36.923	520	301	10	108	609	646	1156	2.01e-92	308
Vvi-Vitvi01g00868_t001	Ath-AT1G55610.2	36.792	106	65	1	88	191	362	467	2.18e-12	70.1
Vvi-Vitvi01g00868_t001	Ath-AT1G55610.2	33.058	121	78	1	79	196	304	424	5.11e-12	68.9
Vvi-Vitvi01g00868_t001	Ath-AT1G55610.2	31.677	161	94	4	81	230	255	410	3.58e-11	66.2
Vvi-Vitvi01g00868_t001	Ath-AT1G55610.2	30.588	170	85	3	50	194	382	543	5.14e-11	65.5
Vvi-Vitvi01g02113_t001	Ath-AT3G19950.3	39.080	87	47	2	156	236	234	320	1.30e-16	77.8
Vvi-Vitvi01g02113_t001	Ath-AT1G18770.1	37.234	94	46	2	155	235	11	104	2.37e-16	72.0
Vvi-Vitvi01g02113_t001	Ath-AT5G56340.1	38.272	81	50	0	158	238	227	307	3.89e-16	76.3
Vvi-Vitvi01g02113_t001	Ath-AT4G26400.1	40.000	80	48	0	156	235	207	286	2.16e-15	73.9
Vvi-Vitvi01g02113_t001	Ath-AT1G55530.2	35.000	80	52	0	156	235	189	268	1.14e-14	72.0
Vvi-Vitvi01g01013_t001	Ath-AT1G69600.1	58.586	198	63	5	72	261	29	215	1.17e-68	214
Vvi-Vitvi01g01013_t001	Ath-AT5G15210.1	48.235	255	105	6	11	258	1	235	2.39e-66	209
Vvi-Vitvi01g01013_t001	Ath-AT5G60480.1	49.479	192	75	4	70	259	33	204	1.19e-54	177
Vvi-Vitvi01g01013_t001	Ath-AT3G28920.1	49.791	239	101	4	37	261	18	251	1.12e-53	178
Vvi-Vitvi01g01013_t001	Ath-AT2G02540.1	41.126	231	119	5	70	287	83	309	4.85e-51	171
Vvi-Vitvi01g00310_t001	Ath-AT1G68370.1	82.651	415	62	3	4	416	5	411	0.0	707
Vvi-Vitvi01g00310_t001	Ath-AT1G24120.1	59.620	421	147	3	13	413	17	434	1.04e-178	504
Vvi-Vitvi01g00310_t001	Ath-AT1G59980.1	52.618	401	183	2	14	414	21	414	1.10e-148	427
Vvi-Vitvi01g00310_t001	Ath-AT3G62600.1	54.412	68	31	0	18	85	28	95	4.01e-16	79.0
Vvi-Vitvi01g00310_t001	Ath-AT3G08910.1	50.685	73	35	1	16	87	4	76	7.95e-16	77.8
Vvi-Vitvi01g01061_t001	Ath-AT1G14040.1	64.303	818	264	10	1	794	1	814	0.0	1025
Vvi-Vitvi01g01061_t001	Ath-AT2G03240.1	62.305	833	260	15	1	791	1	821	0.0	983
Vvi-Vitvi01g01061_t001	Ath-AT1G26730.1	57.769	798	286	11	1	794	1	751	0.0	919
Vvi-Vitvi01g01061_t001	Ath-AT1G35350.1	56.838	797	296	11	1	794	1	752	0.0	912
Vvi-Vitvi01g01061_t001	Ath-AT2G03260.1	57.882	812	300	12	1	784	1	798	0.0	893
Vvi-Vitvi01g00956_t001	Ath-AT2G02820.2	59.748	477	169	8	14	482	24	485	0.0	536
Vvi-Vitvi01g00956_t001	Ath-AT1G14350.2	57.872	470	146	8	14	482	19	437	0.0	523
Vvi-Vitvi01g00956_t001	Ath-AT3G27785.1	38.793	116	71	0	23	138	192	307	1.05e-24	105
Vvi-Vitvi01g00956_t001	Ath-AT5G40360.1	44.340	106	57	1	23	128	161	264	3.92e-23	100
Vvi-Vitvi01g00956_t001	Ath-AT3G09370.3	40.385	104	62	0	23	126	146	249	5.86e-23	101
Vvi-Vitvi01g02041_t001	Ath-AT1G51940.1	52.252	333	151	3	222	547	321	652	1.96e-119	366
Vvi-Vitvi01g02041_t001	Ath-AT3G21630.1	49.383	324	153	6	225	547	305	618	7.47e-92	293
Vvi-Vitvi01g02041_t001	Ath-AT3G20530.1	40.461	304	170	5	229	527	69	366	6.21e-70	229
Vvi-Vitvi01g02041_t001	Ath-AT4G02010.1	43.854	301	150	9	230	521	368	658	3.84e-67	230
Vvi-Vitvi01g02041_t001	Ath-AT5G18610.2	38.596	342	193	8	207	541	49	380	1.43e-65	221
Vvi-Vitvi01g00780_t001	Ath-AT1G70330.1	71.223	417	118	2	4	418	35	451	0.0	581
Vvi-Vitvi01g00780_t001	Ath-AT1G02630.1	49.235	392	184	3	27	418	14	390	5.94e-132	384
Vvi-Vitvi01g00780_t001	Ath-AT4G05120.1	33.168	404	241	10	33	417	19	412	3.45e-57	193
Vvi-Vitvi01g00780_t001	Ath-AT1G61630.1	30.288	416	265	7	21	417	3	412	1.57e-54	186
Vvi-Vitvi01g00780_t001	Ath-AT4G05110.2	31.605	405	246	10	33	417	19	412	5.05e-54	185
Vvi-Vitvi01g00511_t001	Ath-AT1G67970.1	43.192	426	170	13	1	413	1	367	1.05e-96	293
Vvi-Vitvi01g00511_t001	Ath-AT1G32330.1	50.000	252	115	4	7	247	31	282	2.42e-77	247
Vvi-Vitvi01g00511_t001	Ath-AT4G17750.1	49.091	275	104	6	7	269	46	296	2.30e-73	237
Vvi-Vitvi01g00511_t001	Ath-AT5G16820.2	48.333	240	117	2	11	243	25	264	1.72e-66	219
Vvi-Vitvi01g00511_t001	Ath-AT3G02990.1	48.780	246	119	4	4	243	14	258	2.03e-66	218
Vvi-Vitvi01g00187_t001	Ath-AT3G25590.1	36.730	422	192	20	1	360	1	409	2.38e-46	163
Vvi-Vitvi01g01722_t001	Ath-AT5G13180.1	61.977	263	69	6	1	244	1	251	3.23e-103	299
Vvi-Vitvi01g01722_t001	Ath-AT2G33480.1	61.111	216	61	4	1	204	1	205	6.93e-86	256
Vvi-Vitvi01g01722_t001	Ath-AT1G69490.1	55.556	189	62	6	14	190	9	187	1.89e-62	196
Vvi-Vitvi01g01722_t001	Ath-AT3G15510.1	57.831	166	61	3	18	176	21	184	9.55e-62	197
Vvi-Vitvi01g01722_t001	Ath-AT1G61110.1	58.084	167	63	3	10	170	12	177	1.11e-60	193
Vvi-Vitvi01g00825_t001	Ath-AT1G10522.1	70.455	132	38	1	60	190	48	179	1.43e-68	206
Vvi-Vitvi01g00642_t001	Ath-AT1G12990.1	82.308	390	69	0	2	391	3	392	0.0	693
Vvi-Vitvi01g00642_t001	Ath-AT1G67880.1	78.005	391	82	2	2	391	3	390	0.0	662
Vvi-Vitvi01g00642_t001	Ath-AT3G27540.1	79.265	381	79	0	13	393	8	388	0.0	662
Vvi-Vitvi01g00642_t001	Ath-AT5G14480.1	77.165	381	86	1	10	389	5	385	0.0	642
Vvi-Vitvi01g00642_t001	Ath-AT3G01620.1	75.260	384	91	3	13	394	8	389	0.0	599
Vvi-Vitvi01g00026_t002	Ath-AT1G13700.1	71.747	269	74	2	1	267	1	269	4.99e-140	394
Vvi-Vitvi01g00026_t002	Ath-AT5G24400.1	51.154	260	122	2	1	259	70	325	4.17e-90	269
Vvi-Vitvi01g00026_t002	Ath-AT3G49360.1	48.000	250	121	3	14	259	7	251	3.71e-75	229
Vvi-Vitvi01g00026_t002	Ath-AT5G24420.1	44.488	254	133	3	10	259	3	252	2.67e-70	216
Vvi-Vitvi01g00026_t002	Ath-AT5G24410.1	43.846	260	137	3	4	259	3	257	5.33e-67	208
Vvi-Vitvi01g01998_t005	Ath-AT1G68040.1	44.722	360	191	3	1	354	7	364	3.48e-115	338
Vvi-Vitvi01g01998_t005	Ath-AT1G15125.1	43.228	347	196	1	7	352	1	347	1.25e-102	306
Vvi-Vitvi01g01998_t005	Ath-AT3G44840.1	42.614	352	197	5	1	352	1	347	2.27e-95	287
Vvi-Vitvi01g01998_t005	Ath-AT5G37990.1	41.389	360	201	5	3	354	6	363	2.88e-93	282
Vvi-Vitvi01g01998_t005	Ath-AT5G38780.1	40.669	359	204	5	3	354	6	362	6.45e-89	271
Vvi-Vitvi01g00139_t001	Ath-AT1G10180.1	61.111	792	274	12	1	780	1	770	0.0	918
Vvi-Vitvi01g00139_t001	Ath-AT1G10385.1	36.827	706	417	11	20	713	39	727	7.76e-124	388
Vvi-Vitvi01g00139_t001	Ath-AT5G49830.2	35.694	692	410	10	36	712	111	782	4.37e-115	367
Vvi-Vitvi01g00157_t001	Ath-AT2G35120.1	80.892	157	28	2	1	155	1	157	1.36e-88	254
Vvi-Vitvi01g00157_t001	Ath-AT1G32470.1	58.084	167	58	1	1	155	1	167	1.07e-64	194
Vvi-Vitvi01g00157_t001	Ath-AT2G35370.1	58.434	166	58	1	1	155	1	166	2.56e-63	191
Vvi-Vitvi01g01523_t001	Ath-AT1G67690.1	63.545	694	252	1	8	700	18	711	0.0	910
Vvi-Vitvi01g01523_t001	Ath-AT5G51540.1	28.547	592	387	13	118	684	104	684	2.34e-63	223
Vvi-Vitvi01g01523_t001	Ath-AT5G65620.2	28.480	625	389	19	112	691	182	793	1.10e-58	212
Vvi-Vitvi01g01523_t001	Ath-AT5G10540.1	27.480	615	408	15	112	691	80	691	5.54e-57	205
Vvi-Vitvi01g01684_t001	Ath-AT5G14090.1	38.035	397	193	14	1	382	1	359	2.96e-61	201
Vvi-Vitvi01g02096_t001	Ath-AT3G48180.1	61.250	80	25	3	1	76	1	78	1.86e-23	84.3
Vvi-Vitvi01g02096_t001	Ath-AT1G19020.1	46.512	86	33	1	4	76	2	87	1.01e-20	77.4
Vvi-Vitvi01g00074_t001	Ath-AT2G03430.1	67.355	242	78	1	3	244	1	241	3.86e-119	339
Vvi-Vitvi01g00074_t001	Ath-AT5G66055.1	32.692	156	102	1	68	223	245	397	3.03e-19	85.5
Vvi-Vitvi01g00074_t001	Ath-AT1G07710.1	33.684	190	120	5	22	208	108	294	4.01e-19	85.5
Vvi-Vitvi01g00074_t001	Ath-AT3G04710.3	33.197	244	139	7	1	238	261	486	5.10e-19	85.5
Vvi-Vitvi01g00074_t001	Ath-AT3G04710.3	30.814	172	112	4	57	222	245	415	9.22e-13	67.0
Vvi-Vitvi01g00074_t001	Ath-AT5G02620.2	34.225	187	114	6	19	200	60	242	1.32e-17	81.3
Vvi-Vitvi01g00074_t001	Ath-AT5G02620.2	32.105	190	122	6	38	222	44	231	4.76e-16	76.6
Vvi-Vitvi01g02118_t001	Ath-AT1G18770.1	38.298	94	45	2	155	235	11	104	7.17e-18	76.3
Vvi-Vitvi01g02118_t001	Ath-AT3G19950.3	40.230	87	46	2	156	236	234	320	3.60e-17	79.3
Vvi-Vitvi01g02118_t001	Ath-AT5G56340.1	39.506	81	49	0	158	238	227	307	9.91e-17	78.2
Vvi-Vitvi01g02118_t001	Ath-AT1G55530.2	37.500	80	50	0	156	235	189	268	1.57e-15	74.3
Vvi-Vitvi01g02118_t001	Ath-AT1G18780.1	36.585	82	45	1	161	235	241	322	3.06e-15	73.2
Vvi-Vitvi01g01749_t001	Ath-AT2G33540.1	46.791	1340	512	31	22	1277	20	1242	0.0	966
Vvi-Vitvi01g01749_t001	Ath-AT5G58003.1	44.681	329	149	7	961	1275	121	430	2.19e-79	268
Vvi-Vitvi01g01749_t001	Ath-AT5G54210.1	34.231	260	150	4	929	1183	58	301	1.24e-33	132
Vvi-Vitvi01g01749_t001	Ath-AT2G04930.1	35.217	230	124	5	961	1183	65	276	1.26e-33	131
Vvi-Vitvi01g01749_t001	Ath-AT3G17550.1	32.922	243	136	6	949	1186	72	292	3.44e-30	121
Vvi-Vitvi01g00938_t001	Ath-AT1G14410.1	65.649	262	83	3	13	269	5	264	2.85e-119	341
Vvi-Vitvi01g00938_t001	Ath-AT2G02740.1	71.171	222	59	3	50	269	51	269	4.19e-116	333
Vvi-Vitvi01g00938_t001	Ath-AT1G71260.1	51.613	155	75	0	86	240	53	207	3.19e-56	180
Vvi-Vitvi01g01038_t001	Ath-AT1G69490.1	67.544	228	62	2	1	216	1	228	2.51e-112	324
Vvi-Vitvi01g01038_t001	Ath-AT1G61110.1	66.854	178	50	3	3	171	10	187	2.12e-80	245
Vvi-Vitvi01g01038_t001	Ath-AT3G15510.1	52.245	245	95	6	13	239	21	261	2.43e-80	246
Vvi-Vitvi01g01038_t001	Ath-AT3G04070.1	49.455	275	92	9	7	239	8	277	6.26e-78	240
Vvi-Vitvi01g01038_t001	Ath-AT1G77450.1	48.193	249	96	6	1	225	2	241	1.44e-72	223
Vvi-Vitvi01g00785_t001	Ath-AT1G23800.1	76.777	422	89	2	174	588	116	535	0.0	688
Vvi-Vitvi01g00785_t001	Ath-AT1G23800.1	66.667	204	38	1	1	174	207	410	3.99e-86	277
Vvi-Vitvi01g00785_t001	Ath-AT3G48000.1	74.171	422	100	2	174	588	120	539	0.0	673
Vvi-Vitvi01g00785_t001	Ath-AT3G48000.1	65.686	204	40	1	1	174	211	414	1.99e-84	273
Vvi-Vitvi01g00785_t001	Ath-AT3G24503.1	50.588	425	200	3	172	588	80	502	3.55e-147	434
Vvi-Vitvi01g00785_t001	Ath-AT3G24503.1	42.731	227	96	3	1	193	174	400	2.53e-48	175
Vvi-Vitvi01g00785_t001	Ath-AT3G48170.1	39.815	432	235	7	172	586	71	494	2.66e-95	300
Vvi-Vitvi01g00785_t001	Ath-AT3G48170.1	36.000	200	97	2	1	170	167	365	2.16e-33	133
Vvi-Vitvi01g00785_t001	Ath-AT1G74920.1	39.120	432	238	7	172	586	71	494	5.69e-90	286
Vvi-Vitvi01g00785_t001	Ath-AT1G74920.1	35.500	200	98	2	1	170	167	365	5.19e-32	129
Vvi-Vitvi01g00024_t001	Ath-AT4G30000.2	71.488	477	130	1	37	507	80	556	0.0	725
Vvi-Vitvi01g00024_t001	Ath-AT1G69190.1	69.538	476	140	5	35	506	4	478	0.0	686
Vvi-Vitvi01g00358_t001	Ath-AT1G72390.1	49.727	183	77	4	91	266	53	227	1.41e-47	186
Vvi-Vitvi01g00358_t001	Ath-AT1G72390.1	30.165	242	139	10	529	753	603	831	2.52e-16	84.3
Vvi-Vitvi01g01885_t001	Ath-AT5G23260.4	31.915	235	91	6	1	169	17	248	5.67e-20	83.6
Vvi-Vitvi01g01521_t001	Ath-AT4G15415.2	67.932	527	136	4	1	515	1	506	0.0	721
Vvi-Vitvi01g01521_t001	Ath-AT1G13460.1	77.064	436	98	1	74	509	58	491	0.0	715
Vvi-Vitvi01g01521_t001	Ath-AT3G21650.2	67.675	529	156	5	1	515	1	528	0.0	712
Vvi-Vitvi01g01521_t001	Ath-AT3G26020.4	60.213	563	134	5	1	507	1	529	0.0	635
Vvi-Vitvi01g01521_t001	Ath-AT3G26030.1	62.376	505	156	5	1	503	1	473	0.0	632
Vvi-Vitvi01g01036_t001	Ath-AT1G18720.2	60.591	203	74	3	1	199	1	201	1.15e-83	246
Vvi-Vitvi01g01036_t001	Ath-AT1G74440.1	61.111	198	73	3	1	195	1	197	8.58e-81	239
Vvi-Vitvi01g02005_t001	Ath-AT4G25570.2	42.593	216	120	1	4	215	40	255	5.09e-62	194
Vvi-Vitvi01g02005_t001	Ath-AT1G14730.1	42.273	220	127	0	1	220	3	222	1.23e-60	189
Vvi-Vitvi01g02005_t001	Ath-AT5G38630.1	40.284	211	121	1	14	219	10	220	1.61e-56	179
Vvi-Vitvi01g02005_t001	Ath-AT1G26100.1	39.048	210	113	4	17	220	13	213	5.10e-41	139
Vvi-Vitvi01g04424_t001	Ath-AT2G40030.1	49.704	169	78	3	1	166	545	709	6.74e-40	149
Vvi-Vitvi01g04027_t001	Ath-AT4G20030.1	52.672	131	61	1	10	140	12	141	6.12e-44	141
Vvi-Vitvi01g04027_t001	Ath-AT1G73530.1	41.026	78	46	0	38	115	77	154	7.57e-20	80.5
Vvi-Vitvi01g04027_t001	Ath-AT3G46020.1	41.250	80	47	0	36	115	5	84	6.67e-19	75.9
Vvi-Vitvi01g04027_t001	Ath-AT5G06210.1	36.735	98	60	1	36	131	32	129	9.82e-19	76.6
Vvi-Vitvi01g04027_t001	Ath-AT2G27330.1	33.333	90	60	0	31	120	14	103	3.10e-18	74.7
Vvi-Vitvi01g00114_t001	Ath-AT1G70190.1	62.857	210	74	2	1	207	1	209	4.64e-74	222
Vvi-Vitvi01g00114_t001	Ath-AT4G36420.1	54.795	146	64	1	64	207	35	180	3.20e-40	135
Vvi-Vitvi01g00114_t001	Ath-AT4G37660.1	48.921	139	62	2	69	207	39	168	7.76e-30	108
Vvi-Vitvi01g00114_t001	Ath-AT3G06040.1	40.268	149	81	1	59	207	47	187	7.75e-29	106
Vvi-Vitvi01g00114_t001	Ath-AT2G03130.1	65.169	89	25	1	118	206	9	91	5.83e-21	83.6
Vvi-Vitvi01g00672_t001	Ath-AT1G70560.1	58.011	362	146	3	41	397	24	384	5.78e-156	445
Vvi-Vitvi01g00672_t001	Ath-AT1G23320.1	53.867	362	165	2	38	398	22	382	1.23e-141	409
Vvi-Vitvi01g00672_t001	Ath-AT4G24670.1	52.381	357	168	2	41	395	78	434	1.24e-131	385
Vvi-Vitvi01g00672_t001	Ath-AT1G34040.1	39.718	355	200	5	47	393	95	443	5.17e-84	263
Vvi-Vitvi01g00672_t001	Ath-AT1G34060.1	36.389	360	212	6	47	396	96	448	2.47e-81	257
Vvi-Vitvi01g00730_t001	Ath-AT5G14720.1	80.442	317	59	1	1	314	1	317	0.0	561
Vvi-Vitvi01g00730_t001	Ath-AT1G70430.3	70.625	320	83	1	5	324	5	313	8.87e-170	488
Vvi-Vitvi01g00730_t001	Ath-AT1G79640.1	66.975	324	104	1	4	324	1	324	5.21e-169	488
Vvi-Vitvi01g00730_t001	Ath-AT4G24100.4	66.771	319	103	1	9	324	42	360	6.76e-157	459
Vvi-Vitvi01g00730_t001	Ath-AT4G10730.1	57.908	392	144	7	9	390	40	420	3.90e-156	456
Vvi-Vitvi01g04336_t001	Ath-AT3G25570.2	72.425	301	80	3	3	300	1	301	4.47e-155	437
Vvi-Vitvi01g04336_t001	Ath-AT3G02470.4	70.408	294	86	1	3	295	1	294	3.73e-153	433
Vvi-Vitvi01g04336_t001	Ath-AT5G15950.1	68.707	294	92	0	3	296	1	294	5.36e-151	427
Vvi-Vitvi01g04336_t001	Ath-AT5G18930.1	48.639	294	136	7	9	290	5	295	1.18e-82	253
Vvi-Vitvi01g04336_t001	Ath-AT3G17717.1	50.893	112	53	2	181	291	17	127	5.63e-32	115
Vvi-Vitvi01g00428_t001	Ath-AT1G23110.1	73.200	250	65	2	1	249	1	249	5.27e-136	382
Vvi-Vitvi01g00428_t001	Ath-AT1G70900.1	72.000	250	64	2	1	249	1	245	1.36e-132	373
Vvi-Vitvi01g00245_t001	Ath-AT1G13270.1	74.000	350	85	3	20	367	23	368	0.0	527
Vvi-Vitvi01g00245_t001	Ath-AT3G25740.1	65.988	344	105	5	27	366	6	341	5.00e-157	444
Vvi-Vitvi01g00245_t001	Ath-AT4G37040.1	62.783	309	112	2	59	367	44	349	3.55e-138	397
Vvi-Vitvi01g00245_t001	Ath-AT2G45240.1	49.296	284	138	3	89	366	100	383	3.16e-91	279
Vvi-Vitvi01g04183_t001	Ath-AT1G23540.1	64.990	477	151	5	179	644	247	718	0.0	637
Vvi-Vitvi01g04183_t001	Ath-AT1G70460.1	65.401	474	155	7	173	639	230	701	0.0	637
Vvi-Vitvi01g04183_t001	Ath-AT1G10620.1	60.554	469	161	9	179	642	263	712	0.0	559
Vvi-Vitvi01g04183_t001	Ath-AT1G68690.2	55.921	456	176	8	173	625	275	708	6.16e-177	519
Vvi-Vitvi01g04183_t001	Ath-AT1G70450.1	70.060	334	90	3	270	597	26	355	5.51e-168	485
Vvi-Vitvi01g01742_t001	Ath-AT3G48800.1	43.396	318	127	9	1	304	1	279	2.01e-55	181
Vvi-Vitvi01g01742_t001	Ath-AT5G23680.1	37.168	339	135	9	1	304	1	296	6.01e-43	149
Vvi-Vitvi01g00092_t001	Ath-AT5G44740.2	61.756	672	192	9	1	629	1	650	0.0	803
Vvi-Vitvi01g00092_t001	Ath-AT1G49980.1	28.926	363	169	11	11	362	102	386	7.89e-29	122
Vvi-Vitvi01g00092_t001	Ath-AT5G44750.2	27.128	376	201	10	14	383	375	683	5.13e-25	111
Vvi-Vitvi01g04384_t001	Ath-AT5G40780.1	63.844	437	103	2	2	383	9	445	0.0	570
Vvi-Vitvi01g04384_t001	Ath-AT1G24400.1	65.574	427	94	1	10	383	14	440	0.0	541
Vvi-Vitvi01g04384_t001	Ath-AT1G48640.1	61.697	436	113	2	1	383	18	452	0.0	533
Vvi-Vitvi01g04384_t001	Ath-AT1G67640.1	64.318	440	100	3	1	383	1	440	0.0	521
Vvi-Vitvi01g04384_t001	Ath-AT1G61270.1	53.521	426	143	2	4	374	13	438	6.38e-158	451
Vvi-Vitvi01g01018_t001	Ath-AT2G02970.1	55.755	556	207	9	1	519	1	554	0.0	599
Vvi-Vitvi01g01018_t001	Ath-AT1G14230.1	53.926	484	192	7	1	457	1	480	0.0	521
Vvi-Vitvi01g01018_t001	Ath-AT1G14250.1	53.320	482	179	10	12	457	1	472	6.13e-175	501
Vvi-Vitvi01g01018_t001	Ath-AT1G14240.2	52.119	472	197	10	9	457	3	468	4.43e-164	474
Vvi-Vitvi01g01018_t001	Ath-AT4G19180.1	27.160	486	293	13	21	461	99	568	6.87e-42	159
Vvi-Vitvi01g01724_t002	Ath-AT5G50850.1	84.530	362	54	1	1	360	1	362	0.0	632
Vvi-Vitvi01g01724_t002	Ath-AT1G30120.1	40.909	330	191	1	28	357	80	405	3.25e-88	271
Vvi-Vitvi01g01724_t002	Ath-AT2G34590.1	41.768	328	183	2	32	357	84	405	1.38e-87	270
Vvi-Vitvi01g01724_t002	Ath-AT1G55510.1	35.211	355	218	5	1	354	4	347	5.58e-67	215
Vvi-Vitvi01g01724_t002	Ath-AT3G13450.1	34.835	333	210	4	23	354	27	353	1.27e-65	211
Vvi-Vitvi01g00293_t001	Ath-AT3G25920.1	70.543	258	68	3	1	250	1	258	2.30e-124	354
Vvi-Vitvi01g00293_t001	Ath-AT5G64670.1	38.514	148	74	7	85	225	75	212	1.66e-14	71.2
Vvi-Vitvi01g00132_t001	Ath-AT1G31160.1	80.282	142	28	0	60	201	47	188	3.04e-75	224
Vvi-Vitvi01g00132_t001	Ath-AT3G56490.1	66.667	135	43	1	67	201	16	148	7.78e-65	196
Vvi-Vitvi01g02023_t002	Ath-AT5G40580.1	83.636	275	44	1	1	274	1	275	2.64e-176	486
Vvi-Vitvi01g02023_t002	Ath-AT3G27430.2	83.212	274	46	0	1	274	1	274	7.37e-176	485
Vvi-Vitvi01g02023_t002	Ath-AT4G31300.2	33.152	184	117	3	39	218	12	193	3.01e-26	102
Vvi-Vitvi01g02023_t002	Ath-AT3G26340.1	31.034	203	136	3	15	214	32	233	8.17e-19	83.6
Vvi-Vitvi01g02023_t002	Ath-AT1G13060.2	27.928	222	132	4	15	209	32	252	2.55e-13	68.2
Vvi-Vitvi01g00227_t001	Ath-AT1G25682.1	74.204	314	78	2	1	314	1	311	1.32e-172	480
Vvi-Vitvi01g00227_t001	Ath-AT1G25988.1	74.359	78	20	0	103	180	27	104	2.51e-35	125
Vvi-Vitvi01g00227_t001	Ath-AT1G17130.2	26.829	205	124	5	11	203	8	198	1.98e-16	78.2
Vvi-Vitvi01g00227_t001	Ath-AT2G32050.1	33.028	109	59	2	11	117	8	104	7.21e-11	61.2
Vvi-Vitvi01g01812_t001	Ath-AT2G19640.2	57.576	396	145	10	13	395	12	397	1.52e-139	403
Vvi-Vitvi01g01812_t001	Ath-AT5G06620.1	33.077	130	69	3	177	295	200	322	2.58e-12	67.0
Vvi-Vitvi01g00712_t001	Ath-AT1G60490.1	85.067	817	119	3	4	819	1	815	0.0	1434
Vvi-Vitvi01g00712_t001	Ath-AT1G49340.1	27.528	534	337	18	284	791	1491	2000	5.89e-39	156
Vvi-Vitvi01g00712_t001	Ath-AT5G64070.1	34.043	235	138	7	565	787	861	1090	2.01e-28	122
Vvi-Vitvi01g00712_t001	Ath-AT5G09350.1	34.335	233	140	6	565	787	856	1085	2.46e-28	122
Vvi-Vitvi01g00712_t001	Ath-AT1G51040.1	29.392	296	178	10	521	798	222	504	3.27e-21	97.8
Vvi-Vitvi01g00649_t001	Ath-AT1G70620.3	33.596	887	401	33	93	956	85	806	9.01e-78	275
Vvi-Vitvi01g04135_t001	Ath-AT3G48000.1	63.787	544	141	4	1	493	1	539	0.0	704
Vvi-Vitvi01g04135_t001	Ath-AT1G23800.1	66.667	507	118	3	38	493	29	535	0.0	693
Vvi-Vitvi01g04135_t001	Ath-AT3G24503.1	45.679	486	213	2	59	493	17	502	1.28e-152	444
Vvi-Vitvi01g04135_t001	Ath-AT3G48170.1	35.664	429	241	5	96	491	68	494	6.37e-84	268
Vvi-Vitvi01g04135_t001	Ath-AT1G74920.1	36.019	422	237	5	102	491	74	494	1.97e-82	263
Vvi-Vitvi01g01790_t001	Ath-AT5G13390.2	73.652	1131	285	9	1	1122	1	1127	0.0	1620
Vvi-Vitvi01g00315_t001	Ath-AT1G10880.1	52.657	414	164	3	14	424	1	385	1.04e-149	430
Vvi-Vitvi01g00315_t001	Ath-AT5G11730.1	61.462	301	116	0	125	425	86	386	4.37e-138	400
Vvi-Vitvi01g00315_t001	Ath-AT3G21310.1	57.468	308	130	1	119	425	76	383	1.02e-133	389
Vvi-Vitvi01g00315_t001	Ath-AT5G25970.2	58.784	296	122	0	128	423	90	385	3.02e-133	388
Vvi-Vitvi01g00315_t001	Ath-AT1G10280.1	55.340	309	137	1	118	425	104	412	2.43e-129	379
Vvi-Vitvi01g01837_t003	Ath-AT1G69170.1	37.871	404	172	13	165	564	78	406	1.51e-61	208
Vvi-Vitvi01g01837_t003	Ath-AT5G43270.1	67.778	90	28	1	215	303	165	254	3.52e-37	142
Vvi-Vitvi01g01837_t003	Ath-AT1G27370.5	61.053	95	37	0	200	294	157	251	4.72e-36	138
Vvi-Vitvi01g01837_t003	Ath-AT2G42200.1	76.923	78	18	0	217	294	72	149	2.72e-35	136
Vvi-Vitvi01g01837_t003	Ath-AT5G50570.2	41.702	235	110	10	215	439	97	314	4.39e-35	135
Vvi-Vitvi01g01280_t001	Ath-AT1G69370.1	68.613	274	84	2	45	317	45	317	8.28e-137	390
Vvi-Vitvi01g01280_t001	Ath-AT3G29200.1	59.937	317	118	2	7	317	28	341	1.49e-129	372
Vvi-Vitvi01g01280_t001	Ath-AT5G10870.1	54.118	255	115	2	64	317	13	266	7.70e-94	279
Vvi-Vitvi01g00737_t001	Ath-AT5G14750.1	50.962	208	85	4	2	209	11	201	1.49e-64	198
Vvi-Vitvi01g00737_t001	Ath-AT5G40330.1	77.273	110	25	0	4	113	9	118	9.02e-60	186
Vvi-Vitvi01g00737_t001	Ath-AT3G27920.1	76.364	110	26	0	2	111	9	118	2.01e-56	178
Vvi-Vitvi01g00737_t001	Ath-AT5G52600.1	55.469	128	57	0	2	129	7	134	4.21e-48	156
Vvi-Vitvi01g00737_t001	Ath-AT1G22640.1	64.078	103	37	0	9	111	14	116	3.47e-46	153
Vvi-Vitvi01g01503_t001	Ath-AT1G24440.1	67.323	254	79	2	4	255	1	252	6.51e-124	352
Vvi-Vitvi01g01503_t001	Ath-AT1G13195.1	63.636	242	85	2	13	252	16	256	2.47e-116	333
Vvi-Vitvi01g01503_t001	Ath-AT5G01520.1	49.345	229	112	1	10	238	2	226	1.43e-79	239
Vvi-Vitvi01g01503_t001	Ath-AT3G47160.2	47.012	251	117	2	8	246	1	247	5.64e-78	236
Vvi-Vitvi01g01503_t001	Ath-AT5G58787.1	47.280	239	119	2	8	246	1	232	1.02e-74	227
Vvi-Vitvi01g00800_t001	Ath-AT5G26830.1	77.232	672	153	0	14	685	37	708	0.0	1105
Vvi-Vitvi01g00800_t001	Ath-AT2G04842.1	40.569	562	318	12	124	676	84	638	1.09e-139	423
Vvi-Vitvi01g00800_t001	Ath-AT1G17960.1	65.172	290	96	2	400	685	169	457	1.81e-128	387
Vvi-Vitvi01g00800_t001	Ath-AT1G17960.1	67.470	166	52	2	12	175	3	168	4.95e-72	240
Vvi-Vitvi01g00800_t001	Ath-AT1G18130.1	66.447	152	47	1	534	685	17	164	7.16e-62	203
Vvi-Vitvi01g00898_t001	Ath-AT1G27150.1	62.393	468	175	1	1	467	1	468	0.0	617
Vvi-Vitvi01g00898_t001	Ath-AT1G27110.1	58.936	470	191	2	1	468	12	481	0.0	556
Vvi-Vitvi01g00403_t001	Ath-AT2G01340.1	51.709	234	93	5	1	232	1	216	4.26e-63	195
Vvi-Vitvi01g00403_t001	Ath-AT1G71015.2	52.736	201	74	3	1	201	1	180	9.81e-57	178
Vvi-Vitvi01g00403_t001	Ath-AT1G66480.1	53.107	177	70	5	1	166	1	175	1.03e-49	161
Vvi-Vitvi01g00403_t001	Ath-AT5G37840.1	44.595	222	99	11	1	218	1	202	3.74e-45	149
Vvi-Vitvi01g00180_t001	Ath-AT1G65730.1	72.780	687	183	2	31	713	1	687	0.0	1055
Vvi-Vitvi01g00180_t001	Ath-AT3G17650.1	67.270	718	210	5	5	711	7	710	0.0	965
Vvi-Vitvi01g00180_t001	Ath-AT1G48370.1	70.254	669	188	2	53	712	55	721	0.0	949
Vvi-Vitvi01g00180_t001	Ath-AT3G27020.1	57.895	646	256	6	63	698	31	670	0.0	773
Vvi-Vitvi01g00180_t001	Ath-AT5G53550.2	55.178	676	288	7	30	699	3	669	0.0	762
Vvi-Vitvi01g00933_t001	Ath-AT3G01270.1	54.352	471	175	5	11	444	9	476	0.0	521
Vvi-Vitvi01g00933_t001	Ath-AT5G15110.1	54.230	461	174	4	11	437	9	466	0.0	520
Vvi-Vitvi01g00933_t001	Ath-AT1G14420.1	54.305	453	186	5	9	444	12	460	8.54e-179	507
Vvi-Vitvi01g00933_t001	Ath-AT2G02720.1	53.846	455	188	5	8	444	6	456	1.65e-176	501
Vvi-Vitvi01g00933_t001	Ath-AT4G13710.1	61.125	391	144	4	54	444	89	471	7.00e-172	490
Vvi-Vitvi01g00595_t001	Ath-AT1G13190.1	49.923	649	231	21	12	646	3	571	4.36e-161	474
Vvi-Vitvi01g00595_t001	Ath-AT5G55670.1	43.885	556	211	22	174	651	179	711	2.52e-96	311
Vvi-Vitvi01g00617_t001	Ath-AT3G26300.1	54.527	497	223	2	7	502	3	497	0.0	575
Vvi-Vitvi01g00617_t001	Ath-AT3G26310.1	55.375	493	216	4	8	499	4	493	0.0	565
Vvi-Vitvi01g00617_t001	Ath-AT3G26320.1	54.968	473	211	1	30	502	27	497	0.0	559
Vvi-Vitvi01g00617_t001	Ath-AT5G57260.1	55.720	472	205	2	33	501	29	499	0.0	557
Vvi-Vitvi01g00617_t001	Ath-AT3G26330.1	54.968	473	211	1	30	502	27	497	0.0	553
Vvi-Vitvi01g00065_t001	Ath-AT3G02090.2	65.302	513	148	2	1	493	1	503	0.0	702
Vvi-Vitvi01g00065_t001	Ath-AT1G51980.1	28.689	488	314	16	34	510	32	496	5.88e-50	178
Vvi-Vitvi01g00065_t001	Ath-AT3G16480.1	27.434	452	302	12	73	515	63	497	9.84e-46	167
Vvi-Vitvi01g01792_t001	Ath-AT3G61110.1	94.253	87	5	0	1	87	1	87	1.47e-58	173
Vvi-Vitvi01g01792_t001	Ath-AT2G45710.1	90.476	84	8	0	1	84	1	84	1.27e-54	163
Vvi-Vitvi01g01792_t001	Ath-AT5G47930.1	91.667	84	7	0	1	84	1	84	3.73e-54	162
Vvi-Vitvi01g01792_t001	Ath-AT3G61111.1	79.310	87	18	0	1	87	1	87	1.47e-47	145
Vvi-Vitvi01g00150_t001	Ath-AT4G19890.1	65.692	650	223	0	60	709	53	702	0.0	911
Vvi-Vitvi01g00150_t001	Ath-AT4G11690.1	33.925	451	296	2	158	608	98	546	5.32e-89	289
Vvi-Vitvi01g00150_t001	Ath-AT4G11690.1	30.416	457	278	4	264	681	99	554	2.45e-68	234
Vvi-Vitvi01g00150_t001	Ath-AT4G11690.1	32.063	315	212	2	153	466	231	544	6.15e-48	177
Vvi-Vitvi01g00150_t001	Ath-AT4G11690.1	25.059	427	238	9	355	702	84	507	6.27e-39	151
Vvi-Vitvi01g00150_t001	Ath-AT4G11690.1	28.994	169	120	0	160	328	379	547	9.64e-17	83.6
Vvi-Vitvi01g00150_t001	Ath-AT5G39710.1	32.302	517	331	4	156	671	136	634	7.10e-89	293
Vvi-Vitvi01g00150_t001	Ath-AT5G39710.1	28.306	484	296	4	160	593	211	693	2.45e-69	241
Vvi-Vitvi01g00150_t001	Ath-AT5G39710.1	28.883	412	252	5	130	504	337	744	3.34e-48	181
Vvi-Vitvi01g00150_t001	Ath-AT1G05670.1	31.064	470	323	1	169	638	226	694	5.87e-79	267
Vvi-Vitvi01g00150_t001	Ath-AT1G05670.1	30.909	440	303	1	168	607	260	698	2.10e-76	260
Vvi-Vitvi01g00150_t001	Ath-AT1G05670.1	31.566	415	283	1	160	574	287	700	6.93e-69	239
Vvi-Vitvi01g00150_t001	Ath-AT1G05670.1	29.867	375	262	1	169	543	331	704	3.10e-63	224
Vvi-Vitvi01g00150_t001	Ath-AT1G05670.1	27.794	349	251	1	156	504	353	700	2.20e-46	176
Vvi-Vitvi01g00150_t001	Ath-AT1G05670.1	27.297	370	232	6	309	675	156	491	6.01e-38	150
Vvi-Vitvi01g00150_t001	Ath-AT1G05670.1	26.014	296	218	1	148	443	415	709	5.88e-32	132
Vvi-Vitvi01g00150_t001	Ath-AT5G65560.3	29.140	628	420	7	47	662	47	661	2.33e-78	268
Vvi-Vitvi01g00150_t001	Ath-AT5G65560.3	29.457	516	340	5	169	662	303	816	9.64e-70	244
Vvi-Vitvi01g00150_t001	Ath-AT5G65560.3	28.513	491	295	5	172	608	341	829	3.65e-62	223
Vvi-Vitvi01g00150_t001	Ath-AT5G65560.3	26.337	505	306	6	160	605	399	896	1.03e-53	199
Vvi-Vitvi01g00150_t001	Ath-AT5G65560.3	26.190	336	230	1	160	477	573	908	6.11e-27	117
Vvi-Vitvi01g00150_t001	Ath-AT5G65560.3	23.684	190	139	3	151	338	725	910	1.78e-11	67.4
Vvi-Vitvi01g00234_t001	Ath-AT1G75290.2	36.538	312	193	3	6	314	28	337	3.38e-74	232
Vvi-Vitvi01g00234_t001	Ath-AT1G75280.1	38.636	308	183	4	10	314	5	309	5.93e-73	228
Vvi-Vitvi01g00234_t001	Ath-AT4G39230.1	36.570	309	193	2	8	315	2	308	7.49e-70	220
Vvi-Vitvi01g00234_t001	Ath-AT1G75300.1	33.231	325	193	5	8	314	3	321	4.87e-68	216
Vvi-Vitvi01g00234_t001	Ath-AT4G34540.1	35.000	300	189	2	10	309	7	300	9.00e-65	207
Vvi-Vitvi01g01645_t001	Ath-AT5G11860.3	72.930	314	76	2	192	504	1	306	4.65e-157	448
Vvi-Vitvi01g01645_t001	Ath-AT5G46410.2	56.109	221	90	2	266	483	240	456	9.47e-78	250
Vvi-Vitvi01g01645_t001	Ath-AT4G18140.2	53.670	218	96	2	270	484	227	442	1.62e-74	241
Vvi-Vitvi01g01645_t001	Ath-AT1G29780.1	42.331	163	91	3	312	472	51	212	1.59e-34	129
Vvi-Vitvi01g01645_t001	Ath-AT1G29770.1	38.000	200	110	4	286	472	68	266	5.31e-34	129
Vvi-Vitvi01g01713_t001	Ath-AT4G29210.1	58.182	110	46	0	15	124	81	190	1.12e-33	122
Vvi-Vitvi01g01713_t001	Ath-AT4G39650.1	48.182	110	56	1	15	124	38	146	1.86e-26	102
Vvi-Vitvi01g01713_t001	Ath-AT4G39640.1	47.500	120	62	1	5	124	24	142	1.11e-24	97.1
Vvi-Vitvi01g00516_t002	Ath-AT1G80910.1	69.884	518	134	6	1	516	1	498	0.0	732
Vvi-Vitvi01g00516_t002	Ath-AT1G16020.1	67.115	520	146	5	11	516	8	516	0.0	712
Vvi-Vitvi01g01476_t001	Ath-AT2G02100.1	73.077	78	21	0	1	78	1	78	3.85e-37	119
Vvi-Vitvi01g01476_t001	Ath-AT2G02130.1	66.667	78	26	0	1	78	1	78	4.68e-33	108
Vvi-Vitvi01g01476_t001	Ath-AT2G02120.1	64.103	78	28	0	1	78	1	78	1.56e-32	107
Vvi-Vitvi01g01476_t001	Ath-AT1G61070.1	57.692	78	32	1	1	78	1	77	8.37e-26	90.1
Vvi-Vitvi01g01476_t001	Ath-AT2G02140.1	51.282	78	34	2	1	78	1	74	2.43e-21	79.0
Vvi-Vitvi01g00832_t001	Ath-AT1G60010.1	59.016	183	59	4	1	176	1	174	8.10e-65	196
Vvi-Vitvi01g00832_t001	Ath-AT1G10530.1	51.351	185	63	4	1	176	1	167	6.04e-54	168
Vvi-Vitvi01g00832_t001	Ath-AT5G50090.1	48.571	175	73	2	1	175	1	158	5.60e-46	147
Vvi-Vitvi01g00832_t001	Ath-AT5G62900.1	43.575	179	81	3	1	176	1	162	1.13e-41	137
Vvi-Vitvi01g00832_t001	Ath-AT5G67620.1	31.183	186	112	4	1	175	1	181	2.86e-29	105
Vvi-Vitvi01g00335_t001	Ath-AT2G01210.1	70.972	720	199	6	1	714	2	717	0.0	1040
Vvi-Vitvi01g00335_t001	Ath-AT1G25320.1	65.590	712	224	9	4	710	6	701	0.0	930
Vvi-Vitvi01g00335_t001	Ath-AT1G66830.1	51.532	718	300	10	4	711	5	684	0.0	693
Vvi-Vitvi01g00335_t001	Ath-AT1G67510.1	45.090	723	338	13	20	708	22	719	0.0	575
Vvi-Vitvi01g00335_t001	Ath-AT4G37250.1	38.802	768	387	20	4	708	5	752	1.47e-151	458
Vvi-Vitvi01g01488_t001	Ath-AT2G02090.1	73.142	767	165	5	1	729	1	764	0.0	1144
Vvi-Vitvi01g01488_t001	Ath-AT2G13370.2	36.822	535	260	12	177	702	624	1089	4.83e-85	294
Vvi-Vitvi01g01488_t001	Ath-AT5G19310.1	34.039	567	276	13	178	725	386	873	1.87e-79	274
Vvi-Vitvi01g01488_t001	Ath-AT3G06010.1	34.211	570	272	14	178	725	403	891	2.38e-79	275
Vvi-Vitvi01g01488_t001	Ath-AT5G44800.1	33.397	527	273	9	181	697	692	1150	1.22e-75	266
Vvi-Vitvi01g00166_t002	Ath-AT5G23140.1	83.333	222	35	1	20	239	20	241	7.46e-144	401
Vvi-Vitvi01g00166_t002	Ath-AT1G02560.1	51.705	176	85	0	42	217	110	285	3.80e-61	193
Vvi-Vitvi01g00166_t002	Ath-AT5G45390.1	45.902	183	98	1	36	218	70	251	2.76e-52	171
Vvi-Vitvi01g00166_t002	Ath-AT1G66670.1	43.931	173	97	0	46	218	85	257	3.04e-51	168
Vvi-Vitvi01g00166_t002	Ath-ATCG00670.1	36.571	175	110	1	46	219	22	196	1.12e-43	145
Vvi-Vitvi01g04115_t001	Ath-AT1G70840.1	50.735	136	65	1	3	136	20	155	1.48e-43	140
Vvi-Vitvi01g04115_t001	Ath-AT1G70830.1	48.571	140	66	2	3	136	22	161	6.82e-42	141
Vvi-Vitvi01g04115_t001	Ath-AT1G70830.1	46.429	140	69	2	3	136	184	323	2.97e-39	134
Vvi-Vitvi01g04115_t001	Ath-AT1G70850.3	48.571	140	66	2	3	136	9	148	1.38e-41	139
Vvi-Vitvi01g04115_t001	Ath-AT1G70850.3	50.000	116	56	1	13	126	175	290	3.32e-37	128
Vvi-Vitvi01g04115_t001	Ath-AT5G28010.1	44.526	137	74	1	2	136	14	150	6.15e-39	128
Vvi-Vitvi01g04115_t001	Ath-AT1G70890.1	46.099	141	70	3	2	136	6	146	6.11e-38	125
Vvi-Vitvi01g00094_t001	Ath-AT1G66370.1	62.903	124	46	0	12	135	4	127	2.90e-52	168
Vvi-Vitvi01g00094_t001	Ath-AT5G14750.1	46.552	174	78	2	1	164	1	169	3.00e-49	159
Vvi-Vitvi01g00094_t001	Ath-AT5G40330.1	54.483	145	56	2	17	151	13	157	3.48e-49	159
Vvi-Vitvi01g00094_t001	Ath-AT5G52600.1	48.077	156	69	2	14	165	10	157	6.53e-47	153
Vvi-Vitvi01g00094_t001	Ath-AT3G27920.1	55.303	132	54	2	1	129	1	130	1.09e-46	154
Vvi-Vitvi01g04363_t001	Ath-AT1G65810.1	39.702	1073	547	21	14	1061	22	1019	0.0	678
Vvi-Vitvi01g04363_t001	Ath-AT1G65780.1	38.606	1119	576	23	14	1101	11	1049	0.0	659
Vvi-Vitvi01g04363_t001	Ath-AT5G37150.1	38.776	882	448	19	12	875	7	814	2.98e-178	570
Vvi-Vitvi01g04363_t001	Ath-AT5G37140.1	43.838	714	349	17	183	883	6	680	3.48e-165	528
Vvi-Vitvi01g04363_t001	Ath-AT4G05540.1	43.867	693	342	17	168	846	30	689	6.88e-164	524
Vvi-Vitvi01g04216_t001	Ath-AT5G13050.1	51.531	196	87	3	14	209	57	244	4.12e-50	163
Vvi-Vitvi01g04435_t001	Ath-AT5G53340.1	49.254	67	31	1	3	66	73	139	1.77e-12	59.7
Vvi-Vitvi01g01814_t001	Ath-AT1G26910.1	88.235	221	26	0	1	221	1	221	6.29e-148	410
Vvi-Vitvi01g01814_t001	Ath-AT1G14320.1	89.352	216	23	0	1	216	1	216	3.96e-146	405
Vvi-Vitvi01g01814_t001	Ath-AT1G66580.1	86.878	221	29	0	1	221	1	221	6.73e-144	400
Vvi-Vitvi01g00714_t001	Ath-AT1G60470.1	81.210	314	58	1	25	337	22	335	0.0	547
Vvi-Vitvi01g00714_t001	Ath-AT2G47180.1	74.493	345	80	4	1	337	1	345	0.0	519
Vvi-Vitvi01g00714_t001	Ath-AT1G56600.1	71.827	323	82	3	21	337	17	336	6.23e-177	493
Vvi-Vitvi01g00714_t001	Ath-AT1G09350.1	76.307	287	67	1	17	302	7	293	4.24e-171	478
Vvi-Vitvi01g00714_t001	Ath-AT1G60450.1	67.847	339	101	3	1	337	1	333	2.15e-169	474
Vvi-Vitvi01g00836_t001	Ath-AT3G05680.2	55.372	2243	885	31	1	2231	1	2139	0.0	2244
Vvi-Vitvi01g01939_t001	Ath-AT1G68480.1	45.734	293	97	16	30	305	2	249	3.02e-50	166
Vvi-Vitvi01g01939_t001	Ath-AT1G13400.1	41.704	223	100	9	32	245	5	206	8.06e-33	120
Vvi-Vitvi01g00137_t001	Ath-AT5G18820.1	74.868	569	140	2	14	581	6	572	0.0	830
Vvi-Vitvi01g00137_t001	Ath-AT2G28000.1	67.850	535	172	0	32	566	35	569	0.0	741
Vvi-Vitvi01g00137_t001	Ath-AT5G56500.2	48.727	550	269	6	31	576	45	585	1.12e-174	507
Vvi-Vitvi01g00137_t001	Ath-AT1G55490.1	47.826	552	277	6	24	570	39	584	2.53e-174	506
Vvi-Vitvi01g00137_t001	Ath-AT3G13470.1	48.544	515	262	3	58	570	67	580	3.51e-169	493
Vvi-Vitvi01g00376_t001	Ath-AT1G15130.1	71.922	869	218	8	6	872	2	846	0.0	1195
Vvi-Vitvi01g01855_t001	Ath-AT1G30900.1	72.033	615	169	2	12	626	10	621	0.0	972
Vvi-Vitvi01g01855_t001	Ath-AT4G20110.2	70.095	632	177	5	1	628	3	626	0.0	944
Vvi-Vitvi01g01855_t001	Ath-AT2G34940.1	63.770	610	216	4	12	620	10	615	0.0	850
Vvi-Vitvi01g01855_t001	Ath-AT2G14740.1	63.322	608	213	5	28	629	24	627	0.0	832
Vvi-Vitvi01g01855_t001	Ath-AT2G14720.2	63.682	603	206	5	28	618	24	625	0.0	830
Vvi-Vitvi01g04291_t001	Ath-AT5G46630.2	85.000	40	6	0	123	162	133	172	4.92e-16	73.9
Vvi-Vitvi01g00613_t001	Ath-AT1G13120.1	43.917	674	305	16	1	663	1	612	4.40e-168	494
Vvi-Vitvi01g00613_t001	Ath-AT4G05523.1	40.887	203	103	5	10	212	9	194	1.25e-33	128
Vvi-Vitvi01g00162_t001	Ath-AT5G23190.1	75.000	524	126	2	21	540	26	548	0.0	823
Vvi-Vitvi01g00162_t001	Ath-AT5G08250.2	70.943	530	138	5	20	540	26	548	0.0	787
Vvi-Vitvi01g00162_t001	Ath-AT1G24540.1	47.535	507	254	5	31	529	15	517	6.72e-174	501
Vvi-Vitvi01g00162_t001	Ath-AT3G26125.1	46.774	496	246	6	56	536	44	536	2.78e-164	477
Vvi-Vitvi01g00162_t001	Ath-AT1G13140.1	45.382	498	264	5	37	529	27	521	1.98e-160	467
Vvi-Vitvi01g01165_t004	Ath-AT4G20260.4	59.322	177	62	3	1	167	1	177	3.57e-53	169
Vvi-Vitvi01g00735_t001	Ath-AT1G70410.2	65.343	277	94	2	1	275	1	277	7.70e-133	377
Vvi-Vitvi01g00735_t001	Ath-AT5G14740.1	71.206	257	71	1	20	273	71	327	2.53e-132	377
Vvi-Vitvi01g00735_t001	Ath-AT3G01500.2	70.428	257	73	1	19	272	75	331	3.79e-130	372
Vvi-Vitvi01g00735_t001	Ath-AT1G23730.2	66.798	253	83	1	22	273	1	253	1.87e-126	360
Vvi-Vitvi01g00735_t001	Ath-AT4G33580.2	44.105	229	122	4	44	268	53	279	1.05e-59	191
Vvi-Vitvi01g00238_t001	Ath-AT1G68830.1	79.636	550	110	1	27	574	14	563	0.0	898
Vvi-Vitvi01g00238_t001	Ath-AT5G01920.2	42.079	404	188	10	112	477	96	491	1.67e-88	282
Vvi-Vitvi01g00238_t001	Ath-AT2G38620.2	31.455	213	110	7	263	464	117	304	1.27e-15	77.8
Vvi-Vitvi01g00238_t001	Ath-AT3G54180.1	26.946	334	187	11	149	464	8	302	4.48e-14	73.2
Vvi-Vitvi01g00238_t001	Ath-AT1G76540.1	25.114	219	114	5	264	464	119	305	3.78e-12	67.4
Vvi-Vitvi01g01435_t001	Ath-AT3G02820.2	47.766	291	133	5	6	289	20	298	1.48e-80	245
Vvi-Vitvi01g00663_t001	Ath-AT1G10700.1	79.883	343	65	2	61	400	71	412	0.0	566
Vvi-Vitvi01g00663_t001	Ath-AT2G42910.1	72.727	319	86	1	82	400	21	338	3.86e-176	494
Vvi-Vitvi01g00663_t001	Ath-AT1G32380.1	25.000	344	230	12	60	397	65	386	1.10e-17	84.0
Vvi-Vitvi01g00663_t001	Ath-AT2G35390.2	24.599	374	251	15	37	397	34	389	1.76e-17	83.2
Vvi-Vitvi01g00663_t001	Ath-AT2G44530.1	25.697	323	210	14	84	397	73	374	1.02e-15	77.8
Vvi-Vitvi01g01779_t001	Ath-AT5G13420.1	78.458	441	90	3	1	440	1	437	0.0	666
Vvi-Vitvi01g04194_t001	Ath-AT1G10586.1	34.395	157	100	2	12	167	19	173	1.30e-24	93.6
Vvi-Vitvi01g04194_t001	Ath-AT1G10585.1	34.375	160	98	5	12	168	19	174	1.12e-20	83.6
Vvi-Vitvi01g04194_t001	Ath-AT4G20970.1	29.885	174	105	5	10	167	14	186	5.78e-14	66.2
Vvi-Vitvi01g00326_t001	Ath-AT1G25380.1	65.000	360	114	4	11	366	12	363	3.27e-155	441
Vvi-Vitvi01g00326_t001	Ath-AT2G47490.1	67.797	295	90	2	14	308	11	300	3.06e-136	390
Vvi-Vitvi01g00326_t001	Ath-AT5G66380.1	34.628	309	180	6	20	317	10	307	1.65e-55	184
Vvi-Vitvi01g00326_t001	Ath-AT5G66380.1	29.064	203	131	6	21	215	111	308	3.20e-14	72.4
Vvi-Vitvi01g00326_t001	Ath-AT4G01100.2	29.573	328	190	9	16	308	37	358	2.62e-35	132
Vvi-Vitvi01g00326_t001	Ath-AT5G48970.1	27.301	326	207	8	13	311	15	337	4.48e-35	131
Vvi-Vitvi01g01763_t001	Ath-AT5G13970.1	29.778	450	233	19	8	425	2	400	5.59e-26	108
Vvi-Vitvi01g01763_t001	Ath-AT5G13310.1	31.390	446	207	19	1	426	1	367	7.46e-26	107
Vvi-Vitvi01g00591_t007	Ath-AT3G26100.2	80.561	535	102	2	1	535	1	533	0.0	899
Vvi-Vitvi01g00591_t007	Ath-AT3G15430.2	32.787	488	292	15	56	533	17	478	3.54e-54	190
Vvi-Vitvi01g00591_t007	Ath-AT5G63860.1	30.685	365	227	10	152	514	22	362	3.59e-36	139
Vvi-Vitvi01g00591_t007	Ath-AT5G63860.1	33.840	263	164	5	149	410	124	377	1.45e-30	123
Vvi-Vitvi01g00591_t007	Ath-AT5G63860.1	30.330	333	205	8	198	529	16	322	5.33e-29	119
Vvi-Vitvi01g00591_t007	Ath-AT5G63860.1	30.000	140	95	2	146	284	224	361	5.57e-11	64.3
Vvi-Vitvi01g00591_t007	Ath-AT5G16040.1	27.701	361	218	10	165	513	6	335	2.58e-31	125
Vvi-Vitvi01g00591_t007	Ath-AT5G16040.1	27.687	307	198	9	151	447	44	336	4.42e-27	112
Vvi-Vitvi01g00591_t007	Ath-AT5G16040.1	26.761	142	104	0	156	297	207	348	7.57e-15	76.3
Vvi-Vitvi01g00591_t007	Ath-AT5G16040.1	32.000	150	86	6	382	531	7	140	8.79e-11	63.5
Vvi-Vitvi01g00591_t007	Ath-AT5G12350.1	32.180	289	175	7	153	428	368	648	1.91e-30	126
Vvi-Vitvi01g00591_t007	Ath-AT5G12350.1	27.729	339	209	7	188	513	299	614	1.63e-27	117
Vvi-Vitvi01g00591_t007	Ath-AT5G12350.1	28.740	254	158	5	148	384	416	663	1.61e-20	95.5
Vvi-Vitvi01g00591_t007	Ath-AT5G12350.1	28.824	170	105	2	344	513	293	446	7.89e-12	67.8
Vvi-Vitvi01g04266_t001	Ath-AT1G34300.1	57.143	98	39	2	140	237	474	568	3.71e-29	114
Vvi-Vitvi01g04266_t001	Ath-AT5G24080.2	43.651	126	66	2	115	237	492	615	1.31e-27	110
Vvi-Vitvi01g04266_t001	Ath-AT1G76370.1	40.714	140	73	3	100	237	29	160	5.35e-24	98.2
Vvi-Vitvi01g04266_t001	Ath-AT4G00340.1	45.283	106	56	2	132	237	464	567	1.07e-23	99.0
Vvi-Vitvi01g04266_t001	Ath-AT2G19230.1	42.857	105	57	1	133	237	553	654	1.17e-23	99.0
Vvi-Vitvi01g01253_t001	Ath-AT5G46100.1	70.079	127	38	0	309	435	240	366	1.48e-53	185
Vvi-Vitvi01g01253_t001	Ath-AT5G46100.1	30.645	124	86	0	312	435	173	296	9.86e-18	84.7
Vvi-Vitvi01g01253_t001	Ath-AT1G74600.1	34.008	247	114	3	1	198	141	387	3.07e-37	144
Vvi-Vitvi01g01253_t001	Ath-AT5G61990.1	25.806	341	198	10	110	435	431	731	2.00e-21	97.1
Vvi-Vitvi01g01253_t001	Ath-AT5G61990.1	35.714	126	68	1	285	410	629	741	7.13e-19	89.4
Vvi-Vitvi01g01253_t001	Ath-AT5G61990.1	28.977	176	99	2	284	435	383	556	8.98e-15	76.3
Vvi-Vitvi01g01253_t001	Ath-AT5G61990.1	32.258	124	84	0	312	435	363	486	2.10e-13	72.0
Vvi-Vitvi01g01253_t001	Ath-AT5G61990.1	21.353	473	256	13	37	435	444	874	2.89e-13	71.6
Vvi-Vitvi01g01253_t001	Ath-AT5G61990.1	29.323	133	93	1	303	435	320	451	3.19e-11	65.1
Vvi-Vitvi01g01253_t001	Ath-AT4G11690.1	33.333	153	89	2	283	435	233	372	3.36e-21	95.9
Vvi-Vitvi01g01253_t001	Ath-AT4G11690.1	22.378	429	262	10	44	435	153	547	2.39e-14	74.7
Vvi-Vitvi01g01253_t001	Ath-AT4G11690.1	34.783	92	60	0	312	403	459	550	3.55e-11	64.7
Vvi-Vitvi01g01253_t001	Ath-AT4G20090.1	32.323	198	114	5	239	431	175	357	4.58e-21	95.5
Vvi-Vitvi01g01253_t001	Ath-AT4G20090.1	36.000	125	80	0	311	435	272	396	4.80e-18	86.3
Vvi-Vitvi01g01253_t001	Ath-AT4G20090.1	38.843	121	74	0	315	435	346	466	8.29e-17	82.4
Vvi-Vitvi01g01253_t001	Ath-AT4G20090.1	36.719	128	81	0	308	435	304	431	1.54e-16	81.6
Vvi-Vitvi01g01253_t001	Ath-AT4G20090.1	30.719	153	93	1	283	435	362	501	1.74e-16	81.6
Vvi-Vitvi01g01253_t001	Ath-AT4G20090.1	36.290	124	79	0	312	435	203	326	2.72e-16	80.9
Vvi-Vitvi01g01253_t001	Ath-AT4G20090.1	23.404	329	180	7	108	430	269	531	9.63e-14	72.8
Vvi-Vitvi01g01253_t001	Ath-AT4G20090.1	33.028	109	73	0	327	435	183	291	3.32e-13	71.2
Vvi-Vitvi01g00908_t001	Ath-AT1G27090.1	60.331	363	111	10	2	357	5	341	3.36e-137	400
Vvi-Vitvi01g00908_t001	Ath-AT3G24690.1	65.000	80	24	2	1	79	1	77	1.48e-23	96.3
Vvi-Vitvi01g04072_t001	Ath-AT1G68260.1	61.576	203	63	3	5	207	2	189	2.55e-83	245
Vvi-Vitvi01g04072_t001	Ath-AT1G68280.1	60.215	186	56	3	26	207	20	191	2.16e-74	222
Vvi-Vitvi01g04072_t001	Ath-AT1G35290.1	60.227	176	56	2	29	204	23	184	3.59e-72	216
Vvi-Vitvi01g04072_t001	Ath-AT1G35250.1	59.756	164	62	1	42	201	18	181	5.61e-68	206
Vvi-Vitvi01g00473_t001	Ath-AT3G17860.1	40.659	364	175	12	1	355	1	332	1.59e-58	194
Vvi-Vitvi01g00473_t001	Ath-AT1G48500.1	35.501	369	155	17	1	360	1	295	2.09e-38	139
Vvi-Vitvi01g00473_t001	Ath-AT1G70700.3	32.000	350	117	15	1	342	1	237	7.23e-22	94.0
Vvi-Vitvi01g04225_t001	Ath-AT1G18770.1	38.144	97	47	2	22	105	8	104	1.47e-19	76.6
Vvi-Vitvi01g04225_t001	Ath-AT5G56340.1	34.831	89	58	0	21	109	220	308	2.33e-18	78.2
Vvi-Vitvi01g04225_t001	Ath-AT3G19950.3	36.782	87	49	1	26	106	234	320	6.84e-18	77.0
Vvi-Vitvi01g04225_t001	Ath-AT1G18780.1	37.805	82	44	1	31	105	241	322	7.84e-17	73.6
Vvi-Vitvi01g04225_t001	Ath-AT1G26800.1	40.777	103	50	4	11	105	59	158	1.95e-16	70.9
Vvi-Vitvi01g01553_t001	Ath-AT1G27850.1	44.307	1212	585	32	1	1185	1	1149	0.0	735
Vvi-Vitvi01g01553_t001	Ath-AT3G09000.1	35.503	338	156	17	175	476	228	539	3.26e-19	92.4
Vvi-Vitvi01g01553_t001	Ath-AT2G40070.1	39.823	113	63	3	31	138	27	139	7.34e-18	88.6
Vvi-Vitvi01g01553_t001	Ath-AT2G40070.1	32.602	319	153	15	189	462	294	595	1.27e-15	81.3
Vvi-Vitvi01g01805_t001	Ath-AT5G13870.3	81.533	287	53	0	22	308	8	294	0.0	505
Vvi-Vitvi01g01805_t001	Ath-AT2G06850.1	75.676	296	69	2	15	308	3	297	1.67e-176	489
Vvi-Vitvi01g01805_t001	Ath-AT5G65730.1	51.916	287	127	4	18	302	14	291	9.84e-108	315
Vvi-Vitvi01g01805_t001	Ath-AT3G23730.1	55.682	264	113	2	46	305	27	290	2.28e-105	308
Vvi-Vitvi01g01805_t001	Ath-AT4G14130.1	57.977	257	101	3	53	305	35	288	8.14e-105	307
Vvi-Vitvi01g01835_t001	Ath-AT2G03720.2	58.480	171	66	5	60	226	64	233	6.90e-65	200
Vvi-Vitvi01g01835_t001	Ath-AT1G69080.1	44.813	241	101	5	1	226	1	224	2.25e-61	191
Vvi-Vitvi01g01835_t001	Ath-AT5G17390.1	51.462	171	79	2	60	226	116	286	5.81e-56	179
Vvi-Vitvi01g01835_t001	Ath-AT3G03290.1	49.708	171	82	2	60	226	105	275	6.16e-55	176
Vvi-Vitvi01g01835_t001	Ath-AT1G44760.2	37.952	166	89	4	61	226	134	285	1.38e-27	105
Vvi-Vitvi01g00012_t001	Ath-AT1G69160.1	39.888	356	132	14	1	312	1	318	2.20e-40	143
Vvi-Vitvi01g00288_t001	Ath-AT1G25440.1	45.872	436	179	12	5	418	3	403	2.92e-108	325
Vvi-Vitvi01g00288_t001	Ath-AT1G68520.1	45.147	443	176	14	5	422	3	403	2.32e-106	320
Vvi-Vitvi01g00288_t001	Ath-AT1G73870.1	41.109	433	192	18	4	421	6	390	1.13e-79	251
Vvi-Vitvi01g00288_t001	Ath-AT1G49130.1	31.863	408	167	13	14	419	23	321	4.68e-44	156
Vvi-Vitvi01g00288_t001	Ath-AT5G57180.2	43.443	122	50	3	305	426	331	433	4.10e-22	97.8
Vvi-Vitvi01g00169_t001	Ath-AT5G23130.1	50.147	341	155	8	67	401	67	398	8.27e-101	304
Vvi-Vitvi01g00169_t001	Ath-AT5G08200.1	52.299	348	139	11	68	401	76	410	5.14e-95	290
Vvi-Vitvi01g00954_t001	Ath-AT2G02800.2	75.116	430	95	4	1	421	1	427	0.0	640
Vvi-Vitvi01g00954_t001	Ath-AT1G14370.1	74.299	428	102	5	1	421	1	427	0.0	615
Vvi-Vitvi01g00954_t001	Ath-AT1G69790.1	69.565	391	107	4	1	388	1	382	0.0	563
Vvi-Vitvi01g00954_t001	Ath-AT1G26970.1	72.043	372	95	4	1	369	1	366	0.0	552
Vvi-Vitvi01g00954_t001	Ath-AT1G07570.3	70.552	326	94	1	47	370	41	366	6.26e-174	492
Vvi-Vitvi01g01507_t001	Ath-AT3G26050.1	42.262	168	74	6	1	146	1	167	1.58e-28	119
Vvi-Vitvi01g01507_t001	Ath-AT3G27350.2	62.105	95	31	2	1	90	1	95	3.49e-28	115
Vvi-Vitvi01g01507_t001	Ath-AT3G01710.3	67.089	79	22	2	1	78	1	76	7.80e-27	113
Vvi-Vitvi01g01507_t001	Ath-AT5G40700.2	45.223	157	64	5	1	150	1	142	1.07e-23	101
Vvi-Vitvi01g01507_t001	Ath-AT1G24160.1	35.897	195	79	6	26	193	34	209	1.23e-20	95.5
Vvi-Vitvi01g00823_t001	Ath-AT1G59990.1	57.525	598	222	8	1	589	1	575	0.0	650
Vvi-Vitvi01g00823_t001	Ath-AT1G55150.2	23.772	509	266	14	85	580	125	524	3.41e-24	106
Vvi-Vitvi01g00823_t001	Ath-AT5G63120.2	23.701	481	253	13	93	568	174	545	6.98e-24	105
Vvi-Vitvi01g00823_t001	Ath-AT4G34910.1	34.574	188	103	5	85	265	47	221	1.02e-20	95.9
Vvi-Vitvi01g00823_t001	Ath-AT4G09730.1	40.833	120	67	2	439	555	371	489	1.24e-19	92.4
Vvi-Vitvi01g00823_t001	Ath-AT4G09730.1	25.641	195	122	5	85	272	113	291	9.01e-12	67.8
Vvi-Vitvi01g01282_t001	Ath-AT2G03350.1	77.143	175	40	0	1	175	1	175	1.28e-99	284
Vvi-Vitvi01g01282_t001	Ath-AT5G37070.1	52.976	168	76	1	12	179	7	171	2.23e-61	187
Vvi-Vitvi01g01282_t001	Ath-AT5G01610.1	51.190	168	79	1	12	179	7	171	5.64e-61	186
Vvi-Vitvi01g01282_t001	Ath-AT3G08890.1	51.190	168	79	1	12	179	7	171	1.16e-60	186
Vvi-Vitvi01g01282_t001	Ath-AT5G16380.1	27.586	145	99	4	30	172	4	144	1.58e-14	68.2
Vvi-Vitvi01g00407_t001	Ath-AT2G01410.1	60.054	368	135	5	12	367	21	388	1.64e-153	437
Vvi-Vitvi01g00407_t001	Ath-AT2G16760.1	30.068	296	172	9	8	290	18	291	3.96e-27	109
Vvi-Vitvi01g00407_t001	Ath-AT2G47370.1	30.000	280	156	11	28	290	38	294	3.55e-24	101
Vvi-Vitvi01g00407_t001	Ath-AT5G28660.1	38.938	113	60	3	72	184	24	127	6.50e-13	66.2
Vvi-Vitvi01g00610_t001	Ath-AT3G01680.1	43.989	707	369	10	22	714	36	729	0.0	598
Vvi-Vitvi01g00610_t001	Ath-AT3G01670.2	38.627	743	395	13	1	715	138	847	2.64e-167	502
Vvi-Vitvi01g00610_t001	Ath-AT1G67790.1	30.595	706	422	21	23	710	9	664	3.70e-92	300
Vvi-Vitvi01g00626_t002	Ath-AT3G06110.3	36.111	144	91	1	115	258	23	165	1.69e-24	100
Vvi-Vitvi01g00626_t002	Ath-AT3G23610.3	36.301	146	92	1	114	259	48	192	7.60e-24	100
Vvi-Vitvi01g00626_t002	Ath-AT5G23720.1	33.103	145	90	3	118	257	705	847	2.38e-16	83.6
Vvi-Vitvi01g00626_t002	Ath-AT2G04550.1	31.655	139	84	3	120	256	54	183	5.90e-12	66.6
Vvi-Vitvi01g00541_t001	Ath-AT2G01900.3	64.286	420	132	5	64	481	7	410	0.0	545
Vvi-Vitvi01g00541_t001	Ath-AT2G37440.1	44.681	423	198	9	67	462	11	424	1.15e-109	333
Vvi-Vitvi01g00541_t001	Ath-AT5G65090.1	51.504	266	125	2	200	462	232	496	9.93e-88	278
Vvi-Vitvi01g00541_t001	Ath-AT5G65090.1	46.341	82	43	1	111	192	63	143	2.36e-16	81.3
Vvi-Vitvi01g00541_t001	Ath-AT2G32010.1	56.410	234	98	2	230	460	326	558	1.28e-82	267
Vvi-Vitvi01g00541_t001	Ath-AT2G32010.1	56.000	75	32	1	117	191	87	160	6.74e-21	95.9
Vvi-Vitvi01g00541_t001	Ath-AT5G04980.2	51.020	245	117	1	221	462	212	456	1.78e-82	263
Vvi-Vitvi01g00541_t001	Ath-AT5G04980.2	46.575	73	38	1	116	188	33	104	2.30e-13	71.6
Vvi-Vitvi01g04438_t001	Ath-AT1G67980.1	64.474	228	77	2	7	234	8	231	6.91e-102	295
Vvi-Vitvi01g04438_t001	Ath-AT1G67990.1	60.965	228	86	2	7	234	8	232	3.95e-96	280
Vvi-Vitvi01g04438_t001	Ath-AT1G24735.2	52.518	278	79	4	8	234	15	290	1.07e-89	266
Vvi-Vitvi01g04438_t001	Ath-AT4G34050.3	53.275	229	105	2	6	234	59	285	1.35e-89	265
Vvi-Vitvi01g04438_t001	Ath-AT4G26220.1	52.301	239	105	4	1	236	1	233	9.82e-83	246
Vvi-Vitvi01g00744_t002	Ath-AT1G23750.1	81.752	137	24	1	1	136	1	137	5.74e-84	241
Vvi-Vitvi01g00744_t002	Ath-AT1G10590.3	76.642	137	29	2	1	134	15	151	6.06e-75	219
Vvi-Vitvi01g00744_t002	Ath-AT2G33845.1	74.809	131	32	1	9	138	53	183	3.58e-67	201
Vvi-Vitvi01g00744_t002	Ath-AT4G28440.1	68.182	132	36	2	9	134	18	149	3.66e-62	187
Vvi-Vitvi01g00744_t002	Ath-AT1G03810.1	62.992	127	44	1	9	132	15	141	7.07e-56	171
Vvi-Vitvi01g00886_t001	Ath-AT1G74790.1	66.144	638	207	3	26	661	21	651	0.0	886
Vvi-Vitvi01g00886_t001	Ath-AT5G62630.1	59.670	667	237	10	26	674	22	674	0.0	791
Vvi-Vitvi01g00886_t001	Ath-AT5G39970.1	58.040	653	250	9	26	671	22	657	0.0	788
Vvi-Vitvi01g01783_t001	Ath-AT5G64680.3	38.608	158	68	4	8	144	4	153	2.08e-23	93.2
Vvi-Vitvi01g04190_t001	Ath-AT1G55200.1	84.434	212	33	0	23	234	363	574	2.08e-130	384
Vvi-Vitvi01g04190_t001	Ath-AT3G13690.1	80.349	229	43	1	23	251	395	621	3.13e-130	385
Vvi-Vitvi01g04190_t001	Ath-AT5G56790.1	81.221	213	40	0	22	234	373	585	6.56e-125	369
Vvi-Vitvi01g04190_t001	Ath-AT3G24550.1	56.731	208	89	1	27	234	268	474	3.09e-76	243
Vvi-Vitvi01g04190_t001	Ath-AT2G18470.1	52.055	219	104	1	27	245	272	489	3.09e-74	237
Vvi-Vitvi01g00130_t001	Ath-AT1G73460.1	64.081	1186	391	15	55	1222	2	1170	0.0	1406
Vvi-Vitvi01g00130_t001	Ath-AT1G73450.1	63.317	1194	370	18	55	1222	2	1153	0.0	1387
Vvi-Vitvi01g00130_t001	Ath-AT3G17750.1	58.719	1187	420	14	56	1222	3	1139	0.0	1260
Vvi-Vitvi01g00130_t001	Ath-AT2G40120.1	68.639	338	106	0	876	1213	227	564	1.03e-171	520
Vvi-Vitvi01g00130_t001	Ath-AT5G35980.1	35.933	359	177	9	909	1218	121	475	5.43e-51	195
Vvi-Vitvi01g01641_t001	Ath-AT1G27920.1	66.314	567	184	4	1	565	1	562	0.0	774
Vvi-Vitvi01g01641_t001	Ath-AT4G26760.1	50.991	555	255	5	17	559	13	562	0.0	523
Vvi-Vitvi01g01641_t001	Ath-AT5G55230.2	51.773	564	233	5	17	546	13	571	6.15e-178	516
Vvi-Vitvi01g01641_t001	Ath-AT2G01910.1	44.151	530	287	4	18	538	16	545	7.37e-150	444
Vvi-Vitvi01g01641_t001	Ath-AT1G14690.2	40.747	589	334	8	18	595	16	600	2.26e-147	438
Vvi-Vitvi01g01986_t002	Ath-AT1G30825.1	73.684	323	78	4	1	322	1	317	3.82e-173	482
Vvi-Vitvi01g01986_t002	Ath-AT2G33385.2	38.710	310	186	4	1	309	1	307	1.68e-71	226
Vvi-Vitvi01g00453_t001	Ath-AT1G70740.1	69.312	378	109	4	11	383	13	388	0.0	546
Vvi-Vitvi01g00453_t001	Ath-AT4G23180.1	52.922	308	142	2	40	344	326	633	5.55e-117	355
Vvi-Vitvi01g00453_t001	Ath-AT4G11530.1	51.613	310	146	3	40	345	330	639	9.27e-115	349
Vvi-Vitvi01g00453_t001	Ath-AT4G00960.1	47.568	370	171	5	32	395	27	379	3.10e-114	338
Vvi-Vitvi01g00453_t001	Ath-AT4G23270.3	49.412	340	168	3	37	372	301	640	3.30e-113	344
Vvi-Vitvi01g01456_t001	Ath-AT2G02148.3	63.305	466	129	16	1	457	1	433	0.0	552
Vvi-Vitvi01g01695_t001	Ath-AT3G02960.1	45.045	222	100	5	1	218	44	247	7.80e-58	182
Vvi-Vitvi01g01695_t001	Ath-AT5G50740.3	42.063	252	110	5	1	218	42	291	3.18e-56	180
Vvi-Vitvi01g01695_t001	Ath-AT5G24580.1	38.667	150	90	2	1	149	64	212	1.01e-24	98.6
Vvi-Vitvi01g01695_t001	Ath-AT2G36950.1	38.065	155	79	3	1	139	58	211	2.79e-17	79.0
Vvi-Vitvi01g01695_t001	Ath-AT5G60800.2	28.968	252	142	5	1	217	34	283	5.69e-17	77.4
Vvi-Vitvi01g02300_t001	Ath-AT3G16510.1	38.158	152	74	4	6	148	5	145	2.44e-23	98.2
Vvi-Vitvi01g02300_t001	Ath-AT1G09070.1	35.374	147	79	4	6	150	5	137	5.89e-20	88.2
Vvi-Vitvi01g02300_t001	Ath-AT4G15755.1	33.113	151	81	5	6	147	5	144	9.64e-18	81.3
Vvi-Vitvi01g02300_t001	Ath-AT3G62780.1	30.137	146	84	5	6	148	5	135	4.21e-12	65.1
Vvi-Vitvi01g00705_t001	Ath-AT1G10650.1	54.396	364	132	8	1	354	1	340	5.51e-127	367
Vvi-Vitvi01g00705_t001	Ath-AT1G60610.1	49.730	370	137	10	1	352	1	339	4.82e-112	329
Vvi-Vitvi01g00705_t001	Ath-AT1G45976.1	43.320	247	117	6	107	352	101	325	7.97e-53	177
Vvi-Vitvi01g00705_t001	Ath-AT4G17680.1	32.258	248	131	7	114	352	95	314	1.08e-34	129
Vvi-Vitvi01g00705_t001	Ath-AT1G32740.1	29.762	252	133	4	114	352	91	311	1.28e-32	123
Vvi-Vitvi01g04006_t001	Ath-AT1G04410.1	40.260	154	36	4	95	192	1	154	1.10e-17	79.0
Vvi-Vitvi01g04006_t001	Ath-AT5G43330.1	39.610	154	37	4	95	192	1	154	1.54e-16	75.9
Vvi-Vitvi01g04422_t001	Ath-AT3G49910.1	78.333	60	13	0	1	60	30	89	6.48e-30	102
Vvi-Vitvi01g04422_t001	Ath-AT5G67510.1	76.667	60	14	0	1	60	30	89	1.42e-28	99.0
Vvi-Vitvi01g01034_t001	Ath-AT5G15270.1	60.308	519	195	7	4	519	11	521	0.0	610
Vvi-Vitvi01g01034_t001	Ath-AT1G14170.3	58.969	485	167	6	5	480	6	467	0.0	531
Vvi-Vitvi01g01034_t001	Ath-AT5G46190.2	33.585	530	275	16	43	519	44	549	6.96e-68	231
Vvi-Vitvi01g01034_t001	Ath-AT5G46190.2	28.319	339	189	10	36	338	306	626	2.95e-19	91.3
Vvi-Vitvi01g01034_t001	Ath-AT5G53060.1	33.113	453	253	14	36	456	61	495	3.78e-61	213
Vvi-Vitvi01g01034_t001	Ath-AT1G51580.1	34.163	442	233	11	41	445	17	437	3.29e-58	204
Vvi-Vitvi01g00085_t001	Ath-AT4G19610.1	55.297	859	332	18	1	855	1	811	0.0	873
Vvi-Vitvi01g00085_t001	Ath-AT5G08695.1	45.537	773	306	17	1	772	3	661	0.0	591
Vvi-Vitvi01g00085_t001	Ath-AT5G05720.1	28.893	533	267	17	330	843	4	443	2.00e-31	128
Vvi-Vitvi01g00085_t001	Ath-AT5G05720.1	62.821	78	28	1	1	77	1	78	4.96e-23	102
Vvi-Vitvi01g00085_t001	Ath-AT4G34110.1	29.858	211	125	6	646	844	216	415	2.44e-15	80.1
Vvi-Vitvi01g00085_t001	Ath-AT3G16380.1	32.487	197	113	9	646	836	113	295	9.69e-15	77.8
Vvi-Vitvi01g00085_t001	Ath-AT3G16380.1	23.971	413	256	14	328	731	21	384	7.04e-13	71.6
Vvi-Vitvi01g01573_t001	Ath-AT3G50940.1	51.659	422	186	3	41	447	30	448	5.66e-155	448
Vvi-Vitvi01g01573_t001	Ath-AT3G50930.1	47.421	504	212	9	13	478	55	543	8.93e-153	447
Vvi-Vitvi01g01573_t001	Ath-AT5G17760.1	46.906	501	230	8	7	478	1	494	4.65e-149	435
Vvi-Vitvi01g01573_t001	Ath-AT5G17730.1	47.479	476	221	10	7	465	1	464	2.98e-148	432
Vvi-Vitvi01g01573_t001	Ath-AT2G18193.1	48.172	465	204	7	22	461	17	469	2.85e-146	427
Vvi-Vitvi01g01932_t001	Ath-AT1G68585.1	47.959	98	47	3	18	112	17	113	3.93e-21	80.9
Vvi-Vitvi01g00385_t001	Ath-AT2G01290.1	71.111	270	71	2	1	269	1	264	3.73e-137	387
Vvi-Vitvi01g00385_t001	Ath-AT1G71100.1	75.099	253	56	3	22	269	15	265	1.64e-132	375
Vvi-Vitvi01g00385_t001	Ath-AT3G04790.1	62.698	252	88	1	25	270	26	277	1.75e-106	309
Vvi-Vitvi01g00385_t001	Ath-AT5G44520.2	28.632	234	150	6	45	264	73	303	3.52e-20	87.8
Vvi-Vitvi01g01304_t001	Ath-AT5G15720.1	42.183	339	190	5	28	362	27	363	9.64e-85	261
Vvi-Vitvi01g01304_t001	Ath-AT1G33811.1	40.870	345	190	6	25	360	28	367	2.09e-80	250
Vvi-Vitvi01g01304_t001	Ath-AT5G45670.1	38.950	362	210	6	6	361	4	360	2.15e-79	247
Vvi-Vitvi01g01304_t001	Ath-AT5G08460.1	39.167	360	202	8	17	362	28	384	5.18e-79	247
Vvi-Vitvi01g01304_t001	Ath-AT4G18970.2	40.176	341	193	6	28	362	25	360	1.06e-76	241
Vvi-Vitvi01g00019_t001	Ath-AT3G30180.1	63.948	466	166	2	1	464	1	466	0.0	635
Vvi-Vitvi01g00019_t001	Ath-AT5G38970.1	62.716	464	172	1	2	464	3	466	0.0	630
Vvi-Vitvi01g00019_t001	Ath-AT5G05690.1	39.252	428	245	6	32	448	30	453	1.05e-105	322
Vvi-Vitvi01g00019_t001	Ath-AT4G36380.1	36.343	443	267	8	33	461	69	510	1.34e-99	308
Vvi-Vitvi01g00019_t001	Ath-AT3G13730.1	34.753	446	269	9	33	462	51	490	1.55e-98	304
Vvi-Vitvi01g01799_t001	Ath-AT1G44900.1	79.100	933	182	4	21	949	5	928	0.0	1439
Vvi-Vitvi01g01799_t001	Ath-AT2G16440.1	35.951	573	318	7	296	844	197	744	6.25e-107	351
Vvi-Vitvi01g01799_t001	Ath-AT5G46280.1	35.726	613	368	7	256	844	20	630	3.23e-106	347
Vvi-Vitvi01g01799_t001	Ath-AT4G02060.2	36.891	534	297	7	338	859	143	648	3.03e-101	332
Vvi-Vitvi01g01799_t001	Ath-AT2G07690.1	33.636	660	368	11	236	860	31	655	1.00e-100	331
Vvi-Vitvi01g00116_t001	Ath-AT4G15090.2	54.254	811	318	10	140	944	38	801	0.0	894
Vvi-Vitvi01g00116_t001	Ath-AT3G22170.2	47.114	849	375	8	137	977	56	838	0.0	810
Vvi-Vitvi01g00116_t001	Ath-AT4G19990.2	49.764	846	331	17	141	980	11	768	0.0	731
Vvi-Vitvi01g00116_t001	Ath-AT1G76320.4	48.117	717	319	6	155	847	1	688	0.0	693
Vvi-Vitvi01g00116_t001	Ath-AT2G32250.3	43.885	834	391	12	150	977	37	799	0.0	655
Vvi-Vitvi01g04343_t001	Ath-AT2G13370.2	65.882	85	29	0	54	138	560	644	3.05e-29	112
Vvi-Vitvi01g01632_t001	Ath-AT4G01570.1	66.667	813	239	12	1	792	1	802	0.0	1070
Vvi-Vitvi01g01632_t001	Ath-AT3G06920.3	25.295	763	529	14	20	766	45	782	1.51e-59	217
Vvi-Vitvi01g01632_t001	Ath-AT3G06920.3	25.649	655	439	9	79	733	213	819	1.75e-58	214
Vvi-Vitvi01g01632_t001	Ath-AT3G06920.3	25.671	596	409	11	194	774	145	721	1.60e-50	190
Vvi-Vitvi01g01632_t001	Ath-AT3G06920.3	20.265	528	385	6	263	771	138	648	3.81e-29	124
Vvi-Vitvi01g01632_t001	Ath-AT3G06920.3	26.343	391	253	6	101	462	442	826	2.99e-27	118
Vvi-Vitvi01g01632_t001	Ath-AT3G06920.3	25.072	347	211	4	85	431	568	865	2.65e-24	108
Vvi-Vitvi01g01632_t001	Ath-AT3G06920.3	28.646	192	133	1	590	777	187	378	9.63e-19	91.3
Vvi-Vitvi01g01632_t001	Ath-AT4G31850.1	27.160	729	434	19	101	766	344	1038	5.87e-57	211
Vvi-Vitvi01g01632_t001	Ath-AT4G31850.1	25.419	716	442	14	35	748	75	700	1.02e-52	198
Vvi-Vitvi01g01632_t001	Ath-AT4G31850.1	26.215	576	386	7	193	768	115	651	8.73e-45	174
Vvi-Vitvi01g01632_t001	Ath-AT4G31850.1	24.531	693	435	15	111	762	459	1104	2.21e-41	163
Vvi-Vitvi01g01632_t001	Ath-AT4G31850.1	24.051	395	267	7	93	486	744	1106	4.30e-24	108
Vvi-Vitvi01g01632_t001	Ath-AT4G31850.1	28.340	247	166	4	102	348	873	1108	1.34e-16	84.3
Vvi-Vitvi01g01632_t001	Ath-AT4G31850.1	25.969	258	178	3	522	766	77	334	1.78e-15	80.9
Vvi-Vitvi01g01632_t001	Ath-AT1G63330.1	27.565	497	325	6	271	766	44	506	7.84e-54	195
Vvi-Vitvi01g01632_t001	Ath-AT1G63330.1	23.541	497	347	5	270	766	8	471	1.47e-37	148
Vvi-Vitvi01g01632_t001	Ath-AT1G63330.1	22.607	606	387	8	123	727	13	537	2.16e-36	144
Vvi-Vitvi01g01632_t001	Ath-AT1G63330.1	26.290	407	284	5	85	489	152	544	1.79e-31	129
Vvi-Vitvi01g01632_t001	Ath-AT1G63330.1	25.867	375	262	5	122	494	152	512	1.46e-30	127
Vvi-Vitvi01g01632_t001	Ath-AT1G63330.1	25.000	452	280	10	76	487	38	470	2.56e-29	123
Vvi-Vitvi01g01632_t001	Ath-AT1G63330.1	26.184	359	250	5	107	464	207	551	6.74e-24	106
Vvi-Vitvi01g01632_t001	Ath-AT1G62590.1	27.218	496	326	5	272	766	120	581	2.20e-52	192
Vvi-Vitvi01g01632_t001	Ath-AT1G62590.1	23.541	497	347	5	270	766	83	546	1.56e-36	146
Vvi-Vitvi01g01632_t001	Ath-AT1G62590.1	22.241	607	390	8	123	728	88	613	1.04e-34	140
Vvi-Vitvi01g01632_t001	Ath-AT1G62590.1	26.133	375	261	5	122	494	227	587	4.06e-32	132
Vvi-Vitvi01g01632_t001	Ath-AT1G62590.1	26.558	369	257	4	123	489	263	619	7.25e-31	128
Vvi-Vitvi01g01632_t001	Ath-AT1G62590.1	24.609	447	278	10	81	487	118	545	4.14e-29	123
Vvi-Vitvi01g01632_t001	Ath-AT1G62590.1	25.140	358	255	4	107	464	282	626	5.87e-23	103
Vvi-Vitvi01g00028_t001	Ath-AT1G69210.1	66.845	187	62	0	126	312	119	305	2.06e-85	258
Vvi-Vitvi01g00028_t001	Ath-AT1G77122.1	46.237	186	96	2	128	312	140	322	1.84e-53	177
Vvi-Vitvi01g00444_t001	Ath-AT1G70810.1	69.091	165	51	0	1	165	1	165	8.87e-83	241
Vvi-Vitvi01g00444_t001	Ath-AT3G17980.1	61.818	165	63	0	1	165	13	177	1.50e-78	231
Vvi-Vitvi01g00444_t001	Ath-AT1G48590.2	63.636	165	59	1	1	165	37	200	2.52e-78	231
Vvi-Vitvi01g00444_t001	Ath-AT2G01540.1	64.417	163	56	1	5	165	6	168	2.35e-75	223
Vvi-Vitvi01g00444_t001	Ath-AT1G73580.1	60.000	165	66	0	1	165	4	168	2.03e-74	220
Vvi-Vitvi01g00529_t001	Ath-AT1G66140.1	50.820	183	66	5	89	247	79	261	5.46e-50	164
Vvi-Vitvi01g00529_t001	Ath-AT1G24625.1	43.750	208	82	10	51	247	27	210	4.10e-40	137
Vvi-Vitvi01g00529_t001	Ath-AT1G80730.1	57.303	89	21	3	92	163	65	153	1.89e-25	99.8
Vvi-Vitvi01g00529_t001	Ath-AT5G25160.1	53.261	92	38	2	77	163	43	134	2.00e-24	97.1
Vvi-Vitvi01g00529_t001	Ath-AT5G10970.1	57.500	80	29	3	88	163	97	175	4.22e-22	91.7
Vvi-Vitvi01g01648_t001	Ath-AT3G61470.1	88.106	227	27	0	46	272	32	258	1.35e-148	415
Vvi-Vitvi01g01648_t001	Ath-AT1G19150.1	60.515	233	91	1	37	269	37	268	4.77e-103	300
Vvi-Vitvi01g01648_t001	Ath-AT3G47470.1	48.571	245	110	5	30	269	18	251	3.60e-73	224
Vvi-Vitvi01g01648_t001	Ath-AT5G28450.1	93.269	104	7	0	169	272	71	174	3.21e-66	203
Vvi-Vitvi01g01648_t001	Ath-AT1G45474.2	48.529	204	100	3	65	264	45	247	8.61e-63	197
Vvi-Vitvi01g01661_t001	Ath-AT1G62940.1	75.564	532	129	1	10	541	7	537	0.0	823
Vvi-Vitvi01g01661_t001	Ath-AT3G21240.1	39.187	541	320	4	12	546	19	556	1.62e-139	415
Vvi-Vitvi01g01661_t001	Ath-AT1G65060.1	39.245	530	315	4	15	540	34	560	4.45e-131	393
Vvi-Vitvi01g01661_t001	Ath-AT4G05160.1	37.138	552	327	8	5	544	1	544	1.99e-130	391
Vvi-Vitvi01g01661_t001	Ath-AT1G51680.1	38.716	545	322	4	6	540	15	557	8.95e-128	385
Vvi-Vitvi01g01492_t001	Ath-AT2G02080.1	47.185	604	180	24	9	582	20	514	1.48e-140	417
Vvi-Vitvi01g01492_t001	Ath-AT2G02070.1	45.408	588	216	16	10	549	11	541	1.72e-138	415
Vvi-Vitvi01g01492_t001	Ath-AT1G14580.3	61.564	307	93	8	14	312	46	335	4.94e-122	369
Vvi-Vitvi01g01492_t001	Ath-AT5G66730.1	86.585	164	22	0	42	205	32	195	2.86e-110	339
Vvi-Vitvi01g01492_t001	Ath-AT3G50700.1	75.000	192	45	1	17	205	6	197	6.54e-110	336
Vvi-Vitvi01g00103_t001	Ath-AT4G20070.1	75.670	448	109	0	46	493	79	526	0.0	701
Vvi-Vitvi01g00103_t001	Ath-AT5G43600.1	31.690	426	255	10	69	487	72	468	8.82e-48	171
Vvi-Vitvi01g00450_t001	Ath-AT1G23180.1	62.370	768	257	4	97	860	96	835	0.0	933
Vvi-Vitvi01g01858_t001	Ath-AT3G57430.1	66.104	888	287	5	12	897	16	891	0.0	1210
Vvi-Vitvi01g01858_t001	Ath-AT1G18485.1	37.911	852	493	11	54	897	148	971	0.0	595
Vvi-Vitvi01g01858_t001	Ath-AT1G18485.1	24.402	627	424	14	94	706	86	676	1.11e-56	211
Vvi-Vitvi01g01858_t001	Ath-AT1G18485.1	25.888	591	393	14	53	629	249	808	1.36e-52	198
Vvi-Vitvi01g01858_t001	Ath-AT1G11290.1	39.295	766	433	9	134	897	75	810	0.0	583
Vvi-Vitvi01g01858_t001	Ath-AT1G11290.1	28.131	487	305	10	229	706	67	517	2.41e-56	208
Vvi-Vitvi01g01858_t001	Ath-AT1G11290.1	32.941	425	263	10	53	468	197	608	3.17e-55	205
Vvi-Vitvi01g01858_t001	Ath-AT1G11290.1	31.892	370	220	7	301	670	41	378	2.64e-45	175
Vvi-Vitvi01g01858_t001	Ath-AT4G18750.1	36.780	851	501	13	51	897	55	872	0.0	577
Vvi-Vitvi01g01858_t001	Ath-AT4G18750.1	26.350	463	307	10	242	702	42	472	9.40e-44	171
Vvi-Vitvi01g01858_t001	Ath-AT3G03580.1	38.068	859	500	10	41	897	55	883	0.0	576
Vvi-Vitvi01g01858_t001	Ath-AT3G03580.1	25.664	226	145	3	422	646	26	229	1.31e-18	90.9
Vvi-Vitvi01g01500_t001	Ath-AT3G26085.2	58.845	277	98	5	43	315	59	323	1.51e-107	315
Vvi-Vitvi01g00081_t001	Ath-AT5G45680.1	63.303	218	70	4	1	217	1	209	1.01e-88	259
Vvi-Vitvi01g00081_t001	Ath-AT4G39710.3	57.377	122	52	0	92	213	87	208	6.33e-45	148
Vvi-Vitvi01g00081_t001	Ath-AT5G48580.1	47.525	101	42	2	113	213	48	137	2.29e-23	91.7
Vvi-Vitvi01g00081_t001	Ath-AT3G25220.1	46.535	101	43	2	113	213	48	137	7.79e-23	89.7
Vvi-Vitvi01g00081_t001	Ath-AT5G05420.1	45.714	105	43	4	110	213	49	140	2.34e-21	85.9
Vvi-Vitvi01g00379_t001	Ath-AT3G03280.1	41.111	180	89	5	1	178	1	165	5.16e-39	130
Vvi-Vitvi01g00379_t001	Ath-AT5G17350.1	42.105	190	86	4	1	176	1	180	2.41e-38	129
Vvi-Vitvi01g00379_t001	Ath-AT3G50800.1	26.852	108	79	0	15	122	10	117	3.55e-11	58.2
Vvi-Vitvi01g04079_t001	Ath-AT1G18390.2	29.861	288	173	13	12	277	4	284	1.43e-24	103
Vvi-Vitvi01g04079_t001	Ath-AT5G38260.1	29.710	276	162	12	20	277	15	276	1.91e-15	76.3
Vvi-Vitvi01g04079_t001	Ath-AT5G38210.2	25.547	274	182	11	19	276	14	281	3.58e-11	63.5
Vvi-Vitvi01g00816_t001	Ath-AT1G24020.1	56.494	154	67	0	1	154	3	156	1.28e-60	184
Vvi-Vitvi01g00816_t001	Ath-AT1G70830.1	34.228	149	95	2	1	147	184	331	4.66e-21	87.0
Vvi-Vitvi01g00816_t001	Ath-AT1G70830.1	34.211	152	91	3	1	147	22	169	9.42e-21	86.3
Vvi-Vitvi01g00816_t001	Ath-AT1G70850.3	32.895	152	93	3	1	147	9	156	8.29e-20	83.2
Vvi-Vitvi01g00816_t001	Ath-AT1G70850.3	33.803	142	85	3	11	147	175	312	2.45e-18	79.3
Vvi-Vitvi01g00816_t001	Ath-AT1G70840.1	32.895	152	93	3	1	147	20	167	1.37e-19	80.1
Vvi-Vitvi01g00816_t001	Ath-AT1G70890.1	30.872	149	100	2	1	147	7	154	2.32e-19	79.0
Vvi-Vitvi01g01776_t001	Ath-AT5G13430.1	76.895	277	56	4	1	273	1	273	9.22e-153	426
Vvi-Vitvi01g01776_t001	Ath-AT5G13440.1	75.899	278	59	3	1	273	1	275	8.29e-151	422
Vvi-Vitvi01g00977_t001	Ath-AT5G19420.2	60.962	1081	372	10	9	1046	51	1124	0.0	1210
Vvi-Vitvi01g00977_t001	Ath-AT5G12350.1	61.044	1073	377	12	2	1047	9	1067	0.0	1206
Vvi-Vitvi01g00977_t001	Ath-AT1G69710.1	55.778	1047	437	8	1	1043	14	1038	0.0	1140
Vvi-Vitvi01g00977_t001	Ath-AT5G42140.2	47.307	1114	470	18	1	1047	1	1064	0.0	920
Vvi-Vitvi01g00977_t001	Ath-AT1G76950.1	48.564	1114	475	21	1	1047	1	1083	0.0	914
Vvi-Vitvi01g01331_t001	Ath-AT1G68890.1	59.053	1668	665	13	46	1709	50	1703	0.0	1956
Vvi-Vitvi01g01331_t001	Ath-AT1G18870.1	28.000	225	150	3	60	275	51	272	8.65e-16	82.4
Vvi-Vitvi01g01331_t001	Ath-AT1G74710.2	28.502	207	128	3	76	265	64	267	2.14e-14	78.2
Vvi-Vitvi01g00196_t001	Ath-AT1G26150.1	72.383	449	121	2	277	724	306	752	0.0	689
Vvi-Vitvi01g00196_t001	Ath-AT1G23540.1	55.506	445	158	6	306	716	248	686	1.96e-176	521
Vvi-Vitvi01g00196_t001	Ath-AT1G70460.1	50.000	620	253	11	142	724	83	682	1.42e-170	506
Vvi-Vitvi01g00196_t001	Ath-AT3G24550.1	63.977	347	115	2	383	719	261	607	1.75e-168	499
Vvi-Vitvi01g00196_t001	Ath-AT3G24540.1	53.864	440	149	7	260	697	92	479	5.46e-159	468
Vvi-Vitvi01g02012_t001	Ath-AT2G37870.1	64.035	114	37	2	9	121	6	116	2.47e-43	137
Vvi-Vitvi01g02012_t001	Ath-AT3G53980.1	50.526	95	46	1	27	121	22	115	8.78e-29	100
Vvi-Vitvi01g02012_t001	Ath-AT5G05960.1	46.903	113	59	1	9	121	6	117	9.60e-29	100
Vvi-Vitvi01g00035_t001	Ath-AT2G03667.1	61.103	653	201	11	1	643	1	610	0.0	740
Vvi-Vitvi01g01077_t001	Ath-AT1G14040.1	64.015	817	271	8	28	824	1	814	0.0	1041
Vvi-Vitvi01g01077_t001	Ath-AT2G03240.1	60.775	826	293	7	28	824	1	824	0.0	985
Vvi-Vitvi01g01077_t001	Ath-AT1G26730.1	57.268	798	293	9	28	824	1	751	0.0	915
Vvi-Vitvi01g01077_t001	Ath-AT2G03260.1	56.667	810	318	7	28	815	1	799	0.0	909
Vvi-Vitvi01g01077_t001	Ath-AT1G35350.1	56.446	799	299	10	28	824	1	752	0.0	907
Vvi-Vitvi01g04304_t001	Ath-AT2G26000.2	57.647	85	35	1	195	279	269	352	1.29e-23	99.4
Vvi-Vitvi01g04304_t001	Ath-AT2G42160.1	46.988	83	44	0	195	277	276	358	3.27e-19	86.7
Vvi-Vitvi01g04304_t001	Ath-AT5G18280.1	35.484	124	36	2	11	90	209	332	7.77e-14	70.9
Vvi-Vitvi01g04304_t001	Ath-AT5G65950.1	53.333	60	28	0	139	198	353	412	2.51e-11	63.5
Vvi-Vitvi01g04304_t001	Ath-AT3G08947.1	60.000	50	20	0	89	138	579	628	4.96e-11	62.8
Vvi-Vitvi01g01959_t001	Ath-AT1G68210.1	27.273	330	180	9	12	336	6	280	4.69e-27	115
Vvi-Vitvi01g01959_t001	Ath-AT3G16857.2	25.879	313	173	5	18	330	36	289	2.73e-25	110
Vvi-Vitvi01g01959_t001	Ath-AT1G67710.1	32.787	122	82	0	18	139	10	131	8.38e-18	86.3
Vvi-Vitvi01g01959_t001	Ath-AT2G25180.1	30.935	139	93	1	18	156	16	151	1.77e-17	85.5
Vvi-Vitvi01g01959_t001	Ath-AT4G18020.1	22.689	357	223	10	17	337	16	355	7.02e-16	80.1
Vvi-Vitvi01g00218_t001	Ath-AT1G13230.1	62.530	411	137	7	23	422	19	423	7.30e-169	482
Vvi-Vitvi01g00218_t001	Ath-AT1G68780.1	58.711	419	167	5	9	424	11	426	3.97e-167	478
Vvi-Vitvi01g00218_t001	Ath-AT3G25670.1	63.265	392	137	4	36	425	31	417	7.22e-165	474
Vvi-Vitvi01g00218_t001	Ath-AT4G28560.1	36.480	392	228	12	26	403	26	410	1.82e-60	204
Vvi-Vitvi01g00218_t001	Ath-AT1G80080.1	34.474	409	240	14	36	431	52	445	1.16e-52	184
Vvi-Vitvi01g00917_t001	Ath-AT2G02590.1	71.765	255	60	1	68	310	68	322	2.29e-114	333
Vvi-Vitvi01g00078_t001	Ath-AT1G69350.1	47.722	790	293	12	1	673	1	787	0.0	691
Vvi-Vitvi01g00078_t001	Ath-AT1G11290.1	35.062	810	431	8	7	763	43	810	1.24e-178	531
Vvi-Vitvi01g00078_t001	Ath-AT2G29760.1	33.856	765	443	7	4	763	33	739	4.03e-166	497
Vvi-Vitvi01g00078_t001	Ath-AT4G33990.1	34.852	812	427	9	7	763	60	824	1.86e-163	493
Vvi-Vitvi01g00078_t001	Ath-AT4G33990.1	27.055	292	187	7	273	549	24	304	7.72e-18	87.8
Vvi-Vitvi01g00078_t001	Ath-AT4G30700.1	32.262	809	461	5	4	763	23	793	3.67e-157	475
Vvi-Vitvi01g04232_t001	Ath-AT3G19950.3	40.230	87	46	2	69	149	234	320	6.24e-19	81.6
Vvi-Vitvi01g04232_t001	Ath-AT1G18770.1	38.298	94	45	2	68	148	11	104	1.26e-18	75.9
Vvi-Vitvi01g04232_t001	Ath-AT5G56340.1	39.286	84	51	0	69	152	225	308	2.09e-18	80.1
Vvi-Vitvi01g04232_t001	Ath-AT1G55530.2	37.500	80	50	0	69	148	189	268	7.00e-17	75.5
Vvi-Vitvi01g04232_t001	Ath-AT1G18780.1	37.805	82	44	1	74	148	241	322	8.13e-17	75.1
Vvi-Vitvi01g01844_t002	Ath-AT1G69310.1	50.160	313	120	13	1	304	1	286	3.59e-84	254
Vvi-Vitvi01g01844_t002	Ath-AT4G18170.1	49.123	171	64	2	136	287	146	312	3.03e-42	147
Vvi-Vitvi01g01844_t002	Ath-AT2G47260.1	79.518	83	17	0	136	218	148	230	3.32e-42	148
Vvi-Vitvi01g01844_t002	Ath-AT1G29860.1	72.727	88	24	0	146	233	120	207	4.41e-40	141
Vvi-Vitvi01g01844_t002	Ath-AT5G49520.1	64.356	101	28	1	146	246	205	297	4.22e-39	141
Vvi-Vitvi01g00522_t001	Ath-AT4G32285.2	30.878	353	186	5	1	298	1	350	1.47e-44	164
Vvi-Vitvi01g00522_t001	Ath-AT1G14910.1	30.599	317	206	7	6	313	8	319	7.53e-43	160
Vvi-Vitvi01g00522_t001	Ath-AT1G03050.1	28.767	365	222	6	4	346	5	353	1.06e-42	159
Vvi-Vitvi01g00522_t001	Ath-AT5G57200.1	33.108	296	179	8	6	290	8	295	4.08e-42	157
Vvi-Vitvi01g00522_t001	Ath-AT2G01600.1	28.933	356	230	7	6	348	8	353	1.73e-41	155
Vvi-Vitvi01g00859_t001	Ath-AT1G24160.1	37.847	576	247	22	1	503	1	538	3.44e-73	241
Vvi-Vitvi01g00859_t001	Ath-AT1G70100.3	36.194	536	242	17	6	489	6	493	1.34e-65	220
Vvi-Vitvi01g00859_t001	Ath-AT2G25480.2	58.667	75	31	0	429	503	183	257	7.40e-20	91.3
Vvi-Vitvi01g00859_t001	Ath-AT2G35880.2	64.706	68	24	0	425	492	242	309	1.94e-19	90.5
Vvi-Vitvi01g00859_t001	Ath-AT4G32330.3	42.373	118	58	2	388	503	172	281	3.75e-19	89.7
Vvi-Vitvi01g00414_t001	Ath-AT1G14990.2	69.173	133	31	1	1	123	1	133	4.36e-67	198
Vvi-Vitvi01g00392_t001	Ath-AT1G71060.1	66.253	483	152	3	50	532	40	511	0.0	685
Vvi-Vitvi01g00392_t001	Ath-AT1G77360.1	42.117	444	254	2	79	522	68	508	2.14e-132	394
Vvi-Vitvi01g00392_t001	Ath-AT1G77360.1	22.456	285	216	4	241	524	126	406	3.41e-22	99.8
Vvi-Vitvi01g00392_t001	Ath-AT3G49730.1	32.218	478	304	7	54	513	27	502	5.16e-81	265
Vvi-Vitvi01g00392_t001	Ath-AT3G49730.1	23.488	281	203	6	137	408	263	540	3.99e-19	90.5
Vvi-Vitvi01g00392_t001	Ath-AT3G62470.1	28.728	456	316	5	67	520	120	568	1.13e-76	252
Vvi-Vitvi01g00392_t001	Ath-AT3G62470.1	22.131	244	187	3	278	521	189	429	2.57e-18	87.8
Vvi-Vitvi01g00392_t001	Ath-AT3G62540.1	28.509	456	317	5	67	520	120	568	8.49e-76	250
Vvi-Vitvi01g00392_t001	Ath-AT3G62540.1	21.721	244	188	3	278	521	189	429	8.06e-17	83.2
Vvi-Vitvi01g00254_t001	Ath-AT1G68660.1	80.000	160	30	2	1	158	1	160	2.04e-93	267
Vvi-Vitvi01g00676_t001	Ath-AT1G70550.1	68.710	473	135	3	4	470	1	466	0.0	660
Vvi-Vitvi01g00676_t001	Ath-AT1G10750.1	78.756	386	81	1	85	470	84	468	0.0	659
Vvi-Vitvi01g00676_t001	Ath-AT1G23340.2	75.000	404	100	1	67	470	8	410	0.0	653
Vvi-Vitvi01g00676_t001	Ath-AT5G50150.1	76.903	381	87	1	91	470	41	421	0.0	622
Vvi-Vitvi01g00676_t001	Ath-AT5G18460.1	58.291	398	137	7	95	468	37	429	1.42e-163	468
Vvi-Vitvi01g00927_t001	Ath-AT5G15080.1	74.844	481	92	7	17	479	21	490	0.0	722
Vvi-Vitvi01g00927_t001	Ath-AT3G01300.1	75.442	452	105	2	28	479	42	487	0.0	698
Vvi-Vitvi01g00927_t001	Ath-AT3G28690.2	72.632	475	110	8	10	480	16	474	0.0	680
Vvi-Vitvi01g00927_t001	Ath-AT1G07570.3	67.405	316	99	2	96	408	53	367	3.33e-156	449
Vvi-Vitvi01g00927_t001	Ath-AT5G02290.1	57.179	397	152	5	41	434	1	382	3.73e-156	448
Vvi-Vitvi01g00146_t001	Ath-AT5G45030.2	75.207	605	133	9	1	596	1	597	0.0	866
Vvi-Vitvi01g00146_t001	Ath-AT2G35155.1	75.556	585	118	4	13	593	14	577	0.0	827
Vvi-Vitvi01g00146_t001	Ath-AT3G12950.1	64.235	562	168	10	46	593	4	546	0.0	689
Vvi-Vitvi01g01020_t001	Ath-AT2G02980.1	69.723	578	174	1	19	596	28	604	0.0	872
Vvi-Vitvi01g01020_t001	Ath-AT5G66520.1	42.045	616	326	1	12	596	6	621	0.0	525
Vvi-Vitvi01g01020_t001	Ath-AT4G21065.1	43.509	570	317	5	31	596	28	596	1.14e-178	518
Vvi-Vitvi01g01020_t001	Ath-AT1G11290.1	42.333	600	337	4	1	596	216	810	2.16e-169	501
Vvi-Vitvi01g01020_t001	Ath-AT1G11290.1	29.793	386	263	5	22	405	38	417	2.30e-58	209
Vvi-Vitvi01g01020_t001	Ath-AT1G11290.1	25.935	428	305	5	19	442	137	556	8.29e-52	190
Vvi-Vitvi01g01020_t001	Ath-AT5G48910.1	39.903	619	322	6	27	596	30	647	4.38e-166	488
Vvi-Vitvi01g01020_t001	Ath-AT5G48910.1	21.522	381	212	6	127	421	26	405	4.64e-21	97.1
Vvi-Vitvi01g00319_t002	Ath-AT3G02580.1	60.674	267	103	1	17	283	5	269	2.82e-123	353
Vvi-Vitvi01g00319_t002	Ath-AT3G02590.1	55.926	270	117	1	14	283	3	270	3.63e-116	335
Vvi-Vitvi01g01801_t001	Ath-AT1G28190.1	46.919	211	96	4	24	231	25	222	1.62e-56	182
Vvi-Vitvi01g01801_t001	Ath-AT5G12340.2	37.895	190	99	8	55	237	42	219	3.88e-31	115
Vvi-Vitvi01g01851_t001	Ath-AT3G07040.1	32.480	859	528	16	72	892	68	912	8.02e-137	431
Vvi-Vitvi01g01851_t001	Ath-AT1G58390.1	27.833	909	545	34	8	850	1	864	1.51e-67	242
Vvi-Vitvi01g01851_t001	Ath-AT5G43470.2	26.710	921	579	28	12	872	1	885	1.53e-67	242
Vvi-Vitvi01g01851_t001	Ath-AT1G58848.2	29.551	802	472	31	149	897	153	914	1.17e-66	241
Vvi-Vitvi01g01851_t001	Ath-AT1G59218.1	29.551	802	472	31	149	897	153	914	1.17e-66	241
Vvi-Vitvi01g00701_t001	Ath-AT1G10660.1	54.630	324	137	5	16	337	1	316	2.94e-120	349
Vvi-Vitvi01g00701_t001	Ath-AT5G62960.1	49.275	345	156	5	9	348	18	348	5.80e-116	339
Vvi-Vitvi01g00701_t001	Ath-AT1G70505.1	49.254	268	128	4	2	266	13	275	1.29e-84	259
Vvi-Vitvi01g00701_t001	Ath-AT3G27770.1	41.640	317	173	6	21	336	10	315	3.14e-83	254
Vvi-Vitvi01g00701_t001	Ath-AT2G47115.1	38.571	280	140	3	63	342	50	297	3.54e-59	192
Vvi-Vitvi01g02082_t001	Ath-AT3G52950.1	69.231	260	71	1	78	328	27	286	1.11e-118	355
Vvi-Vitvi01g02082_t001	Ath-AT3G52950.1	36.667	120	74	2	112	230	239	357	1.52e-12	68.6
Vvi-Vitvi01g02082_t001	Ath-AT2G36500.1	72.247	227	58	2	102	328	58	279	1.22e-103	316
Vvi-Vitvi01g02082_t001	Ath-AT2G36500.1	36.449	107	66	2	126	231	246	351	9.83e-11	62.8
Vvi-Vitvi01g02082_t001	Ath-AT5G63490.1	57.692	234	99	0	95	328	44	277	7.74e-88	275
Vvi-Vitvi01g02082_t001	Ath-AT5G50530.1	56.579	228	99	0	102	329	59	286	8.96e-83	262
Vvi-Vitvi01g02082_t001	Ath-AT5G50640.1	56.579	228	99	0	102	329	59	286	8.96e-83	262
Vvi-Vitvi01g00071_t001	Ath-AT3G11450.1	66.358	648	207	6	6	650	9	648	0.0	766
Vvi-Vitvi01g00071_t001	Ath-AT5G06110.1	63.182	660	220	9	4	646	7	660	0.0	752
Vvi-Vitvi01g00071_t001	Ath-AT1G74250.1	29.876	241	114	6	98	297	12	238	9.15e-19	90.1
Vvi-Vitvi01g00071_t001	Ath-AT5G45420.1	30.108	186	92	2	461	646	158	305	2.90e-18	85.9
Vvi-Vitvi01g01429_t001	Ath-AT5G66520.1	55.592	617	224	3	9	575	5	621	0.0	722
Vvi-Vitvi01g01429_t001	Ath-AT5G48910.1	42.557	618	288	4	25	575	30	647	0.0	534
Vvi-Vitvi01g01429_t001	Ath-AT5G06540.1	41.118	608	304	4	22	575	16	623	8.22e-172	500
Vvi-Vitvi01g01429_t001	Ath-AT2G02980.1	40.484	578	324	4	17	575	28	604	1.50e-166	486
Vvi-Vitvi01g01429_t001	Ath-AT4G21065.1	42.414	580	310	6	20	575	17	596	3.16e-165	483
Vvi-Vitvi01g00329_t001	Ath-AT5G38200.1	72.340	423	112	2	3	422	11	431	0.0	650
Vvi-Vitvi01g00329_t001	Ath-AT1G66860.1	68.750	416	129	1	3	417	7	422	0.0	618
Vvi-Vitvi01g00329_t001	Ath-AT1G15040.1	61.483	418	116	7	1	416	3	377	0.0	520
Vvi-Vitvi01g00852_t001	Ath-AT1G70160.1	82.376	505	86	1	20	521	20	524	0.0	880
Vvi-Vitvi01g00852_t001	Ath-AT4G27020.1	68.337	499	155	3	26	521	26	524	0.0	746
Vvi-Vitvi01g00852_t001	Ath-AT5G54870.1	66.004	503	168	3	22	521	30	532	0.0	733
Vvi-Vitvi01g01848_t001	Ath-AT3G07040.1	33.295	859	517	20	70	886	68	912	8.68e-138	433
Vvi-Vitvi01g01848_t001	Ath-AT5G43470.2	27.282	931	587	28	9	881	1	899	3.46e-82	283
Vvi-Vitvi01g01848_t001	Ath-AT5G48620.2	27.497	931	585	26	9	881	1	899	3.50e-80	278
Vvi-Vitvi01g01848_t001	Ath-AT5G35450.1	26.299	924	604	25	9	886	1	893	1.45e-79	276
Vvi-Vitvi01g01848_t001	Ath-AT1G53350.1	26.559	930	599	24	9	884	1	900	3.00e-77	270
Vvi-Vitvi01g04197_t001	Ath-AT5G15230.1	47.143	70	35	2	1	69	1	69	4.14e-16	66.2
Vvi-Vitvi01g01952_t001	Ath-AT1G25390.2	48.323	656	285	13	45	691	16	626	0.0	573
Vvi-Vitvi01g01952_t001	Ath-AT1G18390.2	54.587	436	168	8	246	657	216	645	3.28e-152	456
Vvi-Vitvi01g01952_t001	Ath-AT5G38210.2	40.029	687	333	15	33	660	19	685	7.47e-146	441
Vvi-Vitvi01g01952_t001	Ath-AT1G66880.1	48.126	507	200	10	229	689	806	1295	6.53e-137	433
Vvi-Vitvi01g01952_t001	Ath-AT2G23450.1	42.347	392	193	8	322	690	319	700	5.58e-88	290
Vvi-Vitvi01g04108_t001	Ath-AT2G01379.1	37.662	77	43	2	30	101	6	82	3.25e-12	56.6
Vvi-Vitvi01g01514_t001	Ath-AT1G24430.1	46.636	431	217	8	4	429	3	425	2.98e-132	387
Vvi-Vitvi01g01514_t001	Ath-AT3G26040.1	39.408	439	243	10	4	429	1	429	2.35e-105	319
Vvi-Vitvi01g01514_t001	Ath-AT3G30280.1	35.556	450	255	13	1	429	1	436	2.06e-81	257
Vvi-Vitvi01g01514_t001	Ath-AT4G15390.1	36.384	448	249	13	4	429	6	439	4.21e-81	256
Vvi-Vitvi01g01514_t001	Ath-AT1G24420.1	36.508	441	253	12	3	429	2	429	1.96e-72	234
Vvi-Vitvi01g04121_t001	Ath-AT2G01730.1	66.096	643	184	6	1	642	1	610	0.0	876
Vvi-Vitvi01g04121_t001	Ath-AT1G61010.2	38.565	446	257	7	8	450	27	458	5.98e-101	322
Vvi-Vitvi01g04121_t001	Ath-AT5G23880.1	29.201	363	233	9	20	369	22	373	2.11e-39	154
Vvi-Vitvi01g01567_t001	Ath-AT5G43230.1	49.062	693	266	16	395	1066	218	844	0.0	618
Vvi-Vitvi01g01567_t001	Ath-AT5G43230.1	40.645	155	87	3	1	154	1	151	2.37e-26	116
Vvi-Vitvi01g01567_t001	Ath-AT3G01810.1	55.415	554	204	11	542	1069	386	922	0.0	588
Vvi-Vitvi01g01567_t001	Ath-AT3G01810.1	52.830	212	86	4	1	203	1	207	1.86e-57	214
Vvi-Vitvi01g01567_t001	Ath-AT2G42320.2	51.351	518	225	7	552	1064	173	668	4.26e-176	530
Vvi-Vitvi01g01567_t001	Ath-AT3G57780.1	49.362	549	226	12	541	1064	148	669	1.02e-169	513
Vvi-Vitvi01g01567_t001	Ath-AT5G06930.2	43.882	474	224	8	555	1024	258	693	4.07e-121	388
Vvi-Vitvi01g01936_t001	Ath-AT1G25425.1	36.842	95	54	3	7	97	4	96	6.47e-14	61.6
Vvi-Vitvi01g01936_t001	Ath-AT3G25905.1	39.535	86	40	3	14	97	16	91	1.11e-13	61.2
Vvi-Vitvi01g00525_t001	Ath-AT5G37490.1	48.190	442	216	7	5	443	5	436	1.05e-130	384
Vvi-Vitvi01g00525_t001	Ath-AT1G66160.1	46.380	442	215	7	7	443	8	432	1.12e-127	376
Vvi-Vitvi01g00525_t001	Ath-AT3G02840.1	47.536	345	169	7	107	443	40	380	3.81e-94	288
Vvi-Vitvi01g00525_t001	Ath-AT3G52450.1	34.118	425	232	13	29	419	4	414	1.34e-61	206
Vvi-Vitvi01g00525_t001	Ath-AT2G35930.1	34.913	401	232	12	29	419	9	390	1.81e-58	197
Vvi-Vitvi01g02150_t001	Ath-AT1G69400.1	50.000	314	157	0	1	314	1	314	5.62e-110	322
Vvi-Vitvi01g02150_t001	Ath-AT3G19590.1	39.557	316	184	5	7	316	11	325	3.16e-73	229
Vvi-Vitvi01g02150_t001	Ath-AT1G49910.1	38.608	316	187	4	7	316	10	324	1.25e-72	228
Vvi-Vitvi01g02150_t001	Ath-AT1G80670.1	27.425	299	199	10	14	302	26	316	1.43e-27	110
Vvi-Vitvi01g00924_t005	Ath-AT2G02710.1	62.240	384	135	3	11	390	19	396	4.13e-157	447
Vvi-Vitvi01g00924_t005	Ath-AT5G58140.2	28.465	404	246	7	15	383	119	514	4.81e-54	192
Vvi-Vitvi01g00924_t005	Ath-AT5G58140.2	36.000	125	79	1	7	131	367	490	5.34e-23	101
Vvi-Vitvi01g00924_t005	Ath-AT3G45780.1	42.609	115	66	0	243	357	463	577	8.89e-30	121
Vvi-Vitvi01g00924_t005	Ath-AT3G45780.1	41.322	121	71	0	237	357	179	299	8.58e-25	106
Vvi-Vitvi01g00924_t005	Ath-AT3G45780.1	36.364	121	76	1	15	135	461	580	1.94e-21	96.3
Vvi-Vitvi01g00924_t005	Ath-AT3G45780.1	29.744	195	131	3	15	208	183	372	5.75e-21	95.1
Vvi-Vitvi01g00924_t005	Ath-AT5G57360.2	32.500	120	71	3	20	130	36	154	1.30e-12	68.9
Vvi-Vitvi01g00924_t005	Ath-AT1G68050.1	31.858	113	67	3	28	131	53	164	4.18e-12	67.4
Vvi-Vitvi01g00457_t001	Ath-AT1G14890.1	56.548	168	64	3	42	207	56	216	1.60e-67	206
Vvi-Vitvi01g00457_t001	Ath-AT2G01610.1	54.545	187	72	6	32	207	34	218	3.54e-65	200
Vvi-Vitvi01g00457_t001	Ath-AT1G23205.1	45.771	201	101	2	13	208	5	202	6.15e-55	174
Vvi-Vitvi01g00457_t001	Ath-AT1G70720.2	50.581	172	77	4	39	208	43	208	2.23e-52	167
Vvi-Vitvi01g00457_t001	Ath-AT5G62350.1	42.778	180	99	3	27	205	22	198	1.51e-40	137
Vvi-Vitvi01g01040_t001	Ath-AT2G03150.1	59.621	317	112	6	409	716	422	731	2.12e-112	386
Vvi-Vitvi01g01040_t001	Ath-AT2G03150.1	84.286	70	11	0	1363	1432	1270	1339	1.21e-31	134
Vvi-Vitvi01g00588_t001	Ath-AT1G24480.1	71.967	239	54	4	6	243	5	231	1.51e-122	348
Vvi-Vitvi01g00588_t001	Ath-AT4G24805.1	73.711	194	50	1	49	241	51	244	1.08e-104	303
Vvi-Vitvi01g00588_t001	Ath-AT5G01710.1	38.854	157	85	2	77	231	81	228	2.63e-29	114
Vvi-Vitvi01g00588_t001	Ath-AT2G16030.1	35.849	159	93	2	70	228	63	212	5.17e-28	106
Vvi-Vitvi01g00588_t001	Ath-AT4G26730.1	35.294	153	90	2	76	228	34	177	3.55e-21	87.8
Vvi-Vitvi01g02120_t001	Ath-AT1G18770.1	37.234	94	46	2	155	235	11	104	5.04e-17	73.9
Vvi-Vitvi01g02120_t001	Ath-AT3G19950.3	39.080	87	47	2	156	236	234	320	1.12e-16	77.8
Vvi-Vitvi01g02120_t001	Ath-AT5G56340.1	38.272	81	50	0	158	238	227	307	3.43e-16	76.6
Vvi-Vitvi01g02120_t001	Ath-AT4G26400.1	40.000	80	48	0	156	235	207	286	2.36e-15	73.9
Vvi-Vitvi01g02120_t001	Ath-AT2G29840.1	34.483	87	50	1	161	240	208	294	1.14e-14	71.2
Vvi-Vitvi01g01354_t001	Ath-AT1G13570.1	41.388	418	229	9	34	443	6	415	1.67e-80	254
Vvi-Vitvi01g01354_t001	Ath-AT5G56370.1	30.380	237	150	5	33	261	1	230	9.74e-17	81.6
Vvi-Vitvi01g01354_t001	Ath-AT4G14096.1	25.893	448	268	17	31	430	5	436	3.76e-16	80.1
Vvi-Vitvi01g01354_t001	Ath-AT5G02930.1	23.223	422	264	14	33	409	27	433	5.36e-16	79.7
Vvi-Vitvi01g01354_t001	Ath-AT3G59210.3	25.951	447	255	19	34	419	7	438	1.66e-15	78.2
Vvi-Vitvi01g00088_t001	Ath-AT3G14470.1	34.249	473	286	5	35	493	39	500	1.81e-90	300
Vvi-Vitvi01g00088_t001	Ath-AT3G14460.1	32.963	540	323	15	1	519	1	522	3.75e-76	263
Vvi-Vitvi01g00088_t001	Ath-AT1G50180.1	29.181	562	340	18	30	545	26	575	4.45e-56	202
Vvi-Vitvi01g00088_t001	Ath-AT3G50950.1	30.000	530	323	17	34	528	30	546	1.17e-53	196
Vvi-Vitvi01g00088_t001	Ath-AT3G07040.1	27.788	529	340	15	14	509	10	529	5.43e-53	194
Vvi-Vitvi01g00143_t001	Ath-AT4G19860.1	68.587	538	155	6	1	530	1	532	0.0	764
Vvi-Vitvi01g00143_t001	Ath-AT3G03310.1	50.990	404	192	3	31	429	24	426	4.85e-144	422
Vvi-Vitvi01g02281_t001	Ath-AT5G13100.1	66.337	101	30	1	29	125	191	291	8.36e-37	129
Vvi-Vitvi01g01449_t001	Ath-AT2G02150.1	59.944	714	281	3	42	753	51	761	0.0	915
Vvi-Vitvi01g01449_t001	Ath-AT2G01740.1	37.205	551	337	3	200	747	1	545	6.20e-127	389
Vvi-Vitvi01g01449_t001	Ath-AT2G01740.1	29.379	531	327	6	182	707	53	540	3.45e-73	248
Vvi-Vitvi01g01449_t001	Ath-AT2G01740.1	27.208	419	274	2	180	568	124	541	2.42e-48	179
Vvi-Vitvi01g01449_t001	Ath-AT2G01740.1	26.598	391	222	4	169	494	147	537	2.10e-42	162
Vvi-Vitvi01g01449_t001	Ath-AT2G01740.1	24.026	308	230	3	446	750	2	308	2.34e-26	114
Vvi-Vitvi01g01449_t001	Ath-AT1G05670.1	33.279	619	404	4	99	713	91	704	4.85e-115	364
Vvi-Vitvi01g01449_t001	Ath-AT1G05670.1	29.231	520	352	4	237	750	162	671	7.59e-72	248
Vvi-Vitvi01g01449_t001	Ath-AT1G05670.1	28.913	460	327	0	182	641	278	737	3.27e-65	230
Vvi-Vitvi01g01449_t001	Ath-AT1G05670.1	26.904	394	288	0	178	571	344	737	5.38e-49	184
Vvi-Vitvi01g01449_t001	Ath-AT5G39710.1	32.615	650	417	5	97	728	47	693	4.21e-106	341
Vvi-Vitvi01g01449_t001	Ath-AT5G39710.1	31.048	496	325	5	263	752	105	589	7.92e-72	249
Vvi-Vitvi01g01449_t001	Ath-AT5G39710.1	23.833	407	225	2	178	499	338	744	9.05e-31	129
Vvi-Vitvi01g01449_t001	Ath-AT5G01110.2	29.938	648	450	3	96	740	104	750	3.13e-102	331
Vvi-Vitvi01g01449_t001	Ath-AT5G01110.2	26.126	555	357	4	188	742	144	645	8.37e-58	209
Vvi-Vitvi01g01449_t001	Ath-AT5G01110.2	25.049	511	361	4	235	741	117	609	9.98e-58	209
Vvi-Vitvi01g01449_t001	Ath-AT5G01110.2	33.094	278	184	1	224	499	477	754	4.50e-43	166
Vvi-Vitvi01g01449_t001	Ath-AT5G01110.2	24.306	288	216	1	181	466	469	756	2.81e-29	124
Vvi-Vitvi01g01449_t001	Ath-AT5G01110.2	27.234	235	163	3	514	745	174	403	2.45e-17	86.3
Vvi-Vitvi01g00369_t001	Ath-AT1G22970.1	56.011	366	152	3	1	365	1	358	2.42e-134	387
Vvi-Vitvi01g00369_t001	Ath-AT1G71150.1	52.055	365	158	4	1	362	1	351	1.00e-124	362
Vvi-Vitvi01g00369_t001	Ath-AT1G22980.2	44.282	341	163	5	1	338	1	317	3.95e-92	280
Vvi-Vitvi01g02032_t001	Ath-AT4G02210.2	22.642	265	187	6	24	286	183	431	5.51e-13	68.9
Vvi-Vitvi01g01537_t001	Ath-AT3G48140.1	70.588	85	25	0	6	90	2	86	5.04e-43	134
Vvi-Vitvi01g01537_t001	Ath-AT3G29970.1	50.602	83	41	0	6	88	1	83	6.30e-31	103
Vvi-Vitvi01g00741_t001	Ath-AT5G13700.1	50.000	432	198	5	62	493	22	435	5.34e-151	439
Vvi-Vitvi01g00741_t001	Ath-AT3G59050.1	26.423	492	278	16	29	485	14	456	1.51e-38	146
Vvi-Vitvi01g00741_t001	Ath-AT1G65840.1	26.866	469	282	14	45	489	30	461	1.08e-37	144
Vvi-Vitvi01g00741_t001	Ath-AT3G10390.3	27.101	476	282	20	45	492	238	676	7.82e-33	132
Vvi-Vitvi01g00741_t001	Ath-AT2G43020.1	27.332	461	257	15	57	485	41	455	1.60e-32	129
Vvi-Vitvi01g00960_t003	Ath-AT1G14340.1	65.021	243	82	2	5	247	6	245	6.85e-101	293
Vvi-Vitvi01g00960_t003	Ath-AT3G01210.1	48.828	256	113	4	1	245	1	249	6.71e-63	196
Vvi-Vitvi01g00960_t003	Ath-AT4G17720.1	41.224	245	126	4	7	246	5	236	3.48e-54	176
Vvi-Vitvi01g00960_t003	Ath-AT5G16840.2	40.574	244	120	4	1	240	1	223	8.04e-52	169
Vvi-Vitvi01g00960_t003	Ath-AT5G46870.1	38.462	247	134	4	7	246	5	240	2.50e-49	163
Vvi-Vitvi01g00437_t001	Ath-AT1G70890.1	40.541	148	86	1	4	149	8	155	1.01e-36	123
Vvi-Vitvi01g00437_t001	Ath-AT1G70840.1	38.356	146	88	1	6	149	23	168	4.54e-36	122
Vvi-Vitvi01g00437_t001	Ath-AT1G70850.3	38.514	148	89	1	4	149	10	157	3.81e-35	124
Vvi-Vitvi01g00437_t001	Ath-AT1G70850.3	39.855	138	81	1	14	149	176	313	1.05e-33	120
Vvi-Vitvi01g00437_t001	Ath-AT5G28010.1	37.162	148	91	1	4	149	16	163	2.08e-34	117
Vvi-Vitvi01g00437_t001	Ath-AT1G70830.1	39.189	148	88	1	4	149	23	170	2.51e-34	122
Vvi-Vitvi01g00437_t001	Ath-AT1G70830.1	39.189	148	88	1	4	149	185	332	1.99e-33	119
Vvi-Vitvi01g02278_t001	Ath-AT1G24267.2	50.847	354	149	8	1	352	1	331	4.09e-91	276
Vvi-Vitvi01g02278_t001	Ath-AT1G24265.3	44.807	337	147	3	1	302	1	333	3.08e-89	273
Vvi-Vitvi01g02278_t001	Ath-AT1G04960.2	30.172	232	144	5	15	239	36	256	3.70e-32	122
Vvi-Vitvi01g02278_t001	Ath-AT1G27000.1	30.942	223	148	3	5	225	9	227	1.55e-31	120
Vvi-Vitvi01g02278_t001	Ath-AT2G02730.2	30.804	224	146	4	2	223	6	222	3.32e-28	110
Vvi-Vitvi01g04174_t001	Ath-AT1G23450.1	49.189	370	187	1	1	369	1	370	2.12e-113	345
Vvi-Vitvi01g04174_t001	Ath-AT1G23450.1	27.143	350	231	9	146	490	46	376	4.77e-26	110
Vvi-Vitvi01g04174_t001	Ath-AT1G23450.1	24.832	298	214	5	248	541	46	337	2.74e-20	93.2
Vvi-Vitvi01g04174_t001	Ath-AT1G74600.1	32.424	623	405	7	44	661	284	895	3.29e-107	345
Vvi-Vitvi01g04174_t001	Ath-AT1G74600.1	28.285	548	376	9	58	601	97	631	4.07e-56	205
Vvi-Vitvi01g04174_t001	Ath-AT1G74600.1	23.184	358	268	5	224	579	58	410	4.45e-24	107
Vvi-Vitvi01g04174_t001	Ath-AT3G25970.1	32.484	628	415	7	44	666	34	657	2.89e-104	332
Vvi-Vitvi01g04174_t001	Ath-AT3G25970.1	24.217	479	342	9	133	601	22	489	2.19e-39	154
Vvi-Vitvi01g04174_t001	Ath-AT3G47840.1	30.449	624	422	5	46	664	41	657	7.25e-102	326
Vvi-Vitvi01g04174_t001	Ath-AT3G47840.1	23.792	559	369	10	45	593	143	654	3.84e-44	168
Vvi-Vitvi01g04174_t001	Ath-AT3G02010.1	30.769	637	416	9	41	664	75	699	2.42e-99	322
Vvi-Vitvi01g04174_t001	Ath-AT3G02010.1	23.259	632	380	17	18	619	176	732	3.43e-37	148
Vvi-Vitvi01g04013_t001	Ath-AT1G13870.1	73.333	300	78	1	59	358	1	298	7.97e-166	464
Vvi-Vitvi01g00306_t002	Ath-AT1G25370.1	40.075	267	107	10	20	252	16	263	1.30e-43	148
Vvi-Vitvi01g00306_t002	Ath-AT1G68340.1	35.793	271	117	7	16	258	4	245	1.61e-35	127
Vvi-Vitvi01g00306_t002	Ath-AT3G18295.1	38.189	254	97	7	19	256	7	216	7.53e-33	119
Vvi-Vitvi01g00306_t002	Ath-AT3G60410.2	31.186	295	157	10	2	250	26	320	4.85e-24	98.2
Vvi-Vitvi01g00306_t002	Ath-AT1G48770.2	46.281	121	50	4	132	248	67	176	3.88e-20	84.7
Vvi-Vitvi01g00284_t001	Ath-AT1G68530.1	81.325	498	92	1	1	497	1	498	0.0	866
Vvi-Vitvi01g00284_t001	Ath-AT1G25450.1	79.226	491	102	0	7	497	3	493	0.0	840
Vvi-Vitvi01g00284_t001	Ath-AT1G19440.1	63.354	483	177	0	6	488	30	512	0.0	679
Vvi-Vitvi01g00284_t001	Ath-AT2G16280.1	63.505	485	177	0	6	490	26	510	0.0	676
Vvi-Vitvi01g00284_t001	Ath-AT2G26640.1	59.714	489	196	1	6	493	18	506	0.0	632
Vvi-Vitvi01g01808_t001	Ath-AT3G16560.2	55.922	515	195	6	10	522	7	491	0.0	545
Vvi-Vitvi01g01808_t001	Ath-AT5G02400.1	35.267	431	220	5	148	519	243	673	7.03e-82	268
Vvi-Vitvi01g01808_t001	Ath-AT1G07630.1	34.917	421	207	5	153	518	252	660	6.35e-79	259
Vvi-Vitvi01g01808_t001	Ath-AT2G28890.1	36.520	408	216	4	153	518	246	652	8.87e-79	259
Vvi-Vitvi01g01808_t001	Ath-AT3G09400.1	35.492	417	220	4	148	519	237	649	3.49e-78	257
Vvi-Vitvi01g00545_t001	Ath-AT1G69600.1	39.037	187	88	6	4	167	29	212	2.40e-30	110
Vvi-Vitvi01g00545_t001	Ath-AT1G14687.1	37.126	167	99	3	5	170	6	167	3.13e-30	108
Vvi-Vitvi01g00545_t001	Ath-AT5G60480.1	38.418	177	88	6	4	167	35	203	7.35e-30	108
Vvi-Vitvi01g00545_t001	Ath-AT4G24660.2	37.356	174	94	5	3	167	46	213	1.74e-27	102
Vvi-Vitvi01g00545_t001	Ath-AT1G14440.1	35.897	195	86	7	4	167	88	274	4.16e-26	101
Vvi-Vitvi01g00598_t001	Ath-AT1G13170.2	73.761	827	165	12	1	783	1	819	0.0	1228
Vvi-Vitvi01g00598_t001	Ath-AT4G08180.1	65.110	728	233	8	74	795	102	814	0.0	936
Vvi-Vitvi01g00598_t001	Ath-AT2G31020.1	57.973	809	279	13	1	785	1	772	0.0	884
Vvi-Vitvi01g00598_t001	Ath-AT4G22540.1	56.320	712	255	12	78	785	53	712	0.0	782
Vvi-Vitvi01g00598_t001	Ath-AT4G12460.7	53.719	726	270	15	68	785	18	685	0.0	754
Vvi-Vitvi01g01311_t001	Ath-AT2G04030.1	84.151	795	110	6	1	793	1	781	0.0	1323
Vvi-Vitvi01g01311_t001	Ath-AT3G07770.1	69.298	684	206	2	78	758	93	775	0.0	996
Vvi-Vitvi01g01311_t001	Ath-AT5G52640.1	45.827	707	352	11	79	772	4	692	0.0	588
Vvi-Vitvi01g01311_t001	Ath-AT4G24190.1	44.098	737	353	14	55	743	45	770	0.0	580
Vvi-Vitvi01g01311_t001	Ath-AT5G56010.1	46.746	676	337	9	79	743	4	667	0.0	570
Vvi-Vitvi01g00889_t003	Ath-AT1G10370.1	69.369	222	67	1	1	221	1	222	8.26e-108	309
Vvi-Vitvi01g00889_t003	Ath-AT1G10360.1	66.667	222	73	1	1	221	1	222	4.03e-104	300
Vvi-Vitvi01g00889_t003	Ath-AT1G59700.1	57.339	218	91	2	5	220	6	223	1.20e-87	258
Vvi-Vitvi01g00889_t003	Ath-AT1G59670.1	57.477	214	89	2	5	216	6	219	6.79e-87	256
Vvi-Vitvi01g00889_t003	Ath-AT1G69930.1	55.505	218	97	0	6	223	13	230	2.41e-86	255
Vvi-Vitvi01g00015_t001	Ath-AT5G38970.1	54.095	464	162	6	6	422	7	466	1.61e-172	490
Vvi-Vitvi01g00015_t001	Ath-AT3G30180.1	52.564	468	171	6	4	422	1	466	3.86e-170	484
Vvi-Vitvi01g00015_t001	Ath-AT5G05690.1	31.494	435	237	6	34	412	30	459	1.25e-74	240
Vvi-Vitvi01g00015_t001	Ath-AT3G13730.1	32.041	387	246	8	47	420	108	490	1.04e-73	238
Vvi-Vitvi01g00015_t001	Ath-AT1G12740.2	32.454	379	248	5	50	420	97	475	4.68e-73	236
Vvi-Vitvi01g01550_t001	Ath-AT1G27880.1	57.505	946	353	14	4	940	2	907	0.0	1008
Vvi-Vitvi01g01550_t001	Ath-AT4G35740.1	40.294	340	189	6	283	613	16	350	3.81e-63	227
Vvi-Vitvi01g01550_t001	Ath-AT3G05740.1	36.467	351	209	7	297	637	200	546	1.82e-61	219
Vvi-Vitvi01g01550_t001	Ath-AT1G10930.1	36.986	365	218	6	300	656	450	810	7.17e-59	219
Vvi-Vitvi01g01550_t001	Ath-AT1G31360.3	37.798	336	193	8	300	623	120	451	2.05e-56	207
Vvi-Vitvi01g00970_t001	Ath-AT2G02870.3	72.432	370	94	3	181	542	99	468	0.0	559
Vvi-Vitvi01g00970_t001	Ath-AT1G14330.1	62.693	453	118	9	100	542	31	442	0.0	544
Vvi-Vitvi01g00970_t001	Ath-AT1G26930.1	65.553	389	121	5	161	542	40	422	1.51e-176	504
Vvi-Vitvi01g00970_t001	Ath-AT1G74510.1	65.816	392	121	5	162	542	63	452	3.98e-175	501
Vvi-Vitvi01g00970_t001	Ath-AT5G60570.3	46.561	378	185	7	171	542	28	394	8.61e-112	337
Vvi-Vitvi01g02062_t001	Ath-AT1G23530.1	42.735	117	38	5	6	93	10	126	6.89e-19	77.4
Vvi-Vitvi01g01296_t001	Ath-AT5G04900.1	80.201	298	58	1	49	346	53	349	0.0	508
Vvi-Vitvi01g01296_t001	Ath-AT4G13250.1	45.200	250	117	4	75	309	161	405	9.49e-62	204
Vvi-Vitvi01g01296_t001	Ath-AT1G10310.1	32.243	214	132	6	60	273	5	205	1.87e-16	77.4
Vvi-Vitvi01g01296_t001	Ath-AT1G24360.1	26.531	245	159	8	34	270	32	263	6.54e-16	77.0
Vvi-Vitvi01g01296_t001	Ath-AT5G10050.1	32.093	215	122	9	66	277	3	196	2.32e-15	75.1
Vvi-Vitvi01g01557_t001	Ath-AT1G24360.1	69.408	304	88	1	28	331	22	320	1.29e-153	433
Vvi-Vitvi01g01557_t001	Ath-AT5G18210.2	36.638	232	138	4	89	311	12	243	1.59e-38	137
Vvi-Vitvi01g01557_t001	Ath-AT5G06060.1	35.772	246	147	5	91	330	15	255	4.65e-37	133
Vvi-Vitvi01g01557_t001	Ath-AT3G04000.1	34.191	272	157	7	81	331	3	273	9.86e-36	130
Vvi-Vitvi01g01557_t001	Ath-AT3G03980.1	35.686	255	148	6	89	329	18	270	1.57e-35	129
Vvi-Vitvi01g00882_t001	Ath-AT5G62620.1	66.176	680	206	7	5	671	14	682	0.0	935
Vvi-Vitvi01g00882_t001	Ath-AT1G74800.1	65.588	680	207	8	2	671	11	673	0.0	916
Vvi-Vitvi01g00882_t001	Ath-AT1G27120.1	63.755	687	220	8	1	671	1	674	0.0	862
Vvi-Vitvi01g00882_t001	Ath-AT4G21060.1	52.065	678	290	12	18	671	76	742	0.0	711
Vvi-Vitvi01g00882_t001	Ath-AT1G26810.2	35.622	539	312	11	141	667	125	640	5.66e-106	335
Vvi-Vitvi01g01027_t001	Ath-AT3G29000.1	42.308	182	89	4	24	191	14	193	3.67e-35	122
Vvi-Vitvi01g01027_t001	Ath-AT5G39670.1	43.503	177	87	5	24	191	31	203	1.02e-34	121
Vvi-Vitvi01g01027_t001	Ath-AT3G47480.1	37.419	155	76	5	48	193	42	184	6.16e-21	85.1
Vvi-Vitvi01g01027_t001	Ath-AT3G07490.1	56.667	60	26	0	128	187	82	141	1.40e-17	75.5
Vvi-Vitvi01g01027_t001	Ath-AT1G05990.1	52.381	63	30	0	125	187	80	142	3.32e-17	74.3
Vvi-Vitvi01g00460_t001	Ath-AT1G14870.1	53.103	145	63	3	69	208	9	153	5.73e-49	156
Vvi-Vitvi01g00460_t001	Ath-AT5G35525.1	50.323	155	70	4	59	208	1	153	3.81e-45	147
Vvi-Vitvi01g00460_t001	Ath-AT1G14880.1	50.345	145	67	3	69	208	8	152	1.67e-44	145
Vvi-Vitvi01g00460_t001	Ath-AT3G18470.1	50.382	131	60	2	76	205	5	131	5.33e-38	128
Vvi-Vitvi01g00460_t001	Ath-AT3G18460.1	46.154	130	70	0	76	205	54	183	7.53e-37	126
Vvi-Vitvi01g04340_t001	Ath-AT1G68877.1	59.184	49	20	0	4	52	1	49	3.74e-15	64.7
Vvi-Vitvi01g02140_t001	Ath-AT1G56070.1	65.152	66	22	1	1	65	241	306	2.92e-25	96.3
Vvi-Vitvi01g02127_t001	Ath-AT1G26920.1	46.597	191	64	10	1	170	1	174	1.04e-34	119
Vvi-Vitvi01g02127_t001	Ath-AT1G69760.1	43.655	197	65	8	1	170	1	178	6.95e-27	99.8
Vvi-Vitvi01g01982_t001	Ath-AT1G70830.1	52.000	150	70	1	2	149	21	170	3.91e-51	165
Vvi-Vitvi01g01982_t001	Ath-AT1G70830.1	49.333	150	74	1	2	149	183	332	1.02e-47	156
Vvi-Vitvi01g01982_t001	Ath-AT1G70850.3	52.349	149	69	1	3	149	9	157	5.51e-51	164
Vvi-Vitvi01g01982_t001	Ath-AT1G70850.3	53.237	139	63	1	13	149	175	313	4.63e-49	159
Vvi-Vitvi01g01982_t001	Ath-AT1G70840.1	50.667	150	72	1	3	150	20	169	1.17e-50	159
Vvi-Vitvi01g01982_t001	Ath-AT1G70890.1	49.333	150	74	2	2	149	6	155	5.62e-47	149
Vvi-Vitvi01g01982_t001	Ath-AT5G28010.1	45.333	150	80	1	2	149	14	163	1.46e-46	148
Vvi-Vitvi01g01821_t001	Ath-AT5G47860.1	73.649	444	100	4	1	441	1	430	0.0	645
Vvi-Vitvi01g01821_t001	Ath-AT3G43540.1	31.834	289	167	7	75	338	20	303	3.72e-37	139
Vvi-Vitvi01g00372_t001	Ath-AT5G38110.1	82.320	181	28	2	1	177	1	181	3.28e-104	298
Vvi-Vitvi01g00372_t001	Ath-AT1G66740.1	79.444	180	32	1	1	175	1	180	1.18e-101	290
Vvi-Vitvi01g02039_t001	Ath-AT5G40460.1	56.250	112	37	4	1	101	1	111	1.42e-30	104
Vvi-Vitvi01g02039_t001	Ath-AT1G10690.1	50.485	103	43	5	9	106	10	109	2.33e-23	86.3
Vvi-Vitvi01g02039_t001	Ath-AT1G60783.1	50.588	85	40	2	16	99	19	102	1.13e-21	82.0
Vvi-Vitvi01g02039_t001	Ath-AT3G27630.1	42.157	102	54	3	1	101	1	98	8.19e-18	72.0
Vvi-Vitvi01g04327_t001	Ath-AT5G60390.1	55.000	80	36	0	50	129	239	318	5.22e-20	84.0
Vvi-Vitvi01g04327_t001	Ath-AT1G07940.3	55.000	80	36	0	50	129	239	318	5.22e-20	84.0
Vvi-Vitvi01g04327_t001	Ath-AT1G07930.1	55.000	80	36	0	50	129	239	318	5.22e-20	84.0
Vvi-Vitvi01g04327_t001	Ath-AT1G07920.1	55.000	80	36	0	50	129	239	318	5.22e-20	84.0
Vvi-Vitvi01g00633_t001	Ath-AT3G26400.1	53.860	570	179	15	1	523	1	533	1.14e-150	441
Vvi-Vitvi01g00633_t001	Ath-AT1G13020.1	53.240	571	198	13	1	523	1	550	3.78e-138	410
Vvi-Vitvi01g00633_t001	Ath-AT4G38710.2	39.252	321	129	14	35	303	37	343	1.59e-26	112
Vvi-Vitvi01g00211_t001	Ath-AT3G25620.2	68.787	676	200	6	1	671	1	670	0.0	905
Vvi-Vitvi01g00211_t001	Ath-AT1G31770.1	60.685	613	226	6	59	670	44	642	0.0	758
Vvi-Vitvi01g00211_t001	Ath-AT4G27420.1	56.121	629	247	9	56	674	25	634	0.0	682
Vvi-Vitvi01g00211_t001	Ath-AT5G06530.1	46.933	652	308	9	32	671	120	745	0.0	594
Vvi-Vitvi01g00211_t001	Ath-AT1G71960.1	47.754	668	294	15	43	675	15	662	0.0	571
Vvi-Vitvi01g02052_t001	Ath-AT2G27790.2	54.724	254	79	5	1	231	1	241	9.92e-90	264
Vvi-Vitvi01g02052_t001	Ath-AT5G27300.1	56.054	223	75	5	15	231	371	576	3.79e-74	234
Vvi-Vitvi01g01733_t001	Ath-AT2G33510.2	50.235	213	76	5	1	192	1	204	2.59e-49	158
Vvi-Vitvi01g01733_t001	Ath-AT1G28070.1	49.206	189	69	4	6	186	1	170	1.36e-42	140
Vvi-Vitvi01g01761_t001	Ath-AT5G13290.2	71.053	342	97	1	52	391	61	402	1.52e-179	504
Vvi-Vitvi01g01761_t001	Ath-AT2G31880.1	34.181	354	210	7	55	387	288	639	2.35e-60	206
Vvi-Vitvi01g01761_t001	Ath-AT2G35620.1	36.735	294	162	6	100	384	293	571	2.99e-52	183
Vvi-Vitvi01g01761_t001	Ath-AT1G31420.1	36.170	282	159	5	110	384	307	574	3.66e-51	180
Vvi-Vitvi01g01761_t001	Ath-AT1G78530.1	36.620	284	156	8	110	384	76	344	5.28e-51	174
Vvi-Vitvi01g00079_t001	Ath-AT2G03380.1	59.043	669	270	3	17	684	24	689	0.0	806
Vvi-Vitvi01g00079_t001	Ath-AT4G33990.1	37.821	661	399	6	44	700	59	711	1.10e-150	457
Vvi-Vitvi01g00079_t001	Ath-AT1G11290.1	36.750	683	413	7	17	687	10	685	5.17e-150	455
Vvi-Vitvi01g00079_t001	Ath-AT4G18750.1	36.350	652	401	7	44	686	99	745	3.53e-138	426
Vvi-Vitvi01g00079_t001	Ath-AT4G18750.1	28.906	384	267	4	240	619	96	477	4.42e-47	179
Vvi-Vitvi01g00079_t001	Ath-AT3G01580.1	36.318	603	374	8	90	685	13	612	8.71e-134	409
Vvi-Vitvi01g00079_t001	Ath-AT3G01580.1	30.335	478	316	10	185	650	4	476	2.62e-66	230
Vvi-Vitvi01g00079_t001	Ath-AT3G01580.1	28.723	470	324	5	43	501	61	530	1.68e-62	220
Vvi-Vitvi01g01930_t001	Ath-AT4G15830.1	55.782	147	59	3	1	147	1	141	6.49e-53	171
Vvi-Vitvi01g01930_t001	Ath-AT3G01450.2	41.905	105	61	0	37	141	53	157	4.95e-24	96.7
Vvi-Vitvi01g01930_t001	Ath-AT5G14790.1	38.679	106	65	0	38	143	57	162	9.17e-23	93.6
Vvi-Vitvi01g01592_t001	Ath-AT5G44700.1	35.045	448	268	10	3	445	404	833	3.73e-60	213
Vvi-Vitvi01g01592_t001	Ath-AT5G44700.1	34.913	401	225	5	74	446	130	522	4.78e-57	204
Vvi-Vitvi01g01592_t001	Ath-AT5G44700.1	34.240	441	265	9	13	447	173	594	1.22e-52	191
Vvi-Vitvi01g01592_t001	Ath-AT5G44700.1	30.466	558	256	11	9	446	265	810	8.10e-49	179
Vvi-Vitvi01g01592_t001	Ath-AT5G44700.1	33.146	356	207	5	117	446	76	426	4.48e-34	136
Vvi-Vitvi01g01592_t001	Ath-AT5G44700.1	32.813	256	135	6	6	257	619	841	4.74e-21	96.7
Vvi-Vitvi01g01592_t001	Ath-AT5G44700.1	38.710	155	92	2	297	450	85	237	6.95e-15	77.4
Vvi-Vitvi01g01592_t001	Ath-AT3G56370.1	36.937	444	236	10	5	421	112	538	1.15e-57	205
Vvi-Vitvi01g01592_t001	Ath-AT3G56370.1	33.421	380	221	7	90	446	71	441	2.76e-40	154
Vvi-Vitvi01g01592_t001	Ath-AT3G56370.1	35.052	291	163	4	182	448	66	354	9.87e-34	135
Vvi-Vitvi01g01592_t001	Ath-AT2G26330.1	35.154	421	211	8	78	446	82	492	1.63e-57	204
Vvi-Vitvi01g01592_t001	Ath-AT2G26330.1	33.857	446	271	8	3	443	87	513	1.76e-53	193
Vvi-Vitvi01g01592_t001	Ath-AT2G26330.1	33.013	312	152	6	185	446	68	372	1.34e-30	125
Vvi-Vitvi01g01592_t001	Ath-AT1G35710.1	34.110	472	265	7	3	445	72	526	5.36e-57	203
Vvi-Vitvi01g01592_t001	Ath-AT1G35710.1	35.230	369	209	6	78	446	404	742	1.68e-49	181
Vvi-Vitvi01g01592_t001	Ath-AT1G35710.1	34.644	407	208	7	93	470	82	459	2.48e-47	175
Vvi-Vitvi01g01592_t001	Ath-AT1G35710.1	31.435	439	266	7	31	446	268	694	1.44e-45	170
Vvi-Vitvi01g01592_t001	Ath-AT1G35710.1	35.922	206	120	4	74	274	544	742	7.34e-23	102
Vvi-Vitvi01g01592_t001	Ath-AT1G17230.2	33.199	497	264	10	2	446	157	637	7.07e-57	203
Vvi-Vitvi01g01592_t001	Ath-AT1G17230.2	32.584	445	241	7	31	426	257	691	5.93e-51	186
Vvi-Vitvi01g01592_t001	Ath-AT1G17230.2	34.146	369	228	5	86	449	65	423	3.57e-47	175
Vvi-Vitvi01g01592_t001	Ath-AT1G17230.2	32.828	396	217	4	74	447	101	469	5.94e-46	171
Vvi-Vitvi01g00434_t001	Ath-AT1G70890.1	41.379	58	34	0	4	61	8	65	2.92e-13	59.7
Vvi-Vitvi01g00434_t001	Ath-AT1G70840.1	39.286	56	34	0	5	60	22	77	1.10e-11	55.8
Vvi-Vitvi01g00434_t001	Ath-AT1G70850.3	37.931	58	36	0	4	61	10	67	1.24e-11	57.0
Vvi-Vitvi01g00434_t001	Ath-AT1G24020.1	39.683	63	38	0	1	63	1	63	2.47e-11	54.7
Vvi-Vitvi01g00434_t001	Ath-AT1G70830.1	37.931	58	36	0	4	61	23	80	2.53e-11	56.2
Vvi-Vitvi01g00434_t001	Ath-AT1G70830.1	37.931	58	36	0	4	61	185	242	8.68e-11	54.7
Vvi-Vitvi01g00902_t004	Ath-AT1G27100.1	53.462	520	201	8	1	482	1	517	1.79e-178	511
Vvi-Vitvi01g00902_t004	Ath-AT1G59710.2	59.804	306	106	4	196	490	1	300	7.46e-120	354
Vvi-Vitvi01g00902_t004	Ath-AT1G59710.2	61.333	150	54	2	1	147	1	149	4.17e-55	187
Vvi-Vitvi01g00902_t004	Ath-AT3G28630.1	54.167	312	125	4	187	485	24	330	1.28e-111	333
Vvi-Vitvi01g00902_t004	Ath-AT3G28630.1	56.757	148	61	2	1	146	33	179	6.07e-53	181
Vvi-Vitvi01g00902_t004	Ath-AT1G69900.1	49.606	381	143	8	1	332	1	381	7.59e-106	321
Vvi-Vitvi01g00902_t004	Ath-AT1G69900.1	54.667	150	66	2	196	343	1	150	3.20e-46	165
Vvi-Vitvi01g00902_t004	Ath-AT1G69890.1	54.514	288	121	3	196	482	1	279	7.34e-104	311
Vvi-Vitvi01g00902_t004	Ath-AT1G69890.1	55.333	150	60	3	1	147	1	146	1.94e-47	165
Vvi-Vitvi01g02011_t001	Ath-AT1G59950.1	45.699	186	80	3	9	175	8	191	1.07e-52	170
Vvi-Vitvi01g02011_t001	Ath-AT1G59960.1	42.857	196	90	6	1	175	3	197	5.46e-52	168
Vvi-Vitvi01g02011_t001	Ath-AT5G62420.1	43.094	181	81	7	13	175	11	187	6.50e-36	126
Vvi-Vitvi01g02011_t001	Ath-AT2G37770.2	37.912	182	88	5	11	174	11	185	1.67e-30	112
Vvi-Vitvi01g02011_t001	Ath-AT2G37760.1	39.444	180	86	5	11	175	11	182	1.10e-29	110
Vvi-Vitvi01g00547_t001	Ath-AT2G01930.1	54.019	311	99	11	1	294	1	284	2.97e-105	307
Vvi-Vitvi01g00547_t001	Ath-AT1G14685.1	56.291	302	102	9	1	294	1	280	5.70e-104	304
Vvi-Vitvi01g00547_t001	Ath-AT1G68120.1	47.419	310	107	12	1	294	1	270	8.11e-82	247
Vvi-Vitvi01g00547_t001	Ath-AT2G35550.1	59.259	135	46	1	160	294	147	272	1.30e-52	172
Vvi-Vitvi01g00547_t001	Ath-AT5G42520.1	58.333	108	44	1	188	294	236	343	1.63e-41	146
Vvi-Vitvi01g01558_t001	Ath-AT5G14285.1	58.130	246	97	3	9	249	11	255	6.81e-95	278
Vvi-Vitvi01g01558_t001	Ath-AT3G25950.1	52.778	252	112	3	1	246	1	251	5.10e-84	250
Vvi-Vitvi01g01558_t001	Ath-AT3G27270.2	51.394	251	115	4	1	247	1	248	1.20e-78	238
Vvi-Vitvi01g01727_t001	Ath-AT5G21090.1	67.980	203	65	0	12	214	13	215	2.53e-97	282
Vvi-Vitvi01g01727_t001	Ath-AT3G43740.2	57.021	235	71	1	10	214	11	245	1.14e-86	256
Vvi-Vitvi01g01727_t001	Ath-AT1G71830.1	62.051	195	74	0	10	204	10	204	2.98e-74	235
Vvi-Vitvi01g01727_t001	Ath-AT1G34210.1	62.431	181	68	0	24	204	27	207	8.40e-72	229
Vvi-Vitvi01g01727_t001	Ath-AT2G13790.1	61.202	183	67	3	26	205	29	210	2.10e-64	209
Vvi-Vitvi01g00282_t001	Ath-AT1G68540.1	72.671	322	87	1	1	321	1	322	2.30e-180	500
Vvi-Vitvi01g00282_t001	Ath-AT1G25460.1	63.975	322	113	3	1	321	1	320	3.11e-150	424
Vvi-Vitvi01g00282_t001	Ath-AT4G35420.1	51.887	318	146	5	5	320	9	321	4.58e-106	312
Vvi-Vitvi01g00282_t001	Ath-AT1G51410.1	42.500	320	174	7	5	320	10	323	3.84e-82	251
Vvi-Vitvi01g00282_t001	Ath-AT5G19440.1	42.593	324	166	8	5	319	11	323	7.31e-81	248
Vvi-Vitvi01g00265_t002	Ath-AT3G25800.1	85.374	588	86	0	1	588	1	588	0.0	1045
Vvi-Vitvi01g00265_t002	Ath-AT1G13320.1	83.503	588	97	0	1	588	1	588	0.0	1019
Vvi-Vitvi01g00265_t002	Ath-AT1G25490.1	83.133	581	98	0	1	581	1	581	0.0	1007
Vvi-Vitvi01g00620_t001	Ath-AT3G26300.1	54.747	495	220	3	7	500	3	494	0.0	578
Vvi-Vitvi01g00620_t001	Ath-AT3G26310.1	56.187	493	203	5	16	500	6	493	0.0	577
Vvi-Vitvi01g00620_t001	Ath-AT3G26320.1	54.334	473	213	2	30	501	25	495	0.0	556
Vvi-Vitvi01g00620_t001	Ath-AT5G57260.1	55.224	469	205	3	37	501	31	498	0.0	553
Vvi-Vitvi01g00620_t001	Ath-AT3G26330.1	55.106	470	208	2	32	500	27	494	0.0	551
Vvi-Vitvi01g00716_t001	Ath-AT4G32180.1	70.000	410	116	4	8	411	57	465	0.0	567
Vvi-Vitvi01g00716_t001	Ath-AT1G60440.1	68.010	397	110	2	20	416	1	380	8.22e-177	498
Vvi-Vitvi01g00096_t001	Ath-AT1G30950.1	70.101	398	117	2	36	431	41	438	0.0	569
Vvi-Vitvi01g00096_t001	Ath-AT5G15710.2	27.202	386	242	11	37	420	99	447	9.02e-34	131
Vvi-Vitvi01g00096_t001	Ath-AT1G27340.1	26.087	368	229	12	37	393	112	447	1.08e-27	114
Vvi-Vitvi01g00096_t001	Ath-AT3G61590.4	25.253	396	245	12	43	416	77	443	8.26e-21	94.0
Vvi-Vitvi01g00096_t001	Ath-AT4G33160.2	21.888	466	274	17	4	420	94	518	1.04e-14	75.9
Vvi-Vitvi01g04179_t001	Ath-AT1G60420.1	65.625	160	52	1	1	157	420	579	1.38e-70	222
Vvi-Vitvi01g04179_t001	Ath-AT1G60420.1	41.333	75	43	1	1	74	99	173	3.25e-13	65.9
Vvi-Vitvi01g04179_t001	Ath-AT1G60420.1	40.625	64	38	0	2	65	261	324	8.71e-12	61.6
Vvi-Vitvi01g04179_t001	Ath-AT4G31240.2	45.736	129	69	1	1	129	261	388	2.06e-36	129
Vvi-Vitvi01g00451_t002	Ath-AT2G01600.1	69.728	588	143	10	1	569	1	572	0.0	775
Vvi-Vitvi01g00451_t002	Ath-AT1G14910.1	68.522	575	146	14	1	564	1	551	0.0	741
Vvi-Vitvi01g00451_t002	Ath-AT4G25940.1	56.053	603	214	12	1	560	1	595	0.0	577
Vvi-Vitvi01g00451_t002	Ath-AT5G57200.1	58.868	530	180	9	1	500	1	522	0.0	566
Vvi-Vitvi01g00451_t002	Ath-AT5G35200.2	51.765	510	206	8	8	508	12	490	4.35e-163	475
Vvi-Vitvi01g01857_t001	Ath-AT5G44710.1	81.553	103	19	0	1	103	1	103	4.02e-57	171
Vvi-Vitvi01g04196_t001	Ath-AT1G13320.1	74.138	58	15	0	12	69	166	223	1.57e-24	94.0
Vvi-Vitvi01g04196_t001	Ath-AT3G25800.1	72.414	58	16	0	12	69	166	223	2.68e-24	93.6
Vvi-Vitvi01g04196_t001	Ath-AT1G25490.1	65.517	58	20	0	12	69	166	223	5.96e-20	81.3
Vvi-Vitvi01g00005_t001	Ath-AT1G69060.1	71.084	166	47	1	485	649	462	627	6.05e-68	233
Vvi-Vitvi01g00005_t001	Ath-AT1G69060.1	32.057	209	105	5	64	271	63	235	3.52e-17	85.1
Vvi-Vitvi01g01874_t001	Ath-AT4G19830.1	73.714	175	45	1	49	222	52	226	4.99e-90	264
Vvi-Vitvi01g01874_t001	Ath-AT5G13410.1	31.707	164	91	6	66	220	102	253	2.18e-14	69.7
Vvi-Vitvi01g01874_t001	Ath-AT4G26555.1	32.117	137	76	3	84	220	87	206	4.29e-13	65.5
Vvi-Vitvi01g01874_t001	Ath-AT5G48570.1	33.562	146	63	4	75	219	39	151	4.15e-12	64.7
Vvi-Vitvi01g01874_t001	Ath-AT3G10060.1	29.412	187	84	6	39	222	77	218	1.21e-11	61.6
Vvi-Vitvi01g01033_t001	Ath-AT1G69523.1	58.175	263	103	3	45	304	40	298	1.33e-111	325
Vvi-Vitvi01g01033_t001	Ath-AT1G69526.2	55.731	253	108	4	57	307	58	308	1.10e-97	290
Vvi-Vitvi01g01033_t001	Ath-AT1G69520.2	51.163	215	101	4	94	304	29	243	4.44e-75	230
Vvi-Vitvi01g00952_t001	Ath-AT3G47810.1	87.302	189	24	0	1	189	1	189	1.01e-124	349
Vvi-Vitvi01g02213_t001	Ath-AT1G24430.1	48.691	191	94	2	75	261	235	425	5.33e-63	203
Vvi-Vitvi01g02213_t001	Ath-AT3G26040.1	35.417	192	119	2	75	261	238	429	3.26e-33	125
Vvi-Vitvi01g02213_t001	Ath-AT3G30280.1	28.000	200	125	3	75	261	243	436	2.47e-22	95.1
Vvi-Vitvi01g02213_t001	Ath-AT1G24420.1	30.000	190	130	3	74	261	241	429	6.96e-20	88.2
Vvi-Vitvi01g02213_t001	Ath-AT5G47980.1	29.187	209	138	3	63	261	228	436	6.98e-20	88.2
Vvi-Vitvi01g00733_t002	Ath-AT1G10600.4	67.907	215	65	2	63	276	13	224	7.44e-107	308
Vvi-Vitvi01g00733_t002	Ath-AT1G48790.1	60.753	186	73	0	91	276	323	508	2.02e-83	258
Vvi-Vitvi01g00733_t002	Ath-AT4G16144.1	36.538	156	90	3	11	162	244	394	1.63e-21	92.8
Vvi-Vitvi01g01575_t001	Ath-AT3G50940.1	52.582	426	184	3	35	449	30	448	1.27e-166	478
Vvi-Vitvi01g01575_t001	Ath-AT2G18193.1	53.377	459	189	8	16	461	17	463	4.95e-166	478
Vvi-Vitvi01g01575_t001	Ath-AT2G18190.1	51.812	469	199	8	9	461	11	468	1.21e-163	472
Vvi-Vitvi01g01575_t001	Ath-AT5G17760.1	50.403	496	202	6	1	468	1	480	3.62e-163	471
Vvi-Vitvi01g01575_t001	Ath-AT3G50930.1	49.891	457	204	6	35	472	76	526	2.59e-162	471
Vvi-Vitvi01g00080_t001	Ath-AT1G13940.1	36.025	1127	533	45	103	1184	1	984	4.17e-158	499
Vvi-Vitvi01g00080_t001	Ath-AT1G69360.1	34.703	1095	497	39	103	1186	1	888	6.15e-150	474
Vvi-Vitvi01g00080_t001	Ath-AT1G26620.1	31.462	1033	507	29	153	1175	5	846	7.46e-123	401
Vvi-Vitvi01g04382_t001	Ath-AT1G67670.1	56.716	67	18	3	46	103	1	65	8.76e-11	52.8
Vvi-Vitvi01g00467_t001	Ath-AT2G01620.1	42.754	276	120	6	46	316	17	259	1.55e-73	229
Vvi-Vitvi01g00467_t001	Ath-AT3G26000.1	33.333	255	164	5	46	299	201	450	3.72e-43	154
Vvi-Vitvi01g00467_t001	Ath-AT3G27290.1	37.179	234	139	5	46	275	128	357	1.36e-37	138
Vvi-Vitvi01g01794_t001	Ath-AT1G76390.2	28.342	808	511	27	259	1025	27	807	6.91e-52	196
Vvi-Vitvi01g01794_t001	Ath-AT1G20780.1	28.152	817	501	29	254	1025	22	797	6.31e-44	171
Vvi-Vitvi01g01794_t001	Ath-AT1G68940.2	24.769	759	474	27	257	961	299	1014	7.20e-41	163
Vvi-Vitvi01g01794_t001	Ath-AT1G23030.1	29.076	368	185	13	261	602	245	562	9.91e-20	94.4
Vvi-Vitvi01g01794_t001	Ath-AT3G46510.1	31.727	249	139	8	259	479	258	503	6.18e-19	92.0
Vvi-Vitvi01g00298_t001	Ath-AT1G68460.1	55.629	302	124	4	36	328	54	354	7.57e-119	346
Vvi-Vitvi01g00298_t001	Ath-AT3G19160.1	53.416	322	127	5	21	328	13	325	6.78e-116	338
Vvi-Vitvi01g00298_t001	Ath-AT1G25410.1	50.760	329	139	7	21	330	17	341	3.80e-107	316
Vvi-Vitvi01g00298_t001	Ath-AT4G24650.1	50.502	299	134	6	45	330	2	299	5.25e-99	294
Vvi-Vitvi01g00298_t001	Ath-AT5G19040.1	45.675	289	131	6	45	328	30	297	1.39e-81	250
Vvi-Vitvi01g00345_t001	Ath-AT1G68185.2	52.968	219	100	2	26	244	47	262	2.22e-66	206
Vvi-Vitvi01g00653_t001	Ath-AT3G26590.1	70.935	492	138	2	11	499	2	491	0.0	706
Vvi-Vitvi01g00653_t001	Ath-AT1G12950.1	66.211	512	162	1	5	505	8	519	0.0	694
Vvi-Vitvi01g00653_t001	Ath-AT5G38030.1	69.796	490	145	1	13	499	2	491	0.0	682
Vvi-Vitvi01g00653_t001	Ath-AT1G23300.1	69.345	473	145	0	33	505	24	496	0.0	661
Vvi-Vitvi01g00653_t001	Ath-AT1G47530.1	57.028	498	195	1	2	499	3	481	0.0	559
Vvi-Vitvi01g01356_t001	Ath-AT1G13570.1	35.629	421	249	12	7	416	4	413	2.60e-62	207
Vvi-Vitvi01g01356_t001	Ath-AT3G52680.1	25.272	459	269	15	3	416	15	444	9.61e-15	75.5
Vvi-Vitvi01g01356_t001	Ath-AT3G58860.1	26.174	447	269	16	9	409	7	438	1.33e-14	75.1
Vvi-Vitvi01g01356_t001	Ath-AT5G53840.1	29.958	237	141	9	9	234	18	240	1.27e-13	72.0
Vvi-Vitvi01g01356_t001	Ath-AT4G14103.2	25.549	364	214	12	4	323	3	353	6.75e-13	69.7
Vvi-Vitvi01g00029_t002	Ath-AT1G69220.1	62.877	862	266	19	1	833	1	837	0.0	947
Vvi-Vitvi01g00029_t002	Ath-AT1G53165.3	51.685	267	125	3	228	493	8	271	6.74e-81	274
Vvi-Vitvi01g00029_t002	Ath-AT3G15220.1	50.936	267	127	3	228	493	8	271	1.71e-80	273
Vvi-Vitvi01g00029_t002	Ath-AT4G10730.1	41.353	266	149	5	235	493	47	312	6.30e-59	213
Vvi-Vitvi01g00029_t002	Ath-AT4G24100.4	41.353	266	149	5	235	493	49	314	9.36e-59	213
Vvi-Vitvi01g00700_t002	Ath-AT5G05670.1	74.330	261	66	1	1	260	1	261	5.26e-144	403
Vvi-Vitvi01g00700_t002	Ath-AT2G18770.2	72.031	261	72	1	1	260	11	271	6.35e-134	378
Vvi-Vitvi01g04130_t001	Ath-AT4G31320.1	53.913	115	48	3	3	112	76	190	2.16e-34	117
Vvi-Vitvi01g04130_t001	Ath-AT2G24400.1	53.846	117	44	3	6	112	63	179	1.44e-32	112
Vvi-Vitvi01g04130_t001	Ath-AT5G20810.2	58.209	67	28	0	7	73	79	145	3.01e-20	80.5
Vvi-Vitvi01g04130_t001	Ath-AT3G43120.1	55.385	65	29	0	7	71	79	143	1.43e-19	78.2
Vvi-Vitvi01g04130_t001	Ath-AT1G56150.1	49.180	61	31	0	7	67	38	98	3.30e-17	70.9
Vvi-Vitvi01g01508_t001	Ath-AT3G27320.1	64.935	462	95	8	1	396	1	461	0.0	583
Vvi-Vitvi01g01508_t001	Ath-AT5G14310.1	66.075	451	94	7	1	396	1	447	0.0	577
Vvi-Vitvi01g01508_t001	Ath-AT3G63010.1	35.604	323	157	10	43	362	50	324	1.58e-40	146
Vvi-Vitvi01g01508_t001	Ath-AT3G05120.1	39.844	256	118	7	109	362	103	324	1.62e-38	141
Vvi-Vitvi01g01508_t001	Ath-AT5G27320.1	33.945	327	155	10	43	362	50	322	9.86e-37	136
Vvi-Vitvi01g00484_t001	Ath-AT1G24610.1	68.267	479	142	4	4	481	6	475	0.0	653
Vvi-Vitvi01g00046_t001	Ath-AT1G26750.1	53.476	187	87	0	1	187	1	187	3.12e-63	193
Vvi-Vitvi01g04083_t002	Ath-AT1G25390.2	50.718	627	275	13	41	660	27	626	0.0	565
Vvi-Vitvi01g04083_t002	Ath-AT1G18390.2	52.288	459	172	10	218	652	219	654	4.74e-148	444
Vvi-Vitvi01g04083_t002	Ath-AT5G38210.2	41.882	659	287	20	44	634	42	672	1.37e-141	429
Vvi-Vitvi01g04083_t002	Ath-AT1G66880.1	46.578	526	211	12	186	658	787	1295	1.52e-133	423
Vvi-Vitvi01g04083_t002	Ath-AT2G23450.1	43.583	374	181	7	306	657	333	698	4.56e-88	289
Vvi-Vitvi01g01057_t001	Ath-AT1G14020.1	74.950	503	119	3	1	501	1	498	0.0	791
Vvi-Vitvi01g01057_t001	Ath-AT2G03280.2	67.383	512	125	7	4	485	8	507	0.0	694
Vvi-Vitvi01g01057_t001	Ath-AT3G02250.1	60.494	486	188	3	1	485	16	498	0.0	615
Vvi-Vitvi01g01057_t001	Ath-AT5G15740.1	59.631	488	189	4	1	485	16	498	0.0	608
Vvi-Vitvi01g01057_t001	Ath-AT3G54100.1	49.515	412	201	5	93	502	221	627	1.98e-138	413
Vvi-Vitvi01g01807_t001	Ath-AT3G26650.1	71.951	328	50	4	4	291	72	397	3.98e-144	410
Vvi-Vitvi01g01807_t001	Ath-AT1G12900.5	71.646	328	51	4	4	291	117	442	2.06e-142	407
Vvi-Vitvi01g01807_t001	Ath-AT1G42970.1	64.935	308	79	4	4	283	92	398	1.75e-121	354
Vvi-Vitvi01g01807_t001	Ath-AT1G79530.1	40.584	308	150	6	4	283	97	399	4.66e-64	206
Vvi-Vitvi01g01807_t001	Ath-AT1G13440.1	39.159	309	154	7	4	283	16	319	8.08e-62	198
Vvi-Vitvi01g01946_t001	Ath-AT1G25330.1	68.657	134	41	1	127	259	91	224	3.57e-60	189
Vvi-Vitvi01g01946_t001	Ath-AT1G18400.1	69.106	123	35	2	137	259	142	261	1.35e-54	176
Vvi-Vitvi01g01946_t001	Ath-AT1G73830.1	65.517	145	44	3	116	259	123	262	1.36e-53	174
Vvi-Vitvi01g01946_t001	Ath-AT5G50915.2	65.657	99	31	2	121	218	119	215	1.02e-37	133
Vvi-Vitvi01g01946_t001	Ath-AT3G07340.1	57.851	121	45	1	103	217	215	335	6.45e-37	135
Vvi-Vitvi01g00232_t001	Ath-AT1G68810.1	55.497	382	111	13	1	345	1	360	7.19e-111	327
Vvi-Vitvi01g00232_t001	Ath-AT3G25710.1	49.867	375	112	12	1	339	1	335	3.98e-99	296
Vvi-Vitvi01g00232_t001	Ath-AT3G56770.1	43.333	180	83	4	151	325	37	202	2.59e-41	144
Vvi-Vitvi01g00232_t001	Ath-AT2G41130.1	45.213	188	79	5	143	324	55	224	2.61e-39	139
Vvi-Vitvi01g00232_t001	Ath-AT2G40200.1	42.424	165	73	6	133	285	40	194	3.98e-30	115
Vvi-Vitvi01g01373_t001	Ath-AT5G36120.1	77.477	111	23	1	96	206	63	171	3.70e-56	175
Vvi-Vitvi01g00401_t001	Ath-AT4G38620.1	52.889	225	87	5	2	211	3	223	5.95e-77	233
Vvi-Vitvi01g00401_t001	Ath-AT4G09460.1	58.101	179	72	1	2	177	3	181	1.00e-74	225
Vvi-Vitvi01g00401_t001	Ath-AT1G22640.1	77.778	126	28	0	2	127	3	128	2.11e-74	225
Vvi-Vitvi01g00401_t001	Ath-AT2G16720.1	74.400	125	32	0	2	126	3	127	8.83e-72	219
Vvi-Vitvi01g00401_t001	Ath-AT1G35515.1	73.387	124	33	0	2	125	3	126	3.14e-70	213
Vvi-Vitvi01g01404_t001	Ath-AT3G19850.1	51.923	572	225	15	1	539	1	555	0.0	529
Vvi-Vitvi01g01404_t001	Ath-AT1G50280.1	54.968	473	179	8	1	449	1	463	2.58e-161	469
Vvi-Vitvi01g01404_t001	Ath-AT3G22104.1	36.075	535	304	10	6	538	7	505	4.75e-99	308
Vvi-Vitvi01g01404_t001	Ath-AT5G66560.1	32.597	543	300	15	49	536	105	636	2.88e-65	224
Vvi-Vitvi01g01404_t001	Ath-AT1G30440.1	28.276	580	353	10	6	531	29	599	2.43e-64	221
Vvi-Vitvi01g00799_t001	Ath-AT1G70280.2	65.737	502	126	9	20	491	20	505	0.0	602
Vvi-Vitvi01g00799_t001	Ath-AT1G23880.1	61.310	504	161	7	1	491	61	543	0.0	583
Vvi-Vitvi01g00799_t001	Ath-AT5G14890.1	50.102	491	193	14	18	488	20	478	3.71e-146	427
Vvi-Vitvi01g00799_t001	Ath-AT3G14860.2	37.061	456	236	14	48	480	55	482	4.33e-81	260
Vvi-Vitvi01g00799_t001	Ath-AT1G23890.2	48.235	170	83	4	66	233	25	191	3.62e-41	151
Vvi-Vitvi01g01016_t001	Ath-AT1G56423.1	46.256	227	114	3	1	221	1	225	3.53e-70	215
Vvi-Vitvi01g00918_t001	Ath-AT3G01470.1	45.146	206	95	4	43	248	32	219	7.17e-44	151
Vvi-Vitvi01g00918_t001	Ath-AT4G40060.1	50.340	147	68	3	66	211	42	184	1.70e-37	135
Vvi-Vitvi01g00918_t001	Ath-AT1G69780.1	59.459	111	44	1	72	181	70	180	1.20e-36	132
Vvi-Vitvi01g00918_t001	Ath-AT2G22430.1	48.077	156	75	2	85	236	61	214	6.57e-36	131
Vvi-Vitvi01g00918_t001	Ath-AT5G15150.1	67.021	94	31	0	85	178	114	207	3.12e-35	129
Vvi-Vitvi01g04209_t001	Ath-AT5G09730.1	46.578	453	187	7	1	407	149	592	6.13e-136	407
Vvi-Vitvi01g04209_t001	Ath-AT5G64570.1	44.397	464	203	7	1	418	159	613	2.03e-135	406
Vvi-Vitvi01g04209_t001	Ath-AT3G19620.1	45.033	453	196	6	1	406	141	587	2.13e-129	391
Vvi-Vitvi01g04209_t001	Ath-AT5G49360.1	41.991	462	215	5	1	418	149	601	1.05e-124	379
Vvi-Vitvi01g04209_t001	Ath-AT1G02640.1	41.810	464	214	5	1	418	144	597	2.22e-122	372
Vvi-Vitvi01g01703_t001	Ath-AT5G50600.1	51.140	307	149	1	5	311	2	307	2.24e-106	314
Vvi-Vitvi01g01703_t001	Ath-AT5G50700.1	51.140	307	149	1	5	311	2	307	2.24e-106	314
Vvi-Vitvi01g01703_t001	Ath-AT3G47360.1	47.945	292	139	2	17	308	14	292	5.50e-93	279
Vvi-Vitvi01g01703_t001	Ath-AT5G50770.1	44.136	324	176	2	7	326	4	326	1.12e-86	264
Vvi-Vitvi01g01703_t001	Ath-AT3G47350.2	53.879	232	106	1	6	237	3	233	1.48e-85	260
Vvi-Vitvi01g02230_t001	Ath-AT5G42380.1	53.571	140	63	1	2	139	45	184	5.16e-41	134
Vvi-Vitvi01g02230_t001	Ath-AT1G76650.1	50.758	132	65	0	8	139	45	176	1.31e-40	133
Vvi-Vitvi01g02230_t001	Ath-AT3G50770.1	47.794	136	65	2	10	139	68	203	4.05e-39	130
Vvi-Vitvi01g02230_t001	Ath-AT1G76640.1	47.407	135	68	1	8	139	24	158	9.51e-37	123
Vvi-Vitvi01g02230_t001	Ath-AT3G01830.1	44.118	136	71	2	7	139	12	145	3.17e-30	106
Vvi-Vitvi01g01083_t001	Ath-AT1G26761.1	55.833	480	159	10	27	492	5	445	3.15e-174	497
Vvi-Vitvi01g01744_t001	Ath-AT2G20000.1	44.578	83	45	1	15	97	154	235	5.59e-13	62.8
Vvi-Vitvi01g00030_t001	Ath-AT1G78400.1	48.787	371	188	2	28	396	33	403	9.86e-127	370
Vvi-Vitvi01g00030_t001	Ath-AT1G17150.1	44.845	388	212	2	11	396	14	401	2.92e-120	354
Vvi-Vitvi01g00030_t001	Ath-AT2G15450.1	43.000	400	222	4	3	396	4	403	5.64e-117	346
Vvi-Vitvi01g00030_t001	Ath-AT4G13760.1	44.810	395	211	5	9	396	9	403	1.30e-116	345
Vvi-Vitvi01g00030_t001	Ath-AT2G33160.1	46.015	389	205	3	12	395	14	402	3.38e-116	352
Vvi-Vitvi01g04332_t001	Ath-AT1G10586.1	32.484	157	63	4	13	128	19	173	9.01e-17	72.0
Vvi-Vitvi01g04332_t001	Ath-AT1G10585.1	31.013	158	66	4	13	129	19	174	6.27e-15	67.4
Vvi-Vitvi01g00159_t001	Ath-AT2G35120.1	54.839	155	17	2	56	182	28	157	8.90e-47	150
Vvi-Vitvi01g00159_t001	Ath-AT2G35370.1	43.871	155	34	3	56	182	37	166	4.55e-31	110
Vvi-Vitvi01g00159_t001	Ath-AT1G32470.1	43.871	155	34	3	56	182	38	167	1.16e-30	109
Vvi-Vitvi01g02044_t001	Ath-AT1G23350.1	34.416	154	91	3	19	172	10	153	1.09e-19	80.9
Vvi-Vitvi01g02044_t001	Ath-AT1G70540.1	34.756	164	97	4	12	172	5	161	4.35e-19	79.3
Vvi-Vitvi01g02044_t001	Ath-AT3G36659.1	31.469	143	83	3	35	172	127	259	1.24e-14	69.3
Vvi-Vitvi01g02044_t001	Ath-AT1G10770.1	29.221	154	95	3	19	172	23	162	8.39e-14	65.5
Vvi-Vitvi01g02044_t001	Ath-AT1G02550.1	30.128	156	99	2	34	179	88	243	9.05e-14	66.6
Vvi-Vitvi01g01517_t001	Ath-AT3G26040.1	33.941	439	244	11	1	396	1	436	5.36e-76	242
Vvi-Vitvi01g01517_t001	Ath-AT1G24420.1	35.023	434	230	9	4	392	6	432	1.55e-72	233
Vvi-Vitvi01g01517_t001	Ath-AT4G15390.1	34.375	448	233	14	1	395	6	445	9.46e-71	228
Vvi-Vitvi01g01517_t001	Ath-AT3G30280.1	34.146	451	229	15	1	395	4	442	2.11e-67	219
Vvi-Vitvi01g01517_t001	Ath-AT1G24430.1	32.333	433	241	13	5	394	7	430	5.16e-63	208
Vvi-Vitvi01g04025_t001	Ath-AT1G05780.1	67.290	107	35	0	1	107	1	107	5.51e-48	148
Vvi-Vitvi01g04025_t001	Ath-AT2G31710.1	64.815	108	35	2	1	107	1	106	1.44e-37	122
Vvi-Vitvi01g01137_t001	Ath-AT1G13990.3	47.112	329	101	12	1	279	1	306	2.53e-70	219
Vvi-Vitvi01g00126_t001	Ath-AT5G23260.4	53.441	247	100	5	1	234	17	261	9.76e-75	228
Vvi-Vitvi01g00126_t001	Ath-AT5G60910.1	43.158	190	97	3	1	183	1	186	1.26e-45	153
Vvi-Vitvi01g00126_t001	Ath-AT1G26310.1	42.408	191	97	3	1	182	1	187	1.35e-45	153
Vvi-Vitvi01g00126_t001	Ath-AT1G69120.1	42.458	179	98	2	1	175	1	178	1.38e-43	148
Vvi-Vitvi01g00126_t001	Ath-AT5G20240.1	36.325	234	115	4	1	234	1	200	2.94e-43	145
Vvi-Vitvi01g01898_t001	Ath-AT2G01150.2	44.318	88	42	3	61	142	84	170	1.80e-15	70.5
Vvi-Vitvi01g01898_t001	Ath-AT1G15100.1	49.231	65	29	1	94	154	85	149	6.47e-15	68.2
Vvi-Vitvi01g01898_t001	Ath-AT3G61460.1	46.269	67	35	1	88	153	87	153	2.13e-14	67.0
Vvi-Vitvi01g01898_t001	Ath-AT1G23980.1	31.159	138	86	4	8	137	50	186	7.17e-13	65.1
Vvi-Vitvi01g01898_t001	Ath-AT2G04240.1	51.111	45	22	0	94	138	102	146	2.20e-12	61.6
Vvi-Vitvi01g01623_t001	Ath-AT3G07010.1	65.672	67	21	1	45	109	141	207	1.53e-23	94.0
Vvi-Vitvi01g01623_t001	Ath-AT4G13710.1	69.841	63	19	0	47	109	199	261	2.18e-23	94.0
Vvi-Vitvi01g01623_t001	Ath-AT1G04680.1	62.687	67	23	1	45	109	154	220	1.97e-21	88.2
Vvi-Vitvi01g01623_t001	Ath-AT3G24670.1	63.492	63	23	0	47	109	169	231	6.19e-21	87.0
Vvi-Vitvi01g01623_t001	Ath-AT1G67750.1	58.730	63	26	0	47	109	137	199	1.07e-17	77.8
Vvi-Vitvi01g00443_t001	Ath-AT3G18000.1	70.886	474	129	1	1	465	17	490	0.0	701
Vvi-Vitvi01g00443_t001	Ath-AT1G73600.2	69.979	473	133	1	2	465	31	503	0.0	695
Vvi-Vitvi01g00443_t001	Ath-AT1G48600.2	71.158	475	128	1	1	466	17	491	0.0	694
Vvi-Vitvi01g00443_t001	Ath-AT1G64970.1	34.579	107	68	1	261	365	130	236	6.80e-15	75.5
Vvi-Vitvi01g00443_t001	Ath-AT5G13710.1	30.675	163	104	3	252	405	89	251	4.41e-14	72.8
Vvi-Vitvi01g00224_t001	Ath-AT3G25690.5	71.626	1015	231	14	7	997	9	990	0.0	1247
Vvi-Vitvi01g00224_t001	Ath-AT4G18570.1	57.721	272	107	3	728	993	352	621	5.29e-95	314
Vvi-Vitvi01g00224_t001	Ath-AT1G48280.1	46.038	265	142	1	728	991	278	542	2.64e-79	269
Vvi-Vitvi01g00224_t001	Ath-AT1G07120.1	47.407	270	133	5	729	997	128	389	3.67e-73	247
Vvi-Vitvi01g00224_t001	Ath-AT1G52080.1	37.004	454	249	10	1	444	13	439	1.98e-64	228
Vvi-Vitvi01g01121_t001	Ath-AT1G69420.2	67.042	622	152	13	1	597	1	594	0.0	786
Vvi-Vitvi01g01121_t001	Ath-AT4G15080.1	40.393	458	228	12	1	435	2	437	3.82e-106	336
Vvi-Vitvi01g01121_t001	Ath-AT3G22180.1	40.492	447	243	10	1	437	2	435	5.53e-100	320
Vvi-Vitvi01g01121_t001	Ath-AT2G33640.1	39.485	466	229	10	2	455	3	427	3.50e-88	285
Vvi-Vitvi01g01121_t001	Ath-AT4G01730.1	35.254	295	159	8	177	460	154	427	1.36e-40	154
Vvi-Vitvi01g00013_t001	Ath-AT1G69180.1	69.006	171	47	4	1	166	1	170	3.98e-68	204
Vvi-Vitvi01g00013_t001	Ath-AT2G45190.1	46.386	166	66	3	10	152	17	182	1.17e-41	139
Vvi-Vitvi01g00013_t001	Ath-AT1G08465.1	47.973	148	66	3	15	152	7	153	6.12e-41	135
Vvi-Vitvi01g00013_t001	Ath-AT2G26580.1	46.452	155	81	2	12	165	5	158	1.35e-40	134
Vvi-Vitvi01g00013_t001	Ath-AT4G00180.1	39.444	180	70	3	10	152	17	194	7.26e-32	114
Vvi-Vitvi01g02246_t001	Ath-AT5G53340.1	40.984	122	54	2	1	122	26	129	3.47e-18	78.2
Vvi-Vitvi01g00612_t001	Ath-AT1G24540.1	60.269	521	200	3	5	521	3	520	0.0	676
Vvi-Vitvi01g00612_t001	Ath-AT3G26125.1	59.506	526	203	4	6	521	7	532	0.0	647
Vvi-Vitvi01g00612_t001	Ath-AT1G13140.1	57.588	514	210	3	13	521	14	524	0.0	639
Vvi-Vitvi01g00612_t001	Ath-AT1G13150.1	59.476	496	193	3	31	521	25	517	0.0	623
Vvi-Vitvi01g00612_t001	Ath-AT5G23190.1	53.175	504	223	7	26	521	42	540	0.0	554
Vvi-Vitvi01g02229_t001	Ath-AT5G42380.1	53.571	140	63	1	2	139	45	184	2.12e-40	133
Vvi-Vitvi01g02229_t001	Ath-AT1G76650.1	51.515	132	64	0	8	139	45	176	1.64e-39	130
Vvi-Vitvi01g02229_t001	Ath-AT3G50770.1	48.905	137	64	2	9	139	67	203	5.61e-39	130
Vvi-Vitvi01g02229_t001	Ath-AT1G76640.1	47.407	135	68	1	8	139	24	158	4.06e-35	119
Vvi-Vitvi01g02229_t001	Ath-AT3G01830.1	46.324	136	68	3	7	139	12	145	4.69e-30	105
Vvi-Vitvi01g00330_t001	Ath-AT1G68220.1	64.851	202	63	3	1	194	1	202	8.14e-94	271
Vvi-Vitvi01g00330_t001	Ath-AT1G52910.1	46.154	169	90	1	7	174	6	174	1.23e-46	150
Vvi-Vitvi01g00330_t001	Ath-AT3G15480.1	47.826	161	83	1	7	166	6	166	2.26e-46	150
Vvi-Vitvi01g00330_t001	Ath-AT4G27435.1	46.988	166	88	0	9	174	8	173	8.37e-46	148
Vvi-Vitvi01g00330_t001	Ath-AT1G61065.1	46.988	166	85	2	17	182	16	178	6.05e-42	139
Vvi-Vitvi01g00426_t001	Ath-AT2G01490.1	74.377	281	71	1	1	281	1	280	9.68e-158	440
Vvi-Vitvi01g00111_t001	Ath-AT1G31040.1	66.245	237	67	5	29	262	18	244	1.80e-104	303
Vvi-Vitvi01g00111_t001	Ath-AT2G12646.1	45.525	257	117	5	27	262	3	257	1.01e-66	207
Vvi-Vitvi01g00111_t001	Ath-AT3G60670.1	43.137	255	104	5	30	260	7	244	1.64e-64	201
Vvi-Vitvi01g00111_t001	Ath-AT1G76590.1	36.626	243	127	7	30	260	18	245	1.22e-38	135
Vvi-Vitvi01g00111_t001	Ath-AT1G21000.1	34.746	236	144	4	30	260	16	246	7.34e-38	132
Vvi-Vitvi01g04413_t001	Ath-AT2G34930.1	40.284	422	234	11	16	427	297	710	5.43e-71	242
Vvi-Vitvi01g04413_t001	Ath-AT2G34930.1	28.133	391	211	8	11	392	542	871	1.75e-25	110
Vvi-Vitvi01g04413_t001	Ath-AT2G34930.1	31.965	341	192	12	55	364	100	431	1.48e-21	98.2
Vvi-Vitvi01g04413_t001	Ath-AT2G34930.1	29.278	263	166	7	48	299	644	897	3.45e-21	97.1
Vvi-Vitvi01g04413_t001	Ath-AT2G34930.1	28.428	299	142	9	69	362	223	454	1.13e-13	73.6
Vvi-Vitvi01g04413_t001	Ath-AT4G04220.1	34.500	400	231	9	5	404	146	514	1.83e-45	169
Vvi-Vitvi01g04413_t001	Ath-AT4G04220.1	24.873	591	272	14	12	462	200	758	4.19e-19	90.5
Vvi-Vitvi01g04413_t001	Ath-AT4G04220.1	39.583	192	100	7	244	424	135	321	4.87e-19	90.1
Vvi-Vitvi01g04413_t001	Ath-AT4G20140.1	30.165	484	226	14	15	406	96	559	1.36e-40	156
Vvi-Vitvi01g04413_t001	Ath-AT4G20140.1	33.803	426	240	14	10	404	283	697	3.16e-35	140
Vvi-Vitvi01g04413_t001	Ath-AT4G20140.1	30.769	403	238	8	39	406	64	460	6.72e-32	130
Vvi-Vitvi01g04413_t001	Ath-AT4G20140.1	31.234	381	247	7	43	416	456	828	1.40e-31	129
Vvi-Vitvi01g04413_t001	Ath-AT4G20140.1	30.649	447	245	11	1	393	348	783	7.18e-31	127
Vvi-Vitvi01g04413_t001	Ath-AT4G20140.1	26.471	510	298	14	32	497	491	967	1.29e-30	126
Vvi-Vitvi01g04413_t001	Ath-AT4G20140.1	28.881	277	171	7	130	393	39	302	6.49e-22	99.4
Vvi-Vitvi01g04413_t001	Ath-AT4G20140.1	26.176	340	181	7	10	328	548	838	1.99e-16	82.4
Vvi-Vitvi01g04413_t001	Ath-AT4G08850.1	31.553	412	245	13	13	396	261	663	2.38e-39	152
Vvi-Vitvi01g04413_t001	Ath-AT4G08850.1	30.163	368	238	7	43	400	166	524	1.64e-32	131
Vvi-Vitvi01g04413_t001	Ath-AT4G08850.1	29.426	401	233	9	45	406	240	629	1.92e-32	131
[truncated: 114,048 more rows]
