# Supplementary material for: Genome-wide identification, characterization and gene expression of BES1 transcription factor family in grapevine (Vitis vinifera L.)
Source: Sci Rep. 2023 Jan 5;13:240. doi: 10.1038/s41598-022-24407-y (PMC9816167; doi:10.1038/s41598-022-24407-y)
Supplement: Supplementary file 3 — Supplementary Information. [file 41598_2022_24407_MOESM3_ESM.zip › Vvi_Ath/Vitis_vinifera.PN40024.v4.dna_sm.toplevel.fa.vs.Arabidopsis_thaliana.TAIR10.dna_sm.toplevel.fa.collinearity]

############### Parameters ###############
# MATCH_SCORE: 50
# MATCH_SIZE: 5
# GAP_PENALTY: -1
# OVERLAP_WINDOW: 5
# E_VALUE: 1e-05
# MAX GAPS: 25
############### Statistics ###############
# Number of collinear genes: 21688, Percentage: 34.56
# Number of all genes: 62762
##########################################
## Alignment 0: score=2059.0 e_value=1.9e-169 N=45 Ath-1&Vvi-1 plus
  0-  0:	Ath-AT1G23290.1	Vvi-Vitvi01g04157_t001	  1e-90
  0-  1:	Ath-AT1G23300.1	Vvi-Vitvi01g00653_t001	      0
  0-  2:	Ath-AT1G23310.1	Vvi-Vitvi01g00662_t004	      0
  0-  3:	Ath-AT1G23320.1	Vvi-Vitvi01g00672_t001	 1e-141
  0-  4:	Ath-AT1G23330.1	Vvi-Vitvi01g00674_t001	      0
  0-  5:	Ath-AT1G23340.2	Vvi-Vitvi01g00676_t001	      0
  0-  6:	Ath-AT1G23350.1	Vvi-Vitvi01g02044_t001	  1e-19
  0-  7:	Ath-AT1G23360.1	Vvi-Vitvi01g00688_t001	 1e-132
  0-  8:	Ath-AT1G23380.2	Vvi-Vitvi01g00694_t001	 1e-150
  0-  9:	Ath-AT1G23390.1	Vvi-Vitvi01g00697_t001	 3e-101
  0- 10:	Ath-AT1G23400.1	Vvi-Vitvi01g02047_t001	      0
  0- 11:	Ath-AT1G23420.2	Vvi-Vitvi01g00703_t001	  7e-73
  0- 12:	Ath-AT1G23440.1	Vvi-Vitvi01g00706_t001	 9e-123
  0- 13:	Ath-AT1G23450.1	Vvi-Vitvi01g04174_t001	 2e-113
  0- 14:	Ath-AT1G23460.1	Vvi-Vitvi01g04175_t001	      0
  0- 15:	Ath-AT1G23490.1	Vvi-Vitvi01g04177_t002	 5e-133
  0- 16:	Ath-AT1G23520.1	Vvi-Vitvi01g00717_t001	  3e-52
  0- 17:	Ath-AT1G23530.1	Vvi-Vitvi01g02062_t001	  7e-19
  0- 18:	Ath-AT1G23540.1	Vvi-Vitvi01g04183_t001	      0
  0- 19:	Ath-AT1G23550.1	Vvi-Vitvi01g00729_t001	  5e-85
  0- 20:	Ath-AT1G23710.1	Vvi-Vitvi01g00732_t001	  1e-59
  0- 21:	Ath-AT1G23730.2	Vvi-Vitvi01g00735_t001	 2e-126
  0- 22:	Ath-AT1G23740.1	Vvi-Vitvi01g00738_t001	      0
  0- 23:	Ath-AT1G23750.1	Vvi-Vitvi01g00744_t002	  6e-84
  0- 24:	Ath-AT1G23760.1	Vvi-Vitvi01g00745_t001	      0
  0- 25:	Ath-AT1G23790.1	Vvi-Vitvi01g00770_t001	      0
  0- 26:	Ath-AT1G23800.1	Vvi-Vitvi01g00785_t001	      0
  0- 27:	Ath-AT1G23820.1	Vvi-Vitvi01g00789_t001	      0
  0- 28:	Ath-AT1G23830.1	Vvi-Vitvi01g04200_t001	  5e-21
  0- 29:	Ath-AT1G23860.1	Vvi-Vitvi01g02080_t001	  5e-49
  0- 30:	Ath-AT1G23870.1	Vvi-Vitvi01g00793_t001	      0
  0- 31:	Ath-AT1G23965.1	Vvi-Vitvi01g04204_t001	  1e-11
  0- 32:	Ath-AT1G23980.1	Vvi-Vitvi01g04205_t001	 1e-107
  0- 33:	Ath-AT1G24020.1	Vvi-Vitvi01g00816_t001	  1e-60
  0- 34:	Ath-AT1G24030.1	Vvi-Vitvi01g00817_t001	      0
  0- 35:	Ath-AT1G24040.1	Vvi-Vitvi01g00818_t001	 3e-110
  0- 36:	Ath-AT1G24095.1	Vvi-Vitvi01g00826_t001	  6e-84
  0- 37:	Ath-AT1G24110.1	Vvi-Vitvi01g00844_t001	 9e-142
  0- 38:	Ath-AT1G24120.1	Vvi-Vitvi01g02093_t001	      0
  0- 39:	Ath-AT1G24130.1	Vvi-Vitvi01g00849_t001	 2e-157
  0- 40:	Ath-AT1G24140.1	Vvi-Vitvi01g00850_t001	 8e-133
  0- 41:	Ath-AT1G24160.1	Vvi-Vitvi01g00859_t001	  3e-73
  0- 42:	Ath-AT1G24170.1	Vvi-Vitvi01g00860_t001	      0
  0- 43:	Ath-AT1G24180.1	Vvi-Vitvi01g00861_t001	      0
  0- 44:	Ath-AT1G24190.3	Vvi-Vitvi01g02098_t001	      0
## Alignment 1: score=1088.0 e_value=1.6e-66 N=23 Ath-1&Vvi-1 plus
  1-  0:	Ath-AT1G69040.2	Vvi-Vitvi01g00002_t001	      0
  1-  1:	Ath-AT1G69060.1	Vvi-Vitvi01g00005_t001	  6e-68
  1-  2:	Ath-AT1G69070.2	Vvi-Vitvi01g00006_t001	      0
  1-  3:	Ath-AT1G69080.1	Vvi-Vitvi01g01835_t001	  2e-61
  1-  4:	Ath-AT1G69085.1	Vvi-Vitvi01g01836_t001	  1e-22
  1-  5:	Ath-AT1G69120.1	Vvi-Vitvi01g00008_t001	 9e-119
  1-  6:	Ath-AT1G69160.1	Vvi-Vitvi01g00012_t001	  2e-40
  1-  7:	Ath-AT1G69170.1	Vvi-Vitvi01g01837_t003	  2e-61
  1-  8:	Ath-AT1G69180.1	Vvi-Vitvi01g00013_t001	  4e-68
  1-  9:	Ath-AT1G69190.1	Vvi-Vitvi01g00024_t001	      0
  1- 10:	Ath-AT1G69200.1	Vvi-Vitvi01g00025_t001	      0
  1- 11:	Ath-AT1G69210.1	Vvi-Vitvi01g00028_t001	  2e-85
  1- 12:	Ath-AT1G69220.1	Vvi-Vitvi01g00029_t002	      0
  1- 13:	Ath-AT1G69230.1	Vvi-Vitvi01g00033_t002	  1e-45
  1- 14:	Ath-AT1G69240.1	Vvi-Vitvi01g00034_t001	 2e-139
  1- 15:	Ath-AT1G69260.1	Vvi-Vitvi01g00037_t001	  6e-81
  1- 16:	Ath-AT1G69270.1	Vvi-Vitvi01g00038_t001	 1e-176
  1- 17:	Ath-AT1G69290.1	Vvi-Vitvi01g00043_t001	      0
  1- 18:	Ath-AT1G69310.1	Vvi-Vitvi01g01844_t002	  4e-84
  1- 19:	Ath-AT1G69325.1	Vvi-Vitvi01g01845_t001	  7e-13
  1- 20:	Ath-AT1G69340.1	Vvi-Vitvi01g00076_t002	      0
  1- 21:	Ath-AT1G69350.1	Vvi-Vitvi01g00078_t001	      0
  1- 22:	Ath-AT1G69360.1	Vvi-Vitvi01g00080_t001	 6e-150
## Alignment 2: score=971.0 e_value=5.9e-58 N=21 Ath-1&Vvi-1 plus
  2-  0:	Ath-AT1G22990.1	Vvi-Vitvi01g00393_t001	  2e-65
  2-  1:	Ath-AT1G23000.2	Vvi-Vitvi01g00394_t001	  2e-47
  2-  2:	Ath-AT1G23010.1	Vvi-Vitvi01g00397_t001	      0
  2-  3:	Ath-AT1G23030.1	Vvi-Vitvi01g00402_t001	      0
  2-  4:	Ath-AT1G23040.1	Vvi-Vitvi01g01971_t001	  1e-12
  2-  5:	Ath-AT1G23060.1	Vvi-Vitvi01g00409_t001	  7e-31
  2-  6:	Ath-AT1G23080.1	Vvi-Vitvi01g00411_t001	      0
  2-  7:	Ath-AT1G23090.1	Vvi-Vitvi01g00423_t001	      0
  2-  8:	Ath-AT1G23100.1	Vvi-Vitvi01g00424_t001	  2e-52
  2-  9:	Ath-AT1G23110.1	Vvi-Vitvi01g00428_t001	 5e-136
  2- 10:	Ath-AT1G23120.2	Vvi-Vitvi01g00436_t001	  2e-18
  2- 11:	Ath-AT1G23150.1	Vvi-Vitvi01g00445_t001	  5e-53
  2- 12:	Ath-AT1G23170.2	Vvi-Vitvi01g00448_t001	      0
  2- 13:	Ath-AT1G23180.1	Vvi-Vitvi01g00450_t001	      0
  2- 14:	Ath-AT1G23190.1	Vvi-Vitvi01g00455_t002	      0
  2- 15:	Ath-AT1G23200.1	Vvi-Vitvi01g00456_t001	      0
  2- 16:	Ath-AT1G23205.1	Vvi-Vitvi01g00457_t001	  6e-55
  2- 17:	Ath-AT1G23220.1	Vvi-Vitvi01g00466_t001	  6e-68
  2- 18:	Ath-AT1G23230.1	Vvi-Vitvi01g04118_t002	      0
  2- 19:	Ath-AT1G23240.4	Vvi-Vitvi01g00478_t001	  3e-73
  2- 20:	Ath-AT1G23260.1	Vvi-Vitvi01g00479_t002	  3e-86
## Alignment 3: score=779.0 e_value=3.9e-46 N=17 Ath-1&Vvi-1 plus
  3-  0:	Ath-AT1G13230.1	Vvi-Vitvi01g00218_t001	 7e-169
  3-  1:	Ath-AT1G13250.1	Vvi-Vitvi01g00241_t001	      0
  3-  2:	Ath-AT1G13260.1	Vvi-Vitvi01g00244_t001	 3e-151
  3-  3:	Ath-AT1G13270.1	Vvi-Vitvi01g00245_t001	      0
  3-  4:	Ath-AT1G13280.1	Vvi-Vitvi01g00246_t001	  1e-92
  3-  5:	Ath-AT1G13290.1	Vvi-Vitvi01g00247_t001	 6e-126
  3-  6:	Ath-AT1G13300.1	Vvi-Vitvi01g00249_t001	  2e-98
  3-  7:	Ath-AT1G13310.1	Vvi-Vitvi01g00251_t001	 1e-103
  3-  8:	Ath-AT1G13320.1	Vvi-Vitvi01g00265_t002	      0
  3-  9:	Ath-AT1G13330.1	Vvi-Vitvi01g00270_t001	 5e-123
  3- 10:	Ath-AT1G13340.1	Vvi-Vitvi01g00271_t001	  1e-85
  3- 11:	Ath-AT1G13350.3	Vvi-Vitvi01g00272_t001	      0
  3- 12:	Ath-AT1G13360.1	Vvi-Vitvi01g00279_t001	  1e-44
  3- 13:	Ath-AT1G13380.1	Vvi-Vitvi01g00292_t001	  6e-94
  3- 14:	Ath-AT1G13390.2	Vvi-Vitvi01g01938_t001	  8e-41
  3- 15:	Ath-AT1G13400.1	Vvi-Vitvi01g01939_t001	  8e-33
  3- 16:	Ath-AT1G13410.1	Vvi-Vitvi01g00296_t001	      0
## Alignment 4: score=702.0 e_value=5e-37 N=15 Ath-1&Vvi-1 plus
  4-  0:	Ath-AT1G68700.1	Vvi-Vitvi01g00197_t001	  8e-15
  4-  1:	Ath-AT1G68710.3	Vvi-Vitvi01g00199_t001	      0
  4-  2:	Ath-AT1G68720.1	Vvi-Vitvi01g00201_t001	      0
  4-  3:	Ath-AT1G68730.1	Vvi-Vitvi01g00202_t001	  8e-42
  4-  4:	Ath-AT1G68740.1	Vvi-Vitvi01g00203_t001	      0
  4-  5:	Ath-AT1G68750.1	Vvi-Vitvi01g00214_t001	      0
  4-  6:	Ath-AT1G68760.1	Vvi-Vitvi01g04058_t001	  2e-59
  4-  7:	Ath-AT1G68780.1	Vvi-Vitvi01g00218_t001	 4e-167
  4-  8:	Ath-AT1G68790.1	Vvi-Vitvi01g00219_t001	      0
  4-  9:	Ath-AT1G68795.1	Vvi-Vitvi01g01926_t001	  7e-18
  4- 10:	Ath-AT1G68800.2	Vvi-Vitvi01g00228_t001	  8e-34
  4- 11:	Ath-AT1G68810.1	Vvi-Vitvi01g00232_t001	 7e-111
  4- 12:	Ath-AT1G68820.4	Vvi-Vitvi01g00233_t001	      0
  4- 13:	Ath-AT1G68830.1	Vvi-Vitvi01g00238_t001	      0
  4- 14:	Ath-AT1G68840.1	Vvi-Vitvi01g00244_t001	 7e-150
## Alignment 5: score=680.0 e_value=5.7e-36 N=15 Ath-1&Vvi-1 plus
  5-  0:	Ath-AT1G67730.1	Vvi-Vitvi01g00580_t001	 4e-119
  5-  1:	Ath-AT1G67740.1	Vvi-Vitvi01g00589_t001	  3e-51
  5-  2:	Ath-AT1G67750.1	Vvi-Vitvi01g00593_t001	      0
  5-  3:	Ath-AT1G67770.1	Vvi-Vitvi01g00602_t001	  8e-68
  5-  4:	Ath-AT1G67785.1	Vvi-Vitvi01g00604_t001	  1e-20
  5-  5:	Ath-AT1G67790.1	Vvi-Vitvi01g00609_t001	  3e-66
  5-  6:	Ath-AT1G67800.2	Vvi-Vitvi01g00614_t001	      0
  5-  7:	Ath-AT1G67810.1	Vvi-Vitvi01g00632_t001	  2e-61
  5-  8:	Ath-AT1G67830.1	Vvi-Vitvi01g00634_t001	 4e-112
  5-  9:	Ath-AT1G67840.1	Vvi-Vitvi01g00640_t001	      0
  5- 10:	Ath-AT1G67850.1	Vvi-Vitvi01g00641_t001	      0
  5- 11:	Ath-AT1G67856.1	Vvi-Vitvi01g02030_t001	  5e-36
  5- 12:	Ath-AT1G67880.1	Vvi-Vitvi01g00642_t001	      0
  5- 13:	Ath-AT1G67900.2	Vvi-Vitvi01g00644_t001	      0
  5- 14:	Ath-AT1G67910.2	Vvi-Vitvi01g04155_t001	  2e-19
## Alignment 6: score=630.0 e_value=3.2e-30 N=13 Ath-1&Vvi-1 plus
  6-  0:	Ath-AT1G68290.1	Vvi-Vitvi01g00300_t001	 2e-147
  6-  1:	Ath-AT1G68300.1	Vvi-Vitvi01g01942_t001	  9e-44
  6-  2:	Ath-AT1G68320.1	Vvi-Vitvi01g00302_t001	  2e-87
  6-  3:	Ath-AT1G68325.1	Vvi-Vitvi01g00303_t001	  5e-22
  6-  4:	Ath-AT1G68330.1	Vvi-Vitvi01g00305_t001	  1e-53
  6-  5:	Ath-AT1G68340.1	Vvi-Vitvi01g00306_t002	  2e-35
  6-  6:	Ath-AT1G68350.1	Vvi-Vitvi01g04076_t001	  6e-15
  6-  7:	Ath-AT1G68360.1	Vvi-Vitvi01g00309_t001	  9e-64
  6-  8:	Ath-AT1G68370.1	Vvi-Vitvi01g00310_t001	      0
  6-  9:	Ath-AT1G68380.1	Vvi-Vitvi01g00317_t001	 3e-128
  6- 10:	Ath-AT1G68400.1	Vvi-Vitvi01g00318_t001	      0
  6- 11:	Ath-AT1G68410.1	Vvi-Vitvi01g00325_t001	      0
  6- 12:	Ath-AT1G68430.1	Vvi-Vitvi01g01949_t001	  3e-18
## Alignment 7: score=592.0 e_value=1.7e-31 N=13 Ath-1&Vvi-1 plus
  7-  0:	Ath-AT1G30900.1	Vvi-Vitvi01g01855_t001	      0
  7-  1:	Ath-AT1G30910.1	Vvi-Vitvi01g00087_t002	 6e-163
  7-  2:	Ath-AT1G30950.1	Vvi-Vitvi01g00096_t001	      0
  7-  3:	Ath-AT1G30960.1	Vvi-Vitvi01g00097_t001	      0
  7-  4:	Ath-AT1G30970.3	Vvi-Vitvi01g00098_t002	 1e-141
  7-  5:	Ath-AT1G31020.1	Vvi-Vitvi01g01866_t001	  3e-54
  7-  6:	Ath-AT1G31040.1	Vvi-Vitvi01g00111_t001	 2e-104
  7-  7:	Ath-AT1G31070.2	Vvi-Vitvi01g00112_t001	      0
  7-  8:	Ath-AT1G31120.1	Vvi-Vitvi01g00121_t001	      0
  7-  9:	Ath-AT1G31130.1	Vvi-Vitvi01g00124_t001	 3e-146
  7- 10:	Ath-AT1G31160.1	Vvi-Vitvi01g00132_t001	  3e-75
  7- 11:	Ath-AT1G31170.4	Vvi-Vitvi01g00133_t001	  2e-49
  7- 12:	Ath-AT1G31240.1	Vvi-Vitvi01g01875_t001	  1e-27
## Alignment 8: score=586.0 e_value=6.5e-32 N=13 Ath-1&Vvi-1 plus
  8-  0:	Ath-AT1G26310.1	Vvi-Vitvi01g00008_t001	 6e-114
  8-  1:	Ath-AT1G26330.2	Vvi-Vitvi01g00014_t001	 2e-144
  8-  2:	Ath-AT1G26340.1	Vvi-Vitvi01g00023_t001	  4e-67
  8-  3:	Ath-AT1G26355.1	Vvi-Vitvi01g00033_t002	  2e-51
  8-  4:	Ath-AT1G26360.1	Vvi-Vitvi01g00034_t001	 2e-143
  8-  5:	Ath-AT1G26440.3	Vvi-Vitvi01g00048_t001	      0
  8-  6:	Ath-AT1G26460.1	Vvi-Vitvi01g01841_t001.1.60378269	      0
  8-  7:	Ath-AT1G26470.1	Vvi-Vitvi01g00054_t002	  1e-43
  8-  8:	Ath-AT1G26480.1	Vvi-Vitvi01g00055_t001	 2e-165
  8-  9:	Ath-AT1G26570.1	Vvi-Vitvi01g00061_t001	      0
  8- 10:	Ath-AT1G26580.1	Vvi-Vitvi01g00062_t001	  1e-97
  8- 11:	Ath-AT1G26590.2	Vvi-Vitvi01g00063_t001	  2e-29
  8- 12:	Ath-AT1G26620.1	Vvi-Vitvi01g00080_t001	 7e-123
## Alignment 9: score=497.0 e_value=1.2e-23 N=11 Ath-1&Vvi-1 plus
  9-  0:	Ath-AT1G13700.1	Vvi-Vitvi01g00026_t002	 5e-140
  9-  1:	Ath-AT1G13710.1	Vvi-Vitvi01g00031_t001	      0
  9-  2:	Ath-AT1G13730.1	Vvi-Vitvi01g00036_t002	  5e-69
  9-  3:	Ath-AT1G13740.1	Vvi-Vitvi01g00037_t001	  2e-80
  9-  4:	Ath-AT1G13750.1	Vvi-Vitvi01g00042_t001	      0
  9-  5:	Ath-AT1G13770.1	Vvi-Vitvi01g00045_t001	      0
  9-  6:	Ath-AT1G13820.1	Vvi-Vitvi01g00050_t001	 3e-172
  9-  7:	Ath-AT1G13910.1	Vvi-Vitvi01g00056_t001	 3e-177
  9-  8:	Ath-AT1G13920.4	Vvi-Vitvi01g01845_t001	  2e-31
  9-  9:	Ath-AT1G13930.1	Vvi-Vitvi01g01846_t001	  3e-25
  9- 10:	Ath-AT1G13940.1	Vvi-Vitvi01g00080_t001	 4e-158
## Alignment 10: score=387.0 e_value=8.3e-13 N=8 Ath-1&Vvi-1 plus
 10-  0:	Ath-AT1G10690.1	Vvi-Vitvi01g02039_t001	  2e-23
 10-  1:	Ath-AT1G10700.1	Vvi-Vitvi01g00663_t001	      0
 10-  2:	Ath-AT1G10710.1	Vvi-Vitvi01g00665_t001	  4e-51
 10-  3:	Ath-AT1G10730.1	Vvi-Vitvi01g00669_t001	      0
 10-  4:	Ath-AT1G10740.4	Vvi-Vitvi01g00674_t001	      0
 10-  5:	Ath-AT1G10750.1	Vvi-Vitvi01g00676_t001	      0
 10-  6:	Ath-AT1G10760.1	Vvi-Vitvi01g00681_t001	      0
 10-  7:	Ath-AT1G10770.1	Vvi-Vitvi01g02044_t001	  8e-14
## Alignment 11: score=372.0 e_value=1.4e-16 N=8 Ath-1&Vvi-1 plus
 11-  0:	Ath-AT1G67950.2	Vvi-Vitvi01g00518_t001	 9e-102
 11-  1:	Ath-AT1G67960.1	Vvi-Vitvi01g00520_t001	      0
 11-  2:	Ath-AT1G68080.1	Vvi-Vitvi01g00538_t001	 5e-171
 11-  3:	Ath-AT1G68090.1	Vvi-Vitvi01g00540_t001	 5e-136
 11-  4:	Ath-AT1G68100.1	Vvi-Vitvi01g00544_t001	 1e-156
 11-  5:	Ath-AT1G68110.1	Vvi-Vitvi01g00546_t001	 6e-107
 11-  6:	Ath-AT1G68120.1	Vvi-Vitvi01g00547_t001	  8e-82
 11-  7:	Ath-AT1G68130.1	Vvi-Vitvi01g00552_t001	 6e-151
## Alignment 12: score=369.0 e_value=1.4e-15 N=8 Ath-1&Vvi-1 plus
 12-  0:	Ath-AT1G59640.2	Vvi-Vitvi01g00876_t001	  2e-71
 12-  1:	Ath-AT1G59650.1	Vvi-Vitvi01g00878_t001	      0
 12-  2:	Ath-AT1G59670.1	Vvi-Vitvi01g00888_t001	  3e-84
 12-  3:	Ath-AT1G59710.2	Vvi-Vitvi01g00902_t004	 7e-120
 12-  4:	Ath-AT1G59720.1	Vvi-Vitvi01g00903_t001	      0
 12-  5:	Ath-AT1G59725.1	Vvi-Vitvi01g00906_t001	 1e-116
 12-  6:	Ath-AT1G59730.1	Vvi-Vitvi01g00907_t001	  8e-37
 12-  7:	Ath-AT1G59740.1	Vvi-Vitvi01g00921_t001	 6e-145
## Alignment 13: score=361.0 e_value=5.1e-14 N=8 Ath-1&Vvi-1 plus
 13-  0:	Ath-AT1G15030.1	Vvi-Vitvi01g00328_t001	 1e-125
 13-  1:	Ath-AT1G15040.1	Vvi-Vitvi01g00329_t001	      0
 13-  2:	Ath-AT1G15050.1	Vvi-Vitvi01g00336_t001	  5e-53
 13-  3:	Ath-AT1G15060.1	Vvi-Vitvi01g00338_t001	      0
 13-  4:	Ath-AT1G15080.1	Vvi-Vitvi01g01956_t001	 1e-132
 13-  5:	Ath-AT1G15100.1	Vvi-Vitvi01g00354_t001	  3e-55
 13-  6:	Ath-AT1G15110.2	Vvi-Vitvi01g00362_t001.1.60378269	      0
 13-  7:	Ath-AT1G15150.1	Vvi-Vitvi01g00370_t001	      0
## Alignment 14: score=342.0 e_value=3.8e-11 N=7 Ath-1&Vvi-1 plus
 14-  0:	Ath-AT1G67570.1	Vvi-Vitvi01g01543_t001	      0
 14-  1:	Ath-AT1G67580.1	Vvi-Vitvi01g01546_t001	      0
 14-  2:	Ath-AT1G67590.1	Vvi-Vitvi01g01547_t001	 2e-115
 14-  3:	Ath-AT1G67600.1	Vvi-Vitvi01g01549_t001	  5e-86
 14-  4:	Ath-AT1G67620.1	Vvi-Vitvi01g01554_t001	  7e-60
 14-  5:	Ath-AT1G67623.1	Vvi-Vitvi01g04388_t001	  9e-24
 14-  6:	Ath-AT1G67640.1	Vvi-Vitvi01g01555_t001	      0
## Alignment 15: score=330.0 e_value=2.1e-11 N=7 Ath-1&Vvi-1 plus
 15-  0:	Ath-AT1G25330.1	Vvi-Vitvi01g01946_t001	  4e-60
 15-  1:	Ath-AT1G25340.3	Vvi-Vitvi01g00302_t001	  1e-76
 15-  2:	Ath-AT1G25350.2	Vvi-Vitvi01g00303_t001	      0
 15-  3:	Ath-AT1G25370.1	Vvi-Vitvi01g00306_t002	  1e-43
 15-  4:	Ath-AT1G25375.1	Vvi-Vitvi01g00314_t002	      0
 15-  5:	Ath-AT1G25380.1	Vvi-Vitvi01g00326_t001	 3e-155
 15-  6:	Ath-AT1G25390.2	Vvi-Vitvi01g04083_t002	      0
## Alignment 16: score=326.0 e_value=6.3e-13 N=8 Ath-1&Vvi-1 plus
 16-  0:	Ath-AT1G28050.1	Vvi-Vitvi01g01729_t001	  9e-67
 16-  1:	Ath-AT1G28070.1	Vvi-Vitvi01g01733_t001	  1e-42
 16-  2:	Ath-AT1G28080.2	Vvi-Vitvi01g02295_t001	  7e-28
 16-  3:	Ath-AT1G28090.1	Vvi-Vitvi01g01747_t001	      0
 16-  4:	Ath-AT1G28110.2	Vvi-Vitvi01g01753_t001	      0
 16-  5:	Ath-AT1G28120.1	Vvi-Vitvi01g01769_t001	 4e-142
 16-  6:	Ath-AT1G28130.1	Vvi-Vitvi01g01791_t001	      0
 16-  7:	Ath-AT1G28190.1	Vvi-Vitvi01g01801_t001	  2e-56
## Alignment 17: score=312.0 e_value=1.4e-10 N=7 Ath-1&Vvi-1 plus
 17-  0:	Ath-AT1G24470.1	Vvi-Vitvi01g00580_t001	  9e-94
 17-  1:	Ath-AT1G24480.1	Vvi-Vitvi01g00588_t001	 2e-122
 17-  2:	Ath-AT1G24490.1	Vvi-Vitvi01g00590_t001	      0
 17-  3:	Ath-AT1G24510.1	Vvi-Vitvi01g00594_t001	      0
 17-  4:	Ath-AT1G24530.1	Vvi-Vitvi01g00608_t001	 1e-165
 17-  5:	Ath-AT1G24540.1	Vvi-Vitvi01g00612_t001	      0
 17-  6:	Ath-AT1G24560.1	Vvi-Vitvi01g00616_t001	      0
## Alignment 18: score=303.0 e_value=1.4e-12 N=7 Ath-1&Vvi-1 plus
 18-  0:	Ath-AT1G27920.1	Vvi-Vitvi01g01641_t001	      0
 18-  1:	Ath-AT1G27930.1	Vvi-Vitvi01g01655_t001	 1e-124
 18-  2:	Ath-AT1G27950.1	Vvi-Vitvi01g01657_t001	  3e-44
 18-  3:	Ath-AT1G27960.1	Vvi-Vitvi01g01658_t001	 7e-104
 18-  4:	Ath-AT1G27970.2	Vvi-Vitvi01g04443_t002	  2e-59
 18-  5:	Ath-AT1G27980.1	Vvi-Vitvi01g01682_t001	      0
 18-  6:	Ath-AT1G27990.1	Vvi-Vitvi01g01687_t001	 3e-126
## Alignment 19: score=261.0 e_value=2.5e-10 N=6 Ath-1&Vvi-1 plus
 19-  0:	Ath-AT1G26830.1	Vvi-Vitvi01g00985_t001	      0
 19-  1:	Ath-AT1G26840.1	Vvi-Vitvi01g00992_t001	 1e-134
 19-  2:	Ath-AT1G26850.1	Vvi-Vitvi01g00995_t001	      0
 19-  3:	Ath-AT1G26870.1	Vvi-Vitvi01g00999_t001	 2e-116
 19-  4:	Ath-AT1G26880.1	Vvi-Vitvi01g04246_t001	  2e-75
 19-  5:	Ath-AT1G27120.1	Vvi-Vitvi01g01022_t001	 2e-105
## Alignment 20: score=252.0 e_value=7.8e-09 N=6 Ath-1&Vvi-1 plus
 20-  0:	Ath-AT1G74500.1	Vvi-Vitvi01g00964_t001	  1e-32
 20-  1:	Ath-AT1G74510.1	Vvi-Vitvi01g00970_t001	 4e-175
 20-  2:	Ath-AT1G74520.1	Vvi-Vitvi01g00979_t001	  4e-84
 20-  3:	Ath-AT1G74590.1	Vvi-Vitvi01g01007_t001	  1e-70
 20-  4:	Ath-AT1G74660.1	Vvi-Vitvi01g01012_t001	  8e-29
 20-  5:	Ath-AT1G74800.1	Vvi-Vitvi01g01022_t001	 4e-110
## Alignment 21: score=3375.0 e_value=9.6e-297 N=74 Ath-1&Vvi-1 minus
 21-  0:	Ath-AT1G69490.1	Vvi-Vitvi01g01038_t001	 3e-112
 21-  1:	Ath-AT1G69500.1	Vvi-Vitvi01g01037_t001	      0
 21-  2:	Ath-AT1G69510.1	Vvi-Vitvi01g04251_t001	  1e-37
 21-  3:	Ath-AT1G69520.2	Vvi-Vitvi01g01033_t001	  4e-75
 21-  4:	Ath-AT1G69530.3	Vvi-Vitvi01g01030_t001	 6e-149
 21-  5:	Ath-AT1G69560.2	Vvi-Vitvi01g01028_t001	  2e-75
 21-  6:	Ath-AT1G69570.1	Vvi-Vitvi01g01026_t001	  1e-58
 21-  7:	Ath-AT1G69580.2	Vvi-Vitvi01g01024_t001	  9e-86
 21-  8:	Ath-AT1G69600.1	Vvi-Vitvi01g01013_t001	  1e-68
 21-  9:	Ath-AT1G69610.2	Vvi-Vitvi01g01009_t001	  4e-93
 21- 10:	Ath-AT1G69620.1	Vvi-Vitvi01g04246_t001	  4e-74
 21- 11:	Ath-AT1G69640.1	Vvi-Vitvi01g00993_t001	 2e-152
 21- 12:	Ath-AT1G69670.1	Vvi-Vitvi01g00985_t001	      0
 21- 13:	Ath-AT1G69680.1	Vvi-Vitvi01g04240_t001	  1e-80
 21- 14:	Ath-AT1G69690.1	Vvi-Vitvi01g00980_t001	  2e-64
 21- 15:	Ath-AT1G69700.1	Vvi-Vitvi01g00979_t001	  3e-82
 21- 16:	Ath-AT1G69710.1	Vvi-Vitvi01g00977_t001	      0
 21- 17:	Ath-AT1G69760.1	Vvi-Vitvi01g02127_t001	  7e-27
 21- 18:	Ath-AT1G69780.1	Vvi-Vitvi01g00958_t002	 4e-122
 21- 19:	Ath-AT1G69790.1	Vvi-Vitvi01g00954_t001	      0
 21- 20:	Ath-AT1G69800.2	Vvi-Vitvi01g00941_t001	      0
 21- 21:	Ath-AT1G69810.1	Vvi-Vitvi01g00940_t001	  7e-64
 21- 22:	Ath-AT1G69830.1	Vvi-Vitvi01g00932_t001	      0
 21- 23:	Ath-AT1G69840.1	Vvi-Vitvi01g00929_t001	      0
 21- 24:	Ath-AT1G69850.1	Vvi-Vitvi01g00921_t001	      0
 21- 25:	Ath-AT1G69860.1	Vvi-Vitvi01g00911_t001	      0
 21- 26:	Ath-AT1G69890.1	Vvi-Vitvi01g00902_t004	 7e-104
 21- 27:	Ath-AT1G69910.1	Vvi-Vitvi01g00900_t001	      0
 21- 28:	Ath-AT1G69930.1	Vvi-Vitvi01g00888_t001	  2e-84
 21- 29:	Ath-AT1G69935.1	Vvi-Vitvi01g02101_t001	  1e-39
 21- 30:	Ath-AT1G69960.1	Vvi-Vitvi01g00870_t001	      0
 21- 31:	Ath-AT1G69980.1	Vvi-Vitvi01g00869_t001	  9e-48
 21- 32:	Ath-AT1G69990.1	Vvi-Vitvi01g00868_t001	      0
 21- 33:	Ath-AT1G70000.1	Vvi-Vitvi01g00867_t001	  2e-76
 21- 34:	Ath-AT1G70060.1	Vvi-Vitvi01g02098_t001	      0
 21- 35:	Ath-AT1G70070.1	Vvi-Vitvi01g00862_t001	      0
 21- 36:	Ath-AT1G70090.1	Vvi-Vitvi01g00860_t001	      0
 21- 37:	Ath-AT1G70100.3	Vvi-Vitvi01g00859_t001	  1e-65
 21- 38:	Ath-AT1G70140.1	Vvi-Vitvi01g00858_t001	      0
 21- 39:	Ath-AT1G70150.1	Vvi-Vitvi01g00853_t001	 9e-178
 21- 40:	Ath-AT1G70160.1	Vvi-Vitvi01g00852_t001	      0
 21- 41:	Ath-AT1G70170.1	Vvi-Vitvi01g00850_t001	 6e-135
 21- 42:	Ath-AT1G70180.2	Vvi-Vitvi01g00846_t002	  3e-21
 21- 43:	Ath-AT1G70220.1	Vvi-Vitvi01g02091_t001	  2e-32
 21- 44:	Ath-AT1G70260.1	Vvi-Vitvi01g00815_t001	 4e-127
 21- 45:	Ath-AT1G70280.2	Vvi-Vitvi01g00798_t001	  4e-38
 21- 46:	Ath-AT1G70290.1	Vvi-Vitvi01g00793_t001	      0
 21- 47:	Ath-AT1G70300.1	Vvi-Vitvi01g00792_t002	      0
 21- 48:	Ath-AT1G70310.1	Vvi-Vitvi01g00789_t001	      0
 21- 49:	Ath-AT1G70330.1	Vvi-Vitvi01g00780_t001	      0
 21- 50:	Ath-AT1G70340.1	Vvi-Vitvi01g00770_t001	 7e-174
 21- 51:	Ath-AT1G70370.2	Vvi-Vitvi01g00745_t001	      0
 21- 52:	Ath-AT1G70410.2	Vvi-Vitvi01g00735_t001	 8e-133
 21- 53:	Ath-AT1G70420.1	Vvi-Vitvi01g00732_t001	  5e-61
 21- 54:	Ath-AT1G70430.3	Vvi-Vitvi01g00730_t001	 9e-170
 21- 55:	Ath-AT1G70440.1	Vvi-Vitvi01g00729_t001	  9e-69
 21- 56:	Ath-AT1G70450.1	Vvi-Vitvi01g04183_t001	 6e-168
 21- 57:	Ath-AT1G70480.2	Vvi-Vitvi01g00717_t001	 9e-134
 21- 58:	Ath-AT1G70490.1	Vvi-Vitvi01g04177_t002	 5e-133
 21- 59:	Ath-AT1G70500.1	Vvi-Vitvi01g04175_t001	      0
 21- 60:	Ath-AT1G70505.1	Vvi-Vitvi01g00701_t001	  1e-84
 21- 61:	Ath-AT1G70510.2	Vvi-Vitvi01g00694_t001	 2e-128
 21- 62:	Ath-AT1G70520.1	Vvi-Vitvi01g00685_t001	 4e-158
 21- 63:	Ath-AT1G70540.1	Vvi-Vitvi01g02044_t001	  4e-19
 21- 64:	Ath-AT1G70550.1	Vvi-Vitvi01g00676_t001	      0
 21- 65:	Ath-AT1G70560.1	Vvi-Vitvi01g00672_t001	 6e-156
 21- 66:	Ath-AT1G70570.2	Vvi-Vitvi01g00664_t001	      0
 21- 67:	Ath-AT1G70580.2	Vvi-Vitvi01g00662_t004	      0
 21- 68:	Ath-AT1G70590.1	Vvi-Vitvi01g00660_t001	 3e-150
 21- 69:	Ath-AT1G70600.1	Vvi-Vitvi01g04157_t001	  7e-93
 21- 70:	Ath-AT1G70610.1	Vvi-Vitvi01g00650_t001	      0
 21- 71:	Ath-AT1G70620.3	Vvi-Vitvi01g00649_t001	  9e-78
 21- 72:	Ath-AT1G70630.3	Vvi-Vitvi01g00648_t001	      0
 21- 73:	Ath-AT1G70640.1	Vvi-Vitvi01g00646_t002	  5e-48
## Alignment 22: score=1489.0 e_value=2.3e-104 N=32 Ath-1&Vvi-1 minus
 22-  0:	Ath-AT1G70650.2	Vvi-Vitvi01g00479_t002	  8e-74
 22-  1:	Ath-AT1G70670.1	Vvi-Vitvi01g00478_t001	  7e-86
 22-  2:	Ath-AT1G70690.1	Vvi-Vitvi01g00477_t001	  1e-77
 22-  3:	Ath-AT1G70700.3	Vvi-Vitvi01g00473_t001	  7e-22
 22-  4:	Ath-AT1G70720.2	Vvi-Vitvi01g00457_t001	  2e-52
 22-  5:	Ath-AT1G70730.3	Vvi-Vitvi01g00455_t002	      0
 22-  6:	Ath-AT1G70740.1	Vvi-Vitvi01g00453_t001	      0
 22-  7:	Ath-AT1G70750.1	Vvi-Vitvi01g00452_t001	  4e-94
 22-  8:	Ath-AT1G70760.1	Vvi-Vitvi01g00449_t001	  2e-68
 22-  9:	Ath-AT1G70770.2	Vvi-Vitvi01g00448_t001	      0
 22- 10:	Ath-AT1G70780.1	Vvi-Vitvi01g00445_t001	  6e-59
 22- 11:	Ath-AT1G70810.1	Vvi-Vitvi01g00444_t001	  9e-83
 22- 12:	Ath-AT1G70820.1	Vvi-Vitvi01g00442_t001	      0
 22- 13:	Ath-AT1G70880.1	Vvi-Vitvi01g00436_t001	  2e-18
 22- 14:	Ath-AT1G70900.1	Vvi-Vitvi01g00428_t001	 1e-132
 22- 15:	Ath-AT1G70920.1	Vvi-Vitvi01g00412_t001	  6e-64
 22- 16:	Ath-AT1G70940.1	Vvi-Vitvi01g00411_t001	      0
 22- 17:	Ath-AT1G70950.1	Vvi-Vitvi01g00409_t001	  2e-64
 22- 18:	Ath-AT1G71000.1	Vvi-Vitvi01g00408_t001	  2e-51
 22- 19:	Ath-AT1G71010.1	Vvi-Vitvi01g00404_t001	      0
 22- 20:	Ath-AT1G71015.2	Vvi-Vitvi01g00403_t001	  1e-56
 22- 21:	Ath-AT1G71020.1	Vvi-Vitvi01g00402_t001	      0
 22- 22:	Ath-AT1G71040.1	Vvi-Vitvi01g00397_t001	      0
 22- 23:	Ath-AT1G71050.1	Vvi-Vitvi01g00393_t001	  5e-60
 22- 24:	Ath-AT1G71060.1	Vvi-Vitvi01g00392_t001	      0
 22- 25:	Ath-AT1G71070.1	Vvi-Vitvi01g00391_t001	      0
 22- 26:	Ath-AT1G71090.1	Vvi-Vitvi01g00386_t001	      0
 22- 27:	Ath-AT1G71100.1	Vvi-Vitvi01g00385_t001	 2e-132
 22- 28:	Ath-AT1G71110.1	Vvi-Vitvi01g00384_t001	      0
 22- 29:	Ath-AT1G71120.1	Vvi-Vitvi01g00378_t001	 3e-171
 22- 30:	Ath-AT1G71140.1	Vvi-Vitvi01g00370_t001	      0
 22- 31:	Ath-AT1G71150.1	Vvi-Vitvi01g00369_t001	 1e-124
## Alignment 23: score=1455.0 e_value=9.9e-104 N=32 Ath-1&Vvi-1 minus
 23-  0:	Ath-AT1G14600.1	Vvi-Vitvi01g00578_t001	  1e-32
 23-  1:	Ath-AT1G14630.1	Vvi-Vitvi01g00567_t001	  8e-58
 23-  2:	Ath-AT1G14660.1	Vvi-Vitvi01g00562_t001	      0
 23-  3:	Ath-AT1G14670.1	Vvi-Vitvi01g00561_t001	      0
 23-  4:	Ath-AT1G14685.1	Vvi-Vitvi01g00547_t001	 6e-104
 23-  5:	Ath-AT1G14686.1	Vvi-Vitvi01g00546_t001	  9e-78
 23-  6:	Ath-AT1G14687.1	Vvi-Vitvi01g00545_t001	  3e-30
 23-  7:	Ath-AT1G14690.2	Vvi-Vitvi01g00543_t001	      0
 23-  8:	Ath-AT1G14700.1	Vvi-Vitvi01g00539_t001	 1e-171
 23-  9:	Ath-AT1G14710.1	Vvi-Vitvi01g00537_t002	 3e-173
 23- 10:	Ath-AT1G14720.1	Vvi-Vitvi01g00533_t001	 2e-167
 23- 11:	Ath-AT1G14730.1	Vvi-Vitvi01g02004_t001	  2e-36
 23- 12:	Ath-AT1G14740.1	Vvi-Vitvi01g00530_t001	      0
 23- 13:	Ath-AT1G14750.3	Vvi-Vitvi01g00517_t001	 1e-137
 23- 14:	Ath-AT1G14760.1	Vvi-Vitvi01g00510_t001	  3e-11
 23- 15:	Ath-AT1G14780.1	Vvi-Vitvi01g00508_t001	      0
 23- 16:	Ath-AT1G14790.1	Vvi-Vitvi01g00503_t002	      0
 23- 17:	Ath-AT1G14810.1	Vvi-Vitvi01g00502_t001	      0
 23- 18:	Ath-AT1G14820.3	Vvi-Vitvi01g00501_t001	 4e-117
 23- 19:	Ath-AT1G14830.1	Vvi-Vitvi01g00498_t001	      0
 23- 20:	Ath-AT1G14840.1	Vvi-Vitvi01g00497_t001	      0
 23- 21:	Ath-AT1G14850.1	Vvi-Vitvi01g00488_t001	      0
 23- 22:	Ath-AT1G14860.1	Vvi-Vitvi01g00483_t001	  4e-85
 23- 23:	Ath-AT1G14870.1	Vvi-Vitvi01g01987_t001	  2e-54
 23- 24:	Ath-AT1G14890.1	Vvi-Vitvi01g00457_t001	  2e-67
 23- 25:	Ath-AT1G14900.1	Vvi-Vitvi01g00454_t001	  2e-52
 23- 26:	Ath-AT1G14910.1	Vvi-Vitvi01g00451_t002	      0
 23- 27:	Ath-AT1G14920.1	Vvi-Vitvi01g00446_t001	      0
 23- 28:	Ath-AT1G14930.1	Vvi-Vitvi01g04114_t001	  1e-17
 23- 29:	Ath-AT1G14970.1	Vvi-Vitvi01g00425_t001	      0
 23- 30:	Ath-AT1G14980.1	Vvi-Vitvi01g00424_t001	  4e-51
 23- 31:	Ath-AT1G15000.1	Vvi-Vitvi01g00415_t001	 3e-177
## Alignment 24: score=1373.0 e_value=3.4e-96 N=30 Ath-1&Vvi-1 minus
 24-  0:	Ath-AT1G14000.1	Vvi-Vitvi01g01055_t001	      0
 24-  1:	Ath-AT1G14010.1	Vvi-Vitvi01g01056_t001	 3e-100
 24-  2:	Ath-AT1G14020.1	Vvi-Vitvi01g01057_t001	      0
 24-  3:	Ath-AT1G14030.1	Vvi-Vitvi01g01058_t001	      0
 24-  4:	Ath-AT1G14040.1	Vvi-Vitvi01g01077_t001	      0
 24-  5:	Ath-AT1G14080.1	Vvi-Vitvi01g01079_t001	      0
 24-  6:	Ath-AT1G14140.1	Vvi-Vitvi01g01049_t001	 1e-154
 24-  7:	Ath-AT1G14150.1	Vvi-Vitvi01g01035_t001	  3e-72
 24-  8:	Ath-AT1G14170.3	Vvi-Vitvi01g01034_t001	      0
 24-  9:	Ath-AT1G14200.1	Vvi-Vitvi01g01023_t001	  2e-35
 24- 10:	Ath-AT1G14210.1	Vvi-Vitvi01g01021_t001	  2e-72
 24- 11:	Ath-AT1G14230.1	Vvi-Vitvi01g01018_t001	      0
 24- 12:	Ath-AT1G14260.2	Vvi-Vitvi01g01015_t001	  2e-95
 24- 13:	Ath-AT1G14270.1	Vvi-Vitvi01g00997_t001	 2e-142
 24- 14:	Ath-AT1G14280.1	Vvi-Vitvi01g00994_t001	  6e-32
 24- 15:	Ath-AT1G14290.1	Vvi-Vitvi01g00993_t001	 8e-155
 24- 16:	Ath-AT1G14300.2	Vvi-Vitvi01g00991_t001	 4e-174
 24- 17:	Ath-AT1G14310.1	Vvi-Vitvi01g02129_t001	 4e-130
 24- 18:	Ath-AT1G14330.1	Vvi-Vitvi01g00970_t001	      0
 24- 19:	Ath-AT1G14340.1	Vvi-Vitvi01g00960_t003	 7e-101
 24- 20:	Ath-AT1G14345.1	Vvi-Vitvi01g00957_t001	  6e-87
 24- 21:	Ath-AT1G14350.2	Vvi-Vitvi01g00956_t001	      0
 24- 22:	Ath-AT1G14360.1	Vvi-Vitvi01g00955_t002	      0
 24- 23:	Ath-AT1G14370.1	Vvi-Vitvi01g00953_t001	 2e-111
 24- 24:	Ath-AT1G14380.3	Vvi-Vitvi01g00945_t001	  2e-80
 24- 25:	Ath-AT1G14390.1	Vvi-Vitvi01g00944_t001	      0
 24- 26:	Ath-AT1G14400.1	Vvi-Vitvi01g00943_t002	 9e-111
 24- 27:	Ath-AT1G14410.1	Vvi-Vitvi01g00938_t001	 3e-119
 24- 28:	Ath-AT1G14420.1	Vvi-Vitvi01g02109_t001	      0
 24- 29:	Ath-AT1G14430.1	Vvi-Vitvi01g00922_t001	      0
## Alignment 25: score=1143.0 e_value=2.8e-72 N=24 Ath-1&Vvi-1 minus
 25-  0:	Ath-AT1G68260.1	Vvi-Vitvi01g04072_t001	  3e-83
 25-  1:	Ath-AT1G68440.1	Vvi-Vitvi01g00299_t001	  4e-35
 25-  2:	Ath-AT1G68450.1	Vvi-Vitvi01g01941_t001	  4e-24
 25-  3:	Ath-AT1G68460.1	Vvi-Vitvi01g00298_t001	 8e-119
 25-  4:	Ath-AT1G68480.1	Vvi-Vitvi01g01939_t001	  3e-50
 25-  5:	Ath-AT1G68490.1	Vvi-Vitvi01g01938_t001	  1e-51
 25-  6:	Ath-AT1G68500.1	Vvi-Vitvi01g01937_t001	  1e-11
 25-  7:	Ath-AT1G68510.1	Vvi-Vitvi01g00290_t001	  7e-71
 25-  8:	Ath-AT1G68520.1	Vvi-Vitvi01g00288_t001	 2e-106
 25-  9:	Ath-AT1G68530.1	Vvi-Vitvi01g00284_t001	      0
 25- 10:	Ath-AT1G68540.1	Vvi-Vitvi01g00282_t001	 2e-180
 25- 11:	Ath-AT1G68550.2	Vvi-Vitvi01g01827_t001	  2e-45
 25- 12:	Ath-AT1G68560.1	Vvi-Vitvi01g00280_t001	      0
 25- 13:	Ath-AT1G68570.1	Vvi-Vitvi01g00277_t001	      0
 25- 14:	Ath-AT1G68580.2	Vvi-Vitvi01g00273_t001	 1e-163
 25- 15:	Ath-AT1G68585.1	Vvi-Vitvi01g01932_t001	  4e-21
 25- 16:	Ath-AT1G68590.1	Vvi-Vitvi01g00268_t001	  2e-49
 25- 17:	Ath-AT1G68600.1	Vvi-Vitvi01g00266_t001	      0
 25- 18:	Ath-AT1G68620.1	Vvi-Vitvi01g00264_t001	 3e-128
 25- 19:	Ath-AT1G68630.1	Vvi-Vitvi01g00261_t001	  1e-52
 25- 20:	Ath-AT1G68640.1	Vvi-Vitvi01g00260_t001	      0
 25- 21:	Ath-AT1G68650.1	Vvi-Vitvi01g00255_t002	 3e-121
 25- 22:	Ath-AT1G68660.1	Vvi-Vitvi01g00254_t001	  2e-93
 25- 23:	Ath-AT1G68670.1	Vvi-Vitvi01g00249_t001	 5e-104
## Alignment 26: score=1134.0 e_value=1.4e-68 N=24 Ath-1&Vvi-1 minus
 26-  0:	Ath-AT1G25400.1	Vvi-Vitvi01g00299_t001	  3e-36
 26-  1:	Ath-AT1G25410.1	Vvi-Vitvi01g00298_t001	 4e-107
 26-  2:	Ath-AT1G25420.1	Vvi-Vitvi01g00294_t001	 2e-129
 26-  3:	Ath-AT1G25422.1	Vvi-Vitvi01g01937_t001	  2e-13
 26-  4:	Ath-AT1G25425.1	Vvi-Vitvi01g01936_t001	  6e-14
 26-  5:	Ath-AT1G25440.1	Vvi-Vitvi01g00288_t001	 3e-108
 26-  6:	Ath-AT1G25450.1	Vvi-Vitvi01g00284_t001	      0
 26-  7:	Ath-AT1G25460.1	Vvi-Vitvi01g00282_t001	 3e-150
 26-  8:	Ath-AT1G25470.2	Vvi-Vitvi01g01827_t001	  2e-20
 26-  9:	Ath-AT1G25480.1	Vvi-Vitvi01g00266_t001	      0
 26- 10:	Ath-AT1G25490.1	Vvi-Vitvi01g00265_t002	      0
 26- 11:	Ath-AT1G25500.2	Vvi-Vitvi01g00259_t001	      0
 26- 12:	Ath-AT1G25510.1	Vvi-Vitvi01g00258_t001	      0
 26- 13:	Ath-AT1G25520.1	Vvi-Vitvi01g00255_t002	 2e-120
 26- 14:	Ath-AT1G25530.1	Vvi-Vitvi01g00253_t001	      0
 26- 15:	Ath-AT1G25540.1	Vvi-Vitvi01g00252_t001	      0
 26- 16:	Ath-AT1G25550.1	Vvi-Vitvi01g00249_t001	 1e-113
 26- 17:	Ath-AT1G25560.1	Vvi-Vitvi01g00244_t001	 3e-153
 26- 18:	Ath-AT1G25570.1	Vvi-Vitvi01g00243_t001	      0
 26- 19:	Ath-AT1G25580.1	Vvi-Vitvi01g00237_t003	      0
 26- 20:	Ath-AT1G25682.1	Vvi-Vitvi01g00227_t001	 1e-172
 26- 21:	Ath-AT1G26090.1	Vvi-Vitvi01g00225_t001	      0
 26- 22:	Ath-AT1G26100.1	Vvi-Vitvi01g00222_t001	  3e-98
 26- 23:	Ath-AT1G26110.1	Vvi-Vitvi01g00220_t002	      0
## Alignment 27: score=948.0 e_value=1.6e-59 N=21 Ath-1&Vvi-1 minus
 27-  0:	Ath-AT1G59830.1	Vvi-Vitvi01g00870_t001	      0
 27-  1:	Ath-AT1G59840.1	Vvi-Vitvi01g00865_t001	 5e-137
 27-  2:	Ath-AT1G59850.1	Vvi-Vitvi01g00864_t001	  7e-97
 27-  3:	Ath-AT1G59890.2	Vvi-Vitvi01g02098_t001	 5e-145
 27-  4:	Ath-AT1G59900.1	Vvi-Vitvi01g00861_t001	      0
 27-  5:	Ath-AT1G59910.1	Vvi-Vitvi01g00858_t001	 7e-162
 27-  6:	Ath-AT1G59940.2	Vvi-Vitvi01g00857_t001	  6e-77
 27-  7:	Ath-AT1G59970.1	Vvi-Vitvi01g00850_t001	 5e-127
 27-  8:	Ath-AT1G59980.1	Vvi-Vitvi01g02093_t001	      0
 27-  9:	Ath-AT1G60030.1	Vvi-Vitvi01g00833_t001	      0
 27- 10:	Ath-AT1G60050.1	Vvi-Vitvi01g00815_t001	 3e-108
 27- 11:	Ath-AT1G60060.1	Vvi-Vitvi01g00801_t001	 4e-160
 27- 12:	Ath-AT1G60070.2	Vvi-Vitvi01g00797_t001	      0
 27- 13:	Ath-AT1G60140.6	Vvi-Vitvi01g00793_t001	      0
 27- 14:	Ath-AT1G60160.1	Vvi-Vitvi01g00791_t001	      0
 27- 15:	Ath-AT1G60170.1	Vvi-Vitvi01g00788_t001	      0
 27- 16:	Ath-AT1G60190.1	Vvi-Vitvi01g00782_t001	      0
 27- 17:	Ath-AT1G60200.1	Vvi-Vitvi01g00777_t005	      0
 27- 18:	Ath-AT1G60220.1	Vvi-Vitvi01g00776_t001	 2e-138
 27- 19:	Ath-AT1G60230.1	Vvi-Vitvi01g00773_t001	      0
 27- 20:	Ath-AT1G60390.1	Vvi-Vitvi01g00745_t001	      0
## Alignment 28: score=740.0 e_value=3e-40 N=16 Ath-1&Vvi-1 minus
 28-  0:	Ath-AT1G12950.1	Vvi-Vitvi01g00653_t001	      0
 28-  1:	Ath-AT1G12960.1	Vvi-Vitvi01g04157_t001	  3e-42
 28-  2:	Ath-AT1G12980.1	Vvi-Vitvi01g00645_t001	  3e-38
 28-  3:	Ath-AT1G12990.1	Vvi-Vitvi01g00642_t001	      0
 28-  4:	Ath-AT1G13000.1	Vvi-Vitvi01g00641_t001	      0
 28-  5:	Ath-AT1G13020.1	Vvi-Vitvi01g00633_t001	 4e-138
 28-  6:	Ath-AT1G13030.1	Vvi-Vitvi01g00627_t001	 5e-133
 28-  7:	Ath-AT1G13040.1	Vvi-Vitvi01g00625_t001	      0
 28-  8:	Ath-AT1G13050.1	Vvi-Vitvi01g04149_t001	  4e-53
 28-  9:	Ath-AT1G13120.1	Vvi-Vitvi01g00613_t001	 4e-168
 28- 10:	Ath-AT1G13130.1	Vvi-Vitvi01g02024_t001	      0
 28- 11:	Ath-AT1G13140.1	Vvi-Vitvi01g00612_t001	      0
 28- 12:	Ath-AT1G13160.1	Vvi-Vitvi01g00599_t001	      0
 28- 13:	Ath-AT1G13170.2	Vvi-Vitvi01g00598_t001	      0
 28- 14:	Ath-AT1G13180.1	Vvi-Vitvi01g00596_t001	      0
 28- 15:	Ath-AT1G13190.1	Vvi-Vitvi01g00595_t001	 4e-161
## Alignment 29: score=732.0 e_value=3.3e-43 N=16 Ath-1&Vvi-1 minus
 29-  0:	Ath-AT1G26800.1	Vvi-Vitvi01g04225_t001	  2e-16
 29-  1:	Ath-AT1G27000.1	Vvi-Vitvi01g00935_t001	 6e-108
 29-  2:	Ath-AT1G27020.1	Vvi-Vitvi01g00928_t001	 4e-116
 29-  3:	Ath-AT1G27040.1	Vvi-Vitvi01g00921_t001	      0
 29-  4:	Ath-AT1G27050.1	Vvi-Vitvi01g00916_t001	  2e-53
 29-  5:	Ath-AT1G27060.1	Vvi-Vitvi01g00915_t001	 1e-154
 29-  6:	Ath-AT1G27070.1	Vvi-Vitvi01g00914_t001	 1e-121
 29-  7:	Ath-AT1G27080.1	Vvi-Vitvi01g00911_t001	      0
 29-  8:	Ath-AT1G27090.1	Vvi-Vitvi01g00908_t001	 3e-137
 29-  9:	Ath-AT1G27100.1	Vvi-Vitvi01g00902_t004	 2e-178
 29- 10:	Ath-AT1G27110.1	Vvi-Vitvi01g00898_t001	      0
 29- 11:	Ath-AT1G27130.1	Vvi-Vitvi01g00892_t001	  8e-12
 29- 12:	Ath-AT1G27170.2	Vvi-Vitvi01g00873_t001	      0
 29- 13:	Ath-AT1G27190.1	Vvi-Vitvi01g00868_t001	      0
 29- 14:	Ath-AT1G27200.1	Vvi-Vitvi01g02099_t001	      0
 29- 15:	Ath-AT1G27210.1	Vvi-Vitvi01g00864_t001	      0
## Alignment 30: score=656.0 e_value=1.3e-33 N=14 Ath-1&Vvi-1 minus
 30-  0:	Ath-AT1G67310.1	Vvi-Vitvi01g01671_t001	      0
 30-  1:	Ath-AT1G67325.2	Vvi-Vitvi01g01659_t002	 2e-141
 30-  2:	Ath-AT1G67330.1	Vvi-Vitvi01g01655_t001	 8e-127
 30-  3:	Ath-AT1G67340.1	Vvi-Vitvi01g01650_t001	 6e-174
 30-  4:	Ath-AT1G67350.1	Vvi-Vitvi01g02269_t001	  9e-48
 30-  5:	Ath-AT1G67360.2	Vvi-Vitvi01g02268_t001	  1e-83
 30-  6:	Ath-AT1G67370.1	Vvi-Vitvi01g01646_t001	      0
 30-  7:	Ath-AT1G67400.1	Vvi-Vitvi01g01640_t001	 1e-147
 30-  8:	Ath-AT1G67410.1	Vvi-Vitvi01g04432_t001	 6e-119
 30-  9:	Ath-AT1G67420.4	Vvi-Vitvi01g01629_t001	      0
 30- 10:	Ath-AT1G67430.1	Vvi-Vitvi01g02258_t004	 2e-116
 30- 11:	Ath-AT1G67440.2	Vvi-Vitvi01g01624_t001	      0
 30- 12:	Ath-AT1G67480.2	Vvi-Vitvi01g01621_t001	      0
 30- 13:	Ath-AT1G67490.1	Vvi-Vitvi01g01618_t001	      0
## Alignment 31: score=643.0 e_value=2.1e-34 N=14 Ath-1&Vvi-1 minus
 31-  0:	Ath-AT1G26770.2	Vvi-Vitvi01g01030_t001	 1e-143
 31-  1:	Ath-AT1G26780.2	Vvi-Vitvi01g01028_t001	  4e-74
 31-  2:	Ath-AT1G26790.1	Vvi-Vitvi01g01026_t001	  6e-46
 31-  3:	Ath-AT1G26800.1	Vvi-Vitvi01g01023_t001	  1e-70
 31-  4:	Ath-AT1G26810.2	Vvi-Vitvi01g01022_t001	      0
 31-  5:	Ath-AT1G26820.1	Vvi-Vitvi01g01021_t001	 9e-103
 31-  6:	Ath-AT1G26880.1	Vvi-Vitvi01g04246_t001	  2e-75
 31-  7:	Ath-AT1G26900.1	Vvi-Vitvi01g00975_t001	      0
 31-  8:	Ath-AT1G26920.1	Vvi-Vitvi01g02127_t001	  1e-34
 31-  9:	Ath-AT1G26930.1	Vvi-Vitvi01g00970_t001	 2e-176
 31- 10:	Ath-AT1G26940.1	Vvi-Vitvi01g00968_t002	 3e-134
 31- 11:	Ath-AT1G26945.1	Vvi-Vitvi01g00964_t001	  1e-39
 31- 12:	Ath-AT1G26960.1	Vvi-Vitvi01g00958_t002	 6e-101
 31- 13:	Ath-AT1G26970.1	Vvi-Vitvi01g00954_t001	      0
## Alignment 32: score=618.0 e_value=8.2e-33 N=14 Ath-1&Vvi-1 minus
 32-  0:	Ath-AT1G10550.1	Vvi-Vitvi01g00784_t001	 1e-132
 32-  1:	Ath-AT1G10560.1	Vvi-Vitvi01g00782_t001	      0
 32-  2:	Ath-AT1G10570.1	Vvi-Vitvi01g00776_t001	 9e-121
 32-  3:	Ath-AT1G10580.1	Vvi-Vitvi01g00772_t001	      0
 32-  4:	Ath-AT1G10585.1	Vvi-Vitvi01g00752_t001	  2e-22
 32-  5:	Ath-AT1G10590.3	Vvi-Vitvi01g00744_t002	  6e-75
 32-  6:	Ath-AT1G10600.4	Vvi-Vitvi01g00733_t002	 7e-107
 32-  7:	Ath-AT1G10620.1	Vvi-Vitvi01g04183_t001	      0
 32-  8:	Ath-AT1G10630.1	Vvi-Vitvi01g04177_t002	 2e-133
 32-  9:	Ath-AT1G10640.1	Vvi-Vitvi01g00710_t001	      0
 32- 10:	Ath-AT1G10650.1	Vvi-Vitvi01g00705_t001	 6e-127
 32- 11:	Ath-AT1G10657.1	Vvi-Vitvi01g02051_t001	  2e-35
 32- 12:	Ath-AT1G10660.1	Vvi-Vitvi01g00701_t001	 3e-120
 32- 13:	Ath-AT1G10670.3	Vvi-Vitvi01g00698_t001	      0
## Alignment 33: score=577.0 e_value=5.7e-31 N=13 Ath-1&Vvi-1 minus
 33-  0:	Ath-AT1G67510.1	Vvi-Vitvi01g01578_t001	      0
 33-  1:	Ath-AT1G67530.1	Vvi-Vitvi01g01576_t001	      0
 33-  2:	Ath-AT1G67540.2	Vvi-Vitvi01g01569_t001	  5e-25
 33-  3:	Ath-AT1G67550.1	Vvi-Vitvi01g01563_t001	      0
 33-  4:	Ath-AT1G67560.1	Vvi-Vitvi01g01562_t001	      0
 33-  5:	Ath-AT1G67630.1	Vvi-Vitvi01g01559_t001	      0
 33-  6:	Ath-AT1G67640.1	Vvi-Vitvi01g01541_t001	      0
 33-  7:	Ath-AT1G67660.1	Vvi-Vitvi01g01532_t002	 3e-133
 33-  8:	Ath-AT1G67670.1	Vvi-Vitvi01g04382_t001	  9e-11
 33-  9:	Ath-AT1G67690.1	Vvi-Vitvi01g01523_t001	      0
 33- 10:	Ath-AT1G67700.2	Vvi-Vitvi01g01510_t001	 3e-117
 33- 11:	Ath-AT1G67710.1	Vvi-Vitvi01g01506_t001	 6e-130
 33- 12:	Ath-AT1G67720.1	Vvi-Vitvi01g01504_t001	      0
## Alignment 34: score=498.0 e_value=3.1e-23 N=11 Ath-1&Vvi-1 minus
 34-  0:	Ath-AT1G10350.1	Vvi-Vitvi01g00906_t001	 3e-111
 34-  1:	Ath-AT1G10360.1	Vvi-Vitvi01g00888_t001	 2e-101
 34-  2:	Ath-AT1G10380.1	Vvi-Vitvi01g00883_t001	 3e-104
 34-  3:	Ath-AT1G10385.1	Vvi-Vitvi01g00881_t001	      0
 34-  4:	Ath-AT1G10410.1	Vvi-Vitvi01g00878_t001	      0
 34-  5:	Ath-AT1G10417.4	Vvi-Vitvi01g00877_t001	  7e-56
 34-  6:	Ath-AT1G10430.1	Vvi-Vitvi01g00870_t001	      0
 34-  7:	Ath-AT1G10460.1	Vvi-Vitvi01g02097_t001	  1e-84
 34-  8:	Ath-AT1G10470.1	Vvi-Vitvi01g00857_t001	  6e-76
 34-  9:	Ath-AT1G10480.1	Vvi-Vitvi01g00845_t001	  2e-14
 34- 10:	Ath-AT1G10540.1	Vvi-Vitvi01g00833_t001	      0
## Alignment 35: score=417.0 e_value=6.9e-22 N=10 Ath-1&Vvi-1 minus
 35-  0:	Ath-AT1G66810.3	Vvi-Vitvi01g00347_t001	  3e-64
 35-  1:	Ath-AT1G66830.1	Vvi-Vitvi01g00335_t001	      0
 35-  2:	Ath-AT1G66860.1	Vvi-Vitvi01g00329_t001	      0
 35-  3:	Ath-AT1G66880.1	Vvi-Vitvi01g04083_t002	 2e-133
 35-  4:	Ath-AT1G66890.1	Vvi-Vitvi01g01949_t001	  7e-18
 35-  5:	Ath-AT1G67030.1	Vvi-Vitvi01g00309_t001	  4e-37
 35-  6:	Ath-AT1G67050.1	Vvi-Vitvi01g00305_t001	  3e-35
 35-  7:	Ath-AT1G67070.1	Vvi-Vitvi01g04074_t001	  9e-46
 35-  8:	Ath-AT1G67100.1	Vvi-Vitvi01g00290_t001	  2e-60
 35-  9:	Ath-AT1G67170.1	Vvi-Vitvi01g00287_t001	  4e-37
## Alignment 36: score=385.0 e_value=1.4e-13 N=8 Ath-1&Vvi-1 minus
 36-  0:	Ath-AT1G27290.1	Vvi-Vitvi01g04446_t003	  5e-44
 36-  1:	Ath-AT1G27300.1	Vvi-Vitvi01g02272_t001	  7e-22
 36-  2:	Ath-AT1G27310.1	Vvi-Vitvi01g04443_t002	  2e-63
 36-  3:	Ath-AT1G27320.1	Vvi-Vitvi01g01666_t001	      0
 36-  4:	Ath-AT1G27330.1	Vvi-Vitvi01g04442_t001	  3e-39
 36-  5:	Ath-AT1G27340.1	Vvi-Vitvi01g01662_t001	      0
 36-  6:	Ath-AT1G27360.2	Vvi-Vitvi01g01660_t001	  3e-62
 36-  7:	Ath-AT1G27385.4	Vvi-Vitvi01g01653_t002	  1e-65
## Alignment 37: score=367.0 e_value=2.1e-14 N=8 Ath-1&Vvi-1 minus
 37-  0:	Ath-AT1G60420.1	Vvi-Vitvi01g00719_t001	      0
 37-  1:	Ath-AT1G60440.1	Vvi-Vitvi01g00716_t001	 8e-177
 37-  2:	Ath-AT1G60450.1	Vvi-Vitvi01g00714_t001	 2e-169
 37-  3:	Ath-AT1G60490.1	Vvi-Vitvi01g00712_t001	      0
 37-  4:	Ath-AT1G60550.1	Vvi-Vitvi01g00711_t001	      0
 37-  5:	Ath-AT1G60590.1	Vvi-Vitvi01g00710_t001	      0
 37-  6:	Ath-AT1G60610.1	Vvi-Vitvi01g00705_t001	 5e-112
 37-  7:	Ath-AT1G60790.1	Vvi-Vitvi01g00695_t001	      0
## Alignment 38: score=346.0 e_value=5.3e-16 N=8 Ath-1&Vvi-1 minus
 38-  0:	Ath-AT1G68850.1	Vvi-Vitvi01g01359_t001	 1e-169
 38-  1:	Ath-AT1G68890.1	Vvi-Vitvi01g01331_t001	      0
 38-  2:	Ath-AT1G68910.1	Vvi-Vitvi01g01317_t001	 1e-156
 38-  3:	Ath-AT1G68920.4	Vvi-Vitvi01g01316_t002	 1e-132
 38-  4:	Ath-AT1G68930.1	Vvi-Vitvi01g01315_t001	      0
 38-  5:	Ath-AT1G68940.2	Vvi-Vitvi01g01313_t001	      0
 38-  6:	Ath-AT1G68990.2	Vvi-Vitvi01g01312_t001	      0
 38-  7:	Ath-AT1G69020.2	Vvi-Vitvi01g01289_t001	      0
## Alignment 39: score=332.0 e_value=2.4e-11 N=7 Ath-1&Vvi-1 minus
 39-  0:	Ath-AT1G26120.1	Vvi-Vitvi01g00204_t001	      0
 39-  1:	Ath-AT1G26130.3	Vvi-Vitvi01g00199_t001	      0
 39-  2:	Ath-AT1G26140.1	Vvi-Vitvi01g00197_t001	  3e-20
 39-  3:	Ath-AT1G26150.1	Vvi-Vitvi01g00196_t001	      0
 39-  4:	Ath-AT1G26160.1	Vvi-Vitvi01g01903_t001	 4e-109
 39-  5:	Ath-AT1G26170.1	Vvi-Vitvi01g00190_t001	      0
 39-  6:	Ath-AT1G26180.1	Vvi-Vitvi01g00186_t001	 2e-118
## Alignment 40: score=283.0 e_value=5.4e-08 N=6 Ath-1&Vvi-1 minus
 40-  0:	Ath-AT1G67970.1	Vvi-Vitvi01g00511_t001	  1e-96
 40-  1:	Ath-AT1G68020.2	Vvi-Vitvi01g00509_t001	      0
 40-  2:	Ath-AT1G68040.1	Vvi-Vitvi01g01997_t001	 3e-117
 40-  3:	Ath-AT1G68050.1	Vvi-Vitvi01g00499_t001	      0
 40-  4:	Ath-AT1G68060.1	Vvi-Vitvi01g00497_t001	      0
 40-  5:	Ath-AT1G68070.1	Vvi-Vitvi01g00492_t001	 5e-177
## Alignment 41: score=1593.0 e_value=8.3e-119 N=35 Ath-1&Vvi-10 plus
 41-  0:	Ath-AT1G29520.1	Vvi-Vitvi10g01835_t001	  2e-72
 41-  1:	Ath-AT1G29770.1	Vvi-Vitvi10g00716_t001	  2e-29
 41-  2:	Ath-AT1G29820.1	Vvi-Vitvi10g00723_t004	      0
 41-  3:	Ath-AT1G29850.3	Vvi-Vitvi10g00728_t001	  4e-58
 41-  4:	Ath-AT1G29860.1	Vvi-Vitvi10g00732_t001	  1e-61
 41-  5:	Ath-AT1G29890.2	Vvi-Vitvi10g00733_t001	      0
 41-  6:	Ath-AT1G29910.1	Vvi-Vitvi10g01839_t001	 6e-169
 41-  7:	Ath-AT1G29950.1	Vvi-Vitvi10g00744_t001	  2e-48
 41-  8:	Ath-AT1G29960.1	Vvi-Vitvi10g00749_t001	  1e-56
 41-  9:	Ath-AT1G29965.1	Vvi-Vitvi10g00761_t003	 4e-119
 41- 10:	Ath-AT1G29980.1	Vvi-Vitvi10g00774_t001	      0
 41- 11:	Ath-AT1G29990.1	Vvi-Vitvi10g00775_t001	  2e-72
 41- 12:	Ath-AT1G30000.2	Vvi-Vitvi10g00778_t001	      0
 41- 13:	Ath-AT1G30010.1	Vvi-Vitvi10g00780_t001	      0
 41- 14:	Ath-AT1G30020.1	Vvi-Vitvi10g00781_t001	  9e-42
 41- 15:	Ath-AT1G30040.1	Vvi-Vitvi10g00796_t001	 3e-150
 41- 16:	Ath-AT1G30070.2	Vvi-Vitvi10g00798_t001	 8e-106
 41- 17:	Ath-AT1G30080.1	Vvi-Vitvi10g00811_t001	      0
 41- 18:	Ath-AT1G30090.1	Vvi-Vitvi10g04439_t001	      0
 41- 19:	Ath-AT1G30100.1	Vvi-Vitvi10g00821_t001	      0
 41- 20:	Ath-AT1G30120.1	Vvi-Vitvi10g04440_t001	      0
 41- 21:	Ath-AT1G30130.1	Vvi-Vitvi10g00825_t002	 3e-142
 41- 22:	Ath-AT1G30135.1	Vvi-Vitvi10g00826_t001	  2e-31
 41- 23:	Ath-AT1G30200.1	Vvi-Vitvi10g00837_t001	 1e-175
 41- 24:	Ath-AT1G30210.1	Vvi-Vitvi10g00838_t001	  5e-67
 41- 25:	Ath-AT1G30220.1	Vvi-Vitvi10g00839_t001	      0
 41- 26:	Ath-AT1G30260.1	Vvi-Vitvi10g04446_t001	  8e-16
 41- 27:	Ath-AT1G30270.1	Vvi-Vitvi10g01887_t001	      0
 41- 28:	Ath-AT1G30280.1	Vvi-Vitvi10g01888_t001	  4e-80
 41- 29:	Ath-AT1G30290.2	Vvi-Vitvi10g00850_t001	      0
 41- 30:	Ath-AT1G30300.2	Vvi-Vitvi10g00851_t002	      0
 41- 31:	Ath-AT1G30320.1	Vvi-Vitvi10g00853_t001	      0
 41- 32:	Ath-AT1G30330.2	Vvi-Vitvi10g00854_t001	      0
 41- 33:	Ath-AT1G30360.1	Vvi-Vitvi10g00862_t001	      0
 41- 34:	Ath-AT1G30370.1	Vvi-Vitvi10g04449_t001	 1e-159
## Alignment 42: score=1055.0 e_value=2.5e-72 N=23 Ath-1&Vvi-10 plus
 42-  0:	Ath-AT1G28020.1	Vvi-Vitvi10g04309_t001	  1e-71
 42-  1:	Ath-AT1G28240.1	Vvi-Vitvi10g00455_t001	      0
 42-  2:	Ath-AT1G28290.1	Vvi-Vitvi10g02256_t001	  6e-29
 42-  3:	Ath-AT1G28310.2	Vvi-Vitvi10g00480_t001	  2e-47
 42-  4:	Ath-AT1G28320.1	Vvi-Vitvi10g00483_t001	      0
 42-  5:	Ath-AT1G28327.1	Vvi-Vitvi10g00484_t001	  1e-15
 42-  6:	Ath-AT1G28330.3	Vvi-Vitvi10g00485_t003	  5e-42
 42-  7:	Ath-AT1G28340.1	Vvi-Vitvi10g00487_t001	      0
 42-  8:	Ath-AT1G28360.1	Vvi-Vitvi10g00488_t001	  4e-48
 42-  9:	Ath-AT1G28380.1	Vvi-Vitvi10g00489_t001	      0
 42- 10:	Ath-AT1G28395.1	Vvi-Vitvi10g01769_t004	  1e-26
 42- 11:	Ath-AT1G28400.1	Vvi-Vitvi10g01771_t001	  1e-11
 42- 12:	Ath-AT1G28410.2	Vvi-Vitvi10g01772_t001	  4e-75
 42- 13:	Ath-AT1G28420.1	Vvi-Vitvi10g00497_t001	      0
 42- 14:	Ath-AT1G28440.1	Vvi-Vitvi10g00503_t001	      0
 42- 15:	Ath-AT1G28470.1	Vvi-Vitvi10g00505_t001	 1e-118
 42- 16:	Ath-AT1G28480.1	Vvi-Vitvi10g00508_t001	  4e-44
 42- 17:	Ath-AT1G28510.1	Vvi-Vitvi10g00514_t001	  2e-83
 42- 18:	Ath-AT1G28520.1	Vvi-Vitvi10g00515_t001	      0
 42- 19:	Ath-AT1G28530.1	Vvi-Vitvi10g00517_t002	      0
 42- 20:	Ath-AT1G28540.1	Vvi-Vitvi10g01780_t001	  8e-13
 42- 21:	Ath-AT1G28550.1	Vvi-Vitvi10g01781_t001	 2e-142
 42- 22:	Ath-AT1G29020.2	Vvi-Vitvi10g00537_t001	  3e-74
## Alignment 43: score=806.0 e_value=2.1e-50 N=18 Ath-1&Vvi-10 plus
 43-  0:	Ath-AT1G28570.1	Vvi-Vitvi10g00555_t001	 7e-146
 43-  1:	Ath-AT1G28640.1	Vvi-Vitvi10g00557_t001	 6e-116
 43-  2:	Ath-AT1G29040.1	Vvi-Vitvi10g00563_t001	  4e-75
 43-  3:	Ath-AT1G29050.1	Vvi-Vitvi10g00564_t001	 2e-180
 43-  4:	Ath-AT1G29070.1	Vvi-Vitvi10g00565_t001	  1e-42
 43-  5:	Ath-AT1G29100.2	Vvi-Vitvi10g00576_t001	  2e-48
 43-  6:	Ath-AT1G29120.5	Vvi-Vitvi10g00577_t001	      0
 43-  7:	Ath-AT1G29140.1	Vvi-Vitvi10g00580_t001	  5e-57
 43-  8:	Ath-AT1G29160.1	Vvi-Vitvi10g00581_t001	  3e-61
 43-  9:	Ath-AT1G29170.1	Vvi-Vitvi10g00582_t001	 1e-165
 43- 10:	Ath-AT1G29195.1	Vvi-Vitvi10g00585_t001	  4e-71
 43- 11:	Ath-AT1G29230.1	Vvi-Vitvi10g00600_t001	      0
 43- 12:	Ath-AT1G29270.1	Vvi-Vitvi10g00617_t001	  5e-29
 43- 13:	Ath-AT1G29280.1	Vvi-Vitvi10g00618_t001	  7e-86
 43- 14:	Ath-AT1G29290.1	Vvi-Vitvi10g01798_t001	  4e-25
 43- 15:	Ath-AT1G29300.1	Vvi-Vitvi10g00626_t001	 2e-154
 43- 16:	Ath-AT1G29330.1	Vvi-Vitvi10g00627_t001	 8e-135
 43- 17:	Ath-AT1G29340.1	Vvi-Vitvi10g00630_t001	      0
## Alignment 44: score=588.0 e_value=3.3e-30 N=13 Ath-1&Vvi-10 plus
 44-  0:	Ath-AT1G30380.1	Vvi-Vitvi10g00882_t001	  2e-77
 44-  1:	Ath-AT1G30400.1	Vvi-Vitvi10g00886_t001	      0
 44-  2:	Ath-AT1G30440.1	Vvi-Vitvi10g00892_t001	      0
 44-  3:	Ath-AT1G30450.3	Vvi-Vitvi10g00899_t001	      0
 44-  4:	Ath-AT1G30460.1	Vvi-Vitvi10g00907_t001	      0
 44-  5:	Ath-AT1G30470.1	Vvi-Vitvi10g00910_t001	      0
 44-  6:	Ath-AT1G30480.1	Vvi-Vitvi10g00915_t001	 5e-173
 44-  7:	Ath-AT1G30510.2	Vvi-Vitvi10g00934_t001	      0
 44-  8:	Ath-AT1G30515.1	Vvi-Vitvi10g01912_t001	  3e-13
 44-  9:	Ath-AT1G30520.1	Vvi-Vitvi10g00940_t001	      0
 44- 10:	Ath-AT1G30540.1	Vvi-Vitvi10g00944_t001	 1e-175
 44- 11:	Ath-AT1G30570.1	Vvi-Vitvi10g00946_t001	      0
 44- 12:	Ath-AT1G30580.1	Vvi-Vitvi10g00948_t001	      0
## Alignment 45: score=405.0 e_value=1.5e-18 N=9 Ath-1&Vvi-10 plus
 45-  0:	Ath-AT1G61610.1	Vvi-Vitvi10g00008_t001	  6e-28
 45-  1:	Ath-AT1G61760.1	Vvi-Vitvi10g04005_t001	  2e-13
 45-  2:	Ath-AT1G61770.1	Vvi-Vitvi10g00022_t001	 3e-147
 45-  3:	Ath-AT1G61780.1	Vvi-Vitvi10g00025_t001	  2e-60
 45-  4:	Ath-AT1G61790.1	Vvi-Vitvi10g00029_t001	 2e-168
 45-  5:	Ath-AT1G61800.2	Vvi-Vitvi10g00037_t001	      0
 45-  6:	Ath-AT1G61810.3	Vvi-Vitvi10g00039_t001	      0
 45-  7:	Ath-AT1G61850.2	Vvi-Vitvi10g00045_t001	      0
 45-  8:	Ath-AT1G61860.1	Vvi-Vitvi10g00046_t001	 4e-165
## Alignment 46: score=391.0 e_value=5.7e-19 N=9 Ath-1&Vvi-10 plus
 46-  0:	Ath-AT1G11330.2	Vvi-Vitvi10g04158_t001	  3e-23
 46-  1:	Ath-AT1G11340.1	Vvi-Vitvi10g04161_t001	  2e-43
 46-  2:	Ath-AT1G11410.4	Vvi-Vitvi10g02151_t001	      0
 46-  3:	Ath-AT1G11480.1	Vvi-Vitvi10g02178_t001	 3e-123
 46-  4:	Ath-AT1G11490.2	Vvi-Vitvi10g00290_t001	  1e-87
 46-  5:	Ath-AT1G11500.3	Vvi-Vitvi10g02202_t001	  6e-41
 46-  6:	Ath-AT1G11510.1	Vvi-Vitvi10g02200_t001	  2e-29
 46-  7:	Ath-AT1G11530.1	Vvi-Vitvi10g02216_t001	  1e-57
 46-  8:	Ath-AT1G11540.2	Vvi-Vitvi10g02219_t001	 5e-127
## Alignment 47: score=330.0 e_value=1.4e-15 N=8 Ath-1&Vvi-10 plus
 47-  0:	Ath-AT1G11990.2	Vvi-Vitvi10g00120_t001	      0
 47-  1:	Ath-AT1G12010.1	Vvi-Vitvi10g04049_t001	 1e-176
 47-  2:	Ath-AT1G12020.1	Vvi-Vitvi10g00159_t001	  1e-52
 47-  3:	Ath-AT1G12030.1	Vvi-Vitvi10g04074_t001	  3e-26
 47-  4:	Ath-AT1G12050.1	Vvi-Vitvi10g04077_t001	      0
 47-  5:	Ath-AT1G12060.1	Vvi-Vitvi10g00185_t001	  1e-74
 47-  6:	Ath-AT1G12064.1	Vvi-Vitvi10g00187_t001	  2e-20
 47-  7:	Ath-AT1G12070.1	Vvi-Vitvi10g00194_t001	  3e-88
## Alignment 48: score=309.0 e_value=8.7e-13 N=7 Ath-1&Vvi-10 plus
 48-  0:	Ath-AT1G61370.1	Vvi-Vitvi10g04229_t001	  1e-22
 48-  1:	Ath-AT1G61480.1	Vvi-Vitvi10g04230_t001	  3e-98
 48-  2:	Ath-AT1G61500.3	Vvi-Vitvi10g04231_t001	  5e-26
 48-  3:	Ath-AT1G61610.1	Vvi-Vitvi10g04237_t001	  3e-15
 48-  4:	Ath-AT1G61620.1	Vvi-Vitvi10g00350_t001	      0
 48-  5:	Ath-AT1G61630.1	Vvi-Vitvi10g00342_t001	      0
 48-  6:	Ath-AT1G61640.1	Vvi-Vitvi10g00336_t001.1.6037826a	      0
## Alignment 49: score=890.0 e_value=2.5e-51 N=19 Ath-1&Vvi-10 minus
 49-  0:	Ath-AT1G11655.1	Vvi-Vitvi10g00110_t001	  7e-25
 49-  1:	Ath-AT1G11670.1	Vvi-Vitvi10g00107_t001	      0
 49-  2:	Ath-AT1G11690.1	Vvi-Vitvi10g00105_t001	  3e-27
 49-  3:	Ath-AT1G11700.1	Vvi-Vitvi10g01642_t001	  4e-43
 49-  4:	Ath-AT1G11720.2	Vvi-Vitvi10g00094_t001	      0
 49-  5:	Ath-AT1G11730.1	Vvi-Vitvi10g00092_t001	      0
 49-  6:	Ath-AT1G11740.1	Vvi-Vitvi10g00090_t001	      0
 49-  7:	Ath-AT1G11790.1	Vvi-Vitvi10g00088_t001	 1e-179
 49-  8:	Ath-AT1G11820.2	Vvi-Vitvi10g00085_t001	      0
 49-  9:	Ath-AT1G11860.3	Vvi-Vitvi10g00078_t001.1.6037826a	      0
 49- 10:	Ath-AT1G11905.1	Vvi-Vitvi10g04011_t001	  4e-89
 49- 11:	Ath-AT1G11910.2	Vvi-Vitvi10g00064_t001	      0
 49- 12:	Ath-AT1G11915.1	Vvi-Vitvi10g00062_t001	 5e-158
 49- 13:	Ath-AT1G11920.1	Vvi-Vitvi10g00061_t001	      0
 49- 14:	Ath-AT1G11925.1	Vvi-Vitvi10g01615_t001	  9e-29
 49- 15:	Ath-AT1G11930.1	Vvi-Vitvi10g00057_t001	 1e-144
 49- 16:	Ath-AT1G11940.1	Vvi-Vitvi10g00055_t001	 1e-173
 49- 17:	Ath-AT1G11950.1	Vvi-Vitvi10g00053_t001	      0
 49- 18:	Ath-AT1G11960.1	Vvi-Vitvi10g00052_t004	      0
## Alignment 50: score=883.0 e_value=5.5e-58 N=20 Ath-1&Vvi-10 minus
 50-  0:	Ath-AT1G60770.1	Vvi-Vitvi10g00470_t001	  2e-88
 50-  1:	Ath-AT1G60900.1	Vvi-Vitvi10g04301_t001	      0
 50-  2:	Ath-AT1G61050.2	Vvi-Vitvi10g02340_t001	 6e-126
 50-  3:	Ath-AT1G61065.1	Vvi-Vitvi10g01762_t001	  6e-73
 50-  4:	Ath-AT1G61080.5	Vvi-Vitvi10g02333_t001	 1e-122
 50-  5:	Ath-AT1G61110.1	Vvi-Vitvi10g00437_t001	 1e-117
 50-  6:	Ath-AT1G61120.1	Vvi-Vitvi10g01600_t001	      0
 50-  7:	Ath-AT1G61130.1	Vvi-Vitvi10g00427_t001	      0
 50-  8:	Ath-AT1G61140.1	Vvi-Vitvi10g00425_t001	      0
 50-  9:	Ath-AT1G61150.1	Vvi-Vitvi10g04277_t001	 1e-147
 50- 10:	Ath-AT1G61210.1	Vvi-Vitvi10g04273_t002	      0
 50- 11:	Ath-AT1G61215.1	Vvi-Vitvi10g04272_t001	  2e-96
 50- 12:	Ath-AT1G61240.4	Vvi-Vitvi10g04271_t001	      0
 50- 13:	Ath-AT1G61250.1	Vvi-Vitvi10g00397_t001	 3e-169
 50- 14:	Ath-AT1G61255.1	Vvi-Vitvi10g01753_t001	  6e-21
 50- 15:	Ath-AT1G61260.1	Vvi-Vitvi10g00390_t001	  2e-80
 50- 16:	Ath-AT1G61290.1	Vvi-Vitvi10g00385_t001	      0
 50- 17:	Ath-AT1G61320.1	Vvi-Vitvi10g00364_t001	  2e-59
 50- 18:	Ath-AT1G61340.1	Vvi-Vitvi10g01748_t001	  5e-34
 50- 19:	Ath-AT1G61350.1	Vvi-Vitvi10g00359_t001	      0
## Alignment 51: score=841.0 e_value=2.4e-53 N=19 Ath-1&Vvi-10 minus
 51-  0:	Ath-AT1G11060.1	Vvi-Vitvi10g02345_t001	      0
 51-  1:	Ath-AT1G11080.2	Vvi-Vitvi10g00427_t001	      0
 51-  2:	Ath-AT1G11090.1	Vvi-Vitvi10g00426_t001	 6e-161
 51-  3:	Ath-AT1G11100.4	Vvi-Vitvi10g00425_t001	      0
 51-  4:	Ath-AT1G11110.1	Vvi-Vitvi10g04277_t001	  7e-78
 51-  5:	Ath-AT1G11120.1	Vvi-Vitvi10g00422_t001	  4e-44
 51-  6:	Ath-AT1G11125.1	Vvi-Vitvi10g01760_t001	  2e-19
 51-  7:	Ath-AT1G11130.1	Vvi-Vitvi10g00417_t002	      0
 51-  8:	Ath-AT1G11160.1	Vvi-Vitvi10g04273_t002	      0
 51-  9:	Ath-AT1G11170.1	Vvi-Vitvi10g04271_t001	      0
 51- 10:	Ath-AT1G11180.2	Vvi-Vitvi10g00397_t001	 2e-154
 51- 11:	Ath-AT1G11190.1	Vvi-Vitvi10g00401_t001	 8e-111
 51- 12:	Ath-AT1G11200.1	Vvi-Vitvi10g00394_t001	 3e-159
 51- 13:	Ath-AT1G11210.1	Vvi-Vitvi10g00390_t001	  5e-34
 51- 14:	Ath-AT1G11250.1	Vvi-Vitvi10g00385_t001	 3e-166
 51- 15:	Ath-AT1G11260.1	Vvi-Vitvi10g00358_t001	      0
 51- 16:	Ath-AT1G11380.1	Vvi-Vitvi10g04243_t001	  4e-99
 51- 17:	Ath-AT1G11410.4	Vvi-Vitvi10g04227_t001	 2e-107
 51- 18:	Ath-AT1G11440.1	Vvi-Vitvi10g04225_t001	  1e-19
## Alignment 52: score=636.0 e_value=7.4e-34 N=14 Ath-1&Vvi-10 minus
 52-  0:	Ath-AT1G61890.1	Vvi-Vitvi10g00107_t001	      0
 52-  1:	Ath-AT1G61900.1	Vvi-Vitvi10g00106_t001	      0
 52-  2:	Ath-AT1G61930.1	Vvi-Vitvi10g01642_t001	  4e-41
 52-  3:	Ath-AT1G61950.1	Vvi-Vitvi10g00102_t001	      0
 52-  4:	Ath-AT1G62040.1	Vvi-Vitvi10g04024_t001	  6e-71
 52-  5:	Ath-AT1G62050.1	Vvi-Vitvi10g00090_t001	      0
 52-  6:	Ath-AT1G62180.1	Vvi-Vitvi10g00086_t001	      0
 52-  7:	Ath-AT1G62250.1	Vvi-Vitvi10g00079_t001	 2e-113
 52-  8:	Ath-AT1G62262.1	Vvi-Vitvi10g00065_t001	 2e-147
 52-  9:	Ath-AT1G62290.2	Vvi-Vitvi10g00064_t001	      0
 52- 10:	Ath-AT1G62300.1	Vvi-Vitvi10g00063_t001	 2e-158
 52- 11:	Ath-AT1G62305.1	Vvi-Vitvi10g00055_t001	 3e-172
 52- 12:	Ath-AT1G62310.1	Vvi-Vitvi10g00053_t001	      0
 52- 13:	Ath-AT1G62320.3	Vvi-Vitvi10g00052_t004	      0
## Alignment 53: score=462.0 e_value=1.3e-21 N=10 Ath-1&Vvi-10 minus
 53-  0:	Ath-AT1G29550.1	Vvi-Vitvi10g00684_t001	  1e-96
 53-  1:	Ath-AT1G29630.2	Vvi-Vitvi10g00678_t001	      0
 53-  2:	Ath-AT1G29640.1	Vvi-Vitvi10g01813_t001	  3e-23
 53-  3:	Ath-AT1G29660.1	Vvi-Vitvi10g00665_t001	 1e-133
 53-  4:	Ath-AT1G29680.1	Vvi-Vitvi10g00660_t001	 5e-109
 53-  5:	Ath-AT1G29690.1	Vvi-Vitvi10g00657_t001	      0
 53-  6:	Ath-AT1G29720.1	Vvi-Vitvi10g04384_t001	  1e-11
 53-  7:	Ath-AT1G29760.1	Vvi-Vitvi10g00640_t001	 5e-140
 53-  8:	Ath-AT1G29770.1	Vvi-Vitvi10g00638_t001	  6e-67
 53-  9:	Ath-AT1G29800.1	Vvi-Vitvi10g00637_t002	      0
## Alignment 54: score=373.0 e_value=3.7e-14 N=8 Ath-1&Vvi-10 minus
 54-  0:	Ath-AT1G30610.1	Vvi-Vitvi10g01068_t001	      0
 54-  1:	Ath-AT1G30620.1	Vvi-Vitvi10g01066_t001	      0
 54-  2:	Ath-AT1G30630.1	Vvi-Vitvi10g01065_t001	      0
 54-  3:	Ath-AT1G30660.1	Vvi-Vitvi10g01935_t001	 3e-118
 54-  4:	Ath-AT1G30690.2	Vvi-Vitvi10g01035_t001	 3e-180
 54-  5:	Ath-AT1G30700.1	Vvi-Vitvi10g01029_t001	      0
 54-  6:	Ath-AT1G30710.1	Vvi-Vitvi10g04509_t001	  3e-26
 54-  7:	Ath-AT1G30760.2	Vvi-Vitvi10g01017_t001	      0
## Alignment 55: score=392.0 e_value=2.6e-20 N=10 Ath-1&Vvi-11 plus
 55-  0:	Ath-AT1G72430.1	Vvi-Vitvi11g00033_t001	  7e-32
 55-  1:	Ath-AT1G72450.1	Vvi-Vitvi11g00050_t001	  9e-30
 55-  2:	Ath-AT1G72460.1	Vvi-Vitvi11g00053_t001	 2e-163
 55-  3:	Ath-AT1G72490.3	Vvi-Vitvi11g01327_t001	  3e-52
 55-  4:	Ath-AT1G72500.1	Vvi-Vitvi11g00061_t001	      0
 55-  5:	Ath-AT1G72510.2	Vvi-Vitvi11g01331_t001	  1e-39
 55-  6:	Ath-AT1G72540.1	Vvi-Vitvi11g01336_t001	  4e-45
 55-  7:	Ath-AT1G72610.1	Vvi-Vitvi11g00089_t001	  1e-92
 55-  8:	Ath-AT1G72630.1	Vvi-Vitvi11g00102_t001	  2e-53
 55-  9:	Ath-AT1G72830.2	Vvi-Vitvi11g00109_t001	  7e-52
## Alignment 56: score=292.0 e_value=1.2e-10 N=7 Ath-1&Vvi-11 plus
 56-  0:	Ath-AT1G52190.1	Vvi-Vitvi11g00306_t001	      0
 56-  1:	Ath-AT1G52240.1	Vvi-Vitvi11g00319_t001	      0
 56-  2:	Ath-AT1G52245.1	Vvi-Vitvi11g00322_t001	  1e-49
 56-  3:	Ath-AT1G52290.1	Vvi-Vitvi11g00332_t001	      0
 56-  4:	Ath-AT1G52315.1	Vvi-Vitvi11g00346_t001	  1e-47
 56-  5:	Ath-AT1G52330.2	Vvi-Vitvi11g00348_t001	  2e-43
 56-  6:	Ath-AT1G52360.2	Vvi-Vitvi11g00359_t001	      0
## Alignment 57: score=582.0 e_value=1.3e-27 N=12 Ath-1&Vvi-11 minus
 57-  0:	Ath-AT1G19110.1	Vvi-Vitvi11g00061_t001	      0
 57-  1:	Ath-AT1G19115.4	Vvi-Vitvi11g01327_t001	  7e-20
 57-  2:	Ath-AT1G19120.1	Vvi-Vitvi11g00058_t001	  9e-75
 57-  3:	Ath-AT1G19130.1	Vvi-Vitvi11g00057_t001	  1e-90
 57-  4:	Ath-AT1G19140.2	Vvi-Vitvi11g00055_t001	 5e-132
 57-  5:	Ath-AT1G19150.1	Vvi-Vitvi11g00052_t001	 2e-142
 57-  6:	Ath-AT1G19170.1	Vvi-Vitvi11g00051_t003	      0
 57-  7:	Ath-AT1G19180.1	Vvi-Vitvi11g00050_t001	  2e-60
 57-  8:	Ath-AT1G19200.2	Vvi-Vitvi11g00048_t001	  7e-28
 57-  9:	Ath-AT1G19210.1	Vvi-Vitvi11g00045_t001	  3e-62
 57- 10:	Ath-AT1G19220.1	Vvi-Vitvi11g00043_t001	      0
 57- 11:	Ath-AT1G19250.1	Vvi-Vitvi11g00039_t001	      0
## Alignment 58: score=326.0 e_value=8.3e-11 N=7 Ath-1&Vvi-11 minus
 58-  0:	Ath-AT1G72690.1	Vvi-Vitvi11g00157_t002	  4e-23
 58-  1:	Ath-AT1G72710.1	Vvi-Vitvi11g00155_t001	      0
 58-  2:	Ath-AT1G72730.1	Vvi-Vitvi11g00152_t001	      0
 58-  3:	Ath-AT1G72740.1	Vvi-Vitvi11g00149_t001	  1e-80
 58-  4:	Ath-AT1G72770.1	Vvi-Vitvi11g00137_t002	 5e-126
 58-  5:	Ath-AT1G72790.1	Vvi-Vitvi11g00132_t001	  6e-20
 58-  6:	Ath-AT1G72810.1	Vvi-Vitvi11g00130_t001	      0
## Alignment 59: score=251.0 e_value=6.7e-09 N=6 Ath-1&Vvi-11 minus
 59-  0:	Ath-AT1G15380.1	Vvi-Vitvi11g00443_t001	  3e-72
 59-  1:	Ath-AT1G15400.3	Vvi-Vitvi11g01429_t001	  3e-25
 59-  2:	Ath-AT1G15410.2	Vvi-Vitvi11g00438_t001	 3e-116
 59-  3:	Ath-AT1G15460.1	Vvi-Vitvi11g00419_t001	      0
 59-  4:	Ath-AT1G15470.1	Vvi-Vitvi11g00416_t001	      0
 59-  5:	Ath-AT1G15520.1	Vvi-Vitvi11g00398_t001	      0
## Alignment 60: score=441.0 e_value=1.1e-21 N=10 Ath-1&Vvi-12 plus
 60-  0:	Ath-AT1G06380.1	Vvi-Vitvi12g00029_t001	  3e-78
 60-  1:	Ath-AT1G06510.1	Vvi-Vitvi12g00045_t001	  1e-85
 60-  2:	Ath-AT1G06550.1	Vvi-Vitvi12g00065_t001	      0
 60-  3:	Ath-AT1G06560.1	Vvi-Vitvi12g00068_t001	      0
 60-  4:	Ath-AT1G06570.1	Vvi-Vitvi12g00071_t001	      0
 60-  5:	Ath-AT1G06590.1	Vvi-Vitvi12g00073_t001	      0
 60-  6:	Ath-AT1G06660.1	Vvi-Vitvi12g00082_t001	  5e-89
 60-  7:	Ath-AT1G06670.1	Vvi-Vitvi12g00088_t001	      0
 60-  8:	Ath-AT1G06680.1	Vvi-Vitvi12g00092_t001	 1e-140
 60-  9:	Ath-AT1G06690.1	Vvi-Vitvi12g00095_t001	      0
## Alignment 61: score=320.0 e_value=4.1e-11 N=7 Ath-1&Vvi-12 plus
 61-  0:	Ath-AT1G05190.1	Vvi-Vitvi12g00515_t001	 1e-122
 61-  1:	Ath-AT1G05200.2	Vvi-Vitvi12g00516_t001	      0
 61-  2:	Ath-AT1G05210.1	Vvi-Vitvi12g00520_t001	  7e-59
 61-  3:	Ath-AT1G05230.1	Vvi-Vitvi12g00522_t001	      0
 61-  4:	Ath-AT1G05240.1	Vvi-Vitvi12g00532_t001	 9e-139
 61-  5:	Ath-AT1G05270.1	Vvi-Vitvi12g00534_t002	 1e-154
 61-  6:	Ath-AT1G05280.1	Vvi-Vitvi12g00544_t001	 4e-147
## Alignment 62: score=307.0 e_value=3.2e-11 N=7 Ath-1&Vvi-12 plus
 62-  0:	Ath-AT1G09790.1	Vvi-Vitvi12g01997_t001	 7e-164
 62-  1:	Ath-AT1G09794.1	Vvi-Vitvi12g02009_t001	  8e-30
 62-  2:	Ath-AT1G09795.1	Vvi-Vitvi12g02013_t001	      0
 62-  3:	Ath-AT1G09800.1	Vvi-Vitvi12g02033_t001	      0
 62-  4:	Ath-AT1G09810.1	Vvi-Vitvi12g02034_t001	 1e-108
 62-  5:	Ath-AT1G09812.1	Vvi-Vitvi12g02041_t001	  1e-33
 62-  6:	Ath-AT1G09840.3	Vvi-Vitvi12g02045_t003	      0
## Alignment 63: score=743.0 e_value=1e-42 N=17 Ath-1&Vvi-12 minus
 63-  0:	Ath-AT1G04960.2	Vvi-Vitvi12g00467_t001	 4e-121
 63-  1:	Ath-AT1G04970.1	Vvi-Vitvi12g00466_t001	      0
 63-  2:	Ath-AT1G04980.1	Vvi-Vitvi12g00453_t001	      0
 63-  3:	Ath-AT1G04985.1	Vvi-Vitvi12g02381_t001	  3e-63
 63-  4:	Ath-AT1G04990.2	Vvi-Vitvi12g00449_t001	 2e-126
 63-  5:	Ath-AT1G05000.2	Vvi-Vitvi12g00446_t001	  5e-99
 63-  6:	Ath-AT1G05010.1	Vvi-Vitvi12g00445_t001	      0
 63-  7:	Ath-AT1G05020.1	Vvi-Vitvi12g00441_t001	      0
 63-  8:	Ath-AT1G05030.1	Vvi-Vitvi12g00431_t001	      0
 63-  9:	Ath-AT1G05060.1	Vvi-Vitvi12g00419_t001	 2e-107
 63- 10:	Ath-AT1G05070.1	Vvi-Vitvi12g00404_t001	  3e-86
 63- 11:	Ath-AT1G05087.1	Vvi-Vitvi12g00403_t001	  4e-49
 63- 12:	Ath-AT1G05100.1	Vvi-Vitvi12g00387_t001	 2e-111
 63- 13:	Ath-AT1G05120.2	Vvi-Vitvi12g00384_t001	      0
 63- 14:	Ath-AT1G05140.1	Vvi-Vitvi12g00377_t001	      0
 63- 15:	Ath-AT1G05170.2	Vvi-Vitvi12g00369_t001	      0
 63- 16:	Ath-AT1G05180.1	Vvi-Vitvi12g00365_t002	      0
## Alignment 64: score=684.0 e_value=3.8e-37 N=15 Ath-1&Vvi-12 minus
 64-  0:	Ath-AT1G03670.1	Vvi-Vitvi12g00326_t001	 3e-142
 64-  1:	Ath-AT1G03680.1	Vvi-Vitvi12g00319_t001	  6e-64
 64-  2:	Ath-AT1G03687.1	Vvi-Vitvi12g00317_t001	 2e-169
 64-  3:	Ath-AT1G03700.1	Vvi-Vitvi12g00312_t001	  9e-57
 64-  4:	Ath-AT1G03730.1	Vvi-Vitvi12g02308_t001	  1e-50
 64-  5:	Ath-AT1G03740.1	Vvi-Vitvi12g00301_t001	      0
 64-  6:	Ath-AT1G03750.1	Vvi-Vitvi12g00289_t001	      0
 64-  7:	Ath-AT1G03760.1	Vvi-Vitvi12g00288_t001	  2e-74
 64-  8:	Ath-AT1G03770.2	Vvi-Vitvi12g00279_t001	 2e-110
 64-  9:	Ath-AT1G03780.3	Vvi-Vitvi12g00278_t001	      0
 64- 10:	Ath-AT1G03790.1	Vvi-Vitvi12g00276_t001	  3e-88
 64- 11:	Ath-AT1G03800.1	Vvi-Vitvi12g00274_t001	  3e-30
 64- 12:	Ath-AT1G03810.1	Vvi-Vitvi12g00268_t001	  2e-59
 64- 13:	Ath-AT1G03840.1	Vvi-Vitvi12g00252_t001	 1e-155
 64- 14:	Ath-AT1G03870.1	Vvi-Vitvi12g00248_t001	  1e-80
## Alignment 65: score=584.0 e_value=3.7e-31 N=13 Ath-1&Vvi-12 minus
 65-  0:	Ath-AT1G57680.1	Vvi-Vitvi12g02061_t001	 2e-132
 65-  1:	Ath-AT1G57700.1	Vvi-Vitvi12g02060_t001	      0
 65-  2:	Ath-AT1G57720.1	Vvi-Vitvi12g02055_t003	      0
 65-  3:	Ath-AT1G57765.2	Vvi-Vitvi12g02723_t002	  1e-21
 65-  4:	Ath-AT1G57770.1	Vvi-Vitvi12g02046_t001	      0
 65-  5:	Ath-AT1G57870.3	Vvi-Vitvi12g02045_t003	      0
 65-  6:	Ath-AT1G58007.2	Vvi-Vitvi12g02041_t001	  3e-29
 65-  7:	Ath-AT1G58025.2	Vvi-Vitvi12g04585_t001	  1e-66
 65-  8:	Ath-AT1G58050.1	Vvi-Vitvi12g02017_t001	      0
 65-  9:	Ath-AT1G58070.1	Vvi-Vitvi12g02016_t001	  5e-23
 65- 10:	Ath-AT1G58080.1	Vvi-Vitvi12g02013_t001	      0
 65- 11:	Ath-AT1G58100.1	Vvi-Vitvi12g02006_t001	  1e-91
 65- 12:	Ath-AT1G58110.2	Vvi-Vitvi12g01996_t002	 3e-120
## Alignment 66: score=514.0 e_value=1.7e-27 N=12 Ath-1&Vvi-12 minus
 66-  0:	Ath-AT1G28327.1	Vvi-Vitvi12g00279_t001	  5e-11
 66-  1:	Ath-AT1G28360.1	Vvi-Vitvi12g00274_t001	  2e-30
 66-  2:	Ath-AT1G28395.1	Vvi-Vitvi12g00267_t004	  3e-20
 66-  3:	Ath-AT1G28420.1	Vvi-Vitvi12g00258_t003	      0
 66-  4:	Ath-AT1G28440.1	Vvi-Vitvi12g00256_t001	      0
 66-  5:	Ath-AT1G28470.1	Vvi-Vitvi12g00255_t001	 1e-109
 66-  6:	Ath-AT1G28480.1	Vvi-Vitvi12g00251_t001	  6e-45
 66-  7:	Ath-AT1G28510.1	Vvi-Vitvi12g00236_t001	  8e-77
 66-  8:	Ath-AT1G28520.1	Vvi-Vitvi12g00235_t001	      0
 66-  9:	Ath-AT1G28550.1	Vvi-Vitvi12g00233_t001	 2e-133
 66- 10:	Ath-AT1G29020.2	Vvi-Vitvi12g04057_t001	  6e-26
 66- 11:	Ath-AT1G29050.1	Vvi-Vitvi12g00209_t001	 1e-173
## Alignment 67: score=433.0 e_value=1e-15 N=9 Ath-1&Vvi-12 minus
 67-  0:	Ath-AT1G03520.1	Vvi-Vitvi12g00491_t001	      0
 67-  1:	Ath-AT1G03530.1	Vvi-Vitvi12g00489_t001	  2e-84
 67-  2:	Ath-AT1G03540.1	Vvi-Vitvi12g00486_t001	      0
 67-  3:	Ath-AT1G03550.1	Vvi-Vitvi12g00484_t001	 3e-152
 67-  4:	Ath-AT1G03560.1	Vvi-Vitvi12g00479_t001	      0
 67-  5:	Ath-AT1G03590.1	Vvi-Vitvi12g00477_t003	      0
 67-  6:	Ath-AT1G03600.1	Vvi-Vitvi12g00475_t001	  8e-62
 67-  7:	Ath-AT1G03610.1	Vvi-Vitvi12g00474_t001	 1e-152
 67-  8:	Ath-AT1G03620.12	Vvi-Vitvi12g00473_t001	 1e-149
## Alignment 68: score=381.0 e_value=6.6e-19 N=8 Ath-1&Vvi-12 minus
 68-  0:	Ath-AT1G09600.1	Vvi-Vitvi12g02060_t001	      0
 68-  1:	Ath-AT1G09610.1	Vvi-Vitvi12g02059_t001	 6e-146
 68-  2:	Ath-AT1G09620.1	Vvi-Vitvi12g02058_t001	      0
 68-  3:	Ath-AT1G09630.1	Vvi-Vitvi12g02056_t001	 3e-141
 68-  4:	Ath-AT1G09640.1	Vvi-Vitvi12g02055_t003	      0
 68-  5:	Ath-AT1G09645.1	Vvi-Vitvi12g02723_t002	  2e-29
 68-  6:	Ath-AT1G09660.1	Vvi-Vitvi12g02050_t001	 6e-140
 68-  7:	Ath-AT1G09810.1	Vvi-Vitvi12g02034_t001	 1e-108
## Alignment 69: score=263.0 e_value=3.3e-12 N=7 Ath-1&Vvi-12 minus
 69-  0:	Ath-AT1G33700.1	Vvi-Vitvi12g02063_t001	      0
 69-  1:	Ath-AT1G33800.1	Vvi-Vitvi12g02059_t001	 6e-123
 69-  2:	Ath-AT1G33980.2	Vvi-Vitvi12g02047_t003	 5e-130
 69-  3:	Ath-AT1G34070.1	Vvi-Vitvi12g02717_t001	  3e-11
 69-  4:	Ath-AT1G34340.1	Vvi-Vitvi12g02716_t001	      0
 69-  5:	Ath-AT1G34350.2	Vvi-Vitvi12g02018_t001	  5e-74
 69-  6:	Ath-AT1G34470.1	Vvi-Vitvi12g02010_t001	      0
## Alignment 70: score=1656.0 e_value=1.1e-132 N=38 Ath-1&Vvi-14 plus
 70-  0:	Ath-AT1G66260.1	Vvi-Vitvi14g00893_t001	  1e-67
 70-  1:	Ath-AT1G66360.1	Vvi-Vitvi14g00920_t001	  1e-79
 70-  2:	Ath-AT1G66370.1	Vvi-Vitvi14g00940_t001	  2e-60
 70-  3:	Ath-AT1G66400.1	Vvi-Vitvi14g00949_t001	  8e-54
 70-  4:	Ath-AT1G66430.1	Vvi-Vitvi14g00950_t001	      0
 70-  5:	Ath-AT1G66460.3	Vvi-Vitvi14g00952_t001	      0
 70-  6:	Ath-AT1G66470.1	Vvi-Vitvi14g00958_t001	  6e-64
 70-  7:	Ath-AT1G66480.1	Vvi-Vitvi14g00973_t001	  2e-61
 70-  8:	Ath-AT1G66510.4	Vvi-Vitvi14g00992_t001	      0
 70-  9:	Ath-AT1G66520.1	Vvi-Vitvi14g00999_t001	      0
 70- 10:	Ath-AT1G66620.1	Vvi-Vitvi14g01003_t002	  3e-18
 70- 11:	Ath-AT1G66670.1	Vvi-Vitvi14g01006_t001	 5e-156
 70- 12:	Ath-AT1G66680.1	Vvi-Vitvi14g01035_t001	 6e-165
 70- 13:	Ath-AT1G66730.1	Vvi-Vitvi14g01055_t001	      0
 70- 14:	Ath-AT1G66740.1	Vvi-Vitvi14g01057_t001	 4e-101
 70- 15:	Ath-AT1G66750.1	Vvi-Vitvi14g01066_t001	      0
 70- 16:	Ath-AT1G66810.3	Vvi-Vitvi14g01114_t001	  6e-60
 70- 17:	Ath-AT1G66840.1	Vvi-Vitvi14g01124_t001	 2e-117
 70- 18:	Ath-AT1G66850.1	Vvi-Vitvi14g01128_t001	  2e-18
 70- 19:	Ath-AT1G66860.1	Vvi-Vitvi14g04419_t001	      0
 70- 20:	Ath-AT1G66890.1	Vvi-Vitvi14g01139_t001	  2e-18
 70- 21:	Ath-AT1G66900.1	Vvi-Vitvi14g01144_t001	 6e-172
 70- 22:	Ath-AT1G66910.1	Vvi-Vitvi14g04420_t001	  7e-30
 70- 23:	Ath-AT1G67000.1	Vvi-Vitvi14g04425_t001	  5e-38
 70- 24:	Ath-AT1G67030.1	Vvi-Vitvi14g02872_t001	  1e-38
 70- 25:	Ath-AT1G67035.2	Vvi-Vitvi14g01161_t001	  1e-29
 70- 26:	Ath-AT1G67040.2	Vvi-Vitvi14g01162_t001	  1e-90
 70- 27:	Ath-AT1G67050.1	Vvi-Vitvi14g01164_t001	  6e-47
 70- 28:	Ath-AT1G67060.1	Vvi-Vitvi14g01176_t001	 1e-138
 70- 29:	Ath-AT1G67070.1	Vvi-Vitvi14g01178_t001	      0
 70- 30:	Ath-AT1G67080.1	Vvi-Vitvi14g01185_t001	  4e-90
 70- 31:	Ath-AT1G67100.1	Vvi-Vitvi14g01193_t001	  1e-82
 70- 32:	Ath-AT1G67110.1	Vvi-Vitvi14g01195_t001	      0
 70- 33:	Ath-AT1G67140.3	Vvi-Vitvi14g01221_t001	      0
 70- 34:	Ath-AT1G67220.1	Vvi-Vitvi14g01230_t001	      0
 70- 35:	Ath-AT1G67230.1	Vvi-Vitvi14g01232_t001	      0
 70- 36:	Ath-AT1G67260.1	Vvi-Vitvi14g01253_t001	  1e-32
 70- 37:	Ath-AT1G67270.1	Vvi-Vitvi14g01258_t001	  2e-59
## Alignment 71: score=448.0 e_value=1.7e-23 N=11 Ath-1&Vvi-14 plus
 71-  0:	Ath-AT1G23490.1	Vvi-Vitvi14g01748_t001	 2e-132
 71-  1:	Ath-AT1G23710.1	Vvi-Vitvi14g01761_t001	  1e-32
 71-  2:	Ath-AT1G23730.2	Vvi-Vitvi14g01763_t001	 1e-108
 71-  3:	Ath-AT1G23750.1	Vvi-Vitvi14g01775_t001	  6e-81
 71-  4:	Ath-AT1G23800.1	Vvi-Vitvi14g01796_t001	      0
 71-  5:	Ath-AT1G23830.1	Vvi-Vitvi14g04635_t001	  4e-27
 71-  6:	Ath-AT1G23880.1	Vvi-Vitvi14g01799_t001	 2e-175
 71-  7:	Ath-AT1G23980.1	Vvi-Vitvi14g01801_t001	  1e-99
 71-  8:	Ath-AT1G24090.1	Vvi-Vitvi14g01818_t002	  2e-90
 71-  9:	Ath-AT1G24110.1	Vvi-Vitvi14g01821_t001	 1e-135
 71- 10:	Ath-AT1G24140.1	Vvi-Vitvi14g03035_t001	  3e-76
## Alignment 72: score=331.0 e_value=8.9e-14 N=8 Ath-1&Vvi-14 plus
 72-  0:	Ath-AT1G68330.1	Vvi-Vitvi14g01164_t001	  2e-21
 72-  1:	Ath-AT1G68490.1	Vvi-Vitvi14g01188_t001	  1e-45
 72-  2:	Ath-AT1G68510.1	Vvi-Vitvi14g01193_t001	  4e-73
 72-  3:	Ath-AT1G68530.1	Vvi-Vitvi14g01198_t001	      0
 72-  4:	Ath-AT1G68590.1	Vvi-Vitvi14g01212_t001	  3e-54
 72-  5:	Ath-AT1G68620.1	Vvi-Vitvi14g01222_t001	 6e-114
 72-  6:	Ath-AT1G68790.1	Vvi-Vitvi14g01232_t001	      0
 72-  7:	Ath-AT1G68840.1	Vvi-Vitvi14g01248_t001	 5e-114
## Alignment 73: score=262.0 e_value=1.3e-08 N=6 Ath-1&Vvi-14 plus
 73-  0:	Ath-AT1G67750.1	Vvi-Vitvi14g01635_t001	      0
 73-  1:	Ath-AT1G67770.1	Vvi-Vitvi14g01637_t001	  2e-65
 73-  2:	Ath-AT1G67790.1	Vvi-Vitvi14g01641_t001	  2e-86
 73-  3:	Ath-AT1G67830.1	Vvi-Vitvi14g04610_t001	  3e-15
 73-  4:	Ath-AT1G67850.1	Vvi-Vitvi14g01672_t001	      0
 73-  5:	Ath-AT1G67880.1	Vvi-Vitvi14g01676_t002	      0
## Alignment 74: score=258.0 e_value=4.3e-08 N=6 Ath-1&Vvi-14 plus
 74-  0:	Ath-AT1G66170.1	Vvi-Vitvi14g00762_t001	      0
 74-  1:	Ath-AT1G66180.1	Vvi-Vitvi14g00772_t001	      0
 74-  2:	Ath-AT1G66200.3	Vvi-Vitvi14g00791_t001	      0
 74-  3:	Ath-AT1G66230.1	Vvi-Vitvi14g02430_t001	 4e-100
 74-  4:	Ath-AT1G66250.1	Vvi-Vitvi14g00821_t001	      0
 74-  5:	Ath-AT1G66350.1	Vvi-Vitvi14g00841_t001	      0
## Alignment 75: score=1133.0 e_value=7.1e-77 N=25 Ath-1&Vvi-14 minus
 75-  0:	Ath-AT1G09160.1	Vvi-Vitvi14g00128_t003	      0
 75-  1:	Ath-AT1G09170.5	Vvi-Vitvi14g00127_t001	      0
 75-  2:	Ath-AT1G09195.11	Vvi-Vitvi14g00117_t001	      0
 75-  3:	Ath-AT1G09210.1	Vvi-Vitvi14g00102_t001	      0
 75-  4:	Ath-AT1G09240.1	Vvi-Vitvi14g02474_t001	 4e-147
 75-  5:	Ath-AT1G09250.1	Vvi-Vitvi14g04018_t001	  4e-38
 75-  6:	Ath-AT1G09270.1	Vvi-Vitvi14g00075_t001	      0
 75-  7:	Ath-AT1G09280.1	Vvi-Vitvi14g00074_t001	      0
 75-  8:	Ath-AT1G09300.1	Vvi-Vitvi14g00073_t001	      0
 75-  9:	Ath-AT1G09310.1	Vvi-Vitvi14g02463_t001	  1e-62
 75- 10:	Ath-AT1G09320.1	Vvi-Vitvi14g00072_t001	  9e-94
 75- 11:	Ath-AT1G09330.1	Vvi-Vitvi14g00067_t001	 8e-110
 75- 12:	Ath-AT1G09340.2	Vvi-Vitvi14g00066_t001	      0
 75- 13:	Ath-AT1G09350.1	Vvi-Vitvi14g02457_t001	  5e-62
 75- 14:	Ath-AT1G09370.1	Vvi-Vitvi14g02455_t001	  3e-11
 75- 15:	Ath-AT1G09380.1	Vvi-Vitvi14g04009_t001	 1e-152
 75- 16:	Ath-AT1G09390.1	Vvi-Vitvi14g00059_t001	 1e-177
 75- 17:	Ath-AT1G09410.1	Vvi-Vitvi14g00058_t001	      0
 75- 18:	Ath-AT1G09420.2	Vvi-Vitvi14g00057_t002	      0
 75- 19:	Ath-AT1G09430.1	Vvi-Vitvi14g00047_t002	      0
 75- 20:	Ath-AT1G09440.1	Vvi-Vitvi14g00042_t001	      0
 75- 21:	Ath-AT1G09450.1	Vvi-Vitvi14g00041_t001	      0
 75- 22:	Ath-AT1G09460.1	Vvi-Vitvi14g00040_t001	  2e-41
 75- 23:	Ath-AT1G09470.1	Vvi-Vitvi14g00039_t001	 7e-139
 75- 24:	Ath-AT1G09520.1	Vvi-Vitvi14g00034_t001	  2e-39
## Alignment 76: score=1058.0 e_value=7.5e-75 N=24 Ath-1&Vvi-14 minus
 76-  0:	Ath-AT1G56220.3	Vvi-Vitvi14g00142_t002	  2e-35
 76-  1:	Ath-AT1G56280.2	Vvi-Vitvi14g00126_t001	  6e-62
 76-  2:	Ath-AT1G56300.1	Vvi-Vitvi14g00119_t001	  4e-59
 76-  3:	Ath-AT1G56310.1	Vvi-Vitvi14g00116_t001	      0
 76-  4:	Ath-AT1G56320.1	Vvi-Vitvi14g02477_t001	  3e-34
 76-  5:	Ath-AT1G56330.1	Vvi-Vitvi14g04028_t002	  8e-83
 76-  6:	Ath-AT1G56340.1	Vvi-Vitvi14g00102_t001	      0
 76-  7:	Ath-AT1G56345.1	Vvi-Vitvi14g00100_t001	 2e-115
 76-  8:	Ath-AT1G56350.1	Vvi-Vitvi14g00099_t001	      0
 76-  9:	Ath-AT1G56420.1	Vvi-Vitvi14g00098_t001	  4e-74
 76- 10:	Ath-AT1G56423.1	Vvi-Vitvi14g02475_t001	 4e-118
 76- 11:	Ath-AT1G56430.1	Vvi-Vitvi14g02474_t001	 5e-142
 76- 12:	Ath-AT1G56440.1	Vvi-Vitvi14g00091_t001	 2e-165
 76- 13:	Ath-AT1G56460.3	Vvi-Vitvi14g00090_t001	  2e-77
 76- 14:	Ath-AT1G56500.1	Vvi-Vitvi14g04019_t001	      0
 76- 15:	Ath-AT1G56580.1	Vvi-Vitvi14g02463_t001	  1e-62
 76- 16:	Ath-AT1G56590.1	Vvi-Vitvi14g00068_t001	      0
 76- 17:	Ath-AT1G56600.1	Vvi-Vitvi14g02457_t001	  4e-65
 76- 18:	Ath-AT1G56670.1	Vvi-Vitvi14g00059_t001	 7e-172
 76- 19:	Ath-AT1G56690.1	Vvi-Vitvi14g00058_t001	      0
 76- 20:	Ath-AT1G56700.1	Vvi-Vitvi14g00056_t001	 1e-117
 76- 21:	Ath-AT1G56710.1	Vvi-Vitvi14g00055_t001	      0
 76- 22:	Ath-AT1G56720.3	Vvi-Vitvi14g00042_t001	      0
 76- 23:	Ath-AT1G57540.3	Vvi-Vitvi14g00030_t002	  2e-56
## Alignment 77: score=632.0 e_value=5.9e-35 N=14 Ath-1&Vvi-14 minus
 77-  0:	Ath-AT1G54780.1	Vvi-Vitvi14g00284_t001	 8e-139
 77-  1:	Ath-AT1G54790.2	Vvi-Vitvi14g00282_t001	      0
 77-  2:	Ath-AT1G54820.1	Vvi-Vitvi14g00273_t001	 2e-162
 77-  3:	Ath-AT1G54830.1	Vvi-Vitvi14g00264_t001	  3e-89
 77-  4:	Ath-AT1G54840.1	Vvi-Vitvi14g00262_t001	  1e-50
 77-  5:	Ath-AT1G54870.2	Vvi-Vitvi14g00257_t001	 7e-163
 77-  6:	Ath-AT1G54920.3	Vvi-Vitvi14g00256_t001	  2e-84
 77-  7:	Ath-AT1G54940.1	Vvi-Vitvi14g00249_t001	      0
 77-  8:	Ath-AT1G54960.1	Vvi-Vitvi14g00248_t001	      0
 77-  9:	Ath-AT1G54990.1	Vvi-Vitvi14g00236_t001	      0
 77- 10:	Ath-AT1G55000.1	Vvi-Vitvi14g00235_t001	 2e-106
 77- 11:	Ath-AT1G55020.1	Vvi-Vitvi14g00234_t004	      0
 77- 12:	Ath-AT1G55040.1	Vvi-Vitvi14g00231_t001	      0
 77- 13:	Ath-AT1G55050.1	Vvi-Vitvi14g00215_t002	 2e-111
## Alignment 78: score=622.0 e_value=5.6e-35 N=14 Ath-1&Vvi-14 minus
 78-  0:	Ath-AT1G26570.1	Vvi-Vitvi14g03099_t002	      0
 78-  1:	Ath-AT1G26580.1	Vvi-Vitvi14g02034_t001	  8e-57
 78-  2:	Ath-AT1G26590.2	Vvi-Vitvi14g02033_t001	  9e-16
 78-  3:	Ath-AT1G26620.1	Vvi-Vitvi14g02014_t001	  2e-71
 78-  4:	Ath-AT1G26670.1	Vvi-Vitvi14g01999_t001	 2e-106
 78-  5:	Ath-AT1G26690.1	Vvi-Vitvi14g03093_t001	 2e-101
 78-  6:	Ath-AT1G26740.1	Vvi-Vitvi14g01989_t001	  4e-40
 78-  7:	Ath-AT1G26770.2	Vvi-Vitvi14g01977_t001	 2e-141
 78-  8:	Ath-AT1G26780.2	Vvi-Vitvi14g01976_t001	  4e-72
 78-  9:	Ath-AT1G26790.1	Vvi-Vitvi14g01973_t001	  1e-36
 78- 10:	Ath-AT1G26800.1	Vvi-Vitvi14g01971_t001	  5e-16
 78- 11:	Ath-AT1G26810.2	Vvi-Vitvi14g01965_t001	      0
 78- 12:	Ath-AT1G26870.1	Vvi-Vitvi14g01963_t001	 3e-104
 78- 13:	Ath-AT1G26880.1	Vvi-Vitvi14g04683_t001	  2e-75
## Alignment 79: score=598.0 e_value=8.4e-35 N=14 Ath-1&Vvi-14 minus
 79-  0:	Ath-AT1G69330.1	Vvi-Vitvi14g02020_t001	  2e-97
 79-  1:	Ath-AT1G69360.1	Vvi-Vitvi14g02014_t001	  2e-94
 79-  2:	Ath-AT1G69370.1	Vvi-Vitvi14g02011_t001	 2e-137
 79-  3:	Ath-AT1G69390.1	Vvi-Vitvi14g02009_t001	  1e-73
 79-  4:	Ath-AT1G69450.3	Vvi-Vitvi14g02000_t001	      0
 79-  5:	Ath-AT1G69460.1	Vvi-Vitvi14g03093_t001	  2e-94
 79-  6:	Ath-AT1G69480.2	Vvi-Vitvi14g01992_t001	      0
 79-  7:	Ath-AT1G69485.1	Vvi-Vitvi14g01989_t001	  7e-30
 79-  8:	Ath-AT1G69530.3	Vvi-Vitvi14g01977_t001	 2e-143
 79-  9:	Ath-AT1G69560.2	Vvi-Vitvi14g01976_t001	  1e-73
 79- 10:	Ath-AT1G69570.1	Vvi-Vitvi14g01973_t001	  1e-57
 79- 11:	Ath-AT1G69600.1	Vvi-Vitvi14g01955_t001	  4e-66
 79- 12:	Ath-AT1G69670.1	Vvi-Vitvi14g01934_t001	      0
 79- 13:	Ath-AT1G69780.1	Vvi-Vitvi14g01922_t001	  4e-85
## Alignment 80: score=399.0 e_value=1.7e-17 N=9 Ath-1&Vvi-14 minus
 80-  0:	Ath-AT1G08960.1	Vvi-Vitvi14g00265_t001	      0
 80-  1:	Ath-AT1G08970.2	Vvi-Vitvi14g00264_t001	  9e-95
 80-  2:	Ath-AT1G08980.1	Vvi-Vitvi14g00259_t001	      0
 80-  3:	Ath-AT1G08990.1	Vvi-Vitvi14g00249_t001	      0
 80-  4:	Ath-AT1G09000.1	Vvi-Vitvi14g00248_t001	      0
 80-  5:	Ath-AT1G09010.1	Vvi-Vitvi14g00239_t001	      0
 80-  6:	Ath-AT1G09020.1	Vvi-Vitvi14g00229_t001	      0
 80-  7:	Ath-AT1G09030.1	Vvi-Vitvi14g00217_t001	  3e-54
 80-  8:	Ath-AT1G09040.1	Vvi-Vitvi14g00215_t002	 6e-135
## Alignment 81: score=344.0 e_value=6.3e-15 N=8 Ath-1&Vvi-14 minus
 81-  0:	Ath-AT1G13880.2	Vvi-Vitvi14g02034_t001	  1e-58
 81-  1:	Ath-AT1G13940.1	Vvi-Vitvi14g02014_t001	  1e-69
 81-  2:	Ath-AT1G13960.1	Vvi-Vitvi14g02007_t001	 2e-155
 81-  3:	Ath-AT1G13970.1	Vvi-Vitvi14g02005_t001	 2e-179
 81-  4:	Ath-AT1G14010.1	Vvi-Vitvi14g03093_t001	  2e-97
 81-  5:	Ath-AT1G14040.1	Vvi-Vitvi14g01992_t001	      0
 81-  6:	Ath-AT1G14160.1	Vvi-Vitvi14g03091_t001	  4e-70
 81-  7:	Ath-AT1G14170.3	Vvi-Vitvi14g01981_t002	 7e-161
## Alignment 82: score=313.0 e_value=1.5e-10 N=7 Ath-1&Vvi-14 minus
 82-  0:	Ath-AT1G09060.3	Vvi-Vitvi14g00196_t001	      0
 82-  1:	Ath-AT1G09070.1	Vvi-Vitvi14g00193_t001	  3e-56
 82-  2:	Ath-AT1G09080.1	Vvi-Vitvi14g00185_t001	      0
 82-  3:	Ath-AT1G09090.2	Vvi-Vitvi14g00183_t001	      0
 82-  4:	Ath-AT1G09100.1	Vvi-Vitvi14g00178_t001	      0
 82-  5:	Ath-AT1G09130.3	Vvi-Vitvi14g02506_t002	      0
 82-  6:	Ath-AT1G09155.1	Vvi-Vitvi14g00157_t001	  3e-87
## Alignment 83: score=285.0 e_value=7.8e-11 N=7 Ath-1&Vvi-14 minus
 83-  0:	Ath-AT1G08820.2	Vvi-Vitvi14g00347_t001	  5e-91
 83-  1:	Ath-AT1G08845.2	Vvi-Vitvi14g00336_t002	 6e-105
 83-  2:	Ath-AT1G08860.1	Vvi-Vitvi14g00327_t001	      0
 83-  3:	Ath-AT1G08880.1	Vvi-Vitvi14g00323_t001	  4e-89
 83-  4:	Ath-AT1G08900.2	Vvi-Vitvi14g00312_t001	 2e-111
 83-  5:	Ath-AT1G08930.1	Vvi-Vitvi14g02582_t001	 2e-167
 83-  6:	Ath-AT1G08940.1	Vvi-Vitvi14g00300_t001	 1e-140
## Alignment 84: score=274.0 e_value=3.8e-08 N=6 Ath-1&Vvi-14 minus
 84-  0:	Ath-AT1G70410.2	Vvi-Vitvi14g01763_t001	 5e-118
 84-  1:	Ath-AT1G70420.1	Vvi-Vitvi14g01761_t001	  8e-36
 84-  2:	Ath-AT1G70430.3	Vvi-Vitvi14g01758_t003	      0
 84-  3:	Ath-AT1G70490.1	Vvi-Vitvi14g01748_t001	 2e-132
 84-  4:	Ath-AT1G70505.1	Vvi-Vitvi14g01736_t001	  5e-67
 84-  5:	Ath-AT1G70520.1	Vvi-Vitvi14g01727_t001	 9e-176
## Alignment 85: score=1022.0 e_value=1.6e-69 N=23 Ath-1&Vvi-15 plus
 85-  0:	Ath-AT1G01470.1	Vvi-Vitvi15g01646_t001	  4e-54
 85-  1:	Ath-AT1G01480.1	Vvi-Vitvi15g01093_t001	      0
 85-  2:	Ath-AT1G01490.4	Vvi-Vitvi15g01094_t001	  2e-57
 85-  3:	Ath-AT1G01500.1	Vvi-Vitvi15g01095_t001	 2e-125
 85-  4:	Ath-AT1G01510.1	Vvi-Vitvi15g01096_t001	      0
 85-  5:	Ath-AT1G01520.3	Vvi-Vitvi15g01097_t001	 1e-100
 85-  6:	Ath-AT1G01600.1	Vvi-Vitvi15g01106_t001	      0
 85-  7:	Ath-AT1G01610.1	Vvi-Vitvi15g01108_t001	      0
 85-  8:	Ath-AT1G01620.1	Vvi-Vitvi15g01110_t002	 6e-169
 85-  9:	Ath-AT1G01650.1	Vvi-Vitvi15g01114_t001	      0
 85- 10:	Ath-AT1G01690.1	Vvi-Vitvi15g01116_t001	  5e-94
 85- 11:	Ath-AT1G01695.1	Vvi-Vitvi15g01117_t002	  4e-28
 85- 12:	Ath-AT1G01700.4	Vvi-Vitvi15g01121_t001	      0
 85- 13:	Ath-AT1G01710.1	Vvi-Vitvi15g01135_t001	      0
 85- 14:	Ath-AT1G01715.1	Vvi-Vitvi15g04625_t001	  3e-14
 85- 15:	Ath-AT1G01725.1	Vvi-Vitvi15g01672_t001	  6e-19
 85- 16:	Ath-AT1G01730.1	Vvi-Vitvi15g01143_t001	  5e-34
 85- 17:	Ath-AT1G01750.2	Vvi-Vitvi15g01148_t001	  2e-87
 85- 18:	Ath-AT1G01760.3	Vvi-Vitvi15g01159_t001	 9e-162
 85- 19:	Ath-AT1G01770.1	Vvi-Vitvi15g01170_t001	      0
 85- 20:	Ath-AT1G01780.1	Vvi-Vitvi15g01171_t001	 2e-103
 85- 21:	Ath-AT1G01790.1	Vvi-Vitvi15g01172_t002	      0
 85- 22:	Ath-AT1G01800.1	Vvi-Vitvi15g01179_t001	  2e-49
## Alignment 86: score=688.0 e_value=2.8e-36 N=15 Ath-1&Vvi-15 plus
 86-  0:	Ath-AT1G01020.1	Vvi-Vitvi15g01547_t001	  8e-82
 86-  1:	Ath-AT1G01030.1	Vvi-Vitvi15g00863_t001	  2e-73
 86-  2:	Ath-AT1G01040.2	Vvi-Vitvi15g00864_t001	      0
 86-  3:	Ath-AT1G01050.1	Vvi-Vitvi15g00867_t001	 8e-142
 86-  4:	Ath-AT1G01060.3	Vvi-Vitvi15g00870_t001.1.6037826c	 3e-141
 86-  5:	Ath-AT1G01080.2	Vvi-Vitvi15g00881_t002	  2e-76
 86-  6:	Ath-AT1G01090.1	Vvi-Vitvi15g00883_t001	      0
 86-  7:	Ath-AT1G01100.2	Vvi-Vitvi15g04470_t001	  5e-29
 86-  8:	Ath-AT1G01110.2	Vvi-Vitvi15g00893_t001	 3e-178
 86-  9:	Ath-AT1G01120.1	Vvi-Vitvi15g00896_t001	      0
 86- 10:	Ath-AT1G01140.3	Vvi-Vitvi15g00900_t001	      0
 86- 11:	Ath-AT1G01160.2	Vvi-Vitvi15g00903_t001	  1e-42
 86- 12:	Ath-AT1G01180.1	Vvi-Vitvi15g01555_t001	 4e-140
 86- 13:	Ath-AT1G01190.2	Vvi-Vitvi15g00915_t001	      0
 86- 14:	Ath-AT1G01200.1	Vvi-Vitvi15g00921_t001	 1e-119
## Alignment 87: score=478.0 e_value=1.2e-19 N=10 Ath-1&Vvi-15 plus
 87-  0:	Ath-AT1G01210.2	Vvi-Vitvi15g00930_t002	  4e-37
 87-  1:	Ath-AT1G01220.1	Vvi-Vitvi15g00932_t001	      0
 87-  2:	Ath-AT1G01225.1	Vvi-Vitvi15g00933_t001	 1e-135
 87-  3:	Ath-AT1G01230.1	Vvi-Vitvi15g00935_t001	  5e-99
 87-  4:	Ath-AT1G01240.4	Vvi-Vitvi15g00945_t008	  1e-40
 87-  5:	Ath-AT1G01250.1	Vvi-Vitvi15g00947_t001	  3e-59
 87-  6:	Ath-AT1G01260.3	Vvi-Vitvi15g00948_t001	      0
 87-  7:	Ath-AT1G01280.1	Vvi-Vitvi15g00949_t001	      0
 87-  8:	Ath-AT1G01290.1	Vvi-Vitvi15g00951_t001	  1e-87
 87-  9:	Ath-AT1G01300.1	Vvi-Vitvi15g00952_t001	      0
## Alignment 88: score=414.0 e_value=1.1e-15 N=9 Ath-1&Vvi-15 plus
 88-  0:	Ath-AT1G01340.2	Vvi-Vitvi15g01617_t001	      0
 88-  1:	Ath-AT1G01350.1	Vvi-Vitvi15g00994_t001	 9e-170
 88-  2:	Ath-AT1G01360.1	Vvi-Vitvi15g00997_t001	  3e-96
 88-  3:	Ath-AT1G01370.1	Vvi-Vitvi15g01621_t001	  2e-57
 88-  4:	Ath-AT1G01390.2	Vvi-Vitvi15g01623_t001	      0
 88-  5:	Ath-AT1G01430.1	Vvi-Vitvi15g01011_t001	      0
 88-  6:	Ath-AT1G01440.1	Vvi-Vitvi15g01013_t001	  5e-91
 88-  7:	Ath-AT1G01450.1	Vvi-Vitvi15g01628_t001	 2e-172
 88-  8:	Ath-AT1G01453.2	Vvi-Vitvi15g01024_t001	  2e-39
## Alignment 89: score=448.0 e_value=1.6e-19 N=10 Ath-1&Vvi-15 minus
 89-  0:	Ath-AT1G02090.1	Vvi-Vitvi15g00565_t001	 1e-151
 89-  1:	Ath-AT1G02100.1	Vvi-Vitvi15g00564_t001	      0
 89-  2:	Ath-AT1G02110.1	Vvi-Vitvi15g00563_t001	      0
 89-  3:	Ath-AT1G02120.1	Vvi-Vitvi15g04322_t001	      0
 89-  4:	Ath-AT1G02130.1	Vvi-Vitvi15g00548_t001	  2e-98
 89-  5:	Ath-AT1G02145.3	Vvi-Vitvi15g00540_t001	      0
 89-  6:	Ath-AT1G02150.1	Vvi-Vitvi15g00538_t001	      0
 89-  7:	Ath-AT1G02160.2	Vvi-Vitvi15g01420_t002	  4e-15
 89-  8:	Ath-AT1G02170.1	Vvi-Vitvi15g00514_t001	      0
 89-  9:	Ath-AT1G02180.1	Vvi-Vitvi15g00500_t001	  9e-84
## Alignment 90: score=346.0 e_value=3.8e-13 N=8 Ath-1&Vvi-15 minus
 90-  0:	Ath-AT1G63650.3	Vvi-Vitvi15g01124_t001	 7e-170
 90-  1:	Ath-AT1G63670.3	Vvi-Vitvi15g01117_t002	  2e-19
 90-  2:	Ath-AT1G63690.1	Vvi-Vitvi15g01114_t001	      0
 90-  3:	Ath-AT1G63710.1	Vvi-Vitvi15g01106_t001	      0
 90-  4:	Ath-AT1G63800.1	Vvi-Vitvi15g01099_t003	 5e-109
 90-  5:	Ath-AT1G63950.2	Vvi-Vitvi15g01094_t001	  7e-15
 90-  6:	Ath-AT1G64000.1	Vvi-Vitvi15g01087_t001	  7e-55
 90-  7:	Ath-AT1G64065.1	Vvi-Vitvi15g01083_t001	  3e-17
## Alignment 91: score=371.0 e_value=7.9e-19 N=9 Ath-1&Vvi-16 plus
 91-  0:	Ath-AT1G64710.1	Vvi-Vitvi16g00018_t001	 4e-130
 91-  1:	Ath-AT1G64860.1	Vvi-Vitvi16g00031_t002	      0
 91-  2:	Ath-AT1G64890.1	Vvi-Vitvi16g00034_t001	      0
 91-  3:	Ath-AT1G64900.1	Vvi-Vitvi16g01500_t001	 7e-179
 91-  4:	Ath-AT1G64970.1	Vvi-Vitvi16g01509_t001	 2e-156
 91-  5:	Ath-AT1G64980.2	Vvi-Vitvi16g00071_t004	 8e-155
 91-  6:	Ath-AT1G64990.1	Vvi-Vitvi16g01510_t001	      0
 91-  7:	Ath-AT1G65010.1	Vvi-Vitvi16g00093_t003	      0
 91-  8:	Ath-AT1G65020.1	Vvi-Vitvi16g00094_t001	 5e-153
## Alignment 92: score=260.0 e_value=2.4e-08 N=6 Ath-1&Vvi-16 plus
 92-  0:	Ath-AT1G12570.1	Vvi-Vitvi16g01854_t001	      0
 92-  1:	Ath-AT1G12580.1	Vvi-Vitvi16g00935_t001	      0
 92-  2:	Ath-AT1G12630.1	Vvi-Vitvi16g00942_t001	  2e-48
 92-  3:	Ath-AT1G12710.2	Vvi-Vitvi16g00957_t001	 4e-113
 92-  4:	Ath-AT1G12740.2	Vvi-Vitvi16g00966_t001	      0
 92-  5:	Ath-AT1G12750.1	Vvi-Vitvi16g00972_t001	 1e-142
## Alignment 93: score=262.0 e_value=2.8e-09 N=6 Ath-1&Vvi-16 minus
 93-  0:	Ath-AT1G32790.2	Vvi-Vitvi16g01350_t001	 2e-135
 93-  1:	Ath-AT1G32940.1	Vvi-Vitvi16g01344_t002	      0
 93-  2:	Ath-AT1G33030.1	Vvi-Vitvi16g01334_t001	 2e-110
 93-  3:	Ath-AT1G33040.1	Vvi-Vitvi16g01333_t001	  5e-72
 93-  4:	Ath-AT1G33060.2	Vvi-Vitvi16g01327_t002	  2e-91
 93-  5:	Ath-AT1G33120.1	Vvi-Vitvi16g01324_t001	 2e-118
## Alignment 94: score=1015.0 e_value=1.2e-68 N=23 Ath-1&Vvi-17 plus
 94-  0:	Ath-AT1G73690.1	Vvi-Vitvi17g00255_t001	      0
 94-  1:	Ath-AT1G73700.1	Vvi-Vitvi17g00258_t002	      0
 94-  2:	Ath-AT1G73740.1	Vvi-Vitvi17g00275_t001	 9e-156
 94-  3:	Ath-AT1G73750.2	Vvi-Vitvi17g04074_t001	 9e-109
 94-  4:	Ath-AT1G73760.1	Vvi-Vitvi17g00277_t001	  4e-86
 94-  5:	Ath-AT1G73770.2	Vvi-Vitvi17g00280_t001	  4e-14
 94-  6:	Ath-AT1G73780.1	Vvi-Vitvi17g00283_t001	  6e-26
 94-  7:	Ath-AT1G73805.1	Vvi-Vitvi17g00291_t001	 1e-140
 94-  8:	Ath-AT1G73810.1	Vvi-Vitvi17g00294_t001	 1e-125
 94-  9:	Ath-AT1G73830.1	Vvi-Vitvi17g00311_t001	  1e-63
 94- 10:	Ath-AT1G73840.1	Vvi-Vitvi17g00315_t001	  1e-17
 94- 11:	Ath-AT1G73850.1	Vvi-Vitvi17g00318_t001	 4e-160
 94- 12:	Ath-AT1G73860.1	Vvi-Vitvi17g00321_t001	      0
 94- 13:	Ath-AT1G73870.1	Vvi-Vitvi17g00328_t001	  1e-72
 94- 14:	Ath-AT1G73875.1	Vvi-Vitvi17g01408_t001	 4e-176
 94- 15:	Ath-AT1G73885.1	Vvi-Vitvi17g01410_t001	  5e-41
 94- 16:	Ath-AT1G73890.1	Vvi-Vitvi17g00332_t001	  3e-29
 94- 17:	Ath-AT1G73920.1	Vvi-Vitvi17g00359_t001	      0
 94- 18:	Ath-AT1G73930.2	Vvi-Vitvi17g00367_t001	      0
 94- 19:	Ath-AT1G73950.1	Vvi-Vitvi17g00372_t001	      0
 94- 20:	Ath-AT1G73960.1	Vvi-Vitvi17g00376_t001	      0
 94- 21:	Ath-AT1G73965.1	Vvi-Vitvi17g04096_t001	  2e-14
 94- 22:	Ath-AT1G74070.1	Vvi-Vitvi17g00384_t001	 5e-117
## Alignment 95: score=719.0 e_value=7.1e-42 N=16 Ath-1&Vvi-17 plus
 95-  0:	Ath-AT1G73410.1	Vvi-Vitvi17g00159_t001	  3e-85
 95-  1:	Ath-AT1G73500.1	Vvi-Vitvi17g00165_t001	 2e-145
 95-  2:	Ath-AT1G73540.1	Vvi-Vitvi17g00173_t001	  3e-64
 95-  3:	Ath-AT1G73550.1	Vvi-Vitvi17g01361_t001	  2e-24
 95-  4:	Ath-AT1G73570.1	Vvi-Vitvi17g00195_t001	      0
 95-  5:	Ath-AT1G73580.1	Vvi-Vitvi17g00196_t002	  3e-91
 95-  6:	Ath-AT1G73590.1	Vvi-Vitvi17g00210_t001	      0
 95-  7:	Ath-AT1G73600.2	Vvi-Vitvi17g00213_t001	      0
 95-  8:	Ath-AT1G73620.1	Vvi-Vitvi17g00217_t001	 1e-132
 95-  9:	Ath-AT1G73630.1	Vvi-Vitvi17g00218_t001	  1e-56
 95- 10:	Ath-AT1G73640.1	Vvi-Vitvi17g00219_t001	 4e-115
 95- 11:	Ath-AT1G73650.3	Vvi-Vitvi17g04052_t001	 1e-165
 95- 12:	Ath-AT1G73655.1	Vvi-Vitvi17g01370_t001	  2e-88
 95- 13:	Ath-AT1G73660.1	Vvi-Vitvi17g00222_t001	      0
 95- 14:	Ath-AT1G73670.1	Vvi-Vitvi17g00225_t001	      0
 95- 15:	Ath-AT1G73680.2	Vvi-Vitvi17g00237_t001	      0
## Alignment 96: score=679.0 e_value=0 N=17 Ath-1&Vvi-17 plus
 96-  0:	Ath-AT1G48440.1	Vvi-Vitvi17g00170_t001	  4e-32
 96-  1:	Ath-AT1G48540.1	Vvi-Vitvi17g00183_t001	      0
 96-  2:	Ath-AT1G48550.1	Vvi-Vitvi17g00194_t001	 6e-161
 96-  3:	Ath-AT1G48570.1	Vvi-Vitvi17g00198_t001	 1e-138
 96-  4:	Ath-AT1G48600.2	Vvi-Vitvi17g00213_t001	      0
 96-  5:	Ath-AT1G48620.1	Vvi-Vitvi17g00223_t001	  9e-30
 96-  6:	Ath-AT1G48630.1	Vvi-Vitvi17g00239_t001	      0
 96-  7:	Ath-AT1G48635.2	Vvi-Vitvi17g00246_t001	  4e-48
 96-  8:	Ath-AT1G48650.2	Vvi-Vitvi17g00262_t001	      0
 96-  9:	Ath-AT1G48700.4	Vvi-Vitvi17g04069_t001	 3e-129
 96- 10:	Ath-AT1G48750.1	Vvi-Vitvi17g00283_t001	  1e-27
 96- 11:	Ath-AT1G48760.2	Vvi-Vitvi17g00298_t001	      0
 96- 12:	Ath-AT1G48770.2	Vvi-Vitvi17g04082_t001	  2e-27
 96- 13:	Ath-AT1G48780.1	Vvi-Vitvi17g00300_t001	  8e-32
 96- 14:	Ath-AT1G48790.1	Vvi-Vitvi17g00301_t001	  4e-20
 96- 15:	Ath-AT1G48830.1	Vvi-Vitvi17g00305_t001	 2e-112
 96- 16:	Ath-AT1G48840.1	Vvi-Vitvi17g00312_t002	      0
## Alignment 97: score=676.0 e_value=2.5e-32 N=14 Ath-1&Vvi-17 plus
 97-  0:	Ath-AT1G74490.1	Vvi-Vitvi17g00568_t001	 4e-124
 97-  1:	Ath-AT1G74500.1	Vvi-Vitvi17g00569_t001	  2e-37
 97-  2:	Ath-AT1G74510.1	Vvi-Vitvi17g00570_t001	      0
 97-  3:	Ath-AT1G74520.1	Vvi-Vitvi17g00577_t001	  2e-94
 97-  4:	Ath-AT1G74530.3	Vvi-Vitvi17g00579_t001	 9e-130
 97-  5:	Ath-AT1G74560.3	Vvi-Vitvi17g00582_t001	 2e-106
 97-  6:	Ath-AT1G74580.1	Vvi-Vitvi17g00590_t001	      0
 97-  7:	Ath-AT1G74590.1	Vvi-Vitvi17g01465_t001	  2e-80
 97-  8:	Ath-AT1G74630.2	Vvi-Vitvi17g00596_t001	      0
 97-  9:	Ath-AT1G74640.1	Vvi-Vitvi17g00597_t001	      0
 97- 10:	Ath-AT1G74650.1	Vvi-Vitvi17g00598_t001	 3e-115
 97- 11:	Ath-AT1G74660.1	Vvi-Vitvi17g00600_t001	  2e-35
 97- 12:	Ath-AT1G74670.1	Vvi-Vitvi17g00601_t001	  6e-48
 97- 13:	Ath-AT1G74680.1	Vvi-Vitvi17g00602_t001	      0
## Alignment 98: score=620.0 e_value=2.8e-38 N=16 Ath-1&Vvi-17 plus
 98-  0:	Ath-AT1G70000.1	Vvi-Vitvi17g00726_t001	  2e-65
 98-  1:	Ath-AT1G70030.1	Vvi-Vitvi17g01522_t001	  5e-25
 98-  2:	Ath-AT1G70140.1	Vvi-Vitvi17g00731_t001	      0
 98-  3:	Ath-AT1G70180.2	Vvi-Vitvi17g00742_t001	  2e-24
 98-  4:	Ath-AT1G70260.1	Vvi-Vitvi17g00765_t001	  7e-79
 98-  5:	Ath-AT1G70290.1	Vvi-Vitvi17g00778_t001	      0
 98-  6:	Ath-AT1G70310.1	Vvi-Vitvi17g00780_t001	 8e-144
 98-  7:	Ath-AT1G70370.2	Vvi-Vitvi17g00796_t001	      0
 98-  8:	Ath-AT1G70440.1	Vvi-Vitvi17g00814_t001	  2e-65
 98-  9:	Ath-AT1G70505.1	Vvi-Vitvi17g00837_t003	  5e-82
 98- 10:	Ath-AT1G70510.2	Vvi-Vitvi17g00850_t001	 5e-109
 98- 11:	Ath-AT1G70520.1	Vvi-Vitvi17g00863_t001	 6e-177
 98- 12:	Ath-AT1G70550.1	Vvi-Vitvi17g00874_t001	      0
 98- 13:	Ath-AT1G70560.1	Vvi-Vitvi17g00889_t001	 4e-155
 98- 14:	Ath-AT1G70600.1	Vvi-Vitvi17g00899_t001	  2e-94
 98- 15:	Ath-AT1G70640.1	Vvi-Vitvi17g04255_t001	  6e-37
## Alignment 99: score=430.0 e_value=4.9e-22 N=10 Ath-1&Vvi-17 plus
 99-  0:	Ath-AT1G68320.1	Vvi-Vitvi17g00309_t001	  2e-83
 99-  1:	Ath-AT1G68450.1	Vvi-Vitvi17g01402_t001	  1e-13
 99-  2:	Ath-AT1G68490.1	Vvi-Vitvi17g04085_t001	  4e-29
 99-  3:	Ath-AT1G68510.1	Vvi-Vitvi17g00325_t001	  4e-73
 99-  4:	Ath-AT1G68520.1	Vvi-Vitvi17g00328_t001	  4e-86
 99-  5:	Ath-AT1G68550.2	Vvi-Vitvi17g00329_t001	  4e-31
 99-  6:	Ath-AT1G68585.1	Vvi-Vitvi17g01411_t001	  1e-13
 99-  7:	Ath-AT1G68600.1	Vvi-Vitvi17g00333_t001	      0
 99-  8:	Ath-AT1G68660.1	Vvi-Vitvi17g00355_t001	  3e-86
 99-  9:	Ath-AT1G68800.2	Vvi-Vitvi17g00374_t001	  6e-27
## Alignment 100: score=334.0 e_value=3.3e-14 N=8 Ath-1&Vvi-17 plus
100-  0:	Ath-AT1G18400.1	Vvi-Vitvi17g00311_t001	  6e-58
100-  1:	Ath-AT1G18410.4	Vvi-Vitvi17g00321_t001	      0
100-  2:	Ath-AT1G18420.1	Vvi-Vitvi17g00333_t001	      0
100-  3:	Ath-AT1G18440.1	Vvi-Vitvi17g00349_t001	 1e-120
100-  4:	Ath-AT1G18450.1	Vvi-Vitvi17g00351_t002	      0
100-  5:	Ath-AT1G18460.1	Vvi-Vitvi17g00359_t001	      0
100-  6:	Ath-AT1G18470.1	Vvi-Vitvi17g00372_t001	      0
100-  7:	Ath-AT1G18560.1	Vvi-Vitvi17g00382_t003	      0
## Alignment 101: score=318.0 e_value=1.5e-13 N=7 Ath-1&Vvi-17 plus
101-  0:	Ath-AT1G74600.1	Vvi-Vitvi17g00721_t001	  1e-11
101-  1:	Ath-AT1G74840.1	Vvi-Vitvi17g00726_t001	  2e-57
101-  2:	Ath-AT1G74870.1	Vvi-Vitvi17g00730_t002	  5e-27
101-  3:	Ath-AT1G74890.1	Vvi-Vitvi17g00732_t001	  6e-73
101-  4:	Ath-AT1G74900.1	Vvi-Vitvi17g04219_t001	      0
101-  5:	Ath-AT1G74910.2	Vvi-Vitvi17g00738_t001	      0
101-  6:	Ath-AT1G74920.1	Vvi-Vitvi17g01525_t001	      0
## Alignment 102: score=263.0 e_value=2.3e-08 N=6 Ath-1&Vvi-17 plus
102-  0:	Ath-AT1G60010.1	Vvi-Vitvi17g00758_t001	  2e-48
102-  1:	Ath-AT1G60030.1	Vvi-Vitvi17g00759_t001	      0
102-  2:	Ath-AT1G60060.1	Vvi-Vitvi17g00770_t001	 7e-119
102-  3:	Ath-AT1G60140.6	Vvi-Vitvi17g00778_t001	      0
102-  4:	Ath-AT1G60190.1	Vvi-Vitvi17g00787_t001	      0
102-  5:	Ath-AT1G60390.1	Vvi-Vitvi17g00796_t001	      0
## Alignment 103: score=256.0 e_value=6.3e-09 N=6 Ath-1&Vvi-17 plus
103-  0:	Ath-AT1G66880.1	Vvi-Vitvi17g01392_t001	  3e-17
103-  1:	Ath-AT1G66910.1	Vvi-Vitvi17g01394_t001	  9e-18
103-  2:	Ath-AT1G67050.1	Vvi-Vitvi17g00300_t001	  3e-38
103-  3:	Ath-AT1G67060.1	Vvi-Vitvi17g00304_t001	 1e-131
103-  4:	Ath-AT1G67090.1	Vvi-Vitvi17g00320_t001	  3e-94
103-  5:	Ath-AT1G67100.1	Vvi-Vitvi17g00325_t001	  3e-74
## Alignment 104: score=254.0 e_value=3.6e-09 N=6 Ath-1&Vvi-17 plus
104-  0:	Ath-AT1G25330.1	Vvi-Vitvi17g00311_t001	  4e-50
104-  1:	Ath-AT1G25440.1	Vvi-Vitvi17g00328_t001	  1e-89
104-  2:	Ath-AT1G25480.1	Vvi-Vitvi17g00333_t001	      0
104-  3:	Ath-AT1G25490.1	Vvi-Vitvi17g00335_t001	      0
104-  4:	Ath-AT1G25510.1	Vvi-Vitvi17g00350_t001	      0
104-  5:	Ath-AT1G25540.1	Vvi-Vitvi17g00360_t001	  6e-67
## Alignment 105: score=830.0 e_value=4.9e-48 N=18 Ath-1&Vvi-17 minus
105-  0:	Ath-AT1G17970.1	Vvi-Vitvi17g00277_t001	  8e-71
105-  1:	Ath-AT1G17980.1	Vvi-Vitvi17g00270_t001	      0
105-  2:	Ath-AT1G18030.1	Vvi-Vitvi17g00268_t001	 4e-172
105-  3:	Ath-AT1G18040.1	Vvi-Vitvi17g00255_t001	      0
105-  4:	Ath-AT1G18060.1	Vvi-Vitvi17g00254_t001	 7e-102
105-  5:	Ath-AT1G18070.3	Vvi-Vitvi17g00250_t001	      0
105-  6:	Ath-AT1G18080.1	Vvi-Vitvi17g00239_t001	      0
105-  7:	Ath-AT1G18090.1	Vvi-Vitvi17g00235_t001	      0
105-  8:	Ath-AT1G18100.1	Vvi-Vitvi17g00229_t001	 4e-103
105-  9:	Ath-AT1G18140.1	Vvi-Vitvi17g00227_t001	      0
105- 10:	Ath-AT1G18150.3	Vvi-Vitvi17g00225_t001	      0
105- 11:	Ath-AT1G18160.1	Vvi-Vitvi17g00222_t001	      0
105- 12:	Ath-AT1G18170.1	Vvi-Vitvi17g01370_t001	 7e-103
105- 13:	Ath-AT1G18180.1	Vvi-Vitvi17g04052_t001	 1e-161
105- 14:	Ath-AT1G18190.1	Vvi-Vitvi17g00220_t001	 6e-144
105- 15:	Ath-AT1G18200.1	Vvi-Vitvi17g00219_t001	 2e-115
105- 16:	Ath-AT1G18210.2	Vvi-Vitvi17g00218_t001	  5e-57
105- 17:	Ath-AT1G18250.2	Vvi-Vitvi17g00217_t001	 4e-134
## Alignment 106: score=553.0 e_value=3.4e-30 N=12 Ath-1&Vvi-17 minus
106-  0:	Ath-AT1G48940.1	Vvi-Vitvi17g00386_t001	  2e-51
106-  1:	Ath-AT1G48950.1	Vvi-Vitvi17g00385_t001	 7e-139
106-  2:	Ath-AT1G48960.1	Vvi-Vitvi17g00383_t001	  4e-69
106-  3:	Ath-AT1G48970.1	Vvi-Vitvi17g00381_t002	      0
106-  4:	Ath-AT1G48990.1	Vvi-Vitvi17g00379_t001	  4e-36
106-  5:	Ath-AT1G49000.1	Vvi-Vitvi17g01420_t001	  1e-28
106-  6:	Ath-AT1G49010.1	Vvi-Vitvi17g00366_t001	  1e-94
106-  7:	Ath-AT1G49030.1	Vvi-Vitvi17g00347_t001	  1e-63
106-  8:	Ath-AT1G49040.1	Vvi-Vitvi17g00344_t001	      0
106-  9:	Ath-AT1G49050.1	Vvi-Vitvi17g00336_t001	      0
106- 10:	Ath-AT1G49130.1	Vvi-Vitvi17g00328_t001	  3e-44
106- 11:	Ath-AT1G49140.1	Vvi-Vitvi17g00327_t001	  2e-56
## Alignment 107: score=546.0 e_value=2.8e-25 N=12 Ath-1&Vvi-17 minus
107-  0:	Ath-AT1G74690.1	Vvi-Vitvi17g00560_t001	 1e-145
107-  1:	Ath-AT1G74700.1	Vvi-Vitvi17g00552_t001	 2e-167
107-  2:	Ath-AT1G74710.2	Vvi-Vitvi17g00551_t002	      0
107-  3:	Ath-AT1G74720.1	Vvi-Vitvi17g00548_t001	      0
107-  4:	Ath-AT1G74730.1	Vvi-Vitvi17g00543_t001	  3e-63
107-  5:	Ath-AT1G74740.1	Vvi-Vitvi17g00523_t001	      0
107-  6:	Ath-AT1G74750.3	Vvi-Vitvi17g00522_t001	      0
107-  7:	Ath-AT1G74770.1	Vvi-Vitvi17g00519_t001	      0
107-  8:	Ath-AT1G74780.1	Vvi-Vitvi17g00516_t001	      0
107-  9:	Ath-AT1G74790.1	Vvi-Vitvi17g00514_t001	      0
107- 10:	Ath-AT1G74800.1	Vvi-Vitvi17g00511_t001	      0
107- 11:	Ath-AT1G74830.1	Vvi-Vitvi17g00504_t001	 1e-137
## Alignment 108: score=462.0 e_value=2.6e-24 N=11 Ath-1&Vvi-17 minus
108-  0:	Ath-AT1G23710.1	Vvi-Vitvi17g00815_t001	  8e-45
108-  1:	Ath-AT1G23760.1	Vvi-Vitvi17g00796_t001	      0
108-  2:	Ath-AT1G23800.1	Vvi-Vitvi17g00786_t001	      0
108-  3:	Ath-AT1G23820.1	Vvi-Vitvi17g00780_t001	 2e-151
108-  4:	Ath-AT1G23870.1	Vvi-Vitvi17g00778_t001	      0
108-  5:	Ath-AT1G23980.1	Vvi-Vitvi17g00775_t001	  4e-90
108-  6:	Ath-AT1G23995.1	Vvi-Vitvi17g04225_t001	  9e-11
108-  7:	Ath-AT1G24100.1	Vvi-Vitvi17g00753_t001	 2e-146
108-  8:	Ath-AT1G24110.1	Vvi-Vitvi17g00747_t001	 1e-140
108-  9:	Ath-AT1G24130.1	Vvi-Vitvi17g01528_t001	 4e-140
108- 10:	Ath-AT1G24190.3	Vvi-Vitvi17g01522_t001	  5e-31
## Alignment 109: score=439.0 e_value=3.7e-22 N=10 Ath-1&Vvi-17 minus
109-  0:	Ath-AT1G74330.1	Vvi-Vitvi17g00648_t001	      0
109-  1:	Ath-AT1G74380.1	Vvi-Vitvi17g00642_t001	      0
109-  2:	Ath-AT1G74390.2	Vvi-Vitvi17g00635_t001	      0
109-  3:	Ath-AT1G74400.1	Vvi-Vitvi17g00631_t001	 1e-160
109-  4:	Ath-AT1G74410.1	Vvi-Vitvi17g00630_t001	  6e-86
109-  5:	Ath-AT1G74440.1	Vvi-Vitvi17g00621_t001	  6e-86
109-  6:	Ath-AT1G74460.1	Vvi-Vitvi17g00609_t001	      0
109-  7:	Ath-AT1G74470.1	Vvi-Vitvi17g00608_t001	      0
109-  8:	Ath-AT1G74480.1	Vvi-Vitvi17g00605_t001	  1e-47
109-  9:	Ath-AT1G74600.1	Vvi-Vitvi17g00591_t001	      0
## Alignment 110: score=382.0 e_value=2.3e-13 N=8 Ath-1&Vvi-17 minus
110-  0:	Ath-AT1G18880.1	Vvi-Vitvi17g00528_t001	      0
110-  1:	Ath-AT1G18890.1	Vvi-Vitvi17g00523_t001	      0
110-  2:	Ath-AT1G18900.3	Vvi-Vitvi17g00522_t001	      0
110-  3:	Ath-AT1G18910.1	Vvi-Vitvi17g00519_t001	      0
110-  4:	Ath-AT1G18940.1	Vvi-Vitvi17g00516_t001	      0
110-  5:	Ath-AT1G18950.2	Vvi-Vitvi17g00512_t001	      0
110-  6:	Ath-AT1G18970.1	Vvi-Vitvi17g01451_t001	  1e-79
110-  7:	Ath-AT1G18990.1	Vvi-Vitvi17g00504_t001	 5e-124
## Alignment 111: score=376.0 e_value=2.4e-18 N=9 Ath-1&Vvi-17 minus
111-  0:	Ath-AT1G69690.1	Vvi-Vitvi17g00581_t001	  5e-68
111-  1:	Ath-AT1G69700.1	Vvi-Vitvi17g00577_t001	  3e-65
111-  2:	Ath-AT1G69710.1	Vvi-Vitvi17g04156_t001	      0
111-  3:	Ath-AT1G69810.1	Vvi-Vitvi17g00556_t001	  2e-49
111-  4:	Ath-AT1G69840.1	Vvi-Vitvi17g00546_t002	 4e-179
111-  5:	Ath-AT1G69850.1	Vvi-Vitvi17g00541_t001	      0
111-  6:	Ath-AT1G69860.1	Vvi-Vitvi17g04145_t001	  8e-26
111-  7:	Ath-AT1G69870.1	Vvi-Vitvi17g00528_t001	      0
111-  8:	Ath-AT1G69960.1	Vvi-Vitvi17g00505_t001	      0
## Alignment 112: score=354.0 e_value=1.5e-13 N=8 Ath-1&Vvi-17 minus
112-  0:	Ath-AT1G18660.4	Vvi-Vitvi17g00643_t001	      0
112-  1:	Ath-AT1G18690.2	Vvi-Vitvi17g00642_t001	      0
112-  2:	Ath-AT1G18700.5	Vvi-Vitvi17g00624_t001	      0
112-  3:	Ath-AT1G18720.2	Vvi-Vitvi17g00621_t001	  5e-92
112-  4:	Ath-AT1G18730.1	Vvi-Vitvi17g04171_t001	  1e-71
112-  5:	Ath-AT1G18750.3	Vvi-Vitvi17g00614_t001	  1e-81
112-  6:	Ath-AT1G18790.1	Vvi-Vitvi17g00605_t001	  1e-51
112-  7:	Ath-AT1G18835.1	Vvi-Vitvi17g00600_t001	  7e-33
## Alignment 113: score=321.0 e_value=5.3e-14 N=8 Ath-1&Vvi-17 minus
113-  0:	Ath-AT1G26570.1	Vvi-Vitvi17g00682_t002	      0
113-  1:	Ath-AT1G26610.1	Vvi-Vitvi17g00670_t001	  3e-64
113-  2:	Ath-AT1G26620.1	Vvi-Vitvi17g00660_t001	  8e-21
113-  3:	Ath-AT1G26630.1	Vvi-Vitvi17g00650_t001	  8e-92
113-  4:	Ath-AT1G26650.1	Vvi-Vitvi17g00645_t001	  6e-23
113-  5:	Ath-AT1G26670.1	Vvi-Vitvi17g00641_t001	 3e-115
113-  6:	Ath-AT1G26770.2	Vvi-Vitvi17g00616_t001	 2e-137
113-  7:	Ath-AT1G26790.1	Vvi-Vitvi17g00611_t001	  1e-37
## Alignment 114: score=296.0 e_value=3.8e-11 N=7 Ath-1&Vvi-17 minus
114-  0:	Ath-AT1G14260.2	Vvi-Vitvi17g00603_t001	  5e-82
114-  1:	Ath-AT1G14280.1	Vvi-Vitvi17g00583_t001	  6e-27
114-  2:	Ath-AT1G14330.1	Vvi-Vitvi17g00570_t001	      0
114-  3:	Ath-AT1G14370.1	Vvi-Vitvi17g00568_t001	 8e-125
114-  4:	Ath-AT1G14380.3	Vvi-Vitvi17g00560_t001	  8e-61
114-  5:	Ath-AT1G14400.1	Vvi-Vitvi17g04153_t001	 2e-110
114-  6:	Ath-AT1G14420.1	Vvi-Vitvi17g00550_t001	      0
## Alignment 115: score=3675.0 e_value=1.4e-303 N=77 Ath-1&Vvi-18 plus
115-  0:	Ath-AT1G77230.1	Vvi-Vitvi18g00209_t001	  3e-69
115-  1:	Ath-AT1G77250.1	Vvi-Vitvi18g00211_t001	 3e-114
115-  2:	Ath-AT1G77260.1	Vvi-Vitvi18g00213_t001	      0
115-  3:	Ath-AT1G77270.2	Vvi-Vitvi18g02525_t001	  5e-18
115-  4:	Ath-AT1G77280.1	Vvi-Vitvi18g04039_t001	      0
115-  5:	Ath-AT1G77290.2	Vvi-Vitvi18g00219_t001	 1e-142
115-  6:	Ath-AT1G77300.1	Vvi-Vitvi18g00220_t001	      0
115-  7:	Ath-AT1G77310.1	Vvi-Vitvi18g00223_t004	 6e-162
115-  8:	Ath-AT1G77320.3	Vvi-Vitvi18g00224_t001	      0
115-  9:	Ath-AT1G77330.1	Vvi-Vitvi18g00227_t001	 2e-166
115- 10:	Ath-AT1G77360.1	Vvi-Vitvi18g00232_t001	      0
115- 11:	Ath-AT1G77380.1	Vvi-Vitvi18g00237_t001	      0
115- 12:	Ath-AT1G77390.1	Vvi-Vitvi18g00239_t001	 2e-158
115- 13:	Ath-AT1G77400.1	Vvi-Vitvi18g02528_t001	  9e-22
115- 14:	Ath-AT1G77410.3	Vvi-Vitvi18g00245_t001	      0
115- 15:	Ath-AT1G77440.2	Vvi-Vitvi18g00247_t001	 1e-141
115- 16:	Ath-AT1G77450.1	Vvi-Vitvi18g00250_t001	 4e-114
115- 17:	Ath-AT1G77460.3	Vvi-Vitvi18g00251_t001	      0
115- 18:	Ath-AT1G77470.1	Vvi-Vitvi18g00252_t001	      0
115- 19:	Ath-AT1G77480.1	Vvi-Vitvi18g00254_t001	 1e-153
115- 20:	Ath-AT1G77490.1	Vvi-Vitvi18g00256_t001	      0
115- 21:	Ath-AT1G77500.1	Vvi-Vitvi18g00257_t001	      0
115- 22:	Ath-AT1G77510.1	Vvi-Vitvi18g00258_t001	      0
115- 23:	Ath-AT1G77520.1	Vvi-Vitvi18g00263_t001	 3e-133
115- 24:	Ath-AT1G77540.1	Vvi-Vitvi18g00265_t001	  2e-43
115- 25:	Ath-AT1G77580.3	Vvi-Vitvi18g00271_t001	  2e-95
115- 26:	Ath-AT1G77590.1	Vvi-Vitvi18g00275_t002	      0
115- 27:	Ath-AT1G77600.3	Vvi-Vitvi18g00277_t001	      0
115- 28:	Ath-AT1G77610.1	Vvi-Vitvi18g00280_t001	      0
115- 29:	Ath-AT1G77620.1	Vvi-Vitvi18g00282_t001	      0
115- 30:	Ath-AT1G77630.1	Vvi-Vitvi18g00283_t001	 1e-172
115- 31:	Ath-AT1G77640.1	Vvi-Vitvi18g00295_t001	  5e-37
115- 32:	Ath-AT1G77660.1	Vvi-Vitvi18g00298_t001	 1e-166
115- 33:	Ath-AT1G77670.1	Vvi-Vitvi18g00299_t001	      0
115- 34:	Ath-AT1G77680.1	Vvi-Vitvi18g00303_t001	      0
115- 35:	Ath-AT1G77690.1	Vvi-Vitvi18g00310_t001	      0
115- 36:	Ath-AT1G77700.1	Vvi-Vitvi18g00311_t001	 2e-117
115- 37:	Ath-AT1G77710.1	Vvi-Vitvi18g00312_t001	  8e-56
115- 38:	Ath-AT1G77720.1	Vvi-Vitvi18g00317_t001	      0
115- 39:	Ath-AT1G77740.1	Vvi-Vitvi18g00322_t001	      0
115- 40:	Ath-AT1G77750.1	Vvi-Vitvi18g00325_t001	  4e-43
115- 41:	Ath-AT1G77760.1	Vvi-Vitvi18g00326_t001	      0
115- 42:	Ath-AT1G77770.1	Vvi-Vitvi18g00328_t001	  9e-74
115- 43:	Ath-AT1G77780.1	Vvi-Vitvi18g04056_t001	  1e-26
115- 44:	Ath-AT1G77800.3	Vvi-Vitvi18g00331_t001	      0
115- 45:	Ath-AT1G77810.1	Vvi-Vitvi18g00335_t001	      0
115- 46:	Ath-AT1G77840.1	Vvi-Vitvi18g00336_t001	      0
115- 47:	Ath-AT1G77850.2	Vvi-Vitvi18g00337_t001	 1e-169
115- 48:	Ath-AT1G77855.1	Vvi-Vitvi18g00342_t001	 3e-114
115- 49:	Ath-AT1G77860.2	Vvi-Vitvi18g00343_t001	 1e-136
115- 50:	Ath-AT1G77890.1	Vvi-Vitvi18g00348_t001	 2e-136
115- 51:	Ath-AT1G77932.1	Vvi-Vitvi18g00357_t001	  3e-18
115- 52:	Ath-AT1G77940.1	Vvi-Vitvi18g00358_t002	  3e-71
115- 53:	Ath-AT1G77950.3	Vvi-Vitvi18g00361_t001	  1e-52
115- 54:	Ath-AT1G77990.1	Vvi-Vitvi18g00363_t001	      0
115- 55:	Ath-AT1G78010.1	Vvi-Vitvi18g00367_t001	      0
115- 56:	Ath-AT1G78020.1	Vvi-Vitvi18g02569_t001	  1e-42
115- 57:	Ath-AT1G78040.1	Vvi-Vitvi18g00371_t001	  3e-44
115- 58:	Ath-AT1G78050.1	Vvi-Vitvi18g02571_t001	 9e-166
115- 59:	Ath-AT1G78060.1	Vvi-Vitvi18g00375_t001	      0
115- 60:	Ath-AT1G78070.1	Vvi-Vitvi18g00378_t001	      0
115- 61:	Ath-AT1G78080.1	Vvi-Vitvi18g00381_t001	 6e-100
115- 62:	Ath-AT1G78100.1	Vvi-Vitvi18g00386_t001	  1e-99
115- 63:	Ath-AT1G78110.1	Vvi-Vitvi18g00388_t001	  7e-96
115- 64:	Ath-AT1G78120.1	Vvi-Vitvi18g00390_t001	 5e-139
115- 65:	Ath-AT1G78130.1	Vvi-Vitvi18g00392_t001	      0
115- 66:	Ath-AT1G78140.1	Vvi-Vitvi18g00393_t001	 5e-150
115- 67:	Ath-AT1G78150.3	Vvi-Vitvi18g00394_t001	 9e-111
115- 68:	Ath-AT1G78160.2	Vvi-Vitvi18g02573_t001	 2e-157
115- 69:	Ath-AT1G78170.1	Vvi-Vitvi18g00398_t001	  1e-35
115- 70:	Ath-AT1G78180.1	Vvi-Vitvi18g00402_t001	 5e-163
115- 71:	Ath-AT1G78200.3	Vvi-Vitvi18g00408_t001	 4e-134
115- 72:	Ath-AT1G78210.1	Vvi-Vitvi18g02574_t002	 5e-125
115- 73:	Ath-AT1G78230.1	Vvi-Vitvi18g00412_t002	      0
115- 74:	Ath-AT1G78240.2	Vvi-Vitvi18g00414_t001	      0
115- 75:	Ath-AT1G78260.1	Vvi-Vitvi18g00416_t001	  2e-62
115- 76:	Ath-AT1G78270.1	Vvi-Vitvi18g04082_t001	  9e-28
## Alignment 116: score=2789.0 e_value=7.2e-233 N=61 Ath-1&Vvi-18 plus
116-  0:	Ath-AT1G74970.1	Vvi-Vitvi18g00898_t001	 3e-105
116-  1:	Ath-AT1G74990.1	Vvi-Vitvi18g00912_t001	  8e-51
116-  2:	Ath-AT1G75000.1	Vvi-Vitvi18g00913_t001	 3e-120
116-  3:	Ath-AT1G75020.2	Vvi-Vitvi18g00915_t001	 1e-174
116-  4:	Ath-AT1G75030.1	Vvi-Vitvi18g00917_t001	 7e-113
116-  5:	Ath-AT1G75060.1	Vvi-Vitvi18g00919_t001	 2e-112
116-  6:	Ath-AT1G75080.1	Vvi-Vitvi18g00924_t001	 5e-111
116-  7:	Ath-AT1G75090.1	Vvi-Vitvi18g00925_t001	 2e-112
116-  8:	Ath-AT1G75100.1	Vvi-Vitvi18g00929_t001	  2e-58
116-  9:	Ath-AT1G75110.1	Vvi-Vitvi18g00931_t001	      0
116- 10:	Ath-AT1G75130.1	Vvi-Vitvi18g02738_t001	      0
116- 11:	Ath-AT1G75140.1	Vvi-Vitvi18g00941_t001	      0
116- 12:	Ath-AT1G75150.3	Vvi-Vitvi18g00942_t001	  1e-88
116- 13:	Ath-AT1G75160.1	Vvi-Vitvi18g00947_t001	      0
116- 14:	Ath-AT1G75170.1	Vvi-Vitvi18g00957_t003	 2e-152
116- 15:	Ath-AT1G75180.1	Vvi-Vitvi18g00958_t001	 4e-142
116- 16:	Ath-AT1G75200.1	Vvi-Vitvi18g00959_t001	      0
116- 17:	Ath-AT1G75210.1	Vvi-Vitvi18g00964_t001	      0
116- 18:	Ath-AT1G75220.1	Vvi-Vitvi18g00970_t002	      0
116- 19:	Ath-AT1G75230.2	Vvi-Vitvi18g00971_t001	 8e-143
116- 20:	Ath-AT1G75240.1	Vvi-Vitvi18g00972_t001	  4e-67
116- 21:	Ath-AT1G75250.1	Vvi-Vitvi18g00973_t001	  2e-33
116- 22:	Ath-AT1G75260.1	Vvi-Vitvi18g02753_t001	  8e-40
116- 23:	Ath-AT1G75280.1	Vvi-Vitvi18g00979_t001	 1e-178
116- 24:	Ath-AT1G75310.2	Vvi-Vitvi18g00983_t001	  1e-98
116- 25:	Ath-AT1G75330.1	Vvi-Vitvi18g00986_t001	      0
116- 26:	Ath-AT1G75350.1	Vvi-Vitvi18g02759_t001	  4e-56
116- 27:	Ath-AT1G75370.2	Vvi-Vitvi18g00997_t001	      0
116- 28:	Ath-AT1G75380.2	Vvi-Vitvi18g00998_t001	 4e-171
116- 29:	Ath-AT1G75390.1	Vvi-Vitvi18g01005_t001	  3e-52
116- 30:	Ath-AT1G75400.1	Vvi-Vitvi18g02767_t001	 4e-127
116- 31:	Ath-AT1G75420.1	Vvi-Vitvi18g01013_t002	 3e-176
116- 32:	Ath-AT1G75440.1	Vvi-Vitvi18g04240_t001	  8e-96
116- 33:	Ath-AT1G75450.1	Vvi-Vitvi18g01019_t001	      0
116- 34:	Ath-AT1G75460.1	Vvi-Vitvi18g01023_t001	 2e-128
116- 35:	Ath-AT1G75490.1	Vvi-Vitvi18g01029_t001	  2e-56
116- 36:	Ath-AT1G75500.2	Vvi-Vitvi18g01034_t001	      0
116- 37:	Ath-AT1G75510.1	Vvi-Vitvi18g01035_t002	 7e-126
116- 38:	Ath-AT1G75520.1	Vvi-Vitvi18g01041_t001	  1e-85
116- 39:	Ath-AT1G75530.1	Vvi-Vitvi18g01045_t001	  3e-53
116- 40:	Ath-AT1G75540.1	Vvi-Vitvi18g01048_t001	 2e-101
116- 41:	Ath-AT1G75560.1	Vvi-Vitvi18g01050_t001	 4e-103
116- 42:	Ath-AT1G75620.1	Vvi-Vitvi18g01063_t001	      0
116- 43:	Ath-AT1G75670.2	Vvi-Vitvi18g01090_t001	  3e-88
116- 44:	Ath-AT1G75680.1	Vvi-Vitvi18g01098_t001	      0
116- 45:	Ath-AT1G75690.1	Vvi-Vitvi18g01104_t001	  8e-82
116- 46:	Ath-AT1G75700.3	Vvi-Vitvi18g01105_t002	  2e-84
116- 47:	Ath-AT1G75710.1	Vvi-Vitvi18g01109_t001	      0
116- 48:	Ath-AT1G75720.1	Vvi-Vitvi18g02792_t001	  2e-36
116- 49:	Ath-AT1G75730.1	Vvi-Vitvi18g01115_t001	  3e-17
116- 50:	Ath-AT1G75750.1	Vvi-Vitvi18g02797_t001	  5e-30
116- 51:	Ath-AT1G75760.1	Vvi-Vitvi18g01116_t001	 9e-174
116- 52:	Ath-AT1G75780.1	Vvi-Vitvi18g01120_t001	      0
116- 53:	Ath-AT1G75800.1	Vvi-Vitvi18g01131_t001	 5e-132
116- 54:	Ath-AT1G75810.1	Vvi-Vitvi18g01135_t001	  6e-40
116- 55:	Ath-AT1G75820.1	Vvi-Vitvi18g01144_t001	      0
116- 56:	Ath-AT1G75840.1	Vvi-Vitvi18g01149_t001	 9e-129
116- 57:	Ath-AT1G75850.1	Vvi-Vitvi18g01150_t001	      0
116- 58:	Ath-AT1G75880.1	Vvi-Vitvi18g04272_t001	 4e-136
116- 59:	Ath-AT1G75950.1	Vvi-Vitvi18g01161_t001	  2e-85
116- 60:	Ath-AT1G75980.1	Vvi-Vitvi18g01169_t001	  8e-95
## Alignment 117: score=1650.0 e_value=4.6e-124 N=36 Ath-1&Vvi-18 plus
117-  0:	Ath-AT1G19270.1	Vvi-Vitvi18g00903_t001	      0
117-  1:	Ath-AT1G19290.1	Vvi-Vitvi18g00908_t001	      0
117-  2:	Ath-AT1G19300.1	Vvi-Vitvi18g00909_t001	      0
117-  3:	Ath-AT1G19310.1	Vvi-Vitvi18g00912_t001	  2e-92
117-  4:	Ath-AT1G19320.1	Vvi-Vitvi18g00917_t001	  1e-96
117-  5:	Ath-AT1G19330.3	Vvi-Vitvi18g00919_t001	 2e-114
117-  6:	Ath-AT1G19340.1	Vvi-Vitvi18g00920_t001	 2e-171
117-  7:	Ath-AT1G19350.3	Vvi-Vitvi18g00924_t001	 2e-106
117-  8:	Ath-AT1G19360.2	Vvi-Vitvi18g00931_t001	      0
117-  9:	Ath-AT1G19370.1	Vvi-Vitvi18g00941_t001	      0
117- 10:	Ath-AT1G19380.1	Vvi-Vitvi18g00948_t001	  7e-36
117- 11:	Ath-AT1G19400.2	Vvi-Vitvi18g00958_t001	 4e-141
117- 12:	Ath-AT1G19430.1	Vvi-Vitvi18g00960_t001	      0
117- 13:	Ath-AT1G19440.1	Vvi-Vitvi18g00969_t001	      0
117- 14:	Ath-AT1G19450.1	Vvi-Vitvi18g00970_t002	      0
117- 15:	Ath-AT1G19480.1	Vvi-Vitvi18g00971_t001	 4e-144
117- 16:	Ath-AT1G19510.1	Vvi-Vitvi18g00973_t001	  2e-33
117- 17:	Ath-AT1G19520.1	Vvi-Vitvi18g00975_t001	      0
117- 18:	Ath-AT1G19530.1	Vvi-Vitvi18g02754_t002	  2e-15
117- 19:	Ath-AT1G19540.1	Vvi-Vitvi18g00979_t001	 2e-135
117- 20:	Ath-AT1G19580.1	Vvi-Vitvi18g00981_t001	 1e-178
117- 21:	Ath-AT1G19600.1	Vvi-Vitvi18g02757_t001	      0
117- 22:	Ath-AT1G19610.1	Vvi-Vitvi18g02760_t001	  1e-26
117- 23:	Ath-AT1G19630.1	Vvi-Vitvi18g00993_t001	      0
117- 24:	Ath-AT1G19640.1	Vvi-Vitvi18g02761_t002	 2e-133
117- 25:	Ath-AT1G19650.1	Vvi-Vitvi18g00997_t001	      0
117- 26:	Ath-AT1G19660.1	Vvi-Vitvi18g00998_t001	 1e-175
117- 27:	Ath-AT1G19680.1	Vvi-Vitvi18g02767_t001	 2e-114
117- 28:	Ath-AT1G19690.1	Vvi-Vitvi18g01008_t001	 3e-131
117- 29:	Ath-AT1G19710.1	Vvi-Vitvi18g01013_t002	 8e-175
117- 30:	Ath-AT1G19715.3	Vvi-Vitvi18g02773_t001	      0
117- 31:	Ath-AT1G19720.1	Vvi-Vitvi18g01020_t001	      0
117- 32:	Ath-AT1G19730.1	Vvi-Vitvi18g02775_t001	  2e-45
117- 33:	Ath-AT1G19740.1	Vvi-Vitvi18g01023_t001	 1e-121
117- 34:	Ath-AT1G19790.1	Vvi-Vitvi18g01041_t001	  2e-76
117- 35:	Ath-AT1G19910.1	Vvi-Vitvi18g01058_t001	 1e-111
## Alignment 118: score=1591.0 e_value=2.5e-116 N=34 Ath-1&Vvi-18 plus
118-  0:	Ath-AT1G21210.1	Vvi-Vitvi18g02512_t001	  1e-41
118-  1:	Ath-AT1G21250.1	Vvi-Vitvi18g02513_t001	  6e-86
118-  2:	Ath-AT1G21510.1	Vvi-Vitvi18g02517_t001	  2e-21
118-  3:	Ath-AT1G21550.1	Vvi-Vitvi18g00214_t001	  2e-41
118-  4:	Ath-AT1G21560.2	Vvi-Vitvi18g02525_t001	  6e-16
118-  5:	Ath-AT1G21580.1	Vvi-Vitvi18g00217_t003	      0
118-  6:	Ath-AT1G21590.1	Vvi-Vitvi18g04039_t001	      0
118-  7:	Ath-AT1G21600.2	Vvi-Vitvi18g00222_t001	 2e-162
118-  8:	Ath-AT1G21610.3	Vvi-Vitvi18g00223_t004	 2e-171
118-  9:	Ath-AT1G21640.2	Vvi-Vitvi18g00226_t001	      0
118- 10:	Ath-AT1G21650.3	Vvi-Vitvi18g00230_t001.1.6037826c	      0
118- 11:	Ath-AT1G21651.1	Vvi-Vitvi18g00231_t001	      0
118- 12:	Ath-AT1G21660.1	Vvi-Vitvi18g00234_t001	  9e-94
118- 13:	Ath-AT1G21670.1	Vvi-Vitvi18g00238_t001	      0
118- 14:	Ath-AT1G21690.3	Vvi-Vitvi18g00240_t001	      0
118- 15:	Ath-AT1G21700.1	Vvi-Vitvi18g00243_t001	      0
118- 16:	Ath-AT1G21710.1	Vvi-Vitvi18g00244_t001	 4e-163
118- 17:	Ath-AT1G21720.1	Vvi-Vitvi18g00247_t001	 2e-144
118- 18:	Ath-AT1G21722.1	Vvi-Vitvi18g00248_t001	  2e-50
118- 19:	Ath-AT1G21730.1	Vvi-Vitvi18g00253_t001	      0
118- 20:	Ath-AT1G21740.1	Vvi-Vitvi18g00257_t001	      0
118- 21:	Ath-AT1G21750.1	Vvi-Vitvi18g00258_t001	      0
118- 22:	Ath-AT1G21760.2	Vvi-Vitvi18g00264_t001	      0
118- 23:	Ath-AT1G21770.1	Vvi-Vitvi18g00265_t001	  9e-48
118- 24:	Ath-AT1G21780.2	Vvi-Vitvi18g00267_t002	      0
118- 25:	Ath-AT1G21790.1	Vvi-Vitvi18g00270_t001	 2e-142
118- 26:	Ath-AT1G21810.1	Vvi-Vitvi18g00271_t001	 6e-100
118- 27:	Ath-AT1G21830.1	Vvi-Vitvi18g00274_t001	  6e-47
118- 28:	Ath-AT1G21870.1	Vvi-Vitvi18g00280_t001	      0
118- 29:	Ath-AT1G21880.2	Vvi-Vitvi18g00283_t001	      0
118- 30:	Ath-AT1G21890.1	Vvi-Vitvi18g00289_t001	 8e-168
118- 31:	Ath-AT1G21900.1	Vvi-Vitvi18g04043_t001	  3e-39
118- 32:	Ath-AT1G21910.1	Vvi-Vitvi18g00295_t001	  2e-52
118- 33:	Ath-AT1G21920.1	Vvi-Vitvi18g00298_t001	 9e-167
## Alignment 119: score=1405.0 e_value=3e-99 N=31 Ath-1&Vvi-18 plus
119-  0:	Ath-AT1G21980.1	Vvi-Vitvi18g00322_t001	      0
119-  1:	Ath-AT1G22015.1	Vvi-Vitvi18g00335_t001	      0
119-  2:	Ath-AT1G22020.2	Vvi-Vitvi18g00341_t001	      0
119-  3:	Ath-AT1G22030.1	Vvi-Vitvi18g00342_t001	 5e-126
119-  4:	Ath-AT1G22070.1	Vvi-Vitvi18g00346_t001	 2e-161
119-  5:	Ath-AT1G22110.3	Vvi-Vitvi18g02557_t001	  6e-23
119-  6:	Ath-AT1G22130.1	Vvi-Vitvi18g00361_t001	  5e-55
119-  7:	Ath-AT1G22140.3	Vvi-Vitvi18g02565_t002	  4e-27
119-  8:	Ath-AT1G22150.1	Vvi-Vitvi18g00363_t001	      0
119-  9:	Ath-AT1G22160.1	Vvi-Vitvi18g02569_t001	  2e-42
119- 10:	Ath-AT1G22170.1	Vvi-Vitvi18g02571_t001	 6e-177
119- 11:	Ath-AT1G22180.2	Vvi-Vitvi18g00372_t001	 8e-136
119- 12:	Ath-AT1G22190.1	Vvi-Vitvi18g00381_t001	  2e-65
119- 13:	Ath-AT1G22200.1	Vvi-Vitvi18g00382_t001	      0
119- 14:	Ath-AT1G22220.1	Vvi-Vitvi18g00386_t001	  2e-96
119- 15:	Ath-AT1G22230.1	Vvi-Vitvi18g00388_t001	  2e-69
119- 16:	Ath-AT1G22240.1	Vvi-Vitvi18g02573_t001	 2e-148
119- 17:	Ath-AT1G22250.1	Vvi-Vitvi18g00398_t001	  4e-21
119- 18:	Ath-AT1G22260.1	Vvi-Vitvi18g00401_t001	      0
119- 19:	Ath-AT1G22280.3	Vvi-Vitvi18g00408_t001	 1e-161
119- 20:	Ath-AT1G22300.1	Vvi-Vitvi18g00409_t001	 1e-149
119- 21:	Ath-AT1G22310.2	Vvi-Vitvi18g00411_t001	  1e-43
119- 22:	Ath-AT1G22330.1	Vvi-Vitvi18g00416_t001	  2e-69
119- 23:	Ath-AT1G22340.1	Vvi-Vitvi18g04082_t001	  2e-31
119- 24:	Ath-AT1G22370.2	Vvi-Vitvi18g00420_t001	  3e-17
119- 25:	Ath-AT1G22410.1	Vvi-Vitvi18g00436_t001	      0
119- 26:	Ath-AT1G22430.1	Vvi-Vitvi18g00444_t001	      0
119- 27:	Ath-AT1G22460.1	Vvi-Vitvi18g00446_t001	      0
119- 28:	Ath-AT1G22480.1	Vvi-Vitvi18g04095_t001	  9e-34
119- 29:	Ath-AT1G22490.2	Vvi-Vitvi18g00463_t001	  1e-72
119- 30:	Ath-AT1G22500.1	Vvi-Vitvi18g00464_t001	  6e-80
## Alignment 120: score=901.0 e_value=4.5e-54 N=19 Ath-1&Vvi-18 plus
120-  0:	Ath-AT1G44100.1	Vvi-Vitvi18g00237_t001	      0
120-  1:	Ath-AT1G44110.1	Vvi-Vitvi18g00239_t001	      0
120-  2:	Ath-AT1G44120.2	Vvi-Vitvi18g00251_t001	      0
120-  3:	Ath-AT1G44130.1	Vvi-Vitvi18g00254_t001	 1e-163
120-  4:	Ath-AT1G44170.2	Vvi-Vitvi18g00255_t001	      0
120-  5:	Ath-AT1G44318.1	Vvi-Vitvi18g00261_t001	      0
120-  6:	Ath-AT1G44350.1	Vvi-Vitvi18g00262_t001	      0
120-  7:	Ath-AT1G44414.1	Vvi-Vitvi18g00268_t001	  4e-45
120-  8:	Ath-AT1G44446.1	Vvi-Vitvi18g00269_t001	      0
120-  9:	Ath-AT1G44575.1	Vvi-Vitvi18g00272_t001	 1e-116
120- 10:	Ath-AT1G44608.1	Vvi-Vitvi18g00274_t001	  2e-25
120- 11:	Ath-AT1G44760.2	Vvi-Vitvi18g00281_t001	  3e-91
120- 12:	Ath-AT1G44770.1	Vvi-Vitvi18g00286_t001	 4e-105
120- 13:	Ath-AT1G44780.1	Vvi-Vitvi18g00287_t001	 4e-100
120- 14:	Ath-AT1G44790.1	Vvi-Vitvi18g00288_t002	  2e-75
120- 15:	Ath-AT1G44800.1	Vvi-Vitvi18g00289_t001	 6e-159
120- 16:	Ath-AT1G44820.1	Vvi-Vitvi18g00294_t001	      0
120- 17:	Ath-AT1G44830.1	Vvi-Vitvi18g00295_t001	  7e-37
120- 18:	Ath-AT1G44835.2	Vvi-Vitvi18g00296_t001	 5e-133
## Alignment 121: score=814.0 e_value=5.8e-54 N=19 Ath-1&Vvi-18 plus
121-  0:	Ath-AT1G09700.1	Vvi-Vitvi18g00531_t001	  3e-92
121-  1:	Ath-AT1G09880.3	Vvi-Vitvi18g00549_t001	      0
121-  2:	Ath-AT1G09900.1	Vvi-Vitvi18g00556_t001	      0
121-  3:	Ath-AT1G09930.1	Vvi-Vitvi18g00557_t001	      0
121-  4:	Ath-AT1G09932.1	Vvi-Vitvi18g00566_t001	  4e-65
121-  5:	Ath-AT1G09940.1	Vvi-Vitvi18g00573_t001	      0
121-  6:	Ath-AT1G09960.1	Vvi-Vitvi18g04132_t001	      0
121-  7:	Ath-AT1G09970.2	Vvi-Vitvi18g00587_t001	      0
121-  8:	Ath-AT1G10010.2	Vvi-Vitvi18g00593_t001	      0
121-  9:	Ath-AT1G10020.1	Vvi-Vitvi18g00598_t001	      0
121- 10:	Ath-AT1G10030.1	Vvi-Vitvi18g00599_t001	  4e-74
121- 11:	Ath-AT1G10040.1	Vvi-Vitvi18g00600_t001	 1e-164
121- 12:	Ath-AT1G10050.3	Vvi-Vitvi18g00601_t001	      0
121- 13:	Ath-AT1G10060.5	Vvi-Vitvi18g02625_t001	 3e-169
121- 14:	Ath-AT1G10090.1	Vvi-Vitvi18g00606_t001	      0
121- 15:	Ath-AT1G10120.1	Vvi-Vitvi18g00617_t001	  4e-76
121- 16:	Ath-AT1G10140.1	Vvi-Vitvi18g02636_t001	  5e-26
121- 17:	Ath-AT1G10200.1	Vvi-Vitvi18g00654_t001	 4e-118
121- 18:	Ath-AT1G10220.2	Vvi-Vitvi18g00656_t001	  1e-28
## Alignment 122: score=716.0 e_value=4.6e-41 N=16 Ath-1&Vvi-18 plus
122-  0:	Ath-AT1G19840.1	Vvi-Vitvi18g01091_t001	  2e-57
122-  1:	Ath-AT1G19920.1	Vvi-Vitvi18g01095_t001	      0
122-  2:	Ath-AT1G19940.1	Vvi-Vitvi18g01098_t001	      0
122-  3:	Ath-AT1G19950.1	Vvi-Vitvi18g01105_t002	  2e-96
122-  4:	Ath-AT1G19970.1	Vvi-Vitvi18g01116_t001	 2e-166
122-  5:	Ath-AT1G19980.1	Vvi-Vitvi18g04267_t001	  1e-79
122-  6:	Ath-AT1G19990.1	Vvi-Vitvi18g02799_t001	  4e-35
122-  7:	Ath-AT1G20010.1	Vvi-Vitvi18g01120_t001	      0
122-  8:	Ath-AT1G20020.1	Vvi-Vitvi18g01130_t001	      0
122-  9:	Ath-AT1G20030.2	Vvi-Vitvi18g01131_t001	 3e-131
122- 10:	Ath-AT1G20060.1	Vvi-Vitvi18g01142_t001	 4e-157
122- 11:	Ath-AT1G20065.2	Vvi-Vitvi18g02813_t001	  1e-15
122- 12:	Ath-AT1G20110.1	Vvi-Vitvi18g01157_t001	      0
122- 13:	Ath-AT1G20140.1	Vvi-Vitvi18g01161_t001	  1e-79
122- 14:	Ath-AT1G20150.1	Vvi-Vitvi18g01162_t001	      0
122- 15:	Ath-AT1G20180.1	Vvi-Vitvi18g01168_t001	  1e-89
## Alignment 123: score=578.0 e_value=3.5e-31 N=13 Ath-1&Vvi-18 plus
123-  0:	Ath-AT1G34580.1	Vvi-Vitvi18g00397_t001	      0
123-  1:	Ath-AT1G34630.1	Vvi-Vitvi18g00403_t001	      0
123-  2:	Ath-AT1G34640.1	Vvi-Vitvi18g00405_t001	  2e-35
123-  3:	Ath-AT1G34670.1	Vvi-Vitvi18g00406_t001	 1e-113
123-  4:	Ath-AT1G34750.3	Vvi-Vitvi18g00408_t001	 3e-167
123-  5:	Ath-AT1G34760.1	Vvi-Vitvi18g00409_t001	 2e-155
123-  6:	Ath-AT1G34780.1	Vvi-Vitvi18g00410_t001	 3e-114
123-  7:	Ath-AT1G34790.1	Vvi-Vitvi18g00417_t001	 4e-108
123-  8:	Ath-AT1G35140.1	Vvi-Vitvi18g00431_t001	 6e-108
123-  9:	Ath-AT1G35160.2	Vvi-Vitvi18g00442_t001	 8e-164
123- 10:	Ath-AT1G35210.1	Vvi-Vitvi18g02585_t001	  4e-11
123- 11:	Ath-AT1G35220.2	Vvi-Vitvi18g00452_t001	      0
123- 12:	Ath-AT1G35330.1	Vvi-Vitvi18g00464_t001	  3e-60
## Alignment 124: score=512.0 e_value=1.1e-24 N=11 Ath-1&Vvi-18 plus
124-  0:	Ath-AT1G43160.1	Vvi-Vitvi18g01617_t001	  1e-29
124-  1:	Ath-AT1G43190.1	Vvi-Vitvi18g01621_t001	      0
124-  2:	Ath-AT1G43245.2	Vvi-Vitvi18g01629_t001	  5e-99
124-  3:	Ath-AT1G43560.1	Vvi-Vitvi18g02974_t001	  1e-64
124-  4:	Ath-AT1G43580.1	Vvi-Vitvi18g02975_t001	      0
124-  5:	Ath-AT1G43620.4	Vvi-Vitvi18g01632_t003	      0
124-  6:	Ath-AT1G43630.1	Vvi-Vitvi18g01639_t001	 4e-169
124-  7:	Ath-AT1G43640.1	Vvi-Vitvi18g01647_t004	      0
124-  8:	Ath-AT1G43650.1	Vvi-Vitvi18g01648_t001	 1e-133
124-  9:	Ath-AT1G43670.1	Vvi-Vitvi18g01657_t001	      0
124- 10:	Ath-AT1G43690.1	Vvi-Vitvi18g01659_t001	      0
## Alignment 125: score=417.0 e_value=4.2e-19 N=9 Ath-1&Vvi-18 plus
125-  0:	Ath-AT1G45180.1	Vvi-Vitvi18g00762_t001	 2e-128
125-  1:	Ath-AT1G45201.3	Vvi-Vitvi18g00780_t001	 5e-158
125-  2:	Ath-AT1G45207.2	Vvi-Vitvi18g00781_t002	 3e-156
125-  3:	Ath-AT1G45231.2	Vvi-Vitvi18g00782_t001	 2e-111
125-  4:	Ath-AT1G45233.2	Vvi-Vitvi18g00783_t001	      0
125-  5:	Ath-AT1G45249.6	Vvi-Vitvi18g00784_t001	 7e-125
125-  6:	Ath-AT1G45230.1	Vvi-Vitvi18g00785_t001	  2e-78
125-  7:	Ath-AT1G45474.2	Vvi-Vitvi18g02680_t001	 1e-132
125-  8:	Ath-AT1G45545.2	Vvi-Vitvi18g00797_t001	 1e-170
## Alignment 126: score=376.0 e_value=2.5e-14 N=8 Ath-1&Vvi-18 plus
126-  0:	Ath-AT1G77090.1	Vvi-Vitvi18g01218_t001	 7e-130
126-  1:	Ath-AT1G77100.1	Vvi-Vitvi18g01221_t001	 2e-129
126-  2:	Ath-AT1G77120.1	Vvi-Vitvi18g01223_t001	      0
126-  3:	Ath-AT1G77122.1	Vvi-Vitvi18g01239_t001	  5e-91
126-  4:	Ath-AT1G77130.1	Vvi-Vitvi18g01242_t002	      0
126-  5:	Ath-AT1G77140.1	Vvi-Vitvi18g01243_t001	      0
126-  6:	Ath-AT1G77145.1	Vvi-Vitvi18g01244_t001	  1e-42
126-  7:	Ath-AT1G77220.1	Vvi-Vitvi18g01247_t001	      0
## Alignment 127: score=351.0 e_value=4.8e-16 N=8 Ath-1&Vvi-18 plus
127-  0:	Ath-AT1G76670.1	Vvi-Vitvi18g01602_t001	  9e-99
127-  1:	Ath-AT1G76710.3	Vvi-Vitvi18g02963_t001	      0
127-  2:	Ath-AT1G76730.1	Vvi-Vitvi18g01620_t001	      0
127-  3:	Ath-AT1G76740.1	Vvi-Vitvi18g02971_t002	  8e-16
127-  4:	Ath-AT1G76750.1	Vvi-Vitvi18g02972_t001	  3e-34
127-  5:	Ath-AT1G76760.1	Vvi-Vitvi18g02974_t001	  2e-69
127-  6:	Ath-AT1G76770.1	Vvi-Vitvi18g01637_t001	  1e-32
127-  7:	Ath-AT1G76880.1	Vvi-Vitvi18g01649_t001	 8e-166
## Alignment 128: score=317.0 e_value=3.2e-14 N=8 Ath-1&Vvi-18 plus
128-  0:	Ath-AT1G58280.2	Vvi-Vitvi18g00566_t001	 5e-146
128-  1:	Ath-AT1G58290.1	Vvi-Vitvi18g00573_t001	      0
128-  2:	Ath-AT1G58340.1	Vvi-Vitvi18g00583_t001	      0
128-  3:	Ath-AT1G58360.1	Vvi-Vitvi18g00593_t001	      0
128-  4:	Ath-AT1G58370.2	Vvi-Vitvi18g00601_t001	      0
128-  5:	Ath-AT1G58440.1	Vvi-Vitvi18g00612_t001	      0
128-  6:	Ath-AT1G58470.1	Vvi-Vitvi18g00622_t001	  5e-57
128-  7:	Ath-AT1G59510.1	Vvi-Vitvi18g00636_t001	 3e-136
## Alignment 129: score=313.0 e_value=2.9e-11 N=7 Ath-1&Vvi-18 plus
129-  0:	Ath-AT1G58120.1	Vvi-Vitvi18g00509_t001	 5e-120
129-  1:	Ath-AT1G58180.2	Vvi-Vitvi18g00512_t001	  7e-93
129-  2:	Ath-AT1G58200.2	Vvi-Vitvi18g02610_t001.1.6037826d	      0
129-  3:	Ath-AT1G58215.1	Vvi-Vitvi18g00525_t001	      0
129-  4:	Ath-AT1G58220.1	Vvi-Vitvi18g02612_t001	  7e-82
129-  5:	Ath-AT1G58230.2	Vvi-Vitvi18g00535_t001	      0
129-  6:	Ath-AT1G58250.2	Vvi-Vitvi18g00539_t001	      0
## Alignment 130: score=310.0 e_value=4e-11 N=7 Ath-1&Vvi-18 plus
130-  0:	Ath-AT1G21390.1	Vvi-Vitvi18g01171_t001	  6e-37
130-  1:	Ath-AT1G21400.5	Vvi-Vitvi18g01174_t001	      0
130-  2:	Ath-AT1G21410.1	Vvi-Vitvi18g01180_t001	      0
130-  3:	Ath-AT1G21430.1	Vvi-Vitvi18g01200_t001	 3e-152
130-  4:	Ath-AT1G21450.1	Vvi-Vitvi18g01210_t001	      0
130-  5:	Ath-AT1G21460.1	Vvi-Vitvi18g01215_t001	 1e-123
130-  6:	Ath-AT1G21480.1	Vvi-Vitvi18g01219_t001	      0
## Alignment 131: score=279.0 e_value=2.3e-10 N=6 Ath-1&Vvi-18 plus
131-  0:	Ath-AT1G34355.1	Vvi-Vitvi18g01661_t001	  7e-97
131-  1:	Ath-AT1G34370.1	Vvi-Vitvi18g01662_t003	      0
131-  2:	Ath-AT1G34380.2	Vvi-Vitvi18g01667_t002	 5e-146
131-  3:	Ath-AT1G34420.1	Vvi-Vitvi18g01675_t001	 2e-169
131-  4:	Ath-AT1G34430.1	Vvi-Vitvi18g01677_t001	      0
131-  5:	Ath-AT1G34550.1	Vvi-Vitvi18g01679_t001	      0
## Alignment 132: score=2904.0 e_value=6.1e-227 N=61 Ath-1&Vvi-18 minus
132-  0:	Ath-AT1G75990.1	Vvi-Vitvi18g00188_t002	      0
132-  1:	Ath-AT1G76010.1	Vvi-Vitvi18g00184_t001	  1e-88
132-  2:	Ath-AT1G76020.1	Vvi-Vitvi18g00183_t001	  3e-70
132-  3:	Ath-AT1G76030.1	Vvi-Vitvi18g00176_t001	      0
132-  4:	Ath-AT1G76040.2	Vvi-Vitvi18g00174_t001	  4e-22
132-  5:	Ath-AT1G76050.2	Vvi-Vitvi18g00173_t001	      0
132-  6:	Ath-AT1G76060.1	Vvi-Vitvi18g00170_t001	  3e-70
132-  7:	Ath-AT1G76065.1	Vvi-Vitvi18g00168_t001	  7e-42
132-  8:	Ath-AT1G76070.1	Vvi-Vitvi18g00164_t001	  1e-33
132-  9:	Ath-AT1G76080.1	Vvi-Vitvi18g02503_t001	 1e-143
132- 10:	Ath-AT1G76090.1	Vvi-Vitvi18g00163_t001	      0
132- 11:	Ath-AT1G76100.2	Vvi-Vitvi18g00158_t001	  7e-75
132- 12:	Ath-AT1G76110.1	Vvi-Vitvi18g00150_t001	  2e-99
132- 13:	Ath-AT1G76120.1	Vvi-Vitvi18g00146_t001	  4e-96
132- 14:	Ath-AT1G76130.2	Vvi-Vitvi18g00144_t001	      0
132- 15:	Ath-AT1G76140.1	Vvi-Vitvi18g00142_t001	      0
132- 16:	Ath-AT1G76150.1	Vvi-Vitvi18g00139_t001	 1e-154
132- 17:	Ath-AT1G76160.1	Vvi-Vitvi18g00137_t001	      0
132- 18:	Ath-AT1G76170.7	Vvi-Vitvi18g00134_t001	      0
132- 19:	Ath-AT1G76180.1	Vvi-Vitvi18g00130_t001	  8e-20
132- 20:	Ath-AT1G76185.1	Vvi-Vitvi18g02499_t001	  4e-44
132- 21:	Ath-AT1G76200.1	Vvi-Vitvi18g02497_t001	  2e-26
132- 22:	Ath-AT1G76210.1	Vvi-Vitvi18g00122_t001	  4e-49
132- 23:	Ath-AT1G76240.1	Vvi-Vitvi18g00118_t001	  2e-93
132- 24:	Ath-AT1G76250.1	Vvi-Vitvi18g00117_t001	      0
132- 25:	Ath-AT1G76260.1	Vvi-Vitvi18g00116_t002	      0
132- 26:	Ath-AT1G76270.1	Vvi-Vitvi18g00114_t001	      0
132- 27:	Ath-AT1G76280.5	Vvi-Vitvi18g00106_t001	  1e-21
132- 28:	Ath-AT1G76290.1	Vvi-Vitvi18g00105_t001	      0
132- 29:	Ath-AT1G76300.1	Vvi-Vitvi18g00098_t001	  3e-66
132- 30:	Ath-AT1G76350.1	Vvi-Vitvi18g02488_t001	      0
132- 31:	Ath-AT1G76360.1	Vvi-Vitvi18g00091_t002	 1e-174
132- 32:	Ath-AT1G76370.1	Vvi-Vitvi18g00090_t001	 3e-170
132- 33:	Ath-AT1G76380.2	Vvi-Vitvi18g00088_t001	 1e-117
132- 34:	Ath-AT1G76390.2	Vvi-Vitvi18g00076_t001	      0
132- 35:	Ath-AT1G76400.1	Vvi-Vitvi18g00060_t001	      0
132- 36:	Ath-AT1G76405.2	Vvi-Vitvi18g00059_t001	  3e-83
132- 37:	Ath-AT1G76410.1	Vvi-Vitvi18g00058_t001	  6e-66
132- 38:	Ath-AT1G76420.1	Vvi-Vitvi18g00052_t001	 5e-110
132- 39:	Ath-AT1G76430.1	Vvi-Vitvi18g00050_t001	      0
132- 40:	Ath-AT1G76440.3	Vvi-Vitvi18g00049_t001	  2e-35
132- 41:	Ath-AT1G76450.1	Vvi-Vitvi18g00046_t001	  1e-98
132- 42:	Ath-AT1G76460.1	Vvi-Vitvi18g00044_t001	 1e-135
132- 43:	Ath-AT1G76470.1	Vvi-Vitvi18g02476_t001	 2e-117
132- 44:	Ath-AT1G76490.1	Vvi-Vitvi18g00043_t001	      0
132- 45:	Ath-AT1G76500.1	Vvi-Vitvi18g00042_t001	  8e-75
132- 46:	Ath-AT1G76510.3	Vvi-Vitvi18g00041_t001	 1e-132
132- 47:	Ath-AT1G76540.1	Vvi-Vitvi18g00040_t001	      0
132- 48:	Ath-AT1G76550.1	Vvi-Vitvi18g00037_t001	      0
132- 49:	Ath-AT1G76560.1	Vvi-Vitvi18g02474_t001	  2e-37
132- 50:	Ath-AT1G76570.1	Vvi-Vitvi18g00031_t001	      0
132- 51:	Ath-AT1G76580.1	Vvi-Vitvi18g00027_t001	      0
132- 52:	Ath-AT1G76590.1	Vvi-Vitvi18g02472_t001	 3e-108
132- 53:	Ath-AT1G76600.1	Vvi-Vitvi18g00020_t001	  5e-54
132- 54:	Ath-AT1G76610.1	Vvi-Vitvi18g02471_t001	  5e-82
132- 55:	Ath-AT1G76620.1	Vvi-Vitvi18g00018_t001	 4e-136
132- 56:	Ath-AT1G76630.2	Vvi-Vitvi18g00015_t001	      0
132- 57:	Ath-AT1G76640.1	Vvi-Vitvi18g02468_t001	  2e-48
132- 58:	Ath-AT1G76660.1	Vvi-Vitvi18g00009_t002	 3e-167
132- 59:	Ath-AT1G76670.1	Vvi-Vitvi18g00004_t001	      0
132- 60:	Ath-AT1G76700.1	Vvi-Vitvi18g00002_t003	      0
## Alignment 133: score=2739.0 e_value=2.6e-217 N=58 Ath-1&Vvi-18 minus
133-  0:	Ath-AT1G20190.1	Vvi-Vitvi18g00189_t001	 3e-143
133-  1:	Ath-AT1G20200.1	Vvi-Vitvi18g00188_t002	      0
133-  2:	Ath-AT1G20220.1	Vvi-Vitvi18g00184_t001	  2e-77
133-  3:	Ath-AT1G20225.1	Vvi-Vitvi18g00183_t001	  2e-71
133-  4:	Ath-AT1G20230.1	Vvi-Vitvi18g00182_t001	      0
133-  5:	Ath-AT1G20260.1	Vvi-Vitvi18g00176_t001	      0
133-  6:	Ath-AT1G20270.1	Vvi-Vitvi18g00172_t001.3.6037826c	 3e-176
133-  7:	Ath-AT1G20300.1	Vvi-Vitvi18g00169_t001	      0
133-  8:	Ath-AT1G20310.1	Vvi-Vitvi18g00164_t001	  3e-20
133-  9:	Ath-AT1G20330.1	Vvi-Vitvi18g00163_t001	      0
133- 10:	Ath-AT1G20340.1	Vvi-Vitvi18g00158_t001	  1e-72
133- 11:	Ath-AT1G20370.1	Vvi-Vitvi18g00146_t001	      0
133- 12:	Ath-AT1G20380.1	Vvi-Vitvi18g00142_t001	      0
133- 13:	Ath-AT1G20410.1	Vvi-Vitvi18g00140_t001	      0
133- 14:	Ath-AT1G20430.1	Vvi-Vitvi18g02500_t001	  1e-35
133- 15:	Ath-AT1G20440.1	Vvi-Vitvi18g00130_t001	  7e-20
133- 16:	Ath-AT1G20460.1	Vvi-Vitvi18g02499_t001	  5e-53
133- 17:	Ath-AT1G20480.1	Vvi-Vitvi18g00124_t003	      0
133- 18:	Ath-AT1G20520.1	Vvi-Vitvi18g00122_t001	  8e-41
133- 19:	Ath-AT1G20530.1	Vvi-Vitvi18g00119_t001	  2e-91
133- 20:	Ath-AT1G20540.1	Vvi-Vitvi18g00116_t002	      0
133- 21:	Ath-AT1G20550.1	Vvi-Vitvi18g00114_t001	      0
133- 22:	Ath-AT1G20575.1	Vvi-Vitvi18g00110_t001	 2e-161
133- 23:	Ath-AT1G20580.1	Vvi-Vitvi18g00098_t001	  4e-72
133- 24:	Ath-AT1G20620.6	Vvi-Vitvi18g00095_t001	      0
133- 25:	Ath-AT1G20640.3	Vvi-Vitvi18g02488_t001	      0
133- 26:	Ath-AT1G20650.1	Vvi-Vitvi18g00090_t001	      0
133- 27:	Ath-AT1G20670.1	Vvi-Vitvi18g00088_t001	 2e-153
133- 28:	Ath-AT1G20680.1	Vvi-Vitvi18g00087_t001	  5e-25
133- 29:	Ath-AT1G20693.1	Vvi-Vitvi18g02486_t001	  1e-49
133- 30:	Ath-AT1G20700.1	Vvi-Vitvi18g00084_t001	  1e-54
133- 31:	Ath-AT1G20720.2	Vvi-Vitvi18g00082_t001	      0
133- 32:	Ath-AT1G20760.1	Vvi-Vitvi18g00079_t001	      0
133- 33:	Ath-AT1G20770.1	Vvi-Vitvi18g00078_t001	  1e-63
133- 34:	Ath-AT1G20780.1	Vvi-Vitvi18g00076_t001	      0
133- 35:	Ath-AT1G20810.1	Vvi-Vitvi18g02483_t001	  3e-98
133- 36:	Ath-AT1G20816.1	Vvi-Vitvi18g00059_t001	  6e-79
133- 37:	Ath-AT1G20823.1	Vvi-Vitvi18g00058_t001	  5e-66
133- 38:	Ath-AT1G20830.1	Vvi-Vitvi18g00057_t001	 3e-125
133- 39:	Ath-AT1G20840.1	Vvi-Vitvi18g00056_t002	      0
133- 40:	Ath-AT1G20850.1	Vvi-Vitvi18g00051_t001	      0
133- 41:	Ath-AT1G20860.2	Vvi-Vitvi18g00050_t001	      0
133- 42:	Ath-AT1G20870.1	Vvi-Vitvi18g00049_t001	  6e-52
133- 43:	Ath-AT1G20880.1	Vvi-Vitvi18g00044_t001	 2e-115
133- 44:	Ath-AT1G20900.1	Vvi-Vitvi18g00042_t001	  2e-69
133- 45:	Ath-AT1G20910.1	Vvi-Vitvi18g00041_t001	 5e-130
133- 46:	Ath-AT1G20930.1	Vvi-Vitvi18g00040_t001	      0
133- 47:	Ath-AT1G20950.1	Vvi-Vitvi18g00037_t001	      0
133- 48:	Ath-AT1G20970.1	Vvi-Vitvi18g00030_t001	 1e-144
133- 49:	Ath-AT1G20980.1	Vvi-Vitvi18g00027_t001	      0
133- 50:	Ath-AT1G20990.1	Vvi-Vitvi18g00023_t001	  5e-85
133- 51:	Ath-AT1G21000.1	Vvi-Vitvi18g02472_t001	 2e-116
133- 52:	Ath-AT1G21010.1	Vvi-Vitvi18g00020_t001	  7e-55
133- 53:	Ath-AT1G21050.2	Vvi-Vitvi18g02471_t001	  2e-80
133- 54:	Ath-AT1G21060.1	Vvi-Vitvi18g00018_t001	 4e-116
133- 55:	Ath-AT1G21065.1	Vvi-Vitvi18g00011_t001	  1e-93
133- 56:	Ath-AT1G21070.1	Vvi-Vitvi18g00004_t001	      0
133- 57:	Ath-AT1G21080.3	Vvi-Vitvi18g00002_t003	      0
## Alignment 134: score=948.0 e_value=4.3e-63 N=21 Ath-1&Vvi-18 minus
134-  0:	Ath-AT1G35720.1	Vvi-Vitvi18g00395_t001	 6e-165
134-  1:	Ath-AT1G35730.2	Vvi-Vitvi18g02573_t001	 8e-115
134-  2:	Ath-AT1G35780.1	Vvi-Vitvi18g00394_t001	 9e-125
134-  3:	Ath-AT1G35830.1	Vvi-Vitvi18g00391_t001	  4e-18
134-  4:	Ath-AT1G35910.1	Vvi-Vitvi18g00384_t001	 1e-171
134-  5:	Ath-AT1G36050.1	Vvi-Vitvi18g00382_t001	      0
134-  6:	Ath-AT1G36070.1	Vvi-Vitvi18g00378_t001	      0
134-  7:	Ath-AT1G36160.2	Vvi-Vitvi18g00368_t003	      0
134-  8:	Ath-AT1G36240.1	Vvi-Vitvi18g00358_t002	  1e-72
134-  9:	Ath-AT1G36310.1	Vvi-Vitvi18g00352_t002	 2e-158
134- 10:	Ath-AT1G36320.1	Vvi-Vitvi18g00349_t001	      0
134- 11:	Ath-AT1G36370.1	Vvi-Vitvi18g00341_t001	      0
134- 12:	Ath-AT1G36380.1	Vvi-Vitvi18g04060_t001	  7e-21
134- 13:	Ath-AT1G36390.2	Vvi-Vitvi18g00338_t001	  8e-84
134- 14:	Ath-AT1G36730.1	Vvi-Vitvi18g00336_t001	      0
134- 15:	Ath-AT1G36980.1	Vvi-Vitvi18g02550_t001	  2e-83
134- 16:	Ath-AT1G36990.1	Vvi-Vitvi18g00330_t001	 2e-130
134- 17:	Ath-AT1G37130.1	Vvi-Vitvi18g00326_t001	      0
134- 18:	Ath-AT1G37140.1	Vvi-Vitvi18g02546_t001	  7e-24
134- 19:	Ath-AT1G37150.9	Vvi-Vitvi18g00320_t001	 6e-145
134- 20:	Ath-AT1G38065.1	Vvi-Vitvi18g00313_t002	      0
## Alignment 135: score=646.0 e_value=1e-37 N=14 Ath-1&Vvi-18 minus
135-  0:	Ath-AT1G71530.1	Vvi-Vitvi18g01607_t001	 1e-150
135-  1:	Ath-AT1G71696.2	Vvi-Vitvi18g01557_t001	      0
135-  2:	Ath-AT1G71697.1	Vvi-Vitvi18g01572_t001.1.6037826d	 2e-179
135-  3:	Ath-AT1G71710.1	Vvi-Vitvi18g01574_t005	      0
135-  4:	Ath-AT1G71720.1	Vvi-Vitvi18g01546_t001	      0
135-  5:	Ath-AT1G71730.1	Vvi-Vitvi18g01544_t001	  2e-39
135-  6:	Ath-AT1G71740.1	Vvi-Vitvi18g02931_t001	  1e-23
135-  7:	Ath-AT1G71750.2	Vvi-Vitvi18g01542_t001	  5e-86
135-  8:	Ath-AT1G71760.2	Vvi-Vitvi18g01541_t001	  5e-47
135-  9:	Ath-AT1G71770.2	Vvi-Vitvi18g04407_t001	      0
135- 10:	Ath-AT1G71780.1	Vvi-Vitvi18g02918_t001	  2e-71
135- 11:	Ath-AT1G71790.1	Vvi-Vitvi18g01527_t001	 2e-159
135- 12:	Ath-AT1G71800.1	Vvi-Vitvi18g01518_t001	 4e-134
135- 13:	Ath-AT1G71810.1	Vvi-Vitvi18g01512_t001	      0
## Alignment 136: score=487.0 e_value=2.9e-25 N=11 Ath-1&Vvi-18 minus
136-  0:	Ath-AT1G34000.1	Vvi-Vitvi18g02961_t001	  9e-63
136-  1:	Ath-AT1G34010.2	Vvi-Vitvi18g01604_t001	  4e-51
136-  2:	Ath-AT1G34020.2	Vvi-Vitvi18g01602_t001	      0
136-  3:	Ath-AT1G34030.1	Vvi-Vitvi18g04412_t001	 3e-108
136-  4:	Ath-AT1G34060.1	Vvi-Vitvi18g01570_t001	      0
136-  5:	Ath-AT1G34065.1	Vvi-Vitvi18g01571_t001	 3e-162
136-  6:	Ath-AT1G34110.1	Vvi-Vitvi18g01545_t001	      0
136-  7:	Ath-AT1G34150.1	Vvi-Vitvi18g02917_t001	 6e-177
136-  8:	Ath-AT1G34160.1	Vvi-Vitvi18g01524_t001	      0
136-  9:	Ath-AT1G34180.2	Vvi-Vitvi18g01520_t001	 3e-132
136- 10:	Ath-AT1G34200.1	Vvi-Vitvi18g01501_t001	 1e-144
## Alignment 137: score=477.0 e_value=4.8e-26 N=11 Ath-1&Vvi-18 minus
137-  0:	Ath-AT1G33330.1	Vvi-Vitvi18g02429_t002	  2e-91
137-  1:	Ath-AT1G33340.1	Vvi-Vitvi18g02428_t001	 3e-135
137-  2:	Ath-AT1G33350.1	Vvi-Vitvi18g02420_t001	      0
137-  3:	Ath-AT1G33360.1	Vvi-Vitvi18g02418_t001	      0
137-  4:	Ath-AT1G33420.1	Vvi-Vitvi18g02400_t001	      0
137-  5:	Ath-AT1G33430.2	Vvi-Vitvi18g02399_t001	      0
137-  6:	Ath-AT1G33440.1	Vvi-Vitvi18g02396_t001	      0
137-  7:	Ath-AT1G33470.1	Vvi-Vitvi18g02391_t001	  7e-91
137-  8:	Ath-AT1G33475.1	Vvi-Vitvi18g03258_t002	  2e-75
137-  9:	Ath-AT1G33480.1	Vvi-Vitvi18g03257_t001	  8e-60
137- 10:	Ath-AT1G33490.1	Vvi-Vitvi18g02380_t001	  4e-91
## Alignment 138: score=473.0 e_value=5.3e-19 N=10 Ath-1&Vvi-18 minus
138-  0:	Ath-AT1G27690.1	Vvi-Vitvi18g00690_t001	      0
138-  1:	Ath-AT1G27700.1	Vvi-Vitvi18g00685_t001	 2e-103
138-  2:	Ath-AT1G27720.1	Vvi-Vitvi18g00680_t001	 1e-128
138-  3:	Ath-AT1G27730.1	Vvi-Vitvi18g00675_t001	  1e-65
138-  4:	Ath-AT1G27740.1	Vvi-Vitvi18g00673_t001	  3e-50
138-  5:	Ath-AT1G27750.1	Vvi-Vitvi18g00672_t001	      0
138-  6:	Ath-AT1G27752.1	Vvi-Vitvi18g00671_t001	      0
138-  7:	Ath-AT1G27760.3	Vvi-Vitvi18g00670_t001	      0
138-  8:	Ath-AT1G27770.1	Vvi-Vitvi18g00668_t003	      0
138-  9:	Ath-AT1G27840.3	Vvi-Vitvi18g00660_t001	      0
## Alignment 139: score=345.0 e_value=5.8e-16 N=8 Ath-1&Vvi-18 minus
139-  0:	Ath-AT1G43780.1	Vvi-Vitvi18g01238_t001	      0
139-  1:	Ath-AT1G43790.1	Vvi-Vitvi18g02833_t001	  5e-19
139-  2:	Ath-AT1G43800.1	Vvi-Vitvi18g01231_t001	      0
139-  3:	Ath-AT1G43850.1	Vvi-Vitvi18g01214_t001	      0
139-  4:	Ath-AT1G43860.1	Vvi-Vitvi18g01212_t001	      0
139-  5:	Ath-AT1G43890.1	Vvi-Vitvi18g01187_t001	 2e-133
139-  6:	Ath-AT1G43900.1	Vvi-Vitvi18g01183_t002	 2e-159
139-  7:	Ath-AT1G43980.1	Vvi-Vitvi18g01173_t001	      0
## Alignment 140: score=285.0 e_value=3.7e-10 N=6 Ath-1&Vvi-18 minus
140-  0:	Ath-AT1G71370.1	Vvi-Vitvi18g04675_t001	  7e-12
140-  1:	Ath-AT1G71440.1	Vvi-Vitvi18g02249_t001	      0
140-  2:	Ath-AT1G71450.1	Vvi-Vitvi18g02240_t001	  7e-58
140-  3:	Ath-AT1G71460.1	Vvi-Vitvi18g02238_t001	      0
140-  4:	Ath-AT1G71480.1	Vvi-Vitvi18g02237_t001	  1e-79
140-  5:	Ath-AT1G71490.1	Vvi-Vitvi18g02236_t001	      0
## Alignment 141: score=275.0 e_value=1.3e-08 N=6 Ath-1&Vvi-18 minus
141-  0:	Ath-AT1G19835.1	Vvi-Vitvi18g01092_t001.2.6037826c	      0
141-  1:	Ath-AT1G19850.1	Vvi-Vitvi18g01086_t001	      0
141-  2:	Ath-AT1G19860.2	Vvi-Vitvi18g01081_t001	  1e-96
141-  3:	Ath-AT1G19870.1	Vvi-Vitvi18g01080_t001	 1e-110
141-  4:	Ath-AT1G19880.1	Vvi-Vitvi18g01069_t001	      0
141-  5:	Ath-AT1G19900.1	Vvi-Vitvi18g01063_t001	      0
## Alignment 142: score=274.0 e_value=3.7e-13 N=7 Ath-1&Vvi-18 minus
142-  0:	Ath-AT1G41830.1	Vvi-Vitvi18g00137_t001	      0
142-  1:	Ath-AT1G42430.1	Vvi-Vitvi18g00115_t001	      0
142-  2:	Ath-AT1G42440.1	Vvi-Vitvi18g00099_t001	      0
142-  3:	Ath-AT1G42470.1	Vvi-Vitvi18g00093_t001	      0
142-  4:	Ath-AT1G42480.1	Vvi-Vitvi18g00073_t001	  4e-75
142-  5:	Ath-AT1G42540.2	Vvi-Vitvi18g00071_t001	      0
142-  6:	Ath-AT1G42960.1	Vvi-Vitvi18g00067_t001	  2e-62
## Alignment 143: score=569.0 e_value=1.4e-27 N=12 Ath-1&Vvi-19 plus
143-  0:	Ath-AT1G78510.1	Vvi-Vitvi19g00005_t001	      0
143-  1:	Ath-AT1G78520.1	Vvi-Vitvi19g00008_t002	  1e-43
143-  2:	Ath-AT1G78530.1	Vvi-Vitvi19g00010_t002	      0
143-  3:	Ath-AT1G78540.2	Vvi-Vitvi19g00013_t001	      0
143-  4:	Ath-AT1G78560.1	Vvi-Vitvi19g00022_t001	  1e-98
143-  5:	Ath-AT1G78570.1	Vvi-Vitvi19g00025_t002	      0
143-  6:	Ath-AT1G78580.1	Vvi-Vitvi19g00026_t001	      0
143-  7:	Ath-AT1G78590.2	Vvi-Vitvi19g00029_t001	 5e-138
143-  8:	Ath-AT1G78600.2	Vvi-Vitvi19g00031_t001	  1e-94
143-  9:	Ath-AT1G78620.2	Vvi-Vitvi19g00035_t001	 2e-138
143- 10:	Ath-AT1G78630.1	Vvi-Vitvi19g00038_t001	 3e-119
143- 11:	Ath-AT1G78710.1	Vvi-Vitvi19g00041_t001	 1e-140
## Alignment 144: score=549.0 e_value=4.4e-27 N=12 Ath-1&Vvi-19 plus
144-  0:	Ath-AT1G16270.2	Vvi-Vitvi19g01707_t001	      0
144-  1:	Ath-AT1G16300.1	Vvi-Vitvi19g01710_t001	      0
144-  2:	Ath-AT1G16310.1	Vvi-Vitvi19g01715_t001	      0
144-  3:	Ath-AT1G16320.1	Vvi-Vitvi19g01718_t001	 1e-121
144-  4:	Ath-AT1G16330.1	Vvi-Vitvi19g01719_t001	 1e-175
144-  5:	Ath-AT1G16340.4	Vvi-Vitvi19g01724_t001	      0
144-  6:	Ath-AT1G16350.1	Vvi-Vitvi19g01733_t001	      0
144-  7:	Ath-AT1G16360.2	Vvi-Vitvi19g01738_t002	      0
144-  8:	Ath-AT1G16370.1	Vvi-Vitvi19g01746_t001	 1e-147
144-  9:	Ath-AT1G16420.1	Vvi-Vitvi19g02355_t001	  1e-99
144- 10:	Ath-AT1G16430.1	Vvi-Vitvi19g01768_t001	  2e-65
144- 11:	Ath-AT1G16440.1	Vvi-Vitvi19g01770_t001	      0
## Alignment 145: score=384.0 e_value=1.6e-16 N=9 Ath-1&Vvi-19 plus
145-  0:	Ath-AT1G55690.4	Vvi-Vitvi19g00740_t001	      0
145-  1:	Ath-AT1G55720.1	Vvi-Vitvi19g00762_t002	      0
145-  2:	Ath-AT1G55740.1	Vvi-Vitvi19g00768_t001	      0
145-  3:	Ath-AT1G55750.1	Vvi-Vitvi19g00778_t001	      0
145-  4:	Ath-AT1G55760.1	Vvi-Vitvi19g00782_t001	      0
145-  5:	Ath-AT1G55775.1	Vvi-Vitvi19g04298_t001	  2e-12
145-  6:	Ath-AT1G55790.1	Vvi-Vitvi19g02101_t001	  3e-49
145-  7:	Ath-AT1G55805.1	Vvi-Vitvi19g00900_t001	  4e-37
145-  8:	Ath-AT1G55810.4	Vvi-Vitvi19g00905_t001	      0
## Alignment 146: score=377.0 e_value=1.2e-13 N=8 Ath-1&Vvi-19 plus
146-  0:	Ath-AT1G79130.1	Vvi-Vitvi19g01665_t001	  6e-41
146-  1:	Ath-AT1G79150.1	Vvi-Vitvi19g01666_t001	      0
146-  2:	Ath-AT1G79160.1	Vvi-Vitvi19g01667_t001	  3e-68
146-  3:	Ath-AT1G79180.2	Vvi-Vitvi19g01669_t001	  1e-79
146-  4:	Ath-AT1G79190.2	Vvi-Vitvi19g01676_t001	      0
146-  5:	Ath-AT1G79200.1	Vvi-Vitvi19g02336_t001	  4e-29
146-  6:	Ath-AT1G79220.1	Vvi-Vitvi19g01680_t001	 2e-127
146-  7:	Ath-AT1G79230.1	Vvi-Vitvi19g01681_t001	      0
## Alignment 147: score=355.0 e_value=1.1e-14 N=8 Ath-1&Vvi-19 plus
147-  0:	Ath-AT1G78660.3	Vvi-Vitvi19g00073_t001	 4e-167
147-  1:	Ath-AT1G78720.1	Vvi-Vitvi19g00076_t001	      0
147-  2:	Ath-AT1G78770.1	Vvi-Vitvi19g00093_t001	      0
147-  3:	Ath-AT1G78780.5	Vvi-Vitvi19g00094_t001	 2e-133
147-  4:	Ath-AT1G78800.1	Vvi-Vitvi19g00095_t002	      0
147-  5:	Ath-AT1G78810.1	Vvi-Vitvi19g00102_t001	  1e-45
147-  6:	Ath-AT1G78815.1	Vvi-Vitvi19g00108_t001	  1e-79
147-  7:	Ath-AT1G78870.2	Vvi-Vitvi19g00121_t003	 1e-111
## Alignment 148: score=303.0 e_value=1.5e-11 N=7 Ath-1&Vvi-19 plus
148-  0:	Ath-AT1G11650.2	Vvi-Vitvi19g00486_t001	 3e-156
148-  1:	Ath-AT1G11660.1	Vvi-Vitvi19g00490_t001	      0
148-  2:	Ath-AT1G11690.1	Vvi-Vitvi19g00492_t001	  3e-24
148-  3:	Ath-AT1G11840.6	Vvi-Vitvi19g02023_t001	  2e-58
148-  4:	Ath-AT1G11910.2	Vvi-Vitvi19g00529_t001	      0
148-  5:	Ath-AT1G11925.1	Vvi-Vitvi19g00534_t001	  1e-18
148-  6:	Ath-AT1G11930.1	Vvi-Vitvi19g00537_t002	 5e-133
## Alignment 149: score=287.0 e_value=1.3e-11 N=7 Ath-1&Vvi-19 plus
149-  0:	Ath-AT1G79040.1	Vvi-Vitvi19g01479_t001	  3e-69
149-  1:	Ath-AT1G79050.1	Vvi-Vitvi19g01480_t001	      0
149-  2:	Ath-AT1G79060.1	Vvi-Vitvi19g01500_t001	  3e-82
149-  3:	Ath-AT1G79080.1	Vvi-Vitvi19g01514_t001	      0
149-  4:	Ath-AT1G79090.2	Vvi-Vitvi19g01522_t001	      0
149-  5:	Ath-AT1G79100.1	Vvi-Vitvi19g01532_t001	  2e-13
149-  6:	Ath-AT1G79110.1	Vvi-Vitvi19g01550_t001	  5e-70
## Alignment 150: score=952.0 e_value=1.2e-53 N=20 Ath-1&Vvi-19 minus
150-  0:	Ath-AT1G79250.3	Vvi-Vitvi19g01770_t001	      0
150-  1:	Ath-AT1G79260.2	Vvi-Vitvi19g01769_t001	  7e-87
150-  2:	Ath-AT1G79270.1	Vvi-Vitvi19g01764_t001	 2e-152
150-  3:	Ath-AT1G79280.2	Vvi-Vitvi19g01763_t001	      0
150-  4:	Ath-AT1G79310.1	Vvi-Vitvi19g02355_t001	 1e-157
150-  5:	Ath-AT1G79350.1	Vvi-Vitvi19g01756_t001	      0
150-  6:	Ath-AT1G79380.1	Vvi-Vitvi19g01754_t001	 3e-179
150-  7:	Ath-AT1G79390.1	Vvi-Vitvi19g04641_t001	  2e-67
150-  8:	Ath-AT1G79420.1	Vvi-Vitvi19g01744_t001	      0
150-  9:	Ath-AT1G79430.2	Vvi-Vitvi19g01742_t002	 2e-123
150- 10:	Ath-AT1G79440.1	Vvi-Vitvi19g01739_t001	      0
150- 11:	Ath-AT1G79450.1	Vvi-Vitvi19g01738_t002	 2e-178
150- 12:	Ath-AT1G79460.1	Vvi-Vitvi19g01734_t002	      0
150- 13:	Ath-AT1G79470.1	Vvi-Vitvi19g01733_t001	      0
150- 14:	Ath-AT1G79480.1	Vvi-Vitvi19g01732_t001	  3e-45
150- 15:	Ath-AT1G79500.2	Vvi-Vitvi19g01724_t001	      0
150- 16:	Ath-AT1G79510.1	Vvi-Vitvi19g01718_t001	 7e-133
150- 17:	Ath-AT1G79520.2	Vvi-Vitvi19g01715_t001	      0
150- 18:	Ath-AT1G79530.1	Vvi-Vitvi19g01710_t001	      0
150- 19:	Ath-AT1G79570.1	Vvi-Vitvi19g01707_t001	      0
## Alignment 151: score=913.0 e_value=3.2e-55 N=20 Ath-1&Vvi-19 minus
151-  0:	Ath-AT1G52870.2	Vvi-Vitvi19g00272_t001	 2e-170
151-  1:	Ath-AT1G52880.1	Vvi-Vitvi19g00271_t001	  8e-92
151-  2:	Ath-AT1G52890.1	Vvi-Vitvi19g00270_t001	 5e-125
151-  3:	Ath-AT1G52900.1	Vvi-Vitvi19g00263_t001	  5e-75
151-  4:	Ath-AT1G52910.1	Vvi-Vitvi19g00261_t003	  3e-78
151-  5:	Ath-AT1G52920.1	Vvi-Vitvi19g00256_t001	      0
151-  6:	Ath-AT1G52980.1	Vvi-Vitvi19g00245_t001	      0
151-  7:	Ath-AT1G53000.2	Vvi-Vitvi19g00234_t001	 1e-176
151-  8:	Ath-AT1G53023.1	Vvi-Vitvi19g00228_t001	 9e-100
151-  9:	Ath-AT1G53030.1	Vvi-Vitvi19g04087_t001	  3e-23
151- 10:	Ath-AT1G53040.1	Vvi-Vitvi19g00225_t001	      0
151- 11:	Ath-AT1G53050.1	Vvi-Vitvi19g00221_t001	      0
151- 12:	Ath-AT1G53090.3	Vvi-Vitvi19g00220_t001	      0
151- 13:	Ath-AT1G53100.1	Vvi-Vitvi19g01869_t001.1.6037826c	      0
151- 14:	Ath-AT1G53110.1	Vvi-Vitvi19g00219_t001	  3e-40
151- 15:	Ath-AT1G53120.1	Vvi-Vitvi19g00217_t001	 2e-160
151- 16:	Ath-AT1G53140.1	Vvi-Vitvi19g00210_t001	      0
151- 17:	Ath-AT1G53160.1	Vvi-Vitvi19g00200_t001	  9e-46
151- 18:	Ath-AT1G53163.1	Vvi-Vitvi19g01859_t001	  2e-16
151- 19:	Ath-AT1G53165.3	Vvi-Vitvi19g00197_t001	      0
## Alignment 152: score=713.0 e_value=2.2e-39 N=16 Ath-1&Vvi-19 minus
152-  0:	Ath-AT1G53190.1	Vvi-Vitvi19g00155_t003	 7e-105
152-  1:	Ath-AT1G53200.1	Vvi-Vitvi19g00151_t003	 6e-104
152-  2:	Ath-AT1G53210.1	Vvi-Vitvi19g00143_t001	      0
152-  3:	Ath-AT1G53230.1	Vvi-Vitvi19g00140_t001	 4e-104
152-  4:	Ath-AT1G53240.1	Vvi-Vitvi19g00138_t001	      0
152-  5:	Ath-AT1G53250.1	Vvi-Vitvi19g00130_t001	  1e-79
152-  6:	Ath-AT1G53270.1	Vvi-Vitvi19g00128_t001	      0
152-  7:	Ath-AT1G53280.1	Vvi-Vitvi19g00125_t001	      0
152-  8:	Ath-AT1G53290.1	Vvi-Vitvi19g00123_t001	      0
152-  9:	Ath-AT1G53300.1	Vvi-Vitvi19g00122_t001	      0
152- 10:	Ath-AT1G53310.2	Vvi-Vitvi19g00112_t001	      0
152- 11:	Ath-AT1G53320.1	Vvi-Vitvi19g00099_t001	      0
152- 12:	Ath-AT1G53330.1	Vvi-Vitvi19g00089_t001	      0
152- 13:	Ath-AT1G53380.1	Vvi-Vitvi19g01830_t002	      0
152- 14:	Ath-AT1G53400.1	Vvi-Vitvi19g01829_t001	  1e-68
152- 15:	Ath-AT1G53460.1	Vvi-Vitvi19g00071_t001	  1e-79
## Alignment 153: score=424.0 e_value=1.2e-17 N=9 Ath-1&Vvi-19 minus
153-  0:	Ath-AT1G55580.1	Vvi-Vitvi19g00932_t001	 7e-135
153-  1:	Ath-AT1G55590.1	Vvi-Vitvi19g00930_t001	      0
153-  2:	Ath-AT1G55610.2	Vvi-Vitvi19g00928_t001	      0
153-  3:	Ath-AT1G55620.2	Vvi-Vitvi19g00922_t002	      0
153-  4:	Ath-AT1G55640.1	Vvi-Vitvi19g00916_t001	  2e-36
153-  5:	Ath-AT1G55650.1	Vvi-Vitvi19g00911_t001	  5e-73
153-  6:	Ath-AT1G55670.1	Vvi-Vitvi19g00909_t001	  4e-72
153-  7:	Ath-AT1G55680.1	Vvi-Vitvi19g00908_t001	      0
153-  8:	Ath-AT1G55805.1	Vvi-Vitvi19g00900_t001	  4e-37
## Alignment 154: score=355.0 e_value=6.2e-18 N=9 Ath-1&Vvi-19 minus
154-  0:	Ath-AT1G50660.1	Vvi-Vitvi19g00492_t001	      0
154-  1:	Ath-AT1G50740.1	Vvi-Vitvi19g00480_t001	  6e-62
154-  2:	Ath-AT1G50790.1	Vvi-Vitvi19g00471_t001	 4e-111
154-  3:	Ath-AT1G50890.1	Vvi-Vitvi19g00469_t001	      0
154-  4:	Ath-AT1G50900.1	Vvi-Vitvi19g02003_t001	  2e-28
154-  5:	Ath-AT1G50940.1	Vvi-Vitvi19g00447_t001	      0
154-  6:	Ath-AT1G50950.2	Vvi-Vitvi19g00446_t001	      0
154-  7:	Ath-AT1G50960.1	Vvi-Vitvi19g00431_t001	  5e-40
154-  8:	Ath-AT1G51100.1	Vvi-Vitvi19g01986_t001	  2e-89
## Alignment 155: score=354.0 e_value=4.4e-15 N=8 Ath-1&Vvi-19 minus
155-  0:	Ath-AT1G16270.2	Vvi-Vitvi19g01707_t001	      0
155-  1:	Ath-AT1G16280.1	Vvi-Vitvi19g01704_t001	      0
155-  2:	Ath-AT1G16445.1	Vvi-Vitvi19g01686_t001	 4e-102
155-  3:	Ath-AT1G16460.2	Vvi-Vitvi19g01681_t001	      0
155-  4:	Ath-AT1G16480.1	Vvi-Vitvi19g01679_t001	      0
155-  5:	Ath-AT1G16490.1	Vvi-Vitvi19g01669_t001	  9e-89
155-  6:	Ath-AT1G16500.1	Vvi-Vitvi19g01667_t001	  3e-63
155-  7:	Ath-AT1G16510.1	Vvi-Vitvi19g01665_t001	  1e-45
## Alignment 156: score=336.0 e_value=4.7e-16 N=8 Ath-1&Vvi-19 minus
156-  0:	Ath-AT1G16670.1	Vvi-Vitvi19g00127_t001	 5e-173
156-  1:	Ath-AT1G16890.3	Vvi-Vitvi19g00121_t003	 1e-107
156-  2:	Ath-AT1G16900.1	Vvi-Vitvi19g00114_t001	      0
156-  3:	Ath-AT1G16910.1	Vvi-Vitvi19g00108_t001	  3e-76
156-  4:	Ath-AT1G16916.2	Vvi-Vitvi19g00096_t001	  3e-14
156-  5:	Ath-AT1G16920.1	Vvi-Vitvi19g00091_t001	 5e-140
156-  6:	Ath-AT1G16950.1	Vvi-Vitvi19g04043_t001	  8e-11
156-  7:	Ath-AT1G16960.1	Vvi-Vitvi19g01829_t001	  2e-55
## Alignment 157: score=300.0 e_value=2.8e-13 N=7 Ath-1&Vvi-19 minus
157-  0:	Ath-AT1G55690.4	Vvi-Vitvi19g00740_t001	      0
157-  1:	Ath-AT1G55830.2	Vvi-Vitvi19g00725_t001	 3e-138
157-  2:	Ath-AT1G55840.1	Vvi-Vitvi19g00706_t001	      0
157-  3:	Ath-AT1G55850.1	Vvi-Vitvi19g00697_t001	      0
157-  4:	Ath-AT1G55860.1	Vvi-Vitvi19g00694_t002	      0
157-  5:	Ath-AT1G55865.1	Vvi-Vitvi19g02068_t001	  7e-29
157-  6:	Ath-AT1G55870.1	Vvi-Vitvi19g00692_t001	      0
## Alignment 158: score=269.0 e_value=2e-08 N=6 Ath-1&Vvi-19 minus
158-  0:	Ath-AT1G55880.1	Vvi-Vitvi19g00666_t001	      0
158-  1:	Ath-AT1G55900.1	Vvi-Vitvi19g00660_t001	 4e-147
158-  2:	Ath-AT1G55910.1	Vvi-Vitvi19g02052_t001	 4e-141
158-  3:	Ath-AT1G55915.2	Vvi-Vitvi19g00658_t001	 1e-163
158-  4:	Ath-AT1G55920.1	Vvi-Vitvi19g00654_t001	 4e-158
158-  5:	Ath-AT1G55930.1	Vvi-Vitvi19g00627_t001	      0
## Alignment 159: score=268.0 e_value=1.6e-08 N=6 Ath-1&Vvi-19 minus
159-  0:	Ath-AT1G50620.1	Vvi-Vitvi19g00575_t001	  1e-91
159-  1:	Ath-AT1G50630.1	Vvi-Vitvi19g00559_t001	      0
159-  2:	Ath-AT1G50640.1	Vvi-Vitvi19g00558_t001	  8e-53
159-  3:	Ath-AT1G50650.1	Vvi-Vitvi19g00550_t001	  1e-23
159-  4:	Ath-AT1G50720.1	Vvi-Vitvi19g00534_t001	  5e-38
159-  5:	Ath-AT1G50730.1	Vvi-Vitvi19g00533_t001	      0
## Alignment 160: score=2015.0 e_value=1.2e-147 N=43 Ath-1&Vvi-2 plus
160-  0:	Ath-AT1G63800.1	Vvi-Vitvi02g04001_t001	 3e-111
160-  1:	Ath-AT1G63820.1	Vvi-Vitvi02g00011_t001	  9e-44
160-  2:	Ath-AT1G63830.3	Vvi-Vitvi02g04003_t002	  2e-99
160-  3:	Ath-AT1G63840.1	Vvi-Vitvi02g00013_t001	  3e-55
160-  4:	Ath-AT1G63850.1	Vvi-Vitvi02g00014_t001	      0
160-  5:	Ath-AT1G63910.1	Vvi-Vitvi02g00028_t001	 4e-102
160-  6:	Ath-AT1G63930.1	Vvi-Vitvi02g00029_t001	      0
160-  7:	Ath-AT1G63940.2	Vvi-Vitvi02g00030_t001	      0
160-  8:	Ath-AT1G63950.2	Vvi-Vitvi02g00031_t001	  5e-14
160-  9:	Ath-AT1G63970.1	Vvi-Vitvi02g00034_t001	 2e-112
160- 10:	Ath-AT1G63980.1	Vvi-Vitvi02g00037_t002	 7e-121
160- 11:	Ath-AT1G63990.1	Vvi-Vitvi02g00038_t001	      0
160- 12:	Ath-AT1G64040.1	Vvi-Vitvi02g00044_t001	      0
160- 13:	Ath-AT1G64050.1	Vvi-Vitvi02g00045_t001	 4e-101
160- 14:	Ath-AT1G64060.1	Vvi-Vitvi02g00048_t001	      0
160- 15:	Ath-AT1G64065.1	Vvi-Vitvi02g01317_t001	  3e-21
160- 16:	Ath-AT1G64080.1	Vvi-Vitvi02g00051_t001	  2e-87
160- 17:	Ath-AT1G64090.2	Vvi-Vitvi02g00059_t001	 6e-111
160- 18:	Ath-AT1G64110.2	Vvi-Vitvi02g00060_t001	      0
160- 19:	Ath-AT1G64140.1	Vvi-Vitvi02g00067_t001	      0
160- 20:	Ath-AT1G64150.1	Vvi-Vitvi02g00068_t001	 1e-119
160- 21:	Ath-AT1G64160.1	Vvi-Vitvi02g00069_t001	  1e-60
160- 22:	Ath-AT1G64170.1	Vvi-Vitvi02g00071_t001	      0
160- 23:	Ath-AT1G64180.1	Vvi-Vitvi02g01329_t001	 5e-129
160- 24:	Ath-AT1G64185.1	Vvi-Vitvi02g00076_t001	  3e-66
160- 25:	Ath-AT1G64190.1	Vvi-Vitvi02g00080_t001	      0
160- 26:	Ath-AT1G64200.2	Vvi-Vitvi02g01333_t001	  5e-20
160- 27:	Ath-AT1G64210.1	Vvi-Vitvi02g00091_t003	      0
160- 28:	Ath-AT1G64300.2	Vvi-Vitvi02g00097_t001	      0
160- 29:	Ath-AT1G64320.1	Vvi-Vitvi02g04015_t001	  2e-46
160- 30:	Ath-AT1G64340.1	Vvi-Vitvi02g01337_t001	  7e-30
160- 31:	Ath-AT1G64350.1	Vvi-Vitvi02g00111_t001	 4e-167
160- 32:	Ath-AT1G64355.1	Vvi-Vitvi02g00113_t001	  6e-69
160- 33:	Ath-AT1G64380.1	Vvi-Vitvi02g00121_t001	  1e-67
160- 34:	Ath-AT1G64385.1	Vvi-Vitvi02g00123_t001	  6e-76
160- 35:	Ath-AT1G64390.1	Vvi-Vitvi02g00125_t001	      0
160- 36:	Ath-AT1G64400.1	Vvi-Vitvi02g00128_t001	      0
160- 37:	Ath-AT1G64405.1	Vvi-Vitvi02g01339_t001	  1e-11
160- 38:	Ath-AT1G64430.1	Vvi-Vitvi02g00139_t001	      0
160- 39:	Ath-AT1G64440.1	Vvi-Vitvi02g00143_t001	      0
160- 40:	Ath-AT1G64450.1	Vvi-Vitvi02g00147_t001	  2e-48
160- 41:	Ath-AT1G64480.1	Vvi-Vitvi02g00152_t001	  9e-79
160- 42:	Ath-AT1G64500.1	Vvi-Vitvi02g00160_t001	 2e-103
## Alignment 161: score=991.0 e_value=2.5e-60 N=21 Ath-1&Vvi-2 plus
161-  0:	Ath-AT1G32640.1	Vvi-Vitvi02g00231_t001	  3e-55
161-  1:	Ath-AT1G32760.1	Vvi-Vitvi02g00241_t001	  5e-84
161-  2:	Ath-AT1G32770.1	Vvi-Vitvi02g00242_t001	 3e-111
161-  3:	Ath-AT1G32780.1	Vvi-Vitvi02g00244_t001	      0
161-  4:	Ath-AT1G32790.2	Vvi-Vitvi02g00245_t001	 5e-143
161-  5:	Ath-AT1G32810.2	Vvi-Vitvi02g00246_t001	      0
161-  6:	Ath-AT1G32850.1	Vvi-Vitvi02g00247_t001	      0
161-  7:	Ath-AT1G32860.1	Vvi-Vitvi02g00248_t001	      0
161-  8:	Ath-AT1G32900.1	Vvi-Vitvi02g00250_t001	      0
161-  9:	Ath-AT1G32920.1	Vvi-Vitvi02g04056_t001	  2e-11
161- 10:	Ath-AT1G32930.1	Vvi-Vitvi02g00256_t001	      0
161- 11:	Ath-AT1G32940.1	Vvi-Vitvi02g00258_t001	      0
161- 12:	Ath-AT1G32990.1	Vvi-Vitvi02g00261_t001	 1e-120
161- 13:	Ath-AT1G33030.1	Vvi-Vitvi02g00263_t001	 3e-124
161- 14:	Ath-AT1G33060.2	Vvi-Vitvi02g00277_t001	 3e-126
161- 15:	Ath-AT1G33170.1	Vvi-Vitvi02g00289_t001	      0
161- 16:	Ath-AT1G33230.2	Vvi-Vitvi02g00290_t001	 7e-172
161- 17:	Ath-AT1G33240.1	Vvi-Vitvi02g00291_t001	  6e-48
161- 18:	Ath-AT1G33250.1	Vvi-Vitvi02g00293_t001	      0
161- 19:	Ath-AT1G33260.1	Vvi-Vitvi02g04067_t001	 4e-104
161- 20:	Ath-AT1G33265.1	Vvi-Vitvi02g04068_t001	  6e-39
## Alignment 162: score=875.0 e_value=7.3e-52 N=19 Ath-1&Vvi-2 plus
162-  0:	Ath-AT1G64510.2	Vvi-Vitvi02g00175_t001	  3e-93
162-  1:	Ath-AT1G64520.1	Vvi-Vitvi02g00176_t001	 1e-156
162-  2:	Ath-AT1G64530.1	Vvi-Vitvi02g00179_t001	 5e-131
162-  3:	Ath-AT1G64550.1	Vvi-Vitvi02g00189_t001	      0
162-  4:	Ath-AT1G64590.1	Vvi-Vitvi02g00192_t001	 1e-162
162-  5:	Ath-AT1G64600.1	Vvi-Vitvi02g00194_t001	      0
162-  6:	Ath-AT1G64610.2	Vvi-Vitvi02g00198_t001	 5e-171
162-  7:	Ath-AT1G64620.1	Vvi-Vitvi02g00199_t001	  1e-61
162-  8:	Ath-AT1G64625.1	Vvi-Vitvi02g00202_t001	  1e-69
162-  9:	Ath-AT1G64630.1	Vvi-Vitvi02g00207_t001	 2e-178
162- 10:	Ath-AT1G64640.1	Vvi-Vitvi02g00211_t001	  5e-53
162- 11:	Ath-AT1G64650.1	Vvi-Vitvi02g00212_t001	      0
162- 12:	Ath-AT1G64660.1	Vvi-Vitvi02g00225_t001	      0
162- 13:	Ath-AT1G64670.2	Vvi-Vitvi02g00232_t001	      0
162- 14:	Ath-AT1G64680.1	Vvi-Vitvi02g00235_t001	 2e-136
162- 15:	Ath-AT1G64690.3	Vvi-Vitvi02g00238_t001	  1e-44
162- 16:	Ath-AT1G64700.1	Vvi-Vitvi02g00243_t001	  2e-52
162- 17:	Ath-AT1G64710.1	Vvi-Vitvi02g00244_t001	      0
162- 18:	Ath-AT1G64720.1	Vvi-Vitvi02g00255_t001	      0
## Alignment 163: score=468.0 e_value=5e-21 N=10 Ath-1&Vvi-2 plus
163-  0:	Ath-AT1G31360.3	Vvi-Vitvi02g01191_t001	      0
163-  1:	Ath-AT1G31420.1	Vvi-Vitvi02g01204_t001	      0
163-  2:	Ath-AT1G31440.1	Vvi-Vitvi02g04382_t001	 9e-105
163-  3:	Ath-AT1G31450.1	Vvi-Vitvi02g01207_t001	 9e-133
163-  4:	Ath-AT1G31460.1	Vvi-Vitvi02g01210_t001	  1e-30
163-  5:	Ath-AT1G31470.1	Vvi-Vitvi02g01224_t001	      0
163-  6:	Ath-AT1G31490.1	Vvi-Vitvi02g01227_t001	      0
163-  7:	Ath-AT1G31500.7	Vvi-Vitvi02g01228_t001	 1e-169
163-  8:	Ath-AT1G31600.3	Vvi-Vitvi02g01235_t001	 2e-162
163-  9:	Ath-AT1G31650.1	Vvi-Vitvi02g01236_t005	      0
## Alignment 164: score=317.0 e_value=1.4e-11 N=7 Ath-1&Vvi-2 plus
164-  0:	Ath-AT1G63100.2	Vvi-Vitvi02g00370_t001	      0
164-  1:	Ath-AT1G63110.1	Vvi-Vitvi02g00375_t001	      0
164-  2:	Ath-AT1G63120.1	Vvi-Vitvi02g00382_t001	 8e-160
164-  3:	Ath-AT1G63160.1	Vvi-Vitvi02g00383_t001	      0
164-  4:	Ath-AT1G63170.1	Vvi-Vitvi02g00384_t001	 8e-154
164-  5:	Ath-AT1G63180.1	Vvi-Vitvi02g00390_t001	      0
164-  6:	Ath-AT1G63220.1	Vvi-Vitvi02g00394_t001	  4e-62
## Alignment 165: score=288.0 e_value=2.8e-08 N=6 Ath-1&Vvi-2 plus
165-  0:	Ath-AT1G12730.1	Vvi-Vitvi02g00375_t001	      0
165-  1:	Ath-AT1G12740.2	Vvi-Vitvi02g00377_t001	      0
165-  2:	Ath-AT1G12750.1	Vvi-Vitvi02g00382_t001	 2e-147
165-  3:	Ath-AT1G12760.1	Vvi-Vitvi02g00384_t001	 1e-173
165-  4:	Ath-AT1G12770.1	Vvi-Vitvi02g00389_t001	      0
165-  5:	Ath-AT1G12780.1	Vvi-Vitvi02g00390_t001	      0
## Alignment 166: score=1494.0 e_value=1.8e-108 N=33 Ath-1&Vvi-2 minus
166-  0:	Ath-AT1G62975.1	Vvi-Vitvi02g00439_t001	  9e-26
166-  1:	Ath-AT1G62980.1	Vvi-Vitvi02g00433_t001	 4e-120
166-  2:	Ath-AT1G62981.1	Vvi-Vitvi02g00432_t001	  2e-73
166-  3:	Ath-AT1G62990.1	Vvi-Vitvi02g00425_t001	 6e-171
166-  4:	Ath-AT1G63000.1	Vvi-Vitvi02g00423_t001	      0
166-  5:	Ath-AT1G63010.5	Vvi-Vitvi02g00415_t001	      0
166-  6:	Ath-AT1G63020.2	Vvi-Vitvi02g00414_t001	      0
166-  7:	Ath-AT1G63030.2	Vvi-Vitvi02g00407_t001	  5e-63
166-  8:	Ath-AT1G63050.1	Vvi-Vitvi02g00402_t001	      0
166-  9:	Ath-AT1G63090.1	Vvi-Vitvi02g00398_t001	 2e-127
166- 10:	Ath-AT1G63170.1	Vvi-Vitvi02g00384_t001	 8e-154
166- 11:	Ath-AT1G63260.1	Vvi-Vitvi02g00366_t001	 1e-149
166- 12:	Ath-AT1G63295.2	Vvi-Vitvi02g00348_t001	  8e-25
166- 13:	Ath-AT1G63300.1	Vvi-Vitvi02g00346_t001	      0
166- 14:	Ath-AT1G63410.2	Vvi-Vitvi02g00344_t001	  3e-53
166- 15:	Ath-AT1G63420.1	Vvi-Vitvi02g01384_t001	      0
166- 16:	Ath-AT1G63430.2	Vvi-Vitvi02g00342_t001	      0
166- 17:	Ath-AT1G63440.1	Vvi-Vitvi02g00337_t001	      0
166- 18:	Ath-AT1G63450.1	Vvi-Vitvi02g00334_t001	      0
166- 19:	Ath-AT1G63460.1	Vvi-Vitvi02g00332_t001	  5e-96
166- 20:	Ath-AT1G63470.1	Vvi-Vitvi02g00331_t001	 3e-101
166- 21:	Ath-AT1G63490.4	Vvi-Vitvi02g00329_t001	      0
166- 22:	Ath-AT1G63500.1	Vvi-Vitvi02g00328_t003	      0
166- 23:	Ath-AT1G63520.1	Vvi-Vitvi02g04072_t001	  1e-68
166- 24:	Ath-AT1G63640.3	Vvi-Vitvi02g00319_t001	      0
166- 25:	Ath-AT1G63650.3	Vvi-Vitvi02g00317_t001	      0
166- 26:	Ath-AT1G63660.1	Vvi-Vitvi02g00315_t001	      0
166- 27:	Ath-AT1G63680.2	Vvi-Vitvi02g00313_t001	      0
166- 28:	Ath-AT1G63690.1	Vvi-Vitvi02g00311_t001	      0
166- 29:	Ath-AT1G63700.1	Vvi-Vitvi02g00308_t001	      0
166- 30:	Ath-AT1G63710.1	Vvi-Vitvi02g00303_t001	      0
166- 31:	Ath-AT1G63720.1	Vvi-Vitvi02g00297_t001	  9e-67
166- 32:	Ath-AT1G63770.3	Vvi-Vitvi02g00296_t001	      0
## Alignment 167: score=1218.0 e_value=6.5e-83 N=27 Ath-1&Vvi-2 minus
167-  0:	Ath-AT1G12320.1	Vvi-Vitvi02g00481_t001	  4e-54
167-  1:	Ath-AT1G12330.1	Vvi-Vitvi02g00477_t001	      0
167-  2:	Ath-AT1G12370.2	Vvi-Vitvi02g00475_t001	      0
167-  3:	Ath-AT1G12400.3	Vvi-Vitvi02g00470_t001	  2e-34
167-  4:	Ath-AT1G12410.1	Vvi-Vitvi02g00469_t001	 1e-148
167-  5:	Ath-AT1G12420.1	Vvi-Vitvi02g00467_t001	      0
167-  6:	Ath-AT1G12430.2	Vvi-Vitvi02g00462_t001	      0
167-  7:	Ath-AT1G12440.2	Vvi-Vitvi02g00461_t002	  2e-61
167-  8:	Ath-AT1G12450.1	Vvi-Vitvi02g04119_t001	 4e-123
167-  9:	Ath-AT1G12460.1	Vvi-Vitvi02g04118_t001	      0
167- 10:	Ath-AT1G12480.1	Vvi-Vitvi02g00451_t001	      0
167- 11:	Ath-AT1G12500.1	Vvi-Vitvi02g00450_t001	      0
167- 12:	Ath-AT1G12520.1	Vvi-Vitvi02g00444_t001	 2e-137
167- 13:	Ath-AT1G12530.1	Vvi-Vitvi02g00441_t002	  8e-41
167- 14:	Ath-AT1G12540.1	Vvi-Vitvi02g00439_t001	  3e-27
167- 15:	Ath-AT1G12550.1	Vvi-Vitvi02g00436_t001	 1e-117
167- 16:	Ath-AT1G12560.1	Vvi-Vitvi02g00433_t001	 7e-126
167- 17:	Ath-AT1G12570.1	Vvi-Vitvi02g00416_t001	      0
167- 18:	Ath-AT1G12580.1	Vvi-Vitvi02g00413_t002	      0
167- 19:	Ath-AT1G12600.1	Vvi-Vitvi02g00410_t001	      0
167- 20:	Ath-AT1G12610.1	Vvi-Vitvi02g00407_t001	  4e-61
167- 21:	Ath-AT1G12630.1	Vvi-Vitvi02g04095_t001	  3e-41
167- 22:	Ath-AT1G12640.1	Vvi-Vitvi02g00402_t001	      0
167- 23:	Ath-AT1G12650.2	Vvi-Vitvi02g04094_t001	  2e-76
167- 24:	Ath-AT1G12710.2	Vvi-Vitvi02g00398_t001	 1e-131
167- 25:	Ath-AT1G12780.1	Vvi-Vitvi02g00390_t001	      0
167- 26:	Ath-AT1G12800.1	Vvi-Vitvi02g00367_t001	      0
## Alignment 168: score=1163.0 e_value=1.3e-75 N=25 Ath-1&Vvi-2 minus
168-  0:	Ath-AT1G62500.1	Vvi-Vitvi02g00531_t001	  6e-46
168-  1:	Ath-AT1G62510.1	Vvi-Vitvi02g01439_t001	  1e-37
168-  2:	Ath-AT1G62520.1	Vvi-Vitvi02g00526_t001	  2e-76
168-  3:	Ath-AT1G62530.2	Vvi-Vitvi02g01682_t002	  6e-26
168-  4:	Ath-AT1G62600.1	Vvi-Vitvi02g01685_t001	 5e-100
168-  5:	Ath-AT1G62620.1	Vvi-Vitvi02g04150_t001	  3e-57
168-  6:	Ath-AT1G62640.2	Vvi-Vitvi02g01695_t001	 2e-168
168-  7:	Ath-AT1G62660.1	Vvi-Vitvi02g00512_t001	      0
168-  8:	Ath-AT1G62700.1	Vvi-Vitvi02g00508_t001	 3e-147
168-  9:	Ath-AT1G62710.1	Vvi-Vitvi02g00505_t001	      0
168- 10:	Ath-AT1G62740.1	Vvi-Vitvi02g01852_t001	      0
168- 11:	Ath-AT1G62750.1	Vvi-Vitvi02g00502_t001	      0
168- 12:	Ath-AT1G62760.1	Vvi-Vitvi02g00500_t001	  7e-47
168- 13:	Ath-AT1G62770.1	Vvi-Vitvi02g00499_t001	  7e-68
168- 14:	Ath-AT1G62780.1	Vvi-Vitvi02g00498_t001	 3e-108
168- 15:	Ath-AT1G62790.1	Vvi-Vitvi02g04142_t001	  3e-19
168- 16:	Ath-AT1G62810.1	Vvi-Vitvi02g04136_t001	      0
168- 17:	Ath-AT1G62820.1	Vvi-Vitvi02g00485_t001	  1e-89
168- 18:	Ath-AT1G62840.1	Vvi-Vitvi02g00481_t001	  7e-65
168- 19:	Ath-AT1G62850.2	Vvi-Vitvi02g00480_t001	 2e-109
168- 20:	Ath-AT1G62870.1	Vvi-Vitvi02g00476_t002	      0
168- 21:	Ath-AT1G62880.1	Vvi-Vitvi02g00471_t001	  3e-65
168- 22:	Ath-AT1G62886.1	Vvi-Vitvi02g00470_t001	  2e-28
168- 23:	Ath-AT1G62950.1	Vvi-Vitvi02g04118_t001	      0
168- 24:	Ath-AT1G62960.1	Vvi-Vitvi02g04117_t001	      0
## Alignment 169: score=501.0 e_value=8e-23 N=11 Ath-1&Vvi-2 minus
169-  0:	Ath-AT1G32150.1	Vvi-Vitvi02g00796_t003	 3e-162
169-  1:	Ath-AT1G32160.1	Vvi-Vitvi02g00795_t001	 3e-165
169-  2:	Ath-AT1G32170.1	Vvi-Vitvi02g00792_t001	 8e-167
169-  3:	Ath-AT1G32190.1	Vvi-Vitvi02g00787_t001	 3e-173
169-  4:	Ath-AT1G32200.2	Vvi-Vitvi02g00785_t001	      0
169-  5:	Ath-AT1G32210.1	Vvi-Vitvi02g00780_t001	  4e-73
169-  6:	Ath-AT1G32240.1	Vvi-Vitvi02g00757_t002	 5e-105
169-  7:	Ath-AT1G32270.1	Vvi-Vitvi02g00747_t001	  9e-72
169-  8:	Ath-AT1G32330.1	Vvi-Vitvi02g00739_t001	 1e-170
169-  9:	Ath-AT1G32340.1	Vvi-Vitvi02g00732_t001	      0
169- 10:	Ath-AT1G32360.1	Vvi-Vitvi02g00715_t001	 6e-124
## Alignment 170: score=483.0 e_value=4.8e-21 N=10 Ath-1&Vvi-2 minus
170-  0:	Ath-AT1G32440.1	Vvi-Vitvi02g00684_t001	      0
170-  1:	Ath-AT1G32450.1	Vvi-Vitvi02g00683_t001	      0
170-  2:	Ath-AT1G32470.1	Vvi-Vitvi02g00680_t001	  1e-95
170-  3:	Ath-AT1G32500.1	Vvi-Vitvi02g00674_t001	      0
170-  4:	Ath-AT1G32510.1	Vvi-Vitvi02g00673_t001	  7e-81
170-  5:	Ath-AT1G32520.1	Vvi-Vitvi02g00672_t001	 6e-118
170-  6:	Ath-AT1G32530.1	Vvi-Vitvi02g00670_t001	      0
170-  7:	Ath-AT1G32540.1	Vvi-Vitvi02g00666_t003	  7e-78
170-  8:	Ath-AT1G32550.2	Vvi-Vitvi02g00665_t001	  8e-84
170-  9:	Ath-AT1G32560.1	Vvi-Vitvi02g01498_t001	  2e-31
## Alignment 171: score=471.0 e_value=1.4e-19 N=10 Ath-1&Vvi-2 minus
171-  0:	Ath-AT1G12100.1	Vvi-Vitvi02g01438_t001	  8e-46
171-  1:	Ath-AT1G12110.1	Vvi-Vitvi02g00529_t001	      0
171-  2:	Ath-AT1G12120.1	Vvi-Vitvi02g01682_t002	  3e-26
171-  3:	Ath-AT1G12140.1	Vvi-Vitvi02g01685_t001	  1e-94
171-  4:	Ath-AT1G12200.1	Vvi-Vitvi02g04150_t001	  3e-56
171-  5:	Ath-AT1G12230.2	Vvi-Vitvi02g04145_t001	      0
171-  6:	Ath-AT1G12240.1	Vvi-Vitvi02g00512_t001	      0
171-  7:	Ath-AT1G12250.1	Vvi-Vitvi02g00509_t004	 6e-128
171-  8:	Ath-AT1G12260.1	Vvi-Vitvi02g00508_t001	 4e-162
171-  9:	Ath-AT1G12270.1	Vvi-Vitvi02g01852_t001	      0
## Alignment 172: score=252.0 e_value=3.9e-09 N=6 Ath-1&Vvi-2 minus
172-  0:	Ath-AT1G01030.1	Vvi-Vitvi02g00275_t001	  2e-71
172-  1:	Ath-AT1G01050.1	Vvi-Vitvi02g00272_t001	 4e-135
172-  2:	Ath-AT1G01090.1	Vvi-Vitvi02g00252_t001	  2e-27
172-  3:	Ath-AT1G01100.2	Vvi-Vitvi02g00249_t001	  9e-32
172-  4:	Ath-AT1G01110.2	Vvi-Vitvi02g00240_t001	 5e-136
172-  5:	Ath-AT1G01190.2	Vvi-Vitvi02g00226_t001	      0
## Alignment 173: score=711.0 e_value=2.8e-43 N=17 Ath-1&Vvi-3 plus
173-  0:	Ath-AT1G49475.1	Vvi-Vitvi03g00416_t001	  6e-22
173-  1:	Ath-AT1G49490.2	Vvi-Vitvi03g00427_t001	 6e-179
173-  2:	Ath-AT1G49510.1	Vvi-Vitvi03g00449_t003	  3e-87
173-  3:	Ath-AT1G49520.1	Vvi-Vitvi03g04170_t001	  9e-36
173-  4:	Ath-AT1G49560.1	Vvi-Vitvi03g00454_t002	  5e-54
173-  5:	Ath-AT1G49570.1	Vvi-Vitvi03g00456_t001	 7e-137
173-  6:	Ath-AT1G49580.1	Vvi-Vitvi03g00464_t001	      0
173-  7:	Ath-AT1G49590.1	Vvi-Vitvi03g00472_t002	  3e-99
173-  8:	Ath-AT1G49600.2	Vvi-Vitvi03g00476_t002	 1e-152
173-  9:	Ath-AT1G49630.2	Vvi-Vitvi03g00485_t001	      0
173- 10:	Ath-AT1G49670.2	Vvi-Vitvi03g00491_t001	      0
173- 11:	Ath-AT1G49710.1	Vvi-Vitvi03g00510_t001	      0
173- 12:	Ath-AT1G49720.2	Vvi-Vitvi03g01574_t003	  4e-84
173- 13:	Ath-AT1G49730.1	Vvi-Vitvi03g00516_t002	      0
173- 14:	Ath-AT1G49740.1	Vvi-Vitvi03g00517_t001	      0
173- 15:	Ath-AT1G49760.2	Vvi-Vitvi03g00531_t001	      0
173- 16:	Ath-AT1G49810.1	Vvi-Vitvi03g00550_t001	      0
## Alignment 174: score=595.0 e_value=8.3e-34 N=14 Ath-1&Vvi-3 plus
174-  0:	Ath-AT1G20440.1	Vvi-Vitvi03g01463_t001	  1e-12
174-  1:	Ath-AT1G20580.1	Vvi-Vitvi03g00226_t001	  1e-71
174-  2:	Ath-AT1G20640.3	Vvi-Vitvi03g00231_t001	      0
174-  3:	Ath-AT1G20650.1	Vvi-Vitvi03g00239_t001	 8e-176
174-  4:	Ath-AT1G20670.1	Vvi-Vitvi03g00240_t001	 3e-131
174-  5:	Ath-AT1G20730.1	Vvi-Vitvi03g00241_t001	  9e-25
174-  6:	Ath-AT1G20760.1	Vvi-Vitvi03g00243_t001	      0
174-  7:	Ath-AT1G20823.1	Vvi-Vitvi03g01473_t001	  2e-28
174-  8:	Ath-AT1G20840.1	Vvi-Vitvi03g00247_t001	      0
174-  9:	Ath-AT1G20850.1	Vvi-Vitvi03g00253_t001	      0
174- 10:	Ath-AT1G20900.1	Vvi-Vitvi03g00263_t001	  2e-69
174- 11:	Ath-AT1G20920.1	Vvi-Vitvi03g00265_t001	      0
174- 12:	Ath-AT1G20990.1	Vvi-Vitvi03g00267_t001	  1e-22
174- 13:	Ath-AT1G21080.3	Vvi-Vitvi03g00289_t001	 7e-129
## Alignment 175: score=486.0 e_value=2.5e-24 N=11 Ath-1&Vvi-3 plus
175-  0:	Ath-AT1G49270.1	Vvi-Vitvi03g00345_t001	      0
175-  1:	Ath-AT1G49300.1	Vvi-Vitvi03g00348_t001	 4e-141
175-  2:	Ath-AT1G49320.1	Vvi-Vitvi03g00352_t003	  7e-74
175-  3:	Ath-AT1G49330.1	Vvi-Vitvi03g01507_t001	  3e-65
175-  4:	Ath-AT1G49340.1	Vvi-Vitvi03g00358_t001	      0
175-  5:	Ath-AT1G49380.1	Vvi-Vitvi03g00373_t002	      0
175-  6:	Ath-AT1G49405.1	Vvi-Vitvi03g00384_t001	  7e-42
175-  7:	Ath-AT1G49410.1	Vvi-Vitvi03g00385_t001	  2e-26
175-  8:	Ath-AT1G49430.1	Vvi-Vitvi03g00388_t001	      0
175-  9:	Ath-AT1G49450.1	Vvi-Vitvi03g00397_t001	      0
175- 10:	Ath-AT1G49470.1	Vvi-Vitvi03g00405_t001	 1e-105
## Alignment 176: score=464.0 e_value=3.1e-22 N=11 Ath-1&Vvi-3 plus
176-  0:	Ath-AT1G49820.1	Vvi-Vitvi03g00573_t001	      0
176-  1:	Ath-AT1G49830.1	Vvi-Vitvi03g04201_t001	  1e-39
176-  2:	Ath-AT1G49840.1	Vvi-Vitvi03g00597_t001	      0
176-  3:	Ath-AT1G49850.1	Vvi-Vitvi03g00606_t001	  6e-42
176-  4:	Ath-AT1G49870.1	Vvi-Vitvi03g00613_t001	 4e-175
176-  5:	Ath-AT1G49880.1	Vvi-Vitvi03g00621_t001	  8e-88
176-  6:	Ath-AT1G49890.1	Vvi-Vitvi03g00626_t001	      0
176-  7:	Ath-AT1G49910.1	Vvi-Vitvi03g00633_t001	      0
176-  8:	Ath-AT1G49950.1	Vvi-Vitvi03g00668_t001	 1e-103
176-  9:	Ath-AT1G49960.1	Vvi-Vitvi03g00673_t001	      0
176- 10:	Ath-AT1G49975.1	Vvi-Vitvi03g01612_t001	  7e-40
## Alignment 177: score=393.0 e_value=3.1e-18 N=9 Ath-1&Vvi-3 plus
177-  0:	Ath-AT1G76160.1	Vvi-Vitvi03g00217_t001	      0
177-  1:	Ath-AT1G76300.1	Vvi-Vitvi03g00226_t001	  5e-67
177-  2:	Ath-AT1G76350.1	Vvi-Vitvi03g00231_t001	      0
177-  3:	Ath-AT1G76360.1	Vvi-Vitvi03g00238_t001	 4e-149
177-  4:	Ath-AT1G76370.1	Vvi-Vitvi03g00239_t001	 2e-157
177-  5:	Ath-AT1G76380.2	Vvi-Vitvi03g00240_t001	 6e-104
177-  6:	Ath-AT1G76410.1	Vvi-Vitvi03g01473_t001	  7e-26
177-  7:	Ath-AT1G76490.1	Vvi-Vitvi03g00262_t001	      0
177-  8:	Ath-AT1G76500.1	Vvi-Vitvi03g00263_t001	  4e-74
## Alignment 178: score=280.0 e_value=4e-10 N=7 Ath-1&Vvi-3 plus
178-  0:	Ath-AT1G20030.2	Vvi-Vitvi03g00123_t001	 2e-112
178-  1:	Ath-AT1G20080.2	Vvi-Vitvi03g00138_t001	      0
178-  2:	Ath-AT1G20090.1	Vvi-Vitvi03g00143_t001	 4e-126
178-  3:	Ath-AT1G20140.1	Vvi-Vitvi03g00152_t001	  2e-66
178-  4:	Ath-AT1G20200.1	Vvi-Vitvi03g00161_t001	      0
178-  5:	Ath-AT1G20260.1	Vvi-Vitvi03g00173_t001	      0
178-  6:	Ath-AT1G20330.1	Vvi-Vitvi03g00185_t001	      0
## Alignment 179: score=278.0 e_value=2.8e-11 N=7 Ath-1&Vvi-3 plus
179-  0:	Ath-AT1G75800.1	Vvi-Vitvi03g00123_t001	 3e-113
179-  1:	Ath-AT1G75840.1	Vvi-Vitvi03g00143_t001	 1e-128
179-  2:	Ath-AT1G75950.1	Vvi-Vitvi03g00152_t001	  4e-70
179-  3:	Ath-AT1G75990.1	Vvi-Vitvi03g00161_t001	      0
179-  4:	Ath-AT1G76030.1	Vvi-Vitvi03g00173_t001	      0
179-  5:	Ath-AT1G76080.1	Vvi-Vitvi03g04074_t001	  6e-42
179-  6:	Ath-AT1G76090.1	Vvi-Vitvi03g00185_t001	      0
## Alignment 180: score=271.0 e_value=2.4e-09 N=6 Ath-1&Vvi-3 plus
180-  0:	Ath-AT1G50000.1	Vvi-Vitvi03g00710_t001	 2e-139
180-  1:	Ath-AT1G50010.1	Vvi-Vitvi03g00721_t001	      0
180-  2:	Ath-AT1G50020.1	Vvi-Vitvi03g01639_t001	  7e-72
180-  3:	Ath-AT1G50030.1	Vvi-Vitvi03g00724_t001	      0
180-  4:	Ath-AT1G50040.1	Vvi-Vitvi03g00735_t001	 1e-119
180-  5:	Ath-AT1G50060.1	Vvi-Vitvi03g00740_t001	  2e-40
## Alignment 181: score=346.0 e_value=4.1e-13 N=8 Ath-1&Vvi-3 minus
181-  0:	Ath-AT1G19400.2	Vvi-Vitvi03g00334_t001	 6e-119
181-  1:	Ath-AT1G19440.1	Vvi-Vitvi03g00322_t001	      0
181-  2:	Ath-AT1G19480.1	Vvi-Vitvi03g00319_t001	  2e-94
181-  3:	Ath-AT1G19510.1	Vvi-Vitvi03g01495_t001	  1e-29
181-  4:	Ath-AT1G19540.1	Vvi-Vitvi03g01484_t001	 7e-132
181-  5:	Ath-AT1G19640.1	Vvi-Vitvi03g00299_t001	  1e-40
181-  6:	Ath-AT1G19650.1	Vvi-Vitvi03g00294_t001	      0
181-  7:	Ath-AT1G19680.1	Vvi-Vitvi03g00288_t001	  2e-95
## Alignment 182: score=298.0 e_value=7.2e-11 N=7 Ath-1&Vvi-3 minus
182-  0:	Ath-AT1G75180.1	Vvi-Vitvi03g00334_t001	 4e-116
182-  1:	Ath-AT1G75230.2	Vvi-Vitvi03g00319_t001	  3e-96
182-  2:	Ath-AT1G75250.1	Vvi-Vitvi03g01495_t001	  2e-35
182-  3:	Ath-AT1G75280.1	Vvi-Vitvi03g01484_t001	 8e-166
182-  4:	Ath-AT1G75370.2	Vvi-Vitvi03g00294_t001	      0
182-  5:	Ath-AT1G75390.1	Vvi-Vitvi03g00292_t001	  9e-53
182-  6:	Ath-AT1G75400.1	Vvi-Vitvi03g00288_t001	  1e-98
## Alignment 183: score=434.0 e_value=7.2e-22 N=11 Ath-1&Vvi-4 plus
183-  0:	Ath-AT1G75390.1	Vvi-Vitvi04g01363_t001	  1e-48
183-  1:	Ath-AT1G75420.1	Vvi-Vitvi04g01371_t001	      0
183-  2:	Ath-AT1G75440.1	Vvi-Vitvi04g02133_t001	 2e-102
183-  3:	Ath-AT1G75500.2	Vvi-Vitvi04g01392_t001	 3e-170
183-  4:	Ath-AT1G75520.1	Vvi-Vitvi04g01399_t001	  2e-75
183-  5:	Ath-AT1G75530.1	Vvi-Vitvi04g01406_t001	  1e-27
183-  6:	Ath-AT1G75540.1	Vvi-Vitvi04g01423_t003	  4e-20
183-  7:	Ath-AT1G75640.1	Vvi-Vitvi04g01426_t001	      0
183-  8:	Ath-AT1G75680.1	Vvi-Vitvi04g01444_t001	      0
183-  9:	Ath-AT1G75720.1	Vvi-Vitvi04g02150_t001	  9e-29
183- 10:	Ath-AT1G75800.1	Vvi-Vitvi04g01470_t001	 1e-128
## Alignment 184: score=307.0 e_value=3.6e-13 N=7 Ath-1&Vvi-4 plus
184-  0:	Ath-AT1G65900.1	Vvi-Vitvi04g00836_t001	      0
184-  1:	Ath-AT1G65910.1	Vvi-Vitvi04g00837_t001	 1e-171
184-  2:	Ath-AT1G65920.1	Vvi-Vitvi04g00838_t001	      0
184-  3:	Ath-AT1G65930.1	Vvi-Vitvi04g00860_t001	      0
184-  4:	Ath-AT1G65950.1	Vvi-Vitvi04g00861_t001	      0
184-  5:	Ath-AT1G65960.2	Vvi-Vitvi04g00870_t001	      0
184-  6:	Ath-AT1G66120.1	Vvi-Vitvi04g00890_t001	      0
## Alignment 185: score=301.0 e_value=8.1e-12 N=7 Ath-1&Vvi-4 plus
185-  0:	Ath-AT1G75160.1	Vvi-Vitvi04g01264_t001	 1e-151
185-  1:	Ath-AT1G75170.1	Vvi-Vitvi04g01287_t001	 2e-148
185-  2:	Ath-AT1G75220.1	Vvi-Vitvi04g01302_t001	      0
185-  3:	Ath-AT1G75230.2	Vvi-Vitvi04g01303_t001	 2e-120
185-  4:	Ath-AT1G75240.1	Vvi-Vitvi04g01304_t001	  2e-67
185-  5:	Ath-AT1G75250.1	Vvi-Vitvi04g01309_t001	  1e-36
185-  6:	Ath-AT1G75310.2	Vvi-Vitvi04g01327_t002	  8e-91
## Alignment 186: score=285.0 e_value=9.1e-09 N=6 Ath-1&Vvi-4 plus
186-  0:	Ath-AT1G65220.1	Vvi-Vitvi04g01182_t001	      0
186-  1:	Ath-AT1G65230.1	Vvi-Vitvi04g01189_t002	 3e-115
186-  2:	Ath-AT1G65240.1	Vvi-Vitvi04g01190_t001	 4e-178
186-  3:	Ath-AT1G65260.1	Vvi-Vitvi04g01195_t001	 3e-170
186-  4:	Ath-AT1G65270.2	Vvi-Vitvi04g02083_t001	 9e-134
186-  5:	Ath-AT1G65290.1	Vvi-Vitvi04g01199_t001	  1e-64
## Alignment 187: score=451.0 e_value=3.8e-20 N=10 Ath-1&Vvi-4 minus
187-  0:	Ath-AT1G80490.2	Vvi-Vitvi04g00567_t001	      0
187-  1:	Ath-AT1G80540.1	Vvi-Vitvi04g00556_t001	 4e-126
187-  2:	Ath-AT1G80610.1	Vvi-Vitvi04g00540_t001	  7e-24
187-  3:	Ath-AT1G80640.1	Vvi-Vitvi04g00538_t001	 2e-156
187-  4:	Ath-AT1G80690.2	Vvi-Vitvi04g00530_t002	  8e-92
187-  5:	Ath-AT1G80720.2	Vvi-Vitvi04g00528_t002	  1e-65
187-  6:	Ath-AT1G80730.1	Vvi-Vitvi04g00527_t001	  2e-40
187-  7:	Ath-AT1G80780.3	Vvi-Vitvi04g00520_t001	 1e-148
187-  8:	Ath-AT1G80810.3	Vvi-Vitvi04g00514_t001	  1e-85
187-  9:	Ath-AT1G80840.1	Vvi-Vitvi04g00510_t001	  6e-45
## Alignment 188: score=253.0 e_value=3.2e-09 N=6 Ath-1&Vvi-4 minus
188-  0:	Ath-AT1G15750.3	Vvi-Vitvi04g00567_t001	      0
188-  1:	Ath-AT1G15800.1	Vvi-Vitvi04g00540_t001	  2e-28
188-  2:	Ath-AT1G15870.1	Vvi-Vitvi04g00528_t002	  5e-57
188-  3:	Ath-AT1G15880.1	Vvi-Vitvi04g00526_t001	 4e-131
188-  4:	Ath-AT1G15920.2	Vvi-Vitvi04g00520_t001	 4e-117
188-  5:	Ath-AT1G15940.1	Vvi-Vitvi04g00514_t001	  3e-86
## Alignment 189: score=813.0 e_value=4.6e-54 N=19 Ath-1&Vvi-5 plus
189-  0:	Ath-AT1G04400.1	Vvi-Vitvi05g00737_t002	      0
189-  1:	Ath-AT1G04420.1	Vvi-Vitvi05g00752_t002	      0
189-  2:	Ath-AT1G04430.1	Vvi-Vitvi05g00759_t001	      0
189-  3:	Ath-AT1G04440.1	Vvi-Vitvi05g00767_t001	      0
189-  4:	Ath-AT1G04450.1	Vvi-Vitvi05g01965_t001	  6e-32
189-  5:	Ath-AT1G04470.1	Vvi-Vitvi05g00803_t001	      0
189-  6:	Ath-AT1G04480.1	Vvi-Vitvi05g04210_t001	  4e-98
189-  7:	Ath-AT1G04490.8	Vvi-Vitvi05g00822_t001	  3e-65
189-  8:	Ath-AT1G04500.1	Vvi-Vitvi05g00823_t001	 5e-103
189-  9:	Ath-AT1G04510.1	Vvi-Vitvi05g00825_t001	      0
189- 10:	Ath-AT1G04520.1	Vvi-Vitvi05g00828_t001	 7e-137
189- 11:	Ath-AT1G04530.1	Vvi-Vitvi05g00836_t002	  2e-42
189- 12:	Ath-AT1G04540.1	Vvi-Vitvi05g00837_t001	  2e-79
189- 13:	Ath-AT1G04550.2	Vvi-Vitvi05g00838_t001	  7e-73
189- 14:	Ath-AT1G04555.1	Vvi-Vitvi05g04220_t001	  1e-15
189- 15:	Ath-AT1G04560.1	Vvi-Vitvi05g00857_t001	  2e-89
189- 16:	Ath-AT1G04570.1	Vvi-Vitvi05g04223_t001	 2e-174
189- 17:	Ath-AT1G04610.1	Vvi-Vitvi05g01998_t001	      0
189- 18:	Ath-AT1G04620.1	Vvi-Vitvi05g00891_t001	      0
## Alignment 190: score=550.0 e_value=3.9e-29 N=13 Ath-1&Vvi-5 plus
190-  0:	Ath-AT1G04220.1	Vvi-Vitvi05g00616_t001	      0
190-  1:	Ath-AT1G04230.1	Vvi-Vitvi05g00626_t001	 7e-131
190-  2:	Ath-AT1G04250.1	Vvi-Vitvi05g00630_t001	 3e-103
190-  3:	Ath-AT1G04260.1	Vvi-Vitvi05g01906_t001	  1e-45
190-  4:	Ath-AT1G04270.1	Vvi-Vitvi05g00641_t001	  4e-90
190-  5:	Ath-AT1G04280.1	Vvi-Vitvi05g00648_t001	      0
190-  6:	Ath-AT1G04300.3	Vvi-Vitvi05g00666_t001	      0
190-  7:	Ath-AT1G04310.2	Vvi-Vitvi05g00684_t001	      0
190-  8:	Ath-AT1G04330.1	Vvi-Vitvi05g01918_t001	  5e-22
190-  9:	Ath-AT1G04340.1	Vvi-Vitvi05g00692_t001	  7e-67
190- 10:	Ath-AT1G04350.1	Vvi-Vitvi05g00707_t001	 4e-127
190- 11:	Ath-AT1G04360.1	Vvi-Vitvi05g00713_t001	 1e-113
190- 12:	Ath-AT1G04370.1	Vvi-Vitvi05g01722_t001	  4e-32
## Alignment 191: score=500.0 e_value=1.7e-23 N=11 Ath-1&Vvi-5 plus
191-  0:	Ath-AT1G48130.1	Vvi-Vitvi05g00235_t001	 4e-119
191-  1:	Ath-AT1G48210.1	Vvi-Vitvi05g00246_t003	      0
191-  2:	Ath-AT1G48230.1	Vvi-Vitvi05g00248_t001	      0
191-  3:	Ath-AT1G48240.1	Vvi-Vitvi05g00249_t001	 3e-148
191-  4:	Ath-AT1G48260.1	Vvi-Vitvi05g00256_t001	 3e-172
191-  5:	Ath-AT1G48280.1	Vvi-Vitvi05g00264_t001	 3e-164
191-  6:	Ath-AT1G48300.1	Vvi-Vitvi05g01835_t001	  1e-65
191-  7:	Ath-AT1G48310.2	Vvi-Vitvi05g00265_t001	      0
191-  8:	Ath-AT1G48320.1	Vvi-Vitvi05g00267_t001	  3e-74
191-  9:	Ath-AT1G48330.1	Vvi-Vitvi05g01843_t001	  2e-17
191- 10:	Ath-AT1G48350.1	Vvi-Vitvi05g00279_t001	  7e-76
## Alignment 192: score=433.0 e_value=3e-20 N=10 Ath-1&Vvi-5 plus
192-  0:	Ath-AT1G05360.1	Vvi-Vitvi05g00470_t001	      0
192-  1:	Ath-AT1G05370.1	Vvi-Vitvi05g00487_t001	      0
192-  2:	Ath-AT1G05380.2	Vvi-Vitvi05g00496_t001	      0
192-  3:	Ath-AT1G05385.1	Vvi-Vitvi05g00498_t001	  3e-68
192-  4:	Ath-AT1G05420.2	Vvi-Vitvi05g00509_t001	  3e-32
192-  5:	Ath-AT1G05430.1	Vvi-Vitvi05g01891_t001	  4e-29
192-  6:	Ath-AT1G05440.1	Vvi-Vitvi05g00519_t001	  8e-92
192-  7:	Ath-AT1G05450.2	Vvi-Vitvi05g00529_t001	  4e-40
192-  8:	Ath-AT1G05460.1	Vvi-Vitvi05g00530_t001	      0
192-  9:	Ath-AT1G05470.1	Vvi-Vitvi05g00533_t001	      0
## Alignment 193: score=371.0 e_value=3.5e-14 N=8 Ath-1&Vvi-5 plus
193-  0:	Ath-AT1G04645.1	Vvi-Vitvi05g00943_t001	  4e-11
193-  1:	Ath-AT1G04650.1	Vvi-Vitvi05g00944_t001	      0
193-  2:	Ath-AT1G04680.1	Vvi-Vitvi05g00953_t001	      0
193-  3:	Ath-AT1G04690.1	Vvi-Vitvi05g00960_t001	      0
193-  4:	Ath-AT1G04700.1	Vvi-Vitvi05g00961_t001	      0
193-  5:	Ath-AT1G04710.1	Vvi-Vitvi05g00966_t001	      0
193-  6:	Ath-AT1G04790.1	Vvi-Vitvi05g02021_t002	  6e-59
193-  7:	Ath-AT1G04820.1	Vvi-Vitvi05g00973_t001	  1e-15
## Alignment 194: score=370.0 e_value=2.8e-14 N=8 Ath-1&Vvi-5 plus
194-  0:	Ath-AT1G05860.2	Vvi-Vitvi05g01465_t001	  8e-69
194-  1:	Ath-AT1G05870.6	Vvi-Vitvi05g01470_t001	  9e-65
194-  2:	Ath-AT1G05890.2	Vvi-Vitvi05g01475_t001	      0
194-  3:	Ath-AT1G05894.1	Vvi-Vitvi05g01479_t001	  1e-24
194-  4:	Ath-AT1G05900.2	Vvi-Vitvi05g01484_t001	 3e-142
194-  5:	Ath-AT1G05910.1	Vvi-Vitvi05g01486_t001	      0
194-  6:	Ath-AT1G05960.2	Vvi-Vitvi05g01488_t001	      0
194-  7:	Ath-AT1G05990.1	Vvi-Vitvi05g01500_t001	  6e-72
## Alignment 195: score=360.0 e_value=2e-16 N=8 Ath-1&Vvi-5 plus
195-  0:	Ath-AT1G47960.1	Vvi-Vitvi05g01786_t001	  2e-36
195-  1:	Ath-AT1G47970.1	Vvi-Vitvi05g01790_t003	  9e-20
195-  2:	Ath-AT1G47980.1	Vvi-Vitvi05g04028_t001	 1e-125
195-  3:	Ath-AT1G47990.1	Vvi-Vitvi05g00163_t001	 4e-118
195-  4:	Ath-AT1G48000.1	Vvi-Vitvi05g00166_t001	  2e-85
195-  5:	Ath-AT1G48130.1	Vvi-Vitvi05g00181_t001	  1e-68
195-  6:	Ath-AT1G48160.1	Vvi-Vitvi05g00231_t001	  2e-61
195-  7:	Ath-AT1G48170.1	Vvi-Vitvi05g00186_t002	  7e-66
## Alignment 196: score=280.0 e_value=1.2e-10 N=7 Ath-1&Vvi-5 minus
196-  0:	Ath-AT1G03170.1	Vvi-Vitvi05g00448_t001	  2e-18
196-  1:	Ath-AT1G03220.1	Vvi-Vitvi05g00430_t001	 9e-105
196-  2:	Ath-AT1G03260.1	Vvi-Vitvi05g01875_t001	 5e-130
196-  3:	Ath-AT1G03270.1	Vvi-Vitvi05g00420_t001	      0
196-  4:	Ath-AT1G03350.1	Vvi-Vitvi05g00398_t001	  1e-83
196-  5:	Ath-AT1G03365.1	Vvi-Vitvi05g00388_t002	 6e-162
196-  6:	Ath-AT1G03430.1	Vvi-Vitvi05g00382_t001	  2e-62
## Alignment 197: score=623.0 e_value=7e-32 N=14 Ath-1&Vvi-6 plus
197-  0:	Ath-AT1G51140.1	Vvi-Vitvi06g00181_t001	  2e-75
197-  1:	Ath-AT1G51170.1	Vvi-Vitvi06g00185_t001	 2e-162
197-  2:	Ath-AT1G51190.1	Vvi-Vitvi06g00187_t001	      0
197-  3:	Ath-AT1G51200.1	Vvi-Vitvi06g00189_t003	  7e-63
197-  4:	Ath-AT1G51220.1	Vvi-Vitvi06g00195_t001	 4e-130
197-  5:	Ath-AT1G51310.1	Vvi-Vitvi06g01631_t001	      0
197-  6:	Ath-AT1G51340.2	Vvi-Vitvi06g00216_t001	      0
197-  7:	Ath-AT1G51350.1	Vvi-Vitvi06g01633_t001	      0
197-  8:	Ath-AT1G51355.1	Vvi-Vitvi06g01635_t001	  2e-15
197-  9:	Ath-AT1G51400.1	Vvi-Vitvi06g01637_t001	  4e-17
197- 10:	Ath-AT1G51410.1	Vvi-Vitvi06g00233_t001	      0
197- 11:	Ath-AT1G51440.1	Vvi-Vitvi06g00234_t001	      0
197- 12:	Ath-AT1G51450.1	Vvi-Vitvi06g00237_t001	 2e-168
197- 13:	Ath-AT1G51500.1	Vvi-Vitvi06g00242_t001	  3e-59
## Alignment 198: score=391.0 e_value=1.7e-19 N=10 Ath-1&Vvi-6 plus
198-  0:	Ath-AT1G08090.1	Vvi-Vitvi06g01299_t001	  3e-52
198-  1:	Ath-AT1G08110.4	Vvi-Vitvi06g01320_t002	 5e-114
198-  2:	Ath-AT1G08125.2	Vvi-Vitvi06g01324_t002	 8e-147
198-  3:	Ath-AT1G08130.1	Vvi-Vitvi06g01341_t001	      0
198-  4:	Ath-AT1G08160.1	Vvi-Vitvi06g01357_t001	  9e-39
198-  5:	Ath-AT1G08170.1	Vvi-Vitvi06g01360_t001	  7e-43
198-  6:	Ath-AT1G08190.1	Vvi-Vitvi06g01364_t001	      0
198-  7:	Ath-AT1G08220.1	Vvi-Vitvi06g01376_t001	 1e-116
198-  8:	Ath-AT1G08230.2	Vvi-Vitvi06g01396_t001	      0
198-  9:	Ath-AT1G08250.1	Vvi-Vitvi06g01946_t001	      0
## Alignment 199: score=354.0 e_value=7.3e-14 N=8 Ath-1&Vvi-6 plus
199-  0:	Ath-AT1G07670.1	Vvi-Vitvi06g00386_t002	      0
199-  1:	Ath-AT1G07705.2	Vvi-Vitvi06g00389_t001	      0
199-  2:	Ath-AT1G07710.1	Vvi-Vitvi06g00393_t001	      0
199-  3:	Ath-AT1G07720.2	Vvi-Vitvi06g00396_t001	      0
199-  4:	Ath-AT1G07730.2	Vvi-Vitvi06g00400_t001	  4e-65
199-  5:	Ath-AT1G07745.1	Vvi-Vitvi06g00403_t001	  8e-95
199-  6:	Ath-AT1G07750.1	Vvi-Vitvi06g00406_t001	      0
199-  7:	Ath-AT1G07790.1	Vvi-Vitvi06g00422_t001	  6e-80
## Alignment 200: score=332.0 e_value=2.7e-12 N=7 Ath-1&Vvi-6 plus
200-  0:	Ath-AT1G08200.1	Vvi-Vitvi06g01468_t001	      0
200-  1:	Ath-AT1G08280.1	Vvi-Vitvi06g01469_t001	 4e-152
200-  2:	Ath-AT1G08290.1	Vvi-Vitvi06g01471_t001	 6e-127
200-  3:	Ath-AT1G08310.2	Vvi-Vitvi06g01477_t001	 3e-140
200-  4:	Ath-AT1G08320.4	Vvi-Vitvi06g01480_t001	      0
200-  5:	Ath-AT1G08350.2	Vvi-Vitvi06g01485_t001	      0
200-  6:	Ath-AT1G08360.1	Vvi-Vitvi06g01486_t002	 3e-130
## Alignment 201: score=1741.0 e_value=4.1e-138 N=40 Ath-1&Vvi-6 minus
201-  0:	Ath-AT1G06840.1	Vvi-Vitvi06g00819_t002	      0
201-  1:	Ath-AT1G06850.1	Vvi-Vitvi06g00800_t001	  5e-93
201-  2:	Ath-AT1G06900.1	Vvi-Vitvi06g00791_t001	      0
201-  3:	Ath-AT1G06920.1	Vvi-Vitvi06g00783_t001	  4e-40
201-  4:	Ath-AT1G06923.1	Vvi-Vitvi06g00782_t001	  3e-33
201-  5:	Ath-AT1G06950.1	Vvi-Vitvi06g00767_t001	      0
201-  6:	Ath-AT1G06960.1	Vvi-Vitvi06g00743_t001	 9e-125
201-  7:	Ath-AT1G06970.1	Vvi-Vitvi06g00737_t001	 1e-153
201-  8:	Ath-AT1G06980.1	Vvi-Vitvi06g00736_t001	  7e-59
201-  9:	Ath-AT1G07000.1	Vvi-Vitvi06g00733_t001	      0
201- 10:	Ath-AT1G07010.3	Vvi-Vitvi06g00725_t001	      0
201- 11:	Ath-AT1G07020.1	Vvi-Vitvi06g00722_t001	  7e-37
201- 12:	Ath-AT1G07025.1	Vvi-Vitvi06g00720_t001	  2e-42
201- 13:	Ath-AT1G07050.2	Vvi-Vitvi06g00707_t001	  2e-33
201- 14:	Ath-AT1G07060.2	Vvi-Vitvi06g00705_t001	  5e-68
201- 15:	Ath-AT1G07080.1	Vvi-Vitvi06g01759_t001	  1e-92
201- 16:	Ath-AT1G07090.1	Vvi-Vitvi06g00695_t001	 1e-100
201- 17:	Ath-AT1G07110.1	Vvi-Vitvi06g00676_t001	      0
201- 18:	Ath-AT1G07120.1	Vvi-Vitvi06g00674_t001	 2e-151
201- 19:	Ath-AT1G07140.1	Vvi-Vitvi06g00671_t001	  4e-99
201- 20:	Ath-AT1G07150.1	Vvi-Vitvi06g00668_t001	 4e-118
201- 21:	Ath-AT1G07160.1	Vvi-Vitvi06g00667_t001	 1e-152
201- 22:	Ath-AT1G07170.1	Vvi-Vitvi06g00658_t001	  2e-77
201- 23:	Ath-AT1G07180.1	Vvi-Vitvi06g01751_t001	      0
201- 24:	Ath-AT1G07200.2	Vvi-Vitvi06g00652_t001	      0
201- 25:	Ath-AT1G07210.1	Vvi-Vitvi06g00651_t002	  1e-63
201- 26:	Ath-AT1G07220.1	Vvi-Vitvi06g00645_t001	      0
201- 27:	Ath-AT1G07230.1	Vvi-Vitvi06g00632_t001	      0
201- 28:	Ath-AT1G07240.1	Vvi-Vitvi06g00621_t001	 2e-154
201- 29:	Ath-AT1G07270.1	Vvi-Vitvi06g00614_t001	      0
201- 30:	Ath-AT1G07280.1	Vvi-Vitvi06g00613_t001	      0
201- 31:	Ath-AT1G07290.1	Vvi-Vitvi06g00610_t001	 3e-130
201- 32:	Ath-AT1G07310.1	Vvi-Vitvi06g00599_t001	  5e-64
201- 33:	Ath-AT1G07320.1	Vvi-Vitvi06g00598_t001	 4e-115
201- 34:	Ath-AT1G07330.2	Vvi-Vitvi06g00594_t001	  2e-52
201- 35:	Ath-AT1G07350.1	Vvi-Vitvi06g04198_t001	  4e-45
201- 36:	Ath-AT1G07360.1	Vvi-Vitvi06g04197_t001	 4e-142
201- 37:	Ath-AT1G07370.1	Vvi-Vitvi06g00576_t001	      0
201- 38:	Ath-AT1G07380.2	Vvi-Vitvi06g00573_t001	      0
201- 39:	Ath-AT1G07400.1	Vvi-Vitvi06g00561_t001	  3e-63
## Alignment 202: score=806.0 e_value=1.9e-44 N=17 Ath-1&Vvi-6 minus
202-  0:	Ath-AT1G55325.2	Vvi-Vitvi06g00048_t001	      0
202-  1:	Ath-AT1G55340.1	Vvi-Vitvi06g00046_t002	  2e-86
202-  2:	Ath-AT1G55350.5	Vvi-Vitvi06g00045_t001	      0
202-  3:	Ath-AT1G55360.1	Vvi-Vitvi06g00044_t001	      0
202-  4:	Ath-AT1G55365.1	Vvi-Vitvi06g01582_t001	  1e-21
202-  5:	Ath-AT1G55475.1	Vvi-Vitvi06g01580_t001	  4e-13
202-  6:	Ath-AT1G55480.1	Vvi-Vitvi06g04007_t001	 2e-150
202-  7:	Ath-AT1G55490.1	Vvi-Vitvi06g00032_t001	      0
202-  8:	Ath-AT1G55500.5	Vvi-Vitvi06g00029_t001	      0
202-  9:	Ath-AT1G55510.1	Vvi-Vitvi06g00028_t001	      0
202- 10:	Ath-AT1G55520.1	Vvi-Vitvi06g01573_t001	 3e-139
202- 11:	Ath-AT1G55530.2	Vvi-Vitvi06g00020_t001	 1e-114
202- 12:	Ath-AT1G55535.1	Vvi-Vitvi06g00019_t001	 1e-106
202- 13:	Ath-AT1G55540.2	Vvi-Vitvi06g00017_t001	      0
202- 14:	Ath-AT1G55546.1	Vvi-Vitvi06g00013_t001	  3e-30
202- 15:	Ath-AT1G55550.1	Vvi-Vitvi06g00012_t001	      0
202- 16:	Ath-AT1G55560.1	Vvi-Vitvi06g04002_t001	      0
## Alignment 203: score=726.0 e_value=3.7e-45 N=17 Ath-1&Vvi-6 minus
203-  0:	Ath-AT1G07410.1	Vvi-Vitvi06g00542_t001	 3e-140
203-  1:	Ath-AT1G07420.1	Vvi-Vitvi06g00534_t001	 3e-169
203-  2:	Ath-AT1G07430.1	Vvi-Vitvi06g00533_t001	 2e-142
203-  3:	Ath-AT1G07440.1	Vvi-Vitvi06g04174_t001	  9e-34
203-  4:	Ath-AT1G07450.1	Vvi-Vitvi06g00522_t001	 6e-114
203-  5:	Ath-AT1G07470.2	Vvi-Vitvi06g00515_t001	 1e-134
203-  6:	Ath-AT1G07510.1	Vvi-Vitvi06g00496_t001	      0
203-  7:	Ath-AT1G07520.3	Vvi-Vitvi06g01569_t001	      0
203-  8:	Ath-AT1G07540.1	Vvi-Vitvi06g00488_t001	 2e-172
203-  9:	Ath-AT1G07570.3	Vvi-Vitvi06g00473_t001	      0
203- 10:	Ath-AT1G07590.1	Vvi-Vitvi06g00464_t001	      0
203- 11:	Ath-AT1G07615.1	Vvi-Vitvi06g00462_t001	 1e-161
203- 12:	Ath-AT1G07620.2	Vvi-Vitvi06g00460_t001	  1e-27
203- 13:	Ath-AT1G07630.1	Vvi-Vitvi06g00456_t001	      0
203- 14:	Ath-AT1G07640.3	Vvi-Vitvi06g00449_t001	  1e-49
203- 15:	Ath-AT1G07645.1	Vvi-Vitvi06g00438_t001	  1e-73
203- 16:	Ath-AT1G07790.1	Vvi-Vitvi06g00426_t001	  7e-85
## Alignment 204: score=434.0 e_value=3.6e-23 N=11 Ath-1&Vvi-6 minus
204-  0:	Ath-AT1G07740.1	Vvi-Vitvi06g00402_t001	      0
204-  1:	Ath-AT1G07810.1	Vvi-Vitvi06g00386_t002	      0
204-  2:	Ath-AT1G07850.1	Vvi-Vitvi06g00371_t001	      0
204-  3:	Ath-AT1G07870.2	Vvi-Vitvi06g00369_t001	      0
204-  4:	Ath-AT1G07880.2	Vvi-Vitvi06g00365_t001	      0
204-  5:	Ath-AT1G07890.1	Vvi-Vitvi06g00358_t003	 2e-162
204-  6:	Ath-AT1G07900.1	Vvi-Vitvi06g00336_t001	  2e-74
204-  7:	Ath-AT1G07910.2	Vvi-Vitvi06g00330_t001	      0
204-  8:	Ath-AT1G07960.3	Vvi-Vitvi06g00322_t001	  2e-71
204-  9:	Ath-AT1G07970.1	Vvi-Vitvi06g00313_t001	      0
204- 10:	Ath-AT1G07980.1	Vvi-Vitvi06g01659_t001	  3e-27
## Alignment 205: score=425.0 e_value=1.4e-16 N=9 Ath-1&Vvi-6 minus
205-  0:	Ath-AT1G55210.1	Vvi-Vitvi06g04029_t001	  2e-68
205-  1:	Ath-AT1G55230.1	Vvi-Vitvi06g00098_t001	  9e-97
205-  2:	Ath-AT1G55250.1	Vvi-Vitvi06g00097_t001	      0
205-  3:	Ath-AT1G55260.1	Vvi-Vitvi06g00089_t001	  2e-53
205-  4:	Ath-AT1G55265.1	Vvi-Vitvi06g04028_t001	  6e-43
205-  5:	Ath-AT1G55270.1	Vvi-Vitvi06g00087_t001	      0
205-  6:	Ath-AT1G55280.2	Vvi-Vitvi06g00083_t001	 3e-116
205-  7:	Ath-AT1G55290.1	Vvi-Vitvi06g00076_t001	 1e-175
205-  8:	Ath-AT1G55320.1	Vvi-Vitvi06g01588_t001	      0
## Alignment 206: score=283.0 e_value=4.3e-08 N=6 Ath-1&Vvi-6 minus
206-  0:	Ath-AT1G07990.1	Vvi-Vitvi06g00274_t004	      0
206-  1:	Ath-AT1G08000.2	Vvi-Vitvi06g04095_t001	  3e-31
206-  2:	Ath-AT1G08040.1	Vvi-Vitvi06g00267_t001	      0
206-  3:	Ath-AT1G08050.1	Vvi-Vitvi06g00258_t001	      0
206-  4:	Ath-AT1G08060.3	Vvi-Vitvi06g04090_t001	 1e-136
206-  5:	Ath-AT1G08065.1	Vvi-Vitvi06g00250_t001	  3e-94
## Alignment 207: score=1245.0 e_value=8.9e-87 N=28 Ath-1&Vvi-7 plus
207-  0:	Ath-AT1G03070.1	Vvi-Vitvi07g00087_t001	 1e-138
207-  1:	Ath-AT1G03080.2	Vvi-Vitvi07g00094_t001	  1e-18
207-  2:	Ath-AT1G03090.2	Vvi-Vitvi07g00099_t001	      0
207-  3:	Ath-AT1G03100.1	Vvi-Vitvi07g00106_t001	      0
207-  4:	Ath-AT1G03103.1	Vvi-Vitvi07g02131_t001	  2e-31
207-  5:	Ath-AT1G03110.1	Vvi-Vitvi07g00113_t001	      0
207-  6:	Ath-AT1G03120.1	Vvi-Vitvi07g00117_t001	  4e-42
207-  7:	Ath-AT1G03130.1	Vvi-Vitvi07g00125_t001	 3e-108
207-  8:	Ath-AT1G03140.1	Vvi-Vitvi07g02135_t001	      0
207-  9:	Ath-AT1G03150.1	Vvi-Vitvi07g00126_t001	 1e-127
207- 10:	Ath-AT1G03180.1	Vvi-Vitvi07g00136_t001	  1e-92
207- 11:	Ath-AT1G03190.1	Vvi-Vitvi07g00137_t001	      0
207- 12:	Ath-AT1G03220.1	Vvi-Vitvi07g00146_t001	      0
207- 13:	Ath-AT1G03250.2	Vvi-Vitvi07g00150_t002	 1e-108
207- 14:	Ath-AT1G03260.1	Vvi-Vitvi07g00152_t001	 4e-129
207- 15:	Ath-AT1G03270.1	Vvi-Vitvi07g00158_t001	      0
207- 16:	Ath-AT1G03290.2	Vvi-Vitvi07g00159_t005	  2e-99
207- 17:	Ath-AT1G03310.1	Vvi-Vitvi07g00167_t001	      0
207- 18:	Ath-AT1G03330.1	Vvi-Vitvi07g04046_t001	  4e-62
207- 19:	Ath-AT1G03340.1	Vvi-Vitvi07g00185_t001	  8e-80
207- 20:	Ath-AT1G03350.1	Vvi-Vitvi07g00191_t001	 7e-107
207- 21:	Ath-AT1G03360.1	Vvi-Vitvi07g00195_t001	 1e-165
207- 22:	Ath-AT1G03380.1	Vvi-Vitvi07g00210_t001	      0
207- 23:	Ath-AT1G03430.1	Vvi-Vitvi07g00211_t001	  3e-67
207- 24:	Ath-AT1G03440.1	Vvi-Vitvi07g00213_t001	      0
207- 25:	Ath-AT1G03445.1	Vvi-Vitvi07g00223_t001	      0
207- 26:	Ath-AT1G03457.2	Vvi-Vitvi07g00232_t001	      0
207- 27:	Ath-AT1G03470.2	Vvi-Vitvi07g00243_t001	  1e-57
## Alignment 208: score=1196.0 e_value=6.9e-77 N=26 Ath-1&Vvi-7 plus
208-  0:	Ath-AT1G03880.1	Vvi-Vitvi07g00605_t001	 5e-103
208-  1:	Ath-AT1G03900.1	Vvi-Vitvi07g00623_t001	 4e-123
208-  2:	Ath-AT1G03905.1	Vvi-Vitvi07g00625_t001	 8e-167
208-  3:	Ath-AT1G03920.3	Vvi-Vitvi07g00626_t001	      0
208-  4:	Ath-AT1G03930.1	Vvi-Vitvi07g00628_t001	      0
208-  5:	Ath-AT1G03950.1	Vvi-Vitvi07g00629_t001	 2e-129
208-  6:	Ath-AT1G03960.1	Vvi-Vitvi07g00630_t002	      0
208-  7:	Ath-AT1G03980.2	Vvi-Vitvi07g00635_t001	      0
208-  8:	Ath-AT1G03990.1	Vvi-Vitvi07g00636_t001	      0
208-  9:	Ath-AT1G04000.1	Vvi-Vitvi07g00639_t001	  1e-31
208- 10:	Ath-AT1G04010.1	Vvi-Vitvi07g00649_t001	      0
208- 11:	Ath-AT1G04020.1	Vvi-Vitvi07g00653_t001	 8e-132
208- 12:	Ath-AT1G04030.1	Vvi-Vitvi07g00659_t001	  1e-75
208- 13:	Ath-AT1G04040.1	Vvi-Vitvi07g00667_t001	  2e-98
208- 14:	Ath-AT1G04050.1	Vvi-Vitvi07g00675_t001	 7e-137
208- 15:	Ath-AT1G04070.1	Vvi-Vitvi07g00677_t001	  1e-28
208- 16:	Ath-AT1G04080.3	Vvi-Vitvi07g00682_t001	      0
208- 17:	Ath-AT1G04090.1	Vvi-Vitvi07g00685_t001	      0
208- 18:	Ath-AT1G04100.1	Vvi-Vitvi07g00687_t001	  3e-48
208- 19:	Ath-AT1G04110.1	Vvi-Vitvi07g02300_t001	      0
208- 20:	Ath-AT1G04120.1	Vvi-Vitvi07g02301_t001	      0
208- 21:	Ath-AT1G04130.1	Vvi-Vitvi07g00707_t001	      0
208- 22:	Ath-AT1G04140.2	Vvi-Vitvi07g00710_t001	      0
208- 23:	Ath-AT1G04150.1	Vvi-Vitvi07g00722_t001	      0
208- 24:	Ath-AT1G04160.1	Vvi-Vitvi07g00724_t001	      0
208- 25:	Ath-AT1G04180.1	Vvi-Vitvi07g00726_t001	      0
## Alignment 209: score=335.0 e_value=2.2e-13 N=8 Ath-1&Vvi-7 plus
209-  0:	Ath-AT1G02370.1	Vvi-Vitvi07g00427_t001	 4e-162
209-  1:	Ath-AT1G02380.1	Vvi-Vitvi07g00439_t001	  1e-35
209-  2:	Ath-AT1G02390.1	Vvi-Vitvi07g00441_t001	      0
209-  3:	Ath-AT1G02400.1	Vvi-Vitvi07g00453_t001	 3e-134
209-  4:	Ath-AT1G02420.1	Vvi-Vitvi07g00463_t001	      0
209-  5:	Ath-AT1G02460.1	Vvi-Vitvi07g00471_t001	      0
209-  6:	Ath-AT1G02470.1	Vvi-Vitvi07g00475_t001	  6e-69
209-  7:	Ath-AT1G02500.1	Vvi-Vitvi07g02247_t001	      0
## Alignment 210: score=323.0 e_value=2.8e-10 N=7 Ath-1&Vvi-7 plus
210-  0:	Ath-AT1G06730.1	Vvi-Vitvi07g00016_t001	      0
210-  1:	Ath-AT1G06740.1	Vvi-Vitvi07g00017_t001	      0
210-  2:	Ath-AT1G06750.2	Vvi-Vitvi07g00021_t001	      0
210-  3:	Ath-AT1G06770.1	Vvi-Vitvi07g00031_t001	 6e-157
210-  4:	Ath-AT1G06780.2	Vvi-Vitvi07g00034_t001	      0
210-  5:	Ath-AT1G06790.1	Vvi-Vitvi07g04010_t001	  9e-27
210-  6:	Ath-AT1G06800.1	Vvi-Vitvi07g00039_t001	      0
## Alignment 211: score=319.0 e_value=3.5e-12 N=7 Ath-1&Vvi-7 plus
211-  0:	Ath-AT1G77380.1	Vvi-Vitvi07g04750_t001	      0
211-  1:	Ath-AT1G77410.3	Vvi-Vitvi07g01927_t001	      0
211-  2:	Ath-AT1G77450.1	Vvi-Vitvi07g01929_t001	 5e-104
211-  3:	Ath-AT1G77480.1	Vvi-Vitvi07g01930_t001	 7e-132
211-  4:	Ath-AT1G77500.1	Vvi-Vitvi07g01941_t001	 3e-115
211-  5:	Ath-AT1G77510.1	Vvi-Vitvi07g01942_t001	      0
211-  6:	Ath-AT1G77580.3	Vvi-Vitvi07g01949_t003	  2e-90
## Alignment 212: score=262.0 e_value=1.5e-08 N=6 Ath-1&Vvi-7 plus
212-  0:	Ath-AT1G05590.1	Vvi-Vitvi07g04480_t001	  9e-16
212-  1:	Ath-AT1G05630.1	Vvi-Vitvi07g01242_t001	      0
212-  2:	Ath-AT1G05650.1	Vvi-Vitvi07g02498_t001	 1e-146
212-  3:	Ath-AT1G05670.1	Vvi-Vitvi07g01251_t001	  6e-63
212-  4:	Ath-AT1G05860.2	Vvi-Vitvi07g02500_t002	  5e-69
212-  5:	Ath-AT1G05890.2	Vvi-Vitvi07g01261_t001	      0
## Alignment 213: score=254.0 e_value=2.8e-08 N=6 Ath-1&Vvi-7 plus
213-  0:	Ath-AT1G78020.1	Vvi-Vitvi07g04543_t001	  2e-38
213-  1:	Ath-AT1G78040.1	Vvi-Vitvi07g01351_t001	  1e-42
213-  2:	Ath-AT1G78080.1	Vvi-Vitvi07g03030_t001	  2e-85
213-  3:	Ath-AT1G78130.1	Vvi-Vitvi07g01358_t001	      0
213-  4:	Ath-AT1G78150.3	Vvi-Vitvi07g04557_t001	  2e-98
213-  5:	Ath-AT1G78210.1	Vvi-Vitvi07g04569_t001	 8e-120
## Alignment 214: score=1568.0 e_value=1.9e-121 N=36 Ath-1&Vvi-7 minus
214-  0:	Ath-AT1G02370.1	Vvi-Vitvi07g00427_t001	 4e-162
214-  1:	Ath-AT1G02550.1	Vvi-Vitvi07g02228_t001	  5e-21
214-  2:	Ath-AT1G02560.1	Vvi-Vitvi07g00422_t001	 4e-171
214-  3:	Ath-AT1G02570.1	Vvi-Vitvi07g00420_t001	  4e-53
214-  4:	Ath-AT1G02580.1	Vvi-Vitvi07g00417_t001	 1e-121
214-  5:	Ath-AT1G02610.1	Vvi-Vitvi07g00405_t001	  4e-74
214-  6:	Ath-AT1G02620.1	Vvi-Vitvi07g00402_t001	  1e-70
214-  7:	Ath-AT1G02640.1	Vvi-Vitvi07g00401_t001	      0
214-  8:	Ath-AT1G02650.1	Vvi-Vitvi07g00400_t001	      0
214-  9:	Ath-AT1G02660.1	Vvi-Vitvi07g00395_t001	      0
214- 10:	Ath-AT1G02680.1	Vvi-Vitvi07g02218_t003	  8e-57
214- 11:	Ath-AT1G02690.2	Vvi-Vitvi07g00382_t001	      0
214- 12:	Ath-AT1G02700.1	Vvi-Vitvi07g00380_t001	  5e-61
214- 13:	Ath-AT1G02720.1	Vvi-Vitvi07g00378_t001	      0
214- 14:	Ath-AT1G02730.1	Vvi-Vitvi07g00376_t001	      0
214- 15:	Ath-AT1G02780.1	Vvi-Vitvi07g02210_t001	 3e-114
214- 16:	Ath-AT1G02790.1	Vvi-Vitvi07g00354_t001	 2e-127
214- 17:	Ath-AT1G02800.1	Vvi-Vitvi07g00352_t001	      0
214- 18:	Ath-AT1G02810.1	Vvi-Vitvi07g00350_t001	      0
214- 19:	Ath-AT1G02813.1	Vvi-Vitvi07g00342_t001	  5e-42
214- 20:	Ath-AT1G02820.1	Vvi-Vitvi07g00341_t001	  5e-22
214- 21:	Ath-AT1G02830.1	Vvi-Vitvi07g00330_t001	  1e-44
214- 22:	Ath-AT1G02850.4	Vvi-Vitvi07g02198_t001	      0
214- 23:	Ath-AT1G02860.1	Vvi-Vitvi07g00313_t001	 5e-167
214- 24:	Ath-AT1G02870.1	Vvi-Vitvi07g00312_t001	  5e-93
214- 25:	Ath-AT1G02880.6	Vvi-Vitvi07g00306_t002	 1e-130
214- 26:	Ath-AT1G02890.1	Vvi-Vitvi07g00303_t001	      0
214- 27:	Ath-AT1G02900.1	Vvi-Vitvi07g00295_t001	  9e-41
214- 28:	Ath-AT1G02910.1	Vvi-Vitvi07g00294_t001	      0
214- 29:	Ath-AT1G02950.5	Vvi-Vitvi07g00284_t001	  9e-13
214- 30:	Ath-AT1G02960.2	Vvi-Vitvi07g00277_t001	  1e-71
214- 31:	Ath-AT1G02970.1	Vvi-Vitvi07g04071_t001	  7e-39
214- 32:	Ath-AT1G03000.1	Vvi-Vitvi07g00270_t001	      0
214- 33:	Ath-AT1G03010.1	Vvi-Vitvi07g00260_t001	      0
214- 34:	Ath-AT1G03020.1	Vvi-Vitvi07g00259_t001	  3e-38
214- 35:	Ath-AT1G03080.2	Vvi-Vitvi07g00243_t001	  3e-32
## Alignment 215: score=527.0 e_value=1.7e-23 N=11 Ath-1&Vvi-7 minus
215-  0:	Ath-AT1G65420.1	Vvi-Vitvi07g04490_t001	  3e-77
215-  1:	Ath-AT1G65430.1	Vvi-Vitvi07g01261_t001	      0
215-  2:	Ath-AT1G65450.1	Vvi-Vitvi07g01255_t001	      0
215-  3:	Ath-AT1G65480.2	Vvi-Vitvi07g04487_t001	 1e-103
215-  4:	Ath-AT1G65540.2	Vvi-Vitvi07g04485_t002	      0
215-  5:	Ath-AT1G65560.1	Vvi-Vitvi07g01244_t001	      0
215-  6:	Ath-AT1G65570.1	Vvi-Vitvi07g02498_t001	 7e-155
215-  7:	Ath-AT1G65580.1	Vvi-Vitvi07g01242_t001	      0
215-  8:	Ath-AT1G65590.1	Vvi-Vitvi07g04480_t001	 2e-107
215-  9:	Ath-AT1G65610.1	Vvi-Vitvi07g02990_t001	      0
215- 10:	Ath-AT1G65630.1	Vvi-Vitvi07g01237_t001	      0
## Alignment 216: score=307.0 e_value=8.9e-11 N=7 Ath-1&Vvi-8 plus
216-  0:	Ath-AT1G51140.1	Vvi-Vitvi08g01852_t001	  9e-58
216-  1:	Ath-AT1G51190.1	Vvi-Vitvi08g01861_t001	  8e-54
216-  2:	Ath-AT1G51200.1	Vvi-Vitvi08g01864_t001	  6e-57
216-  3:	Ath-AT1G51220.1	Vvi-Vitvi08g01869_t001	 5e-128
216-  4:	Ath-AT1G51260.1	Vvi-Vitvi08g01872_t001	 1e-178
216-  5:	Ath-AT1G51340.2	Vvi-Vitvi08g01879_t001	      0
216-  6:	Ath-AT1G51355.1	Vvi-Vitvi08g02393_t001	  7e-20
## Alignment 217: score=377.0 e_value=1.4e-18 N=9 Ath-1&Vvi-8 minus
217-  0:	Ath-AT1G07510.1	Vvi-Vitvi08g01218_t001	  1e-60
217-  1:	Ath-AT1G07530.1	Vvi-Vitvi08g01214_t001	      0
217-  2:	Ath-AT1G07540.1	Vvi-Vitvi08g01213_t002	 1e-104
217-  3:	Ath-AT1G07570.3	Vvi-Vitvi08g01204_t004	      0
217-  4:	Ath-AT1G07620.2	Vvi-Vitvi08g01195_t001	  1e-25
217-  5:	Ath-AT1G07630.1	Vvi-Vitvi08g01194_t001	      0
217-  6:	Ath-AT1G07640.3	Vvi-Vitvi08g01186_t001	  1e-39
217-  7:	Ath-AT1G07795.1	Vvi-Vitvi08g02184_t001	  5e-28
217-  8:	Ath-AT1G07890.1	Vvi-Vitvi08g01143_t002	 4e-152
## Alignment 218: score=1555.0 e_value=2.9e-113 N=34 Ath-1&Vvi-9 plus
218-  0:	Ath-AT1G72300.1	Vvi-Vitvi09g00003_t001	      0
218-  1:	Ath-AT1G72310.1	Vvi-Vitvi09g00012_t001	  2e-73
218-  2:	Ath-AT1G72320.4	Vvi-Vitvi09g00015_t001	      0
218-  3:	Ath-AT1G72330.3	Vvi-Vitvi09g00019_t001	      0
218-  4:	Ath-AT1G72340.2	Vvi-Vitvi09g00027_t001	      0
218-  5:	Ath-AT1G72360.2	Vvi-Vitvi09g00031_t002	  3e-39
218-  6:	Ath-AT1G72370.1	Vvi-Vitvi09g00043_t001	 3e-143
218-  7:	Ath-AT1G72420.2	Vvi-Vitvi09g00047_t002	 4e-129
218-  8:	Ath-AT1G72450.1	Vvi-Vitvi09g00064_t001	  6e-33
218-  9:	Ath-AT1G72460.1	Vvi-Vitvi09g00065_t001	 6e-166
218- 10:	Ath-AT1G72470.1	Vvi-Vitvi09g00067_t001	      0
218- 11:	Ath-AT1G72480.1	Vvi-Vitvi09g00068_t002	      0
218- 12:	Ath-AT1G72490.3	Vvi-Vitvi09g01501_t001	  2e-87
218- 13:	Ath-AT1G72500.1	Vvi-Vitvi09g00071_t001	      0
218- 14:	Ath-AT1G72510.2	Vvi-Vitvi09g00077_t001	  2e-58
218- 15:	Ath-AT1G72520.1	Vvi-Vitvi09g00085_t002	      0
218- 16:	Ath-AT1G72530.2	Vvi-Vitvi09g00087_t001	  6e-68
218- 17:	Ath-AT1G72540.1	Vvi-Vitvi09g00088_t001	 4e-146
218- 18:	Ath-AT1G72560.1	Vvi-Vitvi09g00089_t002	      0
218- 19:	Ath-AT1G72610.1	Vvi-Vitvi09g01512_t001	  2e-86
218- 20:	Ath-AT1G72630.1	Vvi-Vitvi09g00117_t001	  2e-53
218- 21:	Ath-AT1G72640.1	Vvi-Vitvi09g00118_t001	 6e-111
218- 22:	Ath-AT1G72650.2	Vvi-Vitvi09g00122_t001	 8e-144
218- 23:	Ath-AT1G72660.1	Vvi-Vitvi09g00123_t001	      0
218- 24:	Ath-AT1G72670.1	Vvi-Vitvi09g00143_t001	 3e-100
218- 25:	Ath-AT1G72690.1	Vvi-Vitvi09g04034_t001	  1e-24
218- 26:	Ath-AT1G72700.1	Vvi-Vitvi09g00147_t001	      0
218- 27:	Ath-AT1G72710.1	Vvi-Vitvi09g00148_t001	      0
218- 28:	Ath-AT1G72720.1	Vvi-Vitvi09g01521_t001	  1e-17
218- 29:	Ath-AT1G72730.1	Vvi-Vitvi09g00149_t001	      0
218- 30:	Ath-AT1G72740.1	Vvi-Vitvi09g04036_t001	  5e-14
218- 31:	Ath-AT1G72750.1	Vvi-Vitvi09g00152_t001	  7e-75
218- 32:	Ath-AT1G72770.1	Vvi-Vitvi09g00156_t002	      0
218- 33:	Ath-AT1G72790.1	Vvi-Vitvi09g00159_t001	  3e-54
## Alignment 219: score=1248.0 e_value=1.5e-86 N=27 Ath-1&Vvi-9 plus
219-  0:	Ath-AT1G53730.2	Vvi-Vitvi09g00008_t001	      0
219-  1:	Ath-AT1G53750.1	Vvi-Vitvi09g00009_t001	      0
219-  2:	Ath-AT1G53760.1	Vvi-Vitvi09g01491_t001	 1e-118
219-  3:	Ath-AT1G53770.2	Vvi-Vitvi09g00010_t001	      0
219-  4:	Ath-AT1G53800.3	Vvi-Vitvi09g00011_t001	 3e-174
219-  5:	Ath-AT1G53820.1	Vvi-Vitvi09g00012_t001	  1e-70
219-  6:	Ath-AT1G53830.1	Vvi-Vitvi09g00017_t001	      0
219-  7:	Ath-AT1G53840.1	Vvi-Vitvi09g00018_t001	      0
219-  8:	Ath-AT1G53850.2	Vvi-Vitvi09g00020_t001	 7e-174
219-  9:	Ath-AT1G53860.1	Vvi-Vitvi09g00021_t001	 1e-120
219- 10:	Ath-AT1G53870.1	Vvi-Vitvi09g00026_t001	  3e-50
219- 11:	Ath-AT1G53880.1	Vvi-Vitvi09g00027_t001	      0
219- 12:	Ath-AT1G53885.1	Vvi-Vitvi09g01493_t001	  1e-29
219- 13:	Ath-AT1G53910.1	Vvi-Vitvi09g00031_t002	  9e-81
219- 14:	Ath-AT1G53920.1	Vvi-Vitvi09g00033_t001	 5e-161
219- 15:	Ath-AT1G54050.1	Vvi-Vitvi09g00045_t001	  3e-47
219- 16:	Ath-AT1G54070.1	Vvi-Vitvi09g00050_t003	  1e-23
219- 17:	Ath-AT1G54080.2	Vvi-Vitvi09g00063_t001	      0
219- 18:	Ath-AT1G54090.1	Vvi-Vitvi09g00067_t001	      0
219- 19:	Ath-AT1G54095.1	Vvi-Vitvi09g00077_t001	  9e-30
219- 20:	Ath-AT1G54100.2	Vvi-Vitvi09g00078_t001	      0
219- 21:	Ath-AT1G54115.1	Vvi-Vitvi09g00079_t001	      0
219- 22:	Ath-AT1G54120.1	Vvi-Vitvi09g00083_t001	  4e-24
219- 23:	Ath-AT1G54130.1	Vvi-Vitvi09g00093_t001	      0
219- 24:	Ath-AT1G54140.1	Vvi-Vitvi09g00094_t001	  6e-90
219- 25:	Ath-AT1G54150.1	Vvi-Vitvi09g00096_t001	 2e-142
219- 26:	Ath-AT1G54210.1	Vvi-Vitvi09g00111_t001	  2e-60
## Alignment 220: score=668.0 e_value=5.2e-43 N=16 Ath-1&Vvi-9 plus
220-  0:	Ath-AT1G52155.1	Vvi-Vitvi09g00324_t001	      0
220-  1:	Ath-AT1G52160.1	Vvi-Vitvi09g00327_t001	      0
220-  2:	Ath-AT1G52190.1	Vvi-Vitvi09g00340_t001	      0
220-  3:	Ath-AT1G52191.1	Vvi-Vitvi09g01597_t001	  7e-26
220-  4:	Ath-AT1G52200.1	Vvi-Vitvi09g00343_t001	  2e-75
220-  5:	Ath-AT1G52260.1	Vvi-Vitvi09g00351_t001	      0
220-  6:	Ath-AT1G52300.1	Vvi-Vitvi09g00370_t001	  4e-52
220-  7:	Ath-AT1G52315.1	Vvi-Vitvi09g00385_t001	  1e-46
220-  8:	Ath-AT1G52320.5	Vvi-Vitvi09g00386_t001	      0
220-  9:	Ath-AT1G52330.2	Vvi-Vitvi09g00388_t001	  7e-47
220- 10:	Ath-AT1G52343.1	Vvi-Vitvi09g00389_t001	  2e-23
220- 11:	Ath-AT1G52360.2	Vvi-Vitvi09g00400_t001	  4e-49
220- 12:	Ath-AT1G52380.2	Vvi-Vitvi09g00402_t001	 1e-133
220- 13:	Ath-AT1G52420.1	Vvi-Vitvi09g00406_t001	      0
220- 14:	Ath-AT1G52660.1	Vvi-Vitvi09g04130_t001	  3e-19
220- 15:	Ath-AT1G52830.1	Vvi-Vitvi09g00436_t001	  7e-61
## Alignment 221: score=664.0 e_value=2.8e-35 N=15 Ath-1&Vvi-9 plus
221-  0:	Ath-AT1G17240.2	Vvi-Vitvi09g00003_t001	      0
221-  1:	Ath-AT1G17260.1	Vvi-Vitvi09g00006_t001	      0
221-  2:	Ath-AT1G17270.2	Vvi-Vitvi09g00010_t001	      0
221-  3:	Ath-AT1G17280.4	Vvi-Vitvi09g00014_t002	 1e-130
221-  4:	Ath-AT1G17290.1	Vvi-Vitvi09g00019_t001	      0
221-  5:	Ath-AT1G17340.1	Vvi-Vitvi09g00042_t001	      0
221-  6:	Ath-AT1G17345.1	Vvi-Vitvi09g00046_t001	  4e-29
221-  7:	Ath-AT1G17350.2	Vvi-Vitvi09g00047_t002	 2e-123
221-  8:	Ath-AT1G17360.1	Vvi-Vitvi09g00052_t001	 8e-106
221-  9:	Ath-AT1G17370.1	Vvi-Vitvi09g00063_t001	      0
221- 10:	Ath-AT1G17380.1	Vvi-Vitvi09g00064_t001	  4e-27
221- 11:	Ath-AT1G17400.1	Vvi-Vitvi09g01501_t001	  4e-85
221- 12:	Ath-AT1G17410.1	Vvi-Vitvi09g00070_t001	  1e-77
221- 13:	Ath-AT1G17420.1	Vvi-Vitvi09g00085_t002	      0
221- 14:	Ath-AT1G17430.1	Vvi-Vitvi09g00095_t001	  5e-98
## Alignment 222: score=623.0 e_value=5.2e-36 N=14 Ath-1&Vvi-9 plus
222-  0:	Ath-AT1G80480.1	Vvi-Vitvi09g00731_t001	  3e-40
222-  1:	Ath-AT1G80490.2	Vvi-Vitvi09g00753_t002	      0
222-  2:	Ath-AT1G80510.1	Vvi-Vitvi09g00758_t001	      0
222-  3:	Ath-AT1G80520.1	Vvi-Vitvi09g00759_t001	  4e-63
222-  4:	Ath-AT1G80530.1	Vvi-Vitvi09g00760_t001	      0
222-  5:	Ath-AT1G80540.1	Vvi-Vitvi09g00773_t001	 6e-126
222-  6:	Ath-AT1G80570.2	Vvi-Vitvi09g00793_t001	      0
222-  7:	Ath-AT1G80600.1	Vvi-Vitvi09g00794_t001	      0
222-  8:	Ath-AT1G80610.1	Vvi-Vitvi09g00805_t001	  3e-25
222-  9:	Ath-AT1G80680.1	Vvi-Vitvi09g00816_t001	      0
222- 10:	Ath-AT1G80690.2	Vvi-Vitvi09g00817_t001	  6e-97
222- 11:	Ath-AT1G80700.1	Vvi-Vitvi09g01749_t001	  3e-40
222- 12:	Ath-AT1G80720.2	Vvi-Vitvi09g00826_t001	  7e-84
222- 13:	Ath-AT1G80730.1	Vvi-Vitvi09g00827_t001	  4e-50
## Alignment 223: score=611.0 e_value=7.3e-36 N=15 Ath-1&Vvi-9 plus
223-  0:	Ath-AT1G79730.1	Vvi-Vitvi09g00288_t001	      0
223-  1:	Ath-AT1G79750.1	Vvi-Vitvi09g00301_t001	      0
223-  2:	Ath-AT1G79760.2	Vvi-Vitvi09g00304_t001	  3e-58
223-  3:	Ath-AT1G79770.1	Vvi-Vitvi09g00308_t001	  7e-50
223-  4:	Ath-AT1G79780.1	Vvi-Vitvi09g00314_t001	  1e-53
223-  5:	Ath-AT1G79800.1	Vvi-Vitvi09g00320_t001	  7e-46
223-  6:	Ath-AT1G79810.1	Vvi-Vitvi09g00338_t001	      0
223-  7:	Ath-AT1G79870.1	Vvi-Vitvi09g00356_t001	 5e-144
223-  8:	Ath-AT1G79890.1	Vvi-Vitvi09g00371_t001	      0
223-  9:	Ath-AT1G79900.1	Vvi-Vitvi09g00377_t001	 9e-145
223- 10:	Ath-AT1G79915.1	Vvi-Vitvi09g00384_t001	 5e-112
223- 11:	Ath-AT1G79960.1	Vvi-Vitvi09g00390_t001	  9e-46
223- 12:	Ath-AT1G79985.1	Vvi-Vitvi09g00397_t001	  1e-79
223- 13:	Ath-AT1G79990.1	Vvi-Vitvi09g00400_t001	  5e-47
223- 14:	Ath-AT1G80000.2	Vvi-Vitvi09g00405_t001	 9e-106
## Alignment 224: score=593.0 e_value=2.9e-32 N=13 Ath-1&Vvi-9 plus
224-  0:	Ath-AT1G17440.1	Vvi-Vitvi09g00115_t001	  9e-86
224-  1:	Ath-AT1G17450.2	Vvi-Vitvi09g00116_t001	      0
224-  2:	Ath-AT1G17455.1	Vvi-Vitvi09g00117_t001	  6e-56
224-  3:	Ath-AT1G17460.2	Vvi-Vitvi09g00122_t001	 3e-113
224-  4:	Ath-AT1G17470.1	Vvi-Vitvi09g00123_t001	      0
224-  5:	Ath-AT1G17480.1	Vvi-Vitvi09g00143_t001	  1e-66
224-  6:	Ath-AT1G17490.1	Vvi-Vitvi09g04034_t001	  2e-13
224-  7:	Ath-AT1G17500.1	Vvi-Vitvi09g00147_t001	      0
224-  8:	Ath-AT1G17530.1	Vvi-Vitvi09g00152_t001	  4e-77
224-  9:	Ath-AT1G17540.1	Vvi-Vitvi09g00155_t001	      0
224- 10:	Ath-AT1G17550.1	Vvi-Vitvi09g00156_t002	      0
224- 11:	Ath-AT1G17580.1	Vvi-Vitvi09g00162_t001	      0
224- 12:	Ath-AT1G17665.1	Vvi-Vitvi09g00178_t001	 4e-103
## Alignment 225: score=589.0 e_value=7e-32 N=13 Ath-1&Vvi-9 plus
225-  0:	Ath-AT1G51690.5	Vvi-Vitvi09g00208_t001	      0
225-  1:	Ath-AT1G51700.1	Vvi-Vitvi09g00210_t001	  6e-45
225-  2:	Ath-AT1G51710.1	Vvi-Vitvi09g00211_t001	      0
225-  3:	Ath-AT1G51720.1	Vvi-Vitvi09g00214_t003	      0
225-  4:	Ath-AT1G51730.1	Vvi-Vitvi09g00215_t002	 6e-111
225-  5:	Ath-AT1G51745.1	Vvi-Vitvi09g00216_t001	 1e-133
225-  6:	Ath-AT1G51760.1	Vvi-Vitvi09g00220_t001	      0
225-  7:	Ath-AT1G51770.1	Vvi-Vitvi09g00223_t001	 2e-168
225-  8:	Ath-AT1G51800.1	Vvi-Vitvi09g00228_t001	  1e-97
225-  9:	Ath-AT1G51805.1	Vvi-Vitvi09g00230_t001	 1e-175
225- 10:	Ath-AT1G51820.1	Vvi-Vitvi09g04065_t001	  5e-14
225- 11:	Ath-AT1G51860.1	Vvi-Vitvi09g00255_t001	  9e-37
225- 12:	Ath-AT1G51980.1	Vvi-Vitvi09g00271_t001	      0
## Alignment 226: score=382.0 e_value=1.7e-16 N=8 Ath-1&Vvi-9 plus
226-  0:	Ath-AT1G80840.1	Vvi-Vitvi09g01122_t001	 2e-102
226-  1:	Ath-AT1G80850.1	Vvi-Vitvi09g01123_t001	 3e-110
226-  2:	Ath-AT1G80860.2	Vvi-Vitvi09g04464_t001	  1e-96
226-  3:	Ath-AT1G80870.1	Vvi-Vitvi09g04468_t001	      0
226-  4:	Ath-AT1G80880.1	Vvi-Vitvi09g01157_t001	      0
226-  5:	Ath-AT1G80890.1	Vvi-Vitvi09g01158_t001	  2e-27
226-  6:	Ath-AT1G80900.1	Vvi-Vitvi09g01159_t001	  4e-96
226-  7:	Ath-AT1G80920.1	Vvi-Vitvi09g01164_t001	  1e-48
## Alignment 227: score=360.0 e_value=5.2e-15 N=8 Ath-1&Vvi-9 plus
227-  0:	Ath-AT1G72960.1	Vvi-Vitvi09g00182_t001	      0
227-  1:	Ath-AT1G72970.1	Vvi-Vitvi09g00183_t001	      0
227-  2:	Ath-AT1G72980.1	Vvi-Vitvi09g00188_t001	  1e-36
227-  3:	Ath-AT1G72990.1	Vvi-Vitvi09g00190_t001	      0
227-  4:	Ath-AT1G73010.1	Vvi-Vitvi09g01542_t002	 4e-125
227-  5:	Ath-AT1G73020.1	Vvi-Vitvi09g00217_t001	      0
227-  6:	Ath-AT1G73030.1	Vvi-Vitvi09g00218_t001	 6e-123
227-  7:	Ath-AT1G73040.1	Vvi-Vitvi09g00219_t001	  3e-81
## Alignment 228: score=322.0 e_value=1.5e-12 N=7 Ath-1&Vvi-9 plus
228-  0:	Ath-AT1G78895.1	Vvi-Vitvi09g01985_t001	  6e-79
228-  1:	Ath-AT1G78900.1	Vvi-Vitvi09g01397_t001	      0
228-  2:	Ath-AT1G78922.1	Vvi-Vitvi09g01989_t001	  5e-45
228-  3:	Ath-AT1G78930.1	Vvi-Vitvi09g01408_t001	      0
228-  4:	Ath-AT1G78940.2	Vvi-Vitvi09g01410_t001	      0
228-  5:	Ath-AT1G78950.2	Vvi-Vitvi09g01992_t002	      0
228-  6:	Ath-AT1G78970.3	Vvi-Vitvi09g01416_t001	  3e-62
## Alignment 229: score=314.0 e_value=1e-11 N=7 Ath-1&Vvi-9 plus
229-  0:	Ath-AT1G17620.1	Vvi-Vitvi09g00185_t001	  5e-62
229-  1:	Ath-AT1G17630.1	Vvi-Vitvi09g00187_t001	      0
229-  2:	Ath-AT1G17650.1	Vvi-Vitvi09g00195_t001	      0
229-  3:	Ath-AT1G17700.1	Vvi-Vitvi09g00201_t001	  8e-51
229-  4:	Ath-AT1G17710.1	Vvi-Vitvi09g01542_t002	 8e-129
229-  5:	Ath-AT1G17720.1	Vvi-Vitvi09g00208_t001	      0
229-  6:	Ath-AT1G17730.1	Vvi-Vitvi09g00218_t001	 1e-133
## Alignment 230: score=287.0 e_value=9.8e-09 N=6 Ath-1&Vvi-9 plus
230-  0:	Ath-AT1G55080.1	Vvi-Vitvi09g01540_t001	  7e-46
230-  1:	Ath-AT1G55110.2	Vvi-Vitvi09g00191_t001	 1e-127
230-  2:	Ath-AT1G55120.1	Vvi-Vitvi09g00193_t001	      0
230-  3:	Ath-AT1G55180.1	Vvi-Vitvi09g00200_t001	      0
230-  4:	Ath-AT1G55190.1	Vvi-Vitvi09g00201_t001	  2e-75
230-  5:	Ath-AT1G55200.1	Vvi-Vitvi09g00203_t001	      0
## Alignment 231: score=277.0 e_value=3.5e-09 N=6 Ath-1&Vvi-9 plus
231-  0:	Ath-AT1G79640.1	Vvi-Vitvi09g01246_t001	      0
231-  1:	Ath-AT1G79650.4	Vvi-Vitvi09g01250_t001	      0
231-  2:	Ath-AT1G79690.1	Vvi-Vitvi09g01262_t001	      0
231-  3:	Ath-AT1G79700.2	Vvi-Vitvi09g01269_t001	  8e-63
231-  4:	Ath-AT1G79710.1	Vvi-Vitvi09g01271_t001	      0
231-  5:	Ath-AT1G79720.1	Vvi-Vitvi09g01272_t001	      0
## Alignment 232: score=276.0 e_value=9.2e-10 N=6 Ath-1&Vvi-9 plus
232-  0:	Ath-AT1G16780.1	Vvi-Vitvi09g01381_t001	      0
232-  1:	Ath-AT1G16790.1	Vvi-Vitvi09g01382_t001	  5e-40
232-  2:	Ath-AT1G16800.2	Vvi-Vitvi09g01386_t001	      0
232-  3:	Ath-AT1G16825.1	Vvi-Vitvi09g01985_t001	  3e-73
232-  4:	Ath-AT1G16830.1	Vvi-Vitvi09g01402_t001	 3e-152
232-  5:	Ath-AT1G16840.5	Vvi-Vitvi09g01405_t001	  1e-23
## Alignment 233: score=268.0 e_value=5.7e-09 N=6 Ath-1&Vvi-9 plus
233-  0:	Ath-AT1G15220.2	Vvi-Vitvi09g00345_t001	  1e-73
233-  1:	Ath-AT1G15230.1	Vvi-Vitvi09g01598_t001	  2e-21
233-  2:	Ath-AT1G15240.2	Vvi-Vitvi09g00369_t001	      0
233-  3:	Ath-AT1G15250.2	Vvi-Vitvi09g00370_t001	  2e-52
233-  4:	Ath-AT1G15260.1	Vvi-Vitvi09g00372_t001	  8e-23
233-  5:	Ath-AT1G15270.1	Vvi-Vitvi09g01606_t001	  9e-31
## Alignment 234: score=254.0 e_value=3.8e-08 N=6 Ath-1&Vvi-9 plus
234-  0:	Ath-AT1G15690.1	Vvi-Vitvi09g00693_t001	      0
234-  1:	Ath-AT1G15710.1	Vvi-Vitvi09g00694_t001	  2e-77
234-  2:	Ath-AT1G15730.1	Vvi-Vitvi09g00731_t001	  9e-41
234-  3:	Ath-AT1G15740.1	Vvi-Vitvi09g00734_t001	      0
234-  4:	Ath-AT1G15750.3	Vvi-Vitvi09g00753_t002	      0
234-  5:	Ath-AT1G15760.1	Vvi-Vitvi09g00759_t001	  9e-70
## Alignment 235: score=1509.0 e_value=2.3e-110 N=34 Ath-1&Vvi-9 minus
235-  0:	Ath-AT1G80010.1	Vvi-Vitvi09g00649_t001	      0
235-  1:	Ath-AT1G80030.2	Vvi-Vitvi09g00635_t001	      0
235-  2:	Ath-AT1G80040.1	Vvi-Vitvi09g00630_t001	  3e-63
235-  3:	Ath-AT1G80050.1	Vvi-Vitvi09g00629_t002	 2e-103
235-  4:	Ath-AT1G80060.3	Vvi-Vitvi09g00625_t001	  4e-46
235-  5:	Ath-AT1G80070.1	Vvi-Vitvi09g00624_t001	      0
235-  6:	Ath-AT1G80080.1	Vvi-Vitvi09g00621_t001	      0
235-  7:	Ath-AT1G80090.1	Vvi-Vitvi09g00619_t001	 2e-143
235-  8:	Ath-AT1G80100.3	Vvi-Vitvi09g00615_t001	  1e-63
235-  9:	Ath-AT1G80120.1	Vvi-Vitvi09g00610_t001	  7e-80
235- 10:	Ath-AT1G80130.1	Vvi-Vitvi09g00601_t001	  1e-47
235- 11:	Ath-AT1G80133.1	Vvi-Vitvi09g00600_t001	  2e-13
235- 12:	Ath-AT1G80150.1	Vvi-Vitvi09g00575_t001	      0
235- 13:	Ath-AT1G80160.3	Vvi-Vitvi09g00559_t001	  6e-86
235- 14:	Ath-AT1G80170.1	Vvi-Vitvi09g00556_t001	 6e-174
235- 15:	Ath-AT1G80180.1	Vvi-Vitvi09g01654_t001	  3e-16
235- 16:	Ath-AT1G80190.5	Vvi-Vitvi09g00554_t001	  3e-89
235- 17:	Ath-AT1G80200.2	Vvi-Vitvi09g00550_t001	  6e-48
235- 18:	Ath-AT1G80210.1	Vvi-Vitvi09g00526_t002	      0
235- 19:	Ath-AT1G80230.1	Vvi-Vitvi09g01645_t001	  2e-61
235- 20:	Ath-AT1G80240.1	Vvi-Vitvi09g00512_t001	 9e-178
235- 21:	Ath-AT1G80280.1	Vvi-Vitvi09g00492_t001	      0
235- 22:	Ath-AT1G80300.1	Vvi-Vitvi09g00489_t001	      0
235- 23:	Ath-AT1G80310.1	Vvi-Vitvi09g00484_t001	      0
235- 24:	Ath-AT1G80320.1	Vvi-Vitvi09g00450_t001	  6e-93
235- 25:	Ath-AT1G80330.1	Vvi-Vitvi09g00448_t001	 1e-123
235- 26:	Ath-AT1G80350.1	Vvi-Vitvi09g00446_t001	      0
235- 27:	Ath-AT1G80360.1	Vvi-Vitvi09g00444_t001	      0
235- 28:	Ath-AT1G80370.1	Vvi-Vitvi09g00443_t001	 2e-173
235- 29:	Ath-AT1G80380.2	Vvi-Vitvi09g00439_t001	      0
235- 30:	Ath-AT1G80400.1	Vvi-Vitvi09g00431_t001	 2e-168
235- 31:	Ath-AT1G80410.2	Vvi-Vitvi09g00430_t001	      0
235- 32:	Ath-AT1G80420.1	Vvi-Vitvi09g00429_t002	 9e-125
235- 33:	Ath-AT1G80440.1	Vvi-Vitvi09g00427_t001	 1e-128
## Alignment 236: score=837.0 e_value=1.1e-51 N=19 Ath-1&Vvi-9 minus
236-  0:	Ath-AT1G15380.1	Vvi-Vitvi09g00559_t001	  2e-80
236-  1:	Ath-AT1G15390.1	Vvi-Vitvi09g00557_t001	 2e-118
236-  2:	Ath-AT1G15400.3	Vvi-Vitvi09g01654_t001	  1e-14
236-  3:	Ath-AT1G15410.2	Vvi-Vitvi09g00539_t001	  7e-41
236-  4:	Ath-AT1G15415.1	Vvi-Vitvi09g00525_t001	  3e-14
236-  5:	Ath-AT1G15420.1	Vvi-Vitvi09g00523_t001	  1e-58
236-  6:	Ath-AT1G15440.1	Vvi-Vitvi09g00520_t001	      0
236-  7:	Ath-AT1G15460.1	Vvi-Vitvi09g00500_t001	      0
236-  8:	Ath-AT1G15470.1	Vvi-Vitvi09g00496_t001	      0
236-  9:	Ath-AT1G15490.1	Vvi-Vitvi09g00492_t001	      0
236- 10:	Ath-AT1G15500.1	Vvi-Vitvi09g00489_t001	      0
236- 11:	Ath-AT1G15510.1	Vvi-Vitvi09g00487_t001	      0
236- 12:	Ath-AT1G15520.1	Vvi-Vitvi09g04146_t001	      0
236- 13:	Ath-AT1G15540.3	Vvi-Vitvi09g00451_t001	  8e-51
236- 14:	Ath-AT1G15550.1	Vvi-Vitvi09g00448_t001	 2e-153
236- 15:	Ath-AT1G15570.1	Vvi-Vitvi09g00443_t001	 2e-172
236- 16:	Ath-AT1G15580.1	Vvi-Vitvi09g00436_t001	  3e-53
236- 17:	Ath-AT1G15660.1	Vvi-Vitvi09g00428_t001	  1e-36
236- 18:	Ath-AT1G15670.1	Vvi-Vitvi09g00427_t001	 1e-124
## Alignment 237: score=586.0 e_value=2.6e-31 N=13 Ath-1&Vvi-9 minus
237-  0:	Ath-AT1G52670.1	Vvi-Vitvi09g00529_t001	  5e-96
237-  1:	Ath-AT1G52680.1	Vvi-Vitvi09g00525_t001	  9e-11
237-  2:	Ath-AT1G52690.2	Vvi-Vitvi09g00524_t001	  3e-32
237-  3:	Ath-AT1G52695.1	Vvi-Vitvi09g00518_t001	  3e-54
237-  4:	Ath-AT1G52710.1	Vvi-Vitvi09g01645_t001	  7e-35
237-  5:	Ath-AT1G52720.1	Vvi-Vitvi09g01641_t001	  2e-33
237-  6:	Ath-AT1G52730.2	Vvi-Vitvi09g00496_t001	      0
237-  7:	Ath-AT1G52740.1	Vvi-Vitvi09g04160_t001	  5e-78
237-  8:	Ath-AT1G52750.1	Vvi-Vitvi09g00492_t001	      0
237-  9:	Ath-AT1G52760.1	Vvi-Vitvi09g00491_t001	      0
237- 10:	Ath-AT1G52770.1	Vvi-Vitvi09g00488_t001	 2e-176
237- 11:	Ath-AT1G52780.1	Vvi-Vitvi09g00482_t001	      0
237- 12:	Ath-AT1G52790.1	Vvi-Vitvi09g00449_t001	 5e-106
## Alignment 238: score=429.0 e_value=1.2e-18 N=9 Ath-1&Vvi-9 minus
238-  0:	Ath-AT1G52560.1	Vvi-Vitvi09g00599_t001	  1e-87
238-  1:	Ath-AT1G52565.1	Vvi-Vitvi09g04184_t001	  1e-25
238-  2:	Ath-AT1G52570.1	Vvi-Vitvi09g00595_t001	      0
238-  3:	Ath-AT1G52580.1	Vvi-Vitvi09g00578_t001	 3e-122
238-  4:	Ath-AT1G52590.1	Vvi-Vitvi09g00577_t001	  1e-94
238-  5:	Ath-AT1G52600.1	Vvi-Vitvi09g00576_t001	 2e-124
238-  6:	Ath-AT1G52620.1	Vvi-Vitvi09g00574_t001	      0
238-  7:	Ath-AT1G52630.1	Vvi-Vitvi09g00570_t001	      0
238-  8:	Ath-AT1G52640.1	Vvi-Vitvi09g00568_t001	      0
## Alignment 239: score=336.0 e_value=5.3e-14 N=8 Ath-1&Vvi-9 minus
239-  0:	Ath-AT1G15290.1	Vvi-Vitvi09g00659_t001	      0
239-  1:	Ath-AT1G15310.1	Vvi-Vitvi09g00643_t001.1.6037826f	      0
239-  2:	Ath-AT1G15320.1	Vvi-Vitvi09g00627_t001	  7e-74
239-  3:	Ath-AT1G15330.1	Vvi-Vitvi09g00619_t001	 1e-148
239-  4:	Ath-AT1G15340.1	Vvi-Vitvi09g00606_t001	  8e-48
239-  5:	Ath-AT1G15350.2	Vvi-Vitvi09g04185_t001	  3e-46
239-  6:	Ath-AT1G15360.2	Vvi-Vitvi09g00593_t001	  8e-83
239-  7:	Ath-AT1G15370.1	Vvi-Vitvi09g00592_t001	  2e-93
## Alignment 240: score=288.0 e_value=5e-09 N=6 Ath-1&Vvi-9 minus
240-  0:	Ath-AT1G52220.1	Vvi-Vitvi09g01601_t001	  3e-54
240-  1:	Ath-AT1G52230.1	Vvi-Vitvi09g00361_t001	  1e-78
240-  2:	Ath-AT1G52240.1	Vvi-Vitvi09g00359_t001	      0
240-  3:	Ath-AT1G52245.1	Vvi-Vitvi09g00355_t001	  6e-54
240-  4:	Ath-AT1G52280.1	Vvi-Vitvi09g00348_t001	 7e-144
240-  5:	Ath-AT1G52290.1	Vvi-Vitvi09g00347_t001	      0
## Alignment 241: score=280.0 e_value=2.2e-09 N=6 Ath-1&Vvi-9 minus
241-  0:	Ath-AT1G55080.1	Vvi-Vitvi09g01540_t001	  7e-46
241-  1:	Ath-AT1G55130.1	Vvi-Vitvi09g00179_t001	      0
241-  2:	Ath-AT1G55140.1	Vvi-Vitvi09g00176_t001	  1e-88
241-  3:	Ath-AT1G55150.2	Vvi-Vitvi09g00175_t001	      0
241-  4:	Ath-AT1G55160.3	Vvi-Vitvi09g00173_t001	  2e-42
241-  5:	Ath-AT1G55170.1	Vvi-Vitvi09g00171_t001	  1e-91
## Alignment 242: score=269.0 e_value=2.5e-09 N=6 Ath-1&Vvi-9 minus
242-  0:	Ath-AT1G16040.1	Vvi-Vitvi09g01278_t001	  3e-75
242-  1:	Ath-AT1G16060.1	Vvi-Vitvi09g01269_t001	  6e-68
242-  2:	Ath-AT1G16070.1	Vvi-Vitvi09g01266_t001	 9e-159
242-  3:	Ath-AT1G16080.1	Vvi-Vitvi09g01263_t001	 4e-166
242-  4:	Ath-AT1G16180.1	Vvi-Vitvi09g01251_t001	      0
242-  5:	Ath-AT1G16190.1	Vvi-Vitvi09g01250_t001	 1e-178
## Alignment 243: score=265.0 e_value=3e-10 N=6 Ath-1&Vvi-9 minus
243-  0:	Ath-AT1G51540.1	Vvi-Vitvi09g01374_t001	      0
243-  1:	Ath-AT1G51550.1	Vvi-Vitvi09g01373_t001	      0
243-  2:	Ath-AT1G51560.1	Vvi-Vitvi09g01372_t002	      0
243-  3:	Ath-AT1G51580.1	Vvi-Vitvi09g01354_t001	 1e-117
243-  4:	Ath-AT1G51590.1	Vvi-Vitvi09g04562_t001	  2e-66
243-  5:	Ath-AT1G51610.1	Vvi-Vitvi09g04560_t001	  3e-48
## Alignment 244: score=2571.0 e_value=1.7e-205 N=55 Ath-2&Vvi-1 plus
244-  0:	Ath-AT2G01100.2	Vvi-Vitvi01g00375_t001	  7e-14
244-  1:	Ath-AT2G01270.1	Vvi-Vitvi01g00382_t001	      0
244-  2:	Ath-AT2G01290.1	Vvi-Vitvi01g00385_t001	 4e-137
244-  3:	Ath-AT2G01300.1	Vvi-Vitvi01g00388_t001	  8e-47
244-  4:	Ath-AT2G01320.3	Vvi-Vitvi01g00390_t001	      0
244-  5:	Ath-AT2G01340.1	Vvi-Vitvi01g00403_t001	  4e-63
244-  6:	Ath-AT2G01350.1	Vvi-Vitvi01g00405_t006	      0
244-  7:	Ath-AT2G01379.1	Vvi-Vitvi01g04108_t001	  3e-12
244-  8:	Ath-AT2G01410.1	Vvi-Vitvi01g00407_t001	 2e-153
244-  9:	Ath-AT2G01420.2	Vvi-Vitvi01g00411_t001	      0
244- 10:	Ath-AT2G01430.1	Vvi-Vitvi01g00412_t001	  4e-79
244- 11:	Ath-AT2G01440.1	Vvi-Vitvi01g00413_t001	      0
244- 12:	Ath-AT2G01450.1	Vvi-Vitvi01g00417_t001	      0
244- 13:	Ath-AT2G01460.1	Vvi-Vitvi01g00421_t001	      0
244- 14:	Ath-AT2G01470.1	Vvi-Vitvi01g00422_t001	 4e-118
244- 15:	Ath-AT2G01480.1	Vvi-Vitvi01g00425_t001	      0
244- 16:	Ath-AT2G01490.1	Vvi-Vitvi01g00426_t001	 1e-157
244- 17:	Ath-AT2G01500.1	Vvi-Vitvi01g00427_t001	  2e-26
244- 18:	Ath-AT2G01510.1	Vvi-Vitvi01g00430_t001	      0
244- 19:	Ath-AT2G01540.1	Vvi-Vitvi01g00444_t001	  2e-75
244- 20:	Ath-AT2G01570.1	Vvi-Vitvi01g00446_t001	      0
244- 21:	Ath-AT2G01590.1	Vvi-Vitvi01g01984_t001	  1e-32
244- 22:	Ath-AT2G01600.1	Vvi-Vitvi01g00451_t002	      0
244- 23:	Ath-AT2G01610.1	Vvi-Vitvi01g00457_t001	  4e-65
244- 24:	Ath-AT2G01620.1	Vvi-Vitvi01g00467_t001	  2e-73
244- 25:	Ath-AT2G01630.1	Vvi-Vitvi01g00468_t001	      0
244- 26:	Ath-AT2G01650.1	Vvi-Vitvi01g00474_t001	      0
244- 27:	Ath-AT2G01660.1	Vvi-Vitvi01g00477_t001	 1e-110
244- 28:	Ath-AT2G01670.1	Vvi-Vitvi01g00483_t001	  4e-84
244- 29:	Ath-AT2G01680.1	Vvi-Vitvi01g00486_t001	      0
244- 30:	Ath-AT2G01690.2	Vvi-Vitvi01g00487_t001	      0
244- 31:	Ath-AT2G01735.1	Vvi-Vitvi01g00492_t001	 6e-164
244- 32:	Ath-AT2G01750.2	Vvi-Vitvi01g00497_t001	      0
244- 33:	Ath-AT2G01755.2	Vvi-Vitvi01g00500_t001	  2e-41
244- 34:	Ath-AT2G01760.2	Vvi-Vitvi01g01995_t001	 5e-109
244- 35:	Ath-AT2G01770.1	Vvi-Vitvi01g00512_t001	 3e-140
244- 36:	Ath-AT2G01818.1	Vvi-Vitvi01g00519_t001	  4e-66
244- 37:	Ath-AT2G01820.1	Vvi-Vitvi01g00526_t001	      0
244- 38:	Ath-AT2G01830.2	Vvi-Vitvi01g00528_t002	      0
244- 39:	Ath-AT2G01850.1	Vvi-Vitvi01g00533_t001	 4e-168
244- 40:	Ath-AT2G01880.1	Vvi-Vitvi01g00539_t001	 2e-152
244- 41:	Ath-AT2G01900.3	Vvi-Vitvi01g00541_t001	      0
244- 42:	Ath-AT2G01905.1	Vvi-Vitvi01g00542_t001	  4e-92
244- 43:	Ath-AT2G01910.1	Vvi-Vitvi01g00543_t001	      0
244- 44:	Ath-AT2G01920.1	Vvi-Vitvi01g00546_t001	  7e-57
244- 45:	Ath-AT2G01930.1	Vvi-Vitvi01g00547_t001	 3e-105
244- 46:	Ath-AT2G01940.3	Vvi-Vitvi01g00552_t001	 1e-159
244- 47:	Ath-AT2G01950.1	Vvi-Vitvi01g00553_t001	      0
244- 48:	Ath-AT2G01970.1	Vvi-Vitvi01g00561_t001	      0
244- 49:	Ath-AT2G01980.1	Vvi-Vitvi01g00562_t001	      0
244- 50:	Ath-AT2G01990.2	Vvi-Vitvi01g00567_t001	  8e-65
244- 51:	Ath-AT2G02000.1	Vvi-Vitvi01g00568_t001	      0
244- 52:	Ath-AT2G02020.1	Vvi-Vitvi01g00571_t001	      0
244- 53:	Ath-AT2G02050.1	Vvi-Vitvi01g04133_t001	  2e-25
244- 54:	Ath-AT2G02060.2	Vvi-Vitvi01g00578_t001	  2e-31
## Alignment 245: score=1210.0 e_value=1.8e-86 N=27 Ath-2&Vvi-1 plus
245-  0:	Ath-AT2G02590.1	Vvi-Vitvi01g00917_t001	 2e-114
245-  1:	Ath-AT2G02710.1	Vvi-Vitvi01g00924_t005	 4e-157
245-  2:	Ath-AT2G02720.1	Vvi-Vitvi01g02109_t001	      0
245-  3:	Ath-AT2G02730.2	Vvi-Vitvi01g00935_t001	  9e-98
245-  4:	Ath-AT2G02740.1	Vvi-Vitvi01g00938_t001	 4e-116
245-  5:	Ath-AT2G02750.1	Vvi-Vitvi01g00942_t001	      0
245-  6:	Ath-AT2G02760.2	Vvi-Vitvi01g00943_t002	 8e-112
245-  7:	Ath-AT2G02780.1	Vvi-Vitvi01g00944_t001	      0
245-  8:	Ath-AT2G02790.1	Vvi-Vitvi01g00945_t001	  7e-87
245-  9:	Ath-AT2G02800.2	Vvi-Vitvi01g00953_t001	 5e-115
245- 10:	Ath-AT2G02810.1	Vvi-Vitvi01g00955_t002	      0
245- 11:	Ath-AT2G02820.2	Vvi-Vitvi01g00956_t001	      0
245- 12:	Ath-AT2G02860.1	Vvi-Vitvi01g00959_t001	      0
245- 13:	Ath-AT2G02870.3	Vvi-Vitvi01g00970_t001	      0
245- 14:	Ath-AT2G02910.1	Vvi-Vitvi01g00988_t001	      0
245- 15:	Ath-AT2G02950.1	Vvi-Vitvi01g00994_t001	  5e-38
245- 16:	Ath-AT2G02955.1	Vvi-Vitvi01g01010_t001	      0
245- 17:	Ath-AT2G02960.5	Vvi-Vitvi01g01015_t001	  4e-75
245- 18:	Ath-AT2G02970.1	Vvi-Vitvi01g01018_t001	      0
245- 19:	Ath-AT2G02980.1	Vvi-Vitvi01g01020_t001	      0
245- 20:	Ath-AT2G02990.1	Vvi-Vitvi01g01021_t001	 1e-110
245- 21:	Ath-AT2G03090.1	Vvi-Vitvi01g01030_t001	 3e-149
245- 22:	Ath-AT2G03150.1	Vvi-Vitvi01g01040_t001	 2e-112
245- 23:	Ath-AT2G03210.2	Vvi-Vitvi01g01079_t001	      0
245- 24:	Ath-AT2G03240.1	Vvi-Vitvi01g01077_t001	      0
245- 25:	Ath-AT2G03280.2	Vvi-Vitvi01g01057_t001	      0
245- 26:	Ath-AT2G03290.1	Vvi-Vitvi01g01056_t001	  6e-91
## Alignment 246: score=551.0 e_value=2.6e-32 N=13 Ath-2&Vvi-1 plus
246-  0:	Ath-AT2G34940.1	Vvi-Vitvi01g01855_t001	      0
246-  1:	Ath-AT2G34960.1	Vvi-Vitvi01g01859_t001	      0
246-  2:	Ath-AT2G34980.1	Vvi-Vitvi01g00099_t001	 5e-142
246-  3:	Ath-AT2G35010.1	Vvi-Vitvi01g01866_t001	  3e-57
246-  4:	Ath-AT2G35020.1	Vvi-Vitvi01g00112_t001	      0
246-  5:	Ath-AT2G35035.1	Vvi-Vitvi01g00113_t001	 2e-157
246-  6:	Ath-AT2G35040.1	Vvi-Vitvi01g00115_t001	      0
246-  7:	Ath-AT2G35050.1	Vvi-Vitvi01g00120_t001	      0
246-  8:	Ath-AT2G35060.2	Vvi-Vitvi01g00121_t001	      0
246-  9:	Ath-AT2G35100.1	Vvi-Vitvi01g00131_t001	      0
246- 10:	Ath-AT2G35110.1	Vvi-Vitvi01g00134_t001	      0
246- 11:	Ath-AT2G35155.1	Vvi-Vitvi01g00146_t001	      0
246- 12:	Ath-AT2G35370.1	Vvi-Vitvi01g00157_t001	  3e-63
## Alignment 247: score=288.0 e_value=1.2e-11 N=7 Ath-2&Vvi-1 plus
247-  0:	Ath-AT2G33480.1	Vvi-Vitvi01g01722_t001	  7e-86
247-  1:	Ath-AT2G33490.1	Vvi-Vitvi01g01726_t002	 7e-164
247-  2:	Ath-AT2G33500.1	Vvi-Vitvi01g01729_t001	 2e-115
247-  3:	Ath-AT2G33510.2	Vvi-Vitvi01g01733_t001	  3e-49
247-  4:	Ath-AT2G33540.1	Vvi-Vitvi01g01749_t001	      0
247-  5:	Ath-AT2G33550.1	Vvi-Vitvi01g02298_t001	 2e-120
247-  6:	Ath-AT2G33710.2	Vvi-Vitvi01g01826_t001	  4e-38
## Alignment 248: score=781.0 e_value=5.8e-47 N=17 Ath-2&Vvi-1 minus
248-  0:	Ath-AT2G03380.1	Vvi-Vitvi01g00079_t001	      0
248-  1:	Ath-AT2G03390.4	Vvi-Vitvi01g00077_t001	 2e-149
248-  2:	Ath-AT2G03420.1	Vvi-Vitvi01g00075_t001	  4e-49
248-  3:	Ath-AT2G03430.1	Vvi-Vitvi01g00074_t001	 4e-119
248-  4:	Ath-AT2G03440.1	Vvi-Vitvi01g01846_t001	  2e-30
248-  5:	Ath-AT2G03480.1	Vvi-Vitvi01g00070_t001	      0
248-  6:	Ath-AT2G03505.1	Vvi-Vitvi01g00051_t001	  5e-35
248-  7:	Ath-AT2G03510.1	Vvi-Vitvi01g00049_t001	      0
248-  8:	Ath-AT2G03520.1	Vvi-Vitvi01g00048_t001	      0
248-  9:	Ath-AT2G03620.1	Vvi-Vitvi01g00039_t004	      0
248- 10:	Ath-AT2G03630.1	Vvi-Vitvi01g01840_t001	  4e-21
248- 11:	Ath-AT2G03640.4	Vvi-Vitvi01g00036_t002	  6e-65
248- 12:	Ath-AT2G03667.1	Vvi-Vitvi01g00035_t001	      0
248- 13:	Ath-AT2G03680.1	Vvi-Vitvi01g00033_t002	  3e-28
248- 14:	Ath-AT2G03710.1	Vvi-Vitvi01g00011_t001	  3e-97
248- 15:	Ath-AT2G03720.2	Vvi-Vitvi01g01835_t001	  7e-65
248- 16:	Ath-AT2G03730.1	Vvi-Vitvi01g00002_t001	      0
## Alignment 249: score=567.0 e_value=5.4e-26 N=12 Ath-2&Vvi-1 minus
249-  0:	Ath-AT2G01110.1	Vvi-Vitvi01g00368_t001	 1e-156
249-  1:	Ath-AT2G01120.2	Vvi-Vitvi01g00366_t001	      0
249-  2:	Ath-AT2G01130.1	Vvi-Vitvi01g04098_t001	      0
249-  3:	Ath-AT2G01140.1	Vvi-Vitvi01g00360_t001	      0
249-  4:	Ath-AT2G01150.2	Vvi-Vitvi01g00354_t001	  2e-47
249-  5:	Ath-AT2G01170.1	Vvi-Vitvi01g00343_t001	      0
249-  6:	Ath-AT2G01180.3	Vvi-Vitvi01g01956_t001	 1e-146
249-  7:	Ath-AT2G01190.1	Vvi-Vitvi01g01955_t001	 2e-170
249-  8:	Ath-AT2G01200.1	Vvi-Vitvi01g00336_t001	  6e-60
249-  9:	Ath-AT2G01210.1	Vvi-Vitvi01g00335_t001	      0
249- 10:	Ath-AT2G01220.2	Vvi-Vitvi01g00333_t001	      0
249- 11:	Ath-AT2G01260.1	Vvi-Vitvi01g00328_t001	 6e-125
## Alignment 250: score=454.0 e_value=1e-20 N=10 Ath-2&Vvi-1 minus
250-  0:	Ath-AT2G02061.1	Vvi-Vitvi01g01498_t001	 4e-147
250-  1:	Ath-AT2G02070.1	Vvi-Vitvi01g01492_t001	 2e-138
250-  2:	Ath-AT2G02090.1	Vvi-Vitvi01g01488_t001	      0
250-  3:	Ath-AT2G02100.1	Vvi-Vitvi01g01476_t001	  4e-37
250-  4:	Ath-AT2G02148.3	Vvi-Vitvi01g01456_t001	      0
250-  5:	Ath-AT2G02150.1	Vvi-Vitvi01g01449_t001	      0
250-  6:	Ath-AT2G02160.1	Vvi-Vitvi01g01447_t001	 2e-107
250-  7:	Ath-AT2G02170.2	Vvi-Vitvi01g01446_t001	      0
250-  8:	Ath-AT2G02180.1	Vvi-Vitvi01g01443_t001	      0
250-  9:	Ath-AT2G02220.1	Vvi-Vitvi01g01439_t001	      0
## Alignment 251: score=657.0 e_value=5.7e-36 N=15 Ath-2&Vvi-10 plus
251-  0:	Ath-AT2G34410.2	Vvi-Vitvi10g00733_t001	      0
251-  1:	Ath-AT2G34420.1	Vvi-Vitvi10g01839_t001	 1e-167
251-  2:	Ath-AT2G34440.1	Vvi-Vitvi10g01588_t001	  5e-19
251-  3:	Ath-AT2G34450.2	Vvi-Vitvi10g01844_t001	  1e-42
251-  4:	Ath-AT2G34460.1	Vvi-Vitvi10g00755_t001	 1e-137
251-  5:	Ath-AT2G34470.2	Vvi-Vitvi10g00757_t001	 2e-167
251-  6:	Ath-AT2G34480.2	Vvi-Vitvi10g00761_t003	 1e-122
251-  7:	Ath-AT2G34490.1	Vvi-Vitvi10g00764_t001	      0
251-  8:	Ath-AT2G34510.1	Vvi-Vitvi10g00774_t001	      0
251-  9:	Ath-AT2G34530.3	Vvi-Vitvi10g01857_t001	  4e-39
251- 10:	Ath-AT2G34555.1	Vvi-Vitvi10g00796_t001	 7e-132
251- 11:	Ath-AT2G34560.2	Vvi-Vitvi10g00797_t002	      0
251- 12:	Ath-AT2G34580.1	Vvi-Vitvi10g00809_t001	  3e-57
251- 13:	Ath-AT2G34590.1	Vvi-Vitvi10g04440_t001	      0
251- 14:	Ath-AT2G34600.1	Vvi-Vitvi10g00826_t001	  1e-24
## Alignment 252: score=652.0 e_value=4.8e-41 N=15 Ath-2&Vvi-10 plus
252-  0:	Ath-AT2G33760.1	Vvi-Vitvi10g00465_t001	      0
252-  1:	Ath-AT2G33770.1	Vvi-Vitvi10g01764_t001	      0
252-  2:	Ath-AT2G33790.1	Vvi-Vitvi10g02256_t001	  1e-37
252-  3:	Ath-AT2G33800.1	Vvi-Vitvi10g01767_t001	 7e-141
252-  4:	Ath-AT2G33810.1	Vvi-Vitvi10g04328_t002	  6e-41
252-  5:	Ath-AT2G33820.3	Vvi-Vitvi10g00482_t001	 3e-159
252-  6:	Ath-AT2G33830.2	Vvi-Vitvi10g00485_t003	  1e-36
252-  7:	Ath-AT2G33835.1	Vvi-Vitvi10g00486_t001	  5e-37
252-  8:	Ath-AT2G33845.1	Vvi-Vitvi10g00492_t001	  4e-64
252-  9:	Ath-AT2G33847.1	Vvi-Vitvi10g01769_t004	  3e-26
252- 10:	Ath-AT2G33860.1	Vvi-Vitvi10g00510_t002	      0
252- 11:	Ath-AT2G33870.1	Vvi-Vitvi10g01781_t001	 1e-140
252- 12:	Ath-AT2G33880.2	Vvi-Vitvi10g00519_t001	  1e-87
252- 13:	Ath-AT2G34060.1	Vvi-Vitvi10g00527_t001	 5e-164
252- 14:	Ath-AT2G34250.1	Vvi-Vitvi10g00531_t001	  9e-37
## Alignment 253: score=376.0 e_value=2.1e-17 N=9 Ath-2&Vvi-10 plus
253-  0:	Ath-AT2G42570.1	Vvi-Vitvi10g00564_t001	 1e-154
253-  1:	Ath-AT2G42590.3	Vvi-Vitvi10g00579_t003	 1e-153
253-  2:	Ath-AT2G42610.1	Vvi-Vitvi10g00583_t001	  1e-84
253-  3:	Ath-AT2G42620.1	Vvi-Vitvi10g04364_t001	  1e-24
253-  4:	Ath-AT2G42660.1	Vvi-Vitvi10g01793_t001	  3e-34
253-  5:	Ath-AT2G42670.2	Vvi-Vitvi10g00593_t001	 4e-111
253-  6:	Ath-AT2G42740.1	Vvi-Vitvi10g00609_t001	 4e-129
253-  7:	Ath-AT2G42760.1	Vvi-Vitvi10g00615_t001	  5e-33
253-  8:	Ath-AT2G42920.2	Vvi-Vitvi10g00634_t001	 1e-144
## Alignment 254: score=358.0 e_value=1.1e-13 N=8 Ath-2&Vvi-10 plus
254-  0:	Ath-AT2G34070.1	Vvi-Vitvi10g00564_t001	 6e-179
254-  1:	Ath-AT2G34090.4	Vvi-Vitvi10g00568_t001	      0
254-  2:	Ath-AT2G34140.1	Vvi-Vitvi10g00581_t001	  5e-60
254-  3:	Ath-AT2G34150.2	Vvi-Vitvi10g00582_t001	 2e-115
254-  4:	Ath-AT2G34170.3	Vvi-Vitvi10g00592_t001	  1e-22
254-  5:	Ath-AT2G34180.1	Vvi-Vitvi10g00600_t001	      0
254-  6:	Ath-AT2G34190.1	Vvi-Vitvi10g00602_t001	      0
254-  7:	Ath-AT2G34200.1	Vvi-Vitvi10g00607_t001	  3e-31
## Alignment 255: score=272.0 e_value=9e-08 N=6 Ath-2&Vvi-10 plus
255-  0:	Ath-AT2G34650.1	Vvi-Vitvi10g00879_t001	      0
255-  1:	Ath-AT2G34660.2	Vvi-Vitvi10g00886_t001	      0
255-  2:	Ath-AT2G34670.2	Vvi-Vitvi10g00889_t001	      0
255-  3:	Ath-AT2G34680.2	Vvi-Vitvi10g00905_t001	      0
255-  4:	Ath-AT2G34690.1	Vvi-Vitvi10g00906_t001	 3e-105
255-  5:	Ath-AT2G34720.1	Vvi-Vitvi10g00911_t001	  1e-64
## Alignment 256: score=1765.0 e_value=2.8e-131 N=39 Ath-2&Vvi-11 plus
256-  0:	Ath-AT2G19380.1	Vvi-Vitvi11g00133_t001	  7e-44
256-  1:	Ath-AT2G19390.1	Vvi-Vitvi11g00138_t001	      0
256-  2:	Ath-AT2G19400.1	Vvi-Vitvi11g00139_t001	      0
256-  3:	Ath-AT2G19410.2	Vvi-Vitvi11g00142_t001	      0
256-  4:	Ath-AT2G19430.1	Vvi-Vitvi11g00151_t001	 1e-163
256-  5:	Ath-AT2G19450.1	Vvi-Vitvi11g00153_t001	      0
256-  6:	Ath-AT2G19460.2	Vvi-Vitvi11g00154_t001	  1e-29
256-  7:	Ath-AT2G19470.1	Vvi-Vitvi11g00155_t001	      0
256-  8:	Ath-AT2G19480.1	Vvi-Vitvi11g00163_t001	 3e-166
256-  9:	Ath-AT2G19490.1	Vvi-Vitvi11g00164_t001	      0
256- 10:	Ath-AT2G19500.1	Vvi-Vitvi11g01371_t001	 3e-174
256- 11:	Ath-AT2G19520.1	Vvi-Vitvi11g00174_t001	      0
256- 12:	Ath-AT2G19530.1	Vvi-Vitvi11g04046_t001	  7e-21
256- 13:	Ath-AT2G19560.1	Vvi-Vitvi11g00187_t001	      0
256- 14:	Ath-AT2G19570.1	Vvi-Vitvi11g01376_t001	 2e-133
256- 15:	Ath-AT2G19580.1	Vvi-Vitvi11g00193_t001	 1e-136
256- 16:	Ath-AT2G19590.1	Vvi-Vitvi11g00195_t001	 5e-171
256- 17:	Ath-AT2G19600.1	Vvi-Vitvi11g00196_t001	      0
256- 18:	Ath-AT2G19620.1	Vvi-Vitvi11g00203_t001	      0
256- 19:	Ath-AT2G19670.1	Vvi-Vitvi11g00208_t001	      0
256- 20:	Ath-AT2G19690.2	Vvi-Vitvi11g01379_t001	  2e-46
256- 21:	Ath-AT2G19740.1	Vvi-Vitvi11g00222_t001	  1e-70
256- 22:	Ath-AT2G19750.1	Vvi-Vitvi11g04055_t001	  3e-30
256- 23:	Ath-AT2G19790.1	Vvi-Vitvi11g00235_t001	  3e-98
256- 24:	Ath-AT2G19860.1	Vvi-Vitvi11g00260_t001	      0
256- 25:	Ath-AT2G19870.1	Vvi-Vitvi11g00265_t001	 3e-173
256- 26:	Ath-AT2G19880.2	Vvi-Vitvi11g00266_t001	      0
256- 27:	Ath-AT2G19900.1	Vvi-Vitvi11g00272_t001	      0
256- 28:	Ath-AT2G19910.1	Vvi-Vitvi11g00273_t002	      0
256- 29:	Ath-AT2G19950.2	Vvi-Vitvi11g00274_t001	      0
256- 30:	Ath-AT2G20000.1	Vvi-Vitvi11g00277_t001	      0
256- 31:	Ath-AT2G20010.2	Vvi-Vitvi11g00283_t001	      0
256- 32:	Ath-AT2G20020.1	Vvi-Vitvi11g00288_t001	      0
256- 33:	Ath-AT2G20030.1	Vvi-Vitvi11g00293_t001	 1e-109
256- 34:	Ath-AT2G20050.1	Vvi-Vitvi11g00294_t001	      0
256- 35:	Ath-AT2G20080.1	Vvi-Vitvi11g01399_t001	  1e-48
256- 36:	Ath-AT2G20100.3	Vvi-Vitvi11g00303_t001	  3e-66
256- 37:	Ath-AT2G20110.2	Vvi-Vitvi11g00314_t001	      0
256- 38:	Ath-AT2G20120.1	Vvi-Vitvi11g00323_t001	 4e-151
## Alignment 257: score=695.0 e_value=7.8e-40 N=15 Ath-2&Vvi-11 plus
257-  0:	Ath-AT2G05830.1	Vvi-Vitvi11g00063_t002	      0
257-  1:	Ath-AT2G05910.1	Vvi-Vitvi11g00069_t001	  7e-88
257-  2:	Ath-AT2G05920.1	Vvi-Vitvi11g00071_t001	      0
257-  3:	Ath-AT2G05940.1	Vvi-Vitvi11g01336_t001	  2e-51
257-  4:	Ath-AT2G06000.2	Vvi-Vitvi11g00077_t001	      0
257-  5:	Ath-AT2G06005.1	Vvi-Vitvi11g00078_t001	      0
257-  6:	Ath-AT2G06010.1	Vvi-Vitvi11g04017_t001	  8e-89
257-  7:	Ath-AT2G06025.1	Vvi-Vitvi11g00083_t001	 3e-125
257-  8:	Ath-AT2G06040.1	Vvi-Vitvi11g00085_t001	      0
257-  9:	Ath-AT2G06050.1	Vvi-Vitvi11g00090_t001	      0
257- 10:	Ath-AT2G06200.2	Vvi-Vitvi11g00092_t001	  1e-47
257- 11:	Ath-AT2G06255.1	Vvi-Vitvi11g00102_t001	  9e-52
257- 12:	Ath-AT2G06510.1	Vvi-Vitvi11g00104_t001	      0
257- 13:	Ath-AT2G06520.1	Vvi-Vitvi11g01345_t001	  2e-35
257- 14:	Ath-AT2G06530.1	Vvi-Vitvi11g00105_t001	 3e-129
## Alignment 258: score=418.0 e_value=3.4e-18 N=9 Ath-2&Vvi-11 plus
258-  0:	Ath-AT2G23980.8	Vvi-Vitvi11g00701_t002	      0
258-  1:	Ath-AT2G24000.1	Vvi-Vitvi11g00712_t001	      0
258-  2:	Ath-AT2G24020.1	Vvi-Vitvi11g00713_t001	  2e-79
258-  3:	Ath-AT2G24030.1	Vvi-Vitvi11g00715_t001	  1e-15
258-  4:	Ath-AT2G24040.1	Vvi-Vitvi11g00718_t001	  1e-27
258-  5:	Ath-AT2G24050.1	Vvi-Vitvi11g00723_t001	      0
258-  6:	Ath-AT2G24060.1	Vvi-Vitvi11g00725_t001	 9e-103
258-  7:	Ath-AT2G24070.2	Vvi-Vitvi11g00728_t002	 7e-157
258-  8:	Ath-AT2G24140.3	Vvi-Vitvi11g00745_t001	  5e-34
## Alignment 259: score=406.0 e_value=8.3e-18 N=9 Ath-2&Vvi-11 plus
259-  0:	Ath-AT2G19070.1	Vvi-Vitvi11g01099_t001	      0
259-  1:	Ath-AT2G19080.1	Vvi-Vitvi11g01106_t001	 8e-115
259-  2:	Ath-AT2G19090.1	Vvi-Vitvi11g01107_t002	      0
259-  3:	Ath-AT2G19110.3	Vvi-Vitvi11g04307_t002	      0
259-  4:	Ath-AT2G19160.1	Vvi-Vitvi11g01128_t001	      0
259-  5:	Ath-AT2G19170.1	Vvi-Vitvi11g01134_t006	      0
259-  6:	Ath-AT2G19230.1	Vvi-Vitvi11g01136_t001	  2e-13
259-  7:	Ath-AT2G19260.1	Vvi-Vitvi11g01141_t001	  1e-63
259-  8:	Ath-AT2G19270.1	Vvi-Vitvi11g01150_t001	  6e-63
## Alignment 260: score=366.0 e_value=2.2e-17 N=9 Ath-2&Vvi-11 plus
260-  0:	Ath-AT2G10940.1	Vvi-Vitvi11g00518_t001	  4e-56
260-  1:	Ath-AT2G10950.1	Vvi-Vitvi11g01454_t001	  3e-59
260-  2:	Ath-AT2G11000.1	Vvi-Vitvi11g00524_t001	      0
260-  3:	Ath-AT2G11520.1	Vvi-Vitvi11g00543_t001	      0
260-  4:	Ath-AT2G11810.1	Vvi-Vitvi11g00555_t001	      0
260-  5:	Ath-AT2G11890.1	Vvi-Vitvi11g00571_t002	  5e-69
260-  6:	Ath-AT2G12462.1	Vvi-Vitvi11g00580_t001	  1e-36
260-  7:	Ath-AT2G12646.1	Vvi-Vitvi11g00585_t001	 6e-118
260-  8:	Ath-AT2G13100.1	Vvi-Vitvi11g00593_t001	      0
## Alignment 261: score=281.0 e_value=8.9e-10 N=6 Ath-2&Vvi-11 plus
261-  0:	Ath-AT2G18940.1	Vvi-Vitvi11g01203_t001	      0
261-  1:	Ath-AT2G18950.1	Vvi-Vitvi11g01205_t001	      0
261-  2:	Ath-AT2G18960.1	Vvi-Vitvi11g01208_t001	      0
261-  3:	Ath-AT2G18969.1	Vvi-Vitvi11g01650_t002	  8e-34
261-  4:	Ath-AT2G18980.1	Vvi-Vitvi11g01210_t001	 2e-177
261-  5:	Ath-AT2G19130.1	Vvi-Vitvi11g04337_t001	  9e-24
## Alignment 262: score=423.0 e_value=3.7e-20 N=10 Ath-2&Vvi-11 minus
262-  0:	Ath-AT2G26580.1	Vvi-Vitvi11g00492_t001	  1e-93
262-  1:	Ath-AT2G26600.1	Vvi-Vitvi11g00487_t001	      0
262-  2:	Ath-AT2G26610.1	Vvi-Vitvi11g00483_t002	      0
262-  3:	Ath-AT2G26660.1	Vvi-Vitvi11g00466_t001	 4e-133
262-  4:	Ath-AT2G26670.1	Vvi-Vitvi11g04106_t001	 1e-144
262-  5:	Ath-AT2G26680.1	Vvi-Vitvi11g00463_t001	 2e-166
262-  6:	Ath-AT2G26690.1	Vvi-Vitvi11g00454_t002	      0
262-  7:	Ath-AT2G26695.2	Vvi-Vitvi11g04099_t001	  8e-16
262-  8:	Ath-AT2G26700.1	Vvi-Vitvi11g00435_t001	      0
262-  9:	Ath-AT2G26710.1	Vvi-Vitvi11g00424_t001	      0
## Alignment 263: score=317.0 e_value=1e-11 N=7 Ath-2&Vvi-11 minus
263-  0:	Ath-AT2G23810.1	Vvi-Vitvi11g00828_t001	 1e-136
263-  1:	Ath-AT2G23820.2	Vvi-Vitvi11g00823_t001	  1e-94
263-  2:	Ath-AT2G23890.2	Vvi-Vitvi11g00822_t001	      0
263-  3:	Ath-AT2G23910.1	Vvi-Vitvi11g00821_t001	 8e-152
263-  4:	Ath-AT2G23950.1	Vvi-Vitvi11g00812_t001	      0
263-  5:	Ath-AT2G23960.1	Vvi-Vitvi11g00805_t001	  2e-89
263-  6:	Ath-AT2G24100.1	Vvi-Vitvi11g00786_t001	 1e-170
## Alignment 264: score=306.0 e_value=5.1e-13 N=7 Ath-2&Vvi-11 minus
264-  0:	Ath-AT2G24170.1	Vvi-Vitvi11g00700_t001	      0
264-  1:	Ath-AT2G24200.2	Vvi-Vitvi11g00698_t001	      0
264-  2:	Ath-AT2G24260.1	Vvi-Vitvi11g00680_t001	  2e-92
264-  3:	Ath-AT2G24280.1	Vvi-Vitvi11g04164_t001	      0
264-  4:	Ath-AT2G24290.1	Vvi-Vitvi11g00655_t002	  1e-92
264-  5:	Ath-AT2G24300.3	Vvi-Vitvi11g00652_t002	      0
264-  6:	Ath-AT2G24320.2	Vvi-Vitvi11g04161_t001	 7e-177
## Alignment 265: score=270.0 e_value=3.4e-08 N=6 Ath-2&Vvi-11 minus
265-  0:	Ath-AT2G18840.1	Vvi-Vitvi11g01244_t001	 2e-144
265-  1:	Ath-AT2G18860.1	Vvi-Vitvi11g04343_t001	  1e-17
265-  2:	Ath-AT2G18876.1	Vvi-Vitvi11g01238_t002	      0
265-  3:	Ath-AT2G18890.1	Vvi-Vitvi11g01228_t001	      0
265-  4:	Ath-AT2G18915.2	Vvi-Vitvi11g01220_t001	      0
265-  5:	Ath-AT2G18980.1	Vvi-Vitvi11g01210_t001	 2e-177
## Alignment 266: score=770.0 e_value=7.3e-44 N=17 Ath-2&Vvi-12 plus
266-  0:	Ath-AT2G42790.1	Vvi-Vitvi12g00008_t001	      0
266-  1:	Ath-AT2G42820.1	Vvi-Vitvi12g00015_t001	  5e-72
266-  2:	Ath-AT2G42830.2	Vvi-Vitvi12g00019_t002	 2e-110
266-  3:	Ath-AT2G42840.1	Vvi-Vitvi12g00025_t001	  2e-58
266-  4:	Ath-AT2G42850.1	Vvi-Vitvi12g04008_t001	  2e-35
266-  5:	Ath-AT2G42870.1	Vvi-Vitvi12g02185_t001	  1e-16
266-  6:	Ath-AT2G42880.1	Vvi-Vitvi12g00032_t001	      0
266-  7:	Ath-AT2G42890.1	Vvi-Vitvi12g00033_t001	      0
266-  8:	Ath-AT2G42900.1	Vvi-Vitvi12g00037_t001	  5e-56
266-  9:	Ath-AT2G42920.2	Vvi-Vitvi12g00039_t001	      0
266- 10:	Ath-AT2G42940.1	Vvi-Vitvi12g00040_t001	 1e-106
266- 11:	Ath-AT2G42960.4	Vvi-Vitvi12g00049_t001	      0
266- 12:	Ath-AT2G42975.1	Vvi-Vitvi12g00061_t001	  9e-63
266- 13:	Ath-AT2G42980.1	Vvi-Vitvi12g00066_t001	      0
266- 14:	Ath-AT2G43000.1	Vvi-Vitvi12g00076_t001	  7e-98
266- 15:	Ath-AT2G43010.5	Vvi-Vitvi12g00096_t001	  1e-56
266- 16:	Ath-AT2G43020.1	Vvi-Vitvi12g00097_t001	      0
## Alignment 267: score=682.0 e_value=2.3e-37 N=15 Ath-2&Vvi-12 plus
267-  0:	Ath-AT2G20520.1	Vvi-Vitvi12g00248_t001	  1e-79
267-  1:	Ath-AT2G20570.2	Vvi-Vitvi12g00260_t001	 2e-101
267-  2:	Ath-AT2G20580.1	Vvi-Vitvi12g00263_t001	      0
267-  3:	Ath-AT2G20585.7	Vvi-Vitvi12g00267_t004	  1e-14
267-  4:	Ath-AT2G20590.1	Vvi-Vitvi12g00269_t001	 5e-126
267-  5:	Ath-AT2G20610.1	Vvi-Vitvi12g00270_t001	      0
267-  6:	Ath-AT2G20630.2	Vvi-Vitvi12g00277_t001	 2e-137
267-  7:	Ath-AT2G20635.1	Vvi-Vitvi12g00281_t001	      0
267-  8:	Ath-AT2G20650.2	Vvi-Vitvi12g00286_t001	      0
267-  9:	Ath-AT2G20670.1	Vvi-Vitvi12g00298_t001	  2e-90
267- 10:	Ath-AT2G20680.1	Vvi-Vitvi12g00303_t004	      0
267- 11:	Ath-AT2G20690.1	Vvi-Vitvi12g00314_t001	 1e-116
267- 12:	Ath-AT2G20700.1	Vvi-Vitvi12g00316_t001	  2e-50
267- 13:	Ath-AT2G20710.1	Vvi-Vitvi12g00322_t001	 5e-143
267- 14:	Ath-AT2G20725.1	Vvi-Vitvi12g00325_t001	  3e-94
## Alignment 268: score=593.0 e_value=1.2e-30 N=13 Ath-2&Vvi-12 plus
268-  0:	Ath-AT2G32410.1	Vvi-Vitvi12g00365_t002	      0
268-  1:	Ath-AT2G32415.3	Vvi-Vitvi12g00367_t001	      0
268-  2:	Ath-AT2G32430.1	Vvi-Vitvi12g00369_t001	      0
268-  3:	Ath-AT2G32460.1	Vvi-Vitvi12g00376_t001	  2e-73
268-  4:	Ath-AT2G32480.1	Vvi-Vitvi12g00377_t001	      0
268-  5:	Ath-AT2G32510.1	Vvi-Vitvi12g00387_t001	 1e-104
268-  6:	Ath-AT2G32520.2	Vvi-Vitvi12g02368_t001	 4e-157
268-  7:	Ath-AT2G32530.1	Vvi-Vitvi12g02369_t001	      0
268-  8:	Ath-AT2G32550.2	Vvi-Vitvi12g00402_t001	  8e-39
268-  9:	Ath-AT2G32580.1	Vvi-Vitvi12g00404_t001	  7e-84
268- 10:	Ath-AT2G32590.1	Vvi-Vitvi12g00406_t001	      0
268- 11:	Ath-AT2G32640.1	Vvi-Vitvi12g00420_t001	      0
268- 12:	Ath-AT2G32650.1	Vvi-Vitvi12g00421_t001	  6e-68
## Alignment 269: score=350.0 e_value=1.4e-16 N=8 Ath-2&Vvi-12 plus
269-  0:	Ath-AT2G04842.1	Vvi-Vitvi12g00647_t001	      0
269-  1:	Ath-AT2G04845.1	Vvi-Vitvi12g00651_t001	 2e-102
269-  2:	Ath-AT2G04850.1	Vvi-Vitvi12g00654_t001	      0
269-  3:	Ath-AT2G04880.1	Vvi-Vitvi12g00664_t003	  2e-84
269-  4:	Ath-AT2G04890.1	Vvi-Vitvi12g00665_t002	      0
269-  5:	Ath-AT2G05160.1	Vvi-Vitvi12g00667_t001	      0
269-  6:	Ath-AT2G05170.1	Vvi-Vitvi12g04221_t001	      0
269-  7:	Ath-AT2G05230.1	Vvi-Vitvi12g00687_t001	      0
## Alignment 270: score=262.0 e_value=2.2e-10 N=6 Ath-2&Vvi-12 plus
270-  0:	Ath-AT2G20610.1	Vvi-Vitvi12g00335_t001	  4e-39
270-  1:	Ath-AT2G20740.1	Vvi-Vitvi12g00341_t001	  9e-98
270-  2:	Ath-AT2G20750.1	Vvi-Vitvi12g00342_t001	 4e-128
270-  3:	Ath-AT2G20770.1	Vvi-Vitvi12g00343_t001	      0
270-  4:	Ath-AT2G20780.1	Vvi-Vitvi12g00344_t001	      0
270-  5:	Ath-AT2G20880.1	Vvi-Vitvi12g00348_t001	  2e-57
## Alignment 271: score=856.0 e_value=1.8e-54 N=19 Ath-2&Vvi-12 minus
271-  0:	Ath-AT2G42370.1	Vvi-Vitvi12g00225_t002	  2e-58
271-  1:	Ath-AT2G42560.1	Vvi-Vitvi12g00210_t001	  2e-18
271-  2:	Ath-AT2G42570.1	Vvi-Vitvi12g00209_t001	 4e-177
271-  3:	Ath-AT2G42580.1	Vvi-Vitvi12g00193_t001	      0
271-  4:	Ath-AT2G42590.3	Vvi-Vitvi12g00187_t001	  1e-72
271-  5:	Ath-AT2G42600.1	Vvi-Vitvi12g00185_t001	      0
271-  6:	Ath-AT2G42610.1	Vvi-Vitvi12g00183_t001	  2e-94
271-  7:	Ath-AT2G42620.1	Vvi-Vitvi12g02250_t001	      0
271-  8:	Ath-AT2G42640.1	Vvi-Vitvi12g00181_t002	      0
271-  9:	Ath-AT2G42660.1	Vvi-Vitvi12g00177_t001	  2e-33
271- 10:	Ath-AT2G42670.2	Vvi-Vitvi12g00175_t001	 1e-109
271- 11:	Ath-AT2G42680.1	Vvi-Vitvi12g00170_t001	  1e-86
271- 12:	Ath-AT2G42690.1	Vvi-Vitvi12g00167_t001	      0
271- 13:	Ath-AT2G42700.2	Vvi-Vitvi12g00165_t002	      0
271- 14:	Ath-AT2G42710.1	Vvi-Vitvi12g00164_t001	 1e-146
271- 15:	Ath-AT2G42740.1	Vvi-Vitvi12g00155_t001	 1e-130
271- 16:	Ath-AT2G42750.1	Vvi-Vitvi12g00151_t001	 2e-163
271- 17:	Ath-AT2G42760.1	Vvi-Vitvi12g02233_t001	  7e-32
271- 18:	Ath-AT2G42770.1	Vvi-Vitvi12g00137_t001	 3e-101
## Alignment 272: score=568.0 e_value=3.1e-26 N=12 Ath-2&Vvi-12 minus
272-  0:	Ath-AT2G02370.1	Vvi-Vitvi12g04645_t003	 3e-156
272-  1:	Ath-AT2G02380.1	Vvi-Vitvi12g02758_t001	  6e-91
272-  2:	Ath-AT2G02400.1	Vvi-Vitvi12g02158_t001	      0
272-  3:	Ath-AT2G02410.6	Vvi-Vitvi12g02152_t001	 5e-146
272-  4:	Ath-AT2G02450.2	Vvi-Vitvi12g02150_t001	 7e-119
272-  5:	Ath-AT2G02470.1	Vvi-Vitvi12g02144_t001	 5e-131
272-  6:	Ath-AT2G02480.1	Vvi-Vitvi12g02142_t001	      0
272-  7:	Ath-AT2G02500.1	Vvi-Vitvi12g02141_t001	 6e-131
272-  8:	Ath-AT2G02510.1	Vvi-Vitvi12g02140_t001	  4e-31
272-  9:	Ath-AT2G02540.1	Vvi-Vitvi12g02135_t001	  3e-78
272- 10:	Ath-AT2G02560.1	Vvi-Vitvi12g02128_t001	      0
272- 11:	Ath-AT2G02570.2	Vvi-Vitvi12g02126_t001	 7e-148
## Alignment 273: score=553.0 e_value=2e-28 N=12 Ath-2&Vvi-12 minus
273-  0:	Ath-AT2G04160.1	Vvi-Vitvi12g00766_t001	      0
273-  1:	Ath-AT2G04220.1	Vvi-Vitvi12g00762_t001	 2e-155
273-  2:	Ath-AT2G04235.1	Vvi-Vitvi12g00759_t001	  2e-80
273-  3:	Ath-AT2G04240.1	Vvi-Vitvi12g00755_t001	  2e-55
273-  4:	Ath-AT2G04270.5	Vvi-Vitvi12g00754_t001	      0
273-  5:	Ath-AT2G04280.1	Vvi-Vitvi12g00753_t001	      0
273-  6:	Ath-AT2G04350.1	Vvi-Vitvi12g02505_t001	      0
273-  7:	Ath-AT2G04360.2	Vvi-Vitvi12g00747_t001	 5e-125
273-  8:	Ath-AT2G04400.1	Vvi-Vitvi12g00745_t001	      0
273-  9:	Ath-AT2G04410.1	Vvi-Vitvi12g04252_t001	  5e-29
273- 10:	Ath-AT2G04430.1	Vvi-Vitvi12g04246_t001	  8e-84
273- 11:	Ath-AT2G04480.1	Vvi-Vitvi12g02494_t001	  8e-15
## Alignment 274: score=446.0 e_value=5.8e-20 N=10 Ath-2&Vvi-12 minus
274-  0:	Ath-AT2G32280.1	Vvi-Vitvi12g00566_t001	  8e-88
274-  1:	Ath-AT2G32290.1	Vvi-Vitvi12g00558_t001	      0
274-  2:	Ath-AT2G32295.1	Vvi-Vitvi12g00541_t001	      0
274-  3:	Ath-AT2G32340.1	Vvi-Vitvi12g00534_t002	 6e-138
274-  4:	Ath-AT2G32350.1	Vvi-Vitvi12g00531_t001	 1e-104
274-  5:	Ath-AT2G32360.1	Vvi-Vitvi12g04160_t001	  5e-12
274-  6:	Ath-AT2G32370.1	Vvi-Vitvi12g00522_t001	      0
274-  7:	Ath-AT2G32380.1	Vvi-Vitvi12g00520_t001	  2e-63
274-  8:	Ath-AT2G32390.5	Vvi-Vitvi12g00517_t001	      0
274-  9:	Ath-AT2G32400.1	Vvi-Vitvi12g00516_t001	      0
## Alignment 275: score=426.0 e_value=2.7e-16 N=9 Ath-2&Vvi-12 minus
275-  0:	Ath-AT2G32900.1	Vvi-Vitvi12g00454_t001	      0
275-  1:	Ath-AT2G32920.1	Vvi-Vitvi12g00453_t001	      0
275-  2:	Ath-AT2G32930.2	Vvi-Vitvi12g00449_t001	 9e-118
275-  3:	Ath-AT2G32940.1	Vvi-Vitvi12g00448_t001	      0
275-  4:	Ath-AT2G32950.1	Vvi-Vitvi12g00447_t001	      0
275-  5:	Ath-AT2G32960.1	Vvi-Vitvi12g00446_t001	  5e-95
275-  6:	Ath-AT2G32970.2	Vvi-Vitvi12g00438_t001	      0
275-  7:	Ath-AT2G32980.1	Vvi-Vitvi12g00437_t001	 5e-163
275-  8:	Ath-AT2G32990.1	Vvi-Vitvi12g00430_t001	      0
## Alignment 276: score=368.0 e_value=3.3e-14 N=8 Ath-2&Vvi-12 minus
276-  0:	Ath-AT2G20810.1	Vvi-Vitvi12g00502_t001	      0
276-  1:	Ath-AT2G20815.3	Vvi-Vitvi12g00501_t001	  2e-88
276-  2:	Ath-AT2G20820.2	Vvi-Vitvi12g02402_t001	  2e-15
276-  3:	Ath-AT2G20830.2	Vvi-Vitvi12g00493_t002	 6e-100
276-  4:	Ath-AT2G20840.1	Vvi-Vitvi12g00484_t001	 2e-160
276-  5:	Ath-AT2G20850.1	Vvi-Vitvi12g00483_t003	      0
276-  6:	Ath-AT2G20870.1	Vvi-Vitvi12g02394_t001	  7e-14
276-  7:	Ath-AT2G20875.1	Vvi-Vitvi12g00472_t001	  5e-33
## Alignment 277: score=303.0 e_value=8.1e-12 N=7 Ath-2&Vvi-12 minus
277-  0:	Ath-AT2G30790.1	Vvi-Vitvi12g00092_t001	  1e-67
277-  1:	Ath-AT2G30800.1	Vvi-Vitvi12g00088_t001	      0
277-  2:	Ath-AT2G30820.1	Vvi-Vitvi12g00082_t001	  3e-75
277-  3:	Ath-AT2G30860.1	Vvi-Vitvi12g00080_t001	 3e-102
277-  4:	Ath-AT2G30880.1	Vvi-Vitvi12g00075_t001	      0
277-  5:	Ath-AT2G30890.1	Vvi-Vitvi12g00062_t001	  3e-71
277-  6:	Ath-AT2G30933.1	Vvi-Vitvi12g00038_t001	  1e-52
## Alignment 278: score=2523.0 e_value=2e-197 N=54 Ath-2&Vvi-13 plus
278-  0:	Ath-AT2G40000.1	Vvi-Vitvi13g00015_t001	      0
278-  1:	Ath-AT2G40010.1	Vvi-Vitvi13g00017_t001	      0
278-  2:	Ath-AT2G40060.1	Vvi-Vitvi13g00027_t001	  5e-78
278-  3:	Ath-AT2G40070.1	Vvi-Vitvi13g00028_t001	      0
278-  4:	Ath-AT2G40095.2	Vvi-Vitvi13g00035_t001	  5e-84
278-  5:	Ath-AT2G40116.1	Vvi-Vitvi13g00047_t001	      0
278-  6:	Ath-AT2G40120.1	Vvi-Vitvi13g00052_t001	      0
278-  7:	Ath-AT2G40130.2	Vvi-Vitvi13g00053_t001	 1e-148
278-  8:	Ath-AT2G40140.1	Vvi-Vitvi13g00058_t001	      0
278-  9:	Ath-AT2G40150.1	Vvi-Vitvi13g00066_t001	      0
278- 10:	Ath-AT2G40170.1	Vvi-Vitvi13g00070_t001	  1e-47
278- 11:	Ath-AT2G40180.1	Vvi-Vitvi13g00071_t001	 4e-129
278- 12:	Ath-AT2G40190.1	Vvi-Vitvi13g00073_t001	      0
278- 13:	Ath-AT2G40200.1	Vvi-Vitvi13g00075_t001	  2e-44
278- 14:	Ath-AT2G40220.1	Vvi-Vitvi13g00080_t001	  5e-50
278- 15:	Ath-AT2G40230.1	Vvi-Vitvi13g00081_t001	      0
278- 16:	Ath-AT2G40240.1	Vvi-Vitvi13g00083_t001	 9e-111
278- 17:	Ath-AT2G40260.1	Vvi-Vitvi13g00088_t001	  6e-47
278- 18:	Ath-AT2G40270.1	Vvi-Vitvi13g00092_t001	 1e-155
278- 19:	Ath-AT2G40280.1	Vvi-Vitvi13g00100_t001	      0
278- 20:	Ath-AT2G40290.1	Vvi-Vitvi13g00101_t001	      0
278- 21:	Ath-AT2G40300.1	Vvi-Vitvi13g00107_t001	 4e-122
278- 22:	Ath-AT2G40316.1	Vvi-Vitvi13g00112_t001	 3e-108
278- 23:	Ath-AT2G40320.1	Vvi-Vitvi13g00113_t001	      0
278- 24:	Ath-AT2G40330.1	Vvi-Vitvi13g00114_t001	  2e-76
278- 25:	Ath-AT2G40340.6	Vvi-Vitvi13g00116_t001	  3e-71
278- 26:	Ath-AT2G40370.1	Vvi-Vitvi13g00117_t001	      0
278- 27:	Ath-AT2G40380.1	Vvi-Vitvi13g00121_t001	  3e-82
278- 28:	Ath-AT2G40390.1	Vvi-Vitvi13g00122_t001	      0
278- 29:	Ath-AT2G40400.1	Vvi-Vitvi13g00126_t001	      0
278- 30:	Ath-AT2G40410.2	Vvi-Vitvi13g00128_t001	 5e-179
278- 31:	Ath-AT2G40420.1	Vvi-Vitvi13g00134_t001	 5e-173
278- 32:	Ath-AT2G40430.2	Vvi-Vitvi13g00136_t001	  2e-76
278- 33:	Ath-AT2G40435.1	Vvi-Vitvi13g00139_t002	  2e-58
278- 34:	Ath-AT2G40450.1	Vvi-Vitvi13g00140_t001	  5e-29
278- 35:	Ath-AT2G40460.1	Vvi-Vitvi13g00142_t001	      0
278- 36:	Ath-AT2G40470.1	Vvi-Vitvi13g00144_t001	  2e-89
278- 37:	Ath-AT2G40475.1	Vvi-Vitvi13g01903_t001	  4e-11
278- 38:	Ath-AT2G40480.1	Vvi-Vitvi13g00145_t001	  3e-86
278- 39:	Ath-AT2G40490.1	Vvi-Vitvi13g00147_t001	      0
278- 40:	Ath-AT2G40550.1	Vvi-Vitvi13g00153_t001	      0
278- 41:	Ath-AT2G40590.1	Vvi-Vitvi13g00160_t001	  1e-65
278- 42:	Ath-AT2G40620.1	Vvi-Vitvi13g00171_t001	 1e-122
278- 43:	Ath-AT2G40630.1	Vvi-Vitvi13g00179_t001	  5e-41
278- 44:	Ath-AT2G40640.1	Vvi-Vitvi13g00180_t001	  4e-79
278- 45:	Ath-AT2G40660.1	Vvi-Vitvi13g01915_t001	 2e-149
278- 46:	Ath-AT2G40670.2	Vvi-Vitvi13g00183_t001	  4e-66
278- 47:	Ath-AT2G40690.1	Vvi-Vitvi13g00185_t001	      0
278- 48:	Ath-AT2G40720.1	Vvi-Vitvi13g00186_t001	      0
278- 49:	Ath-AT2G40730.1	Vvi-Vitvi13g00188_t001	      0
278- 50:	Ath-AT2G40740.3	Vvi-Vitvi13g00189_t001	  2e-59
278- 51:	Ath-AT2G40750.1	Vvi-Vitvi13g01916_t001	  2e-35
278- 52:	Ath-AT2G40760.1	Vvi-Vitvi13g00190_t001	      0
278- 53:	Ath-AT2G40770.1	Vvi-Vitvi13g00192_t001	      0
## Alignment 279: score=952.0 e_value=1.4e-59 N=21 Ath-2&Vvi-13 plus
279-  0:	Ath-AT2G39270.1	Vvi-Vitvi13g00202_t001	 4e-125
279-  1:	Ath-AT2G39280.2	Vvi-Vitvi13g00206_t001	      0
279-  2:	Ath-AT2G39290.1	Vvi-Vitvi13g00207_t001	 1e-113
279-  3:	Ath-AT2G39300.4	Vvi-Vitvi13g00212_t001	      0
279-  4:	Ath-AT2G39340.1	Vvi-Vitvi13g00219_t001	      0
279-  5:	Ath-AT2G39350.1	Vvi-Vitvi13g00221_t001	      0
279-  6:	Ath-AT2G39360.1	Vvi-Vitvi13g00223_t001	      0
279-  7:	Ath-AT2G39370.1	Vvi-Vitvi13g01929_t001	  4e-82
279-  8:	Ath-AT2G39380.1	Vvi-Vitvi13g00233_t001	      0
279-  9:	Ath-AT2G39390.1	Vvi-Vitvi13g00234_t001	  1e-73
279- 10:	Ath-AT2G39400.1	Vvi-Vitvi13g00235_t001	 2e-150
279- 11:	Ath-AT2G39430.1	Vvi-Vitvi13g00238_t001	 6e-104
279- 12:	Ath-AT2G39435.2	Vvi-Vitvi13g00240_t001	  1e-35
279- 13:	Ath-AT2G39450.1	Vvi-Vitvi13g00244_t001	      0
279- 14:	Ath-AT2G39460.2	Vvi-Vitvi13g00249_t001	  4e-67
279- 15:	Ath-AT2G39470.1	Vvi-Vitvi13g00250_t001	  1e-39
279- 16:	Ath-AT2G39480.1	Vvi-Vitvi13g00252_t001	      0
279- 17:	Ath-AT2G39490.1	Vvi-Vitvi13g01950_t001	  2e-56
279- 18:	Ath-AT2G39510.1	Vvi-Vitvi13g00264_t001	 8e-144
279- 19:	Ath-AT2G39590.1	Vvi-Vitvi13g04080_t001	  8e-85
279- 20:	Ath-AT2G39620.1	Vvi-Vitvi13g00270_t001	      0
## Alignment 280: score=722.0 e_value=3.3e-40 N=16 Ath-2&Vvi-13 plus
280-  0:	Ath-AT2G39518.1	Vvi-Vitvi13g01982_t001	  1e-36
280-  1:	Ath-AT2G39550.1	Vvi-Vitvi13g00302_t001	 1e-175
280-  2:	Ath-AT2G39690.5	Vvi-Vitvi13g00306_t001	 8e-164
280-  3:	Ath-AT2G39700.1	Vvi-Vitvi13g00309_t001	 6e-168
280-  4:	Ath-AT2G39705.1	Vvi-Vitvi13g01992_t001	  6e-25
280-  5:	Ath-AT2G39710.1	Vvi-Vitvi13g00325_t001	      0
280-  6:	Ath-AT2G39720.1	Vvi-Vitvi13g00326_t001	 1e-101
280-  7:	Ath-AT2G39730.1	Vvi-Vitvi13g01994_t001	      0
280-  8:	Ath-AT2G39740.2	Vvi-Vitvi13g00346_t001	 1e-146
280-  9:	Ath-AT2G39750.1	Vvi-Vitvi13g00348_t002	      0
280- 10:	Ath-AT2G39760.1	Vvi-Vitvi13g00349_t001	      0
280- 11:	Ath-AT2G39770.1	Vvi-Vitvi13g00352_t001	      0
280- 12:	Ath-AT2G39790.1	Vvi-Vitvi13g00354_t001	  3e-46
280- 13:	Ath-AT2G39800.4	Vvi-Vitvi13g00355_t001	      0
280- 14:	Ath-AT2G39805.2	Vvi-Vitvi13g00356_t001	 4e-125
280- 15:	Ath-AT2G39840.1	Vvi-Vitvi13g00362_t003	      0
## Alignment 281: score=580.0 e_value=3.7e-25 N=12 Ath-2&Vvi-13 plus
281-  0:	Ath-AT2G44280.2	Vvi-Vitvi13g01840_t001	      0
281-  1:	Ath-AT2G44290.1	Vvi-Vitvi13g01839_t001	  9e-65
281-  2:	Ath-AT2G44310.1	Vvi-Vitvi13g01836_t001	  5e-74
281-  3:	Ath-AT2G44340.1	Vvi-Vitvi13g02571_t001	  1e-19
281-  4:	Ath-AT2G44350.2	Vvi-Vitvi13g01832_t001	      0
281-  5:	Ath-AT2G44360.1	Vvi-Vitvi13g01831_t001	  1e-59
281-  6:	Ath-AT2G44370.1	Vvi-Vitvi13g04765_t001	  4e-39
281-  7:	Ath-AT2G44400.1	Vvi-Vitvi13g01825_t001	  1e-40
281-  8:	Ath-AT2G44410.1	Vvi-Vitvi13g01824_t001	  2e-56
281-  9:	Ath-AT2G44420.2	Vvi-Vitvi13g01820_t002	 2e-126
281- 10:	Ath-AT2G44430.1	Vvi-Vitvi13g02569_t001	 2e-125
281- 11:	Ath-AT2G44440.1	Vvi-Vitvi13g01816_t001	 4e-155
## Alignment 282: score=528.0 e_value=4.4e-22 N=11 Ath-2&Vvi-13 plus
282-  0:	Ath-AT2G39880.1	Vvi-Vitvi13g00494_t001	  8e-72
282-  1:	Ath-AT2G39890.1	Vvi-Vitvi13g00496_t001	      0
282-  2:	Ath-AT2G39900.1	Vvi-Vitvi13g02031_t001	 3e-111
282-  3:	Ath-AT2G39910.1	Vvi-Vitvi13g00503_t001	 6e-154
282-  4:	Ath-AT2G39920.1	Vvi-Vitvi13g02033_t005	  4e-79
282-  5:	Ath-AT2G39940.1	Vvi-Vitvi13g00512_t001	      0
282-  6:	Ath-AT2G39950.1	Vvi-Vitvi13g00513_t001	 1e-153
282-  7:	Ath-AT2G39960.1	Vvi-Vitvi13g02037_t001	  2e-98
282-  8:	Ath-AT2G39970.1	Vvi-Vitvi13g00515_t001	 2e-171
282-  9:	Ath-AT2G39980.1	Vvi-Vitvi13g00517_t001	      0
282- 10:	Ath-AT2G39990.1	Vvi-Vitvi13g00522_t001	 7e-158
## Alignment 283: score=517.0 e_value=4e-30 N=12 Ath-2&Vvi-13 plus
283-  0:	Ath-AT2G28810.1	Vvi-Vitvi13g00298_t001	  3e-51
283-  1:	Ath-AT2G28950.1	Vvi-Vitvi13g00309_t001	 2e-159
283-  2:	Ath-AT2G29060.1	Vvi-Vitvi13g00311_t001	      0
283-  3:	Ath-AT2G29125.1	Vvi-Vitvi13g01992_t001	  3e-11
283-  4:	Ath-AT2G29130.1	Vvi-Vitvi13g00321_t001	      0
283-  5:	Ath-AT2G29140.2	Vvi-Vitvi13g00328_t001	      0
283-  6:	Ath-AT2G29260.1	Vvi-Vitvi13g01997_t001	 2e-115
283-  7:	Ath-AT2G29350.1	Vvi-Vitvi13g01999_t001	 7e-122
283-  8:	Ath-AT2G29360.1	Vvi-Vitvi13g00343_t001	 3e-122
283-  9:	Ath-AT2G29380.1	Vvi-Vitvi13g00344_t001	 4e-133
283- 10:	Ath-AT2G29390.1	Vvi-Vitvi13g00345_t001	 2e-164
283- 11:	Ath-AT2G29400.1	Vvi-Vitvi13g00362_t003	      0
## Alignment 284: score=353.0 e_value=2.1e-14 N=8 Ath-2&Vvi-13 plus
284-  0:	Ath-AT2G38970.1	Vvi-Vitvi13g00620_t001	      0
284-  1:	Ath-AT2G39020.1	Vvi-Vitvi13g00631_t001	 2e-103
284-  2:	Ath-AT2G39110.1	Vvi-Vitvi13g00639_t001	      0
284-  3:	Ath-AT2G39120.1	Vvi-Vitvi13g00643_t001	 3e-151
284-  4:	Ath-AT2G39130.1	Vvi-Vitvi13g00646_t001	      0
284-  5:	Ath-AT2G39140.1	Vvi-Vitvi13g00656_t001	 9e-178
284-  6:	Ath-AT2G39170.1	Vvi-Vitvi13g00662_t003	  1e-61
284-  7:	Ath-AT2G39210.1	Vvi-Vitvi13g00675_t001	      0
## Alignment 285: score=316.0 e_value=7.1e-14 N=7 Ath-2&Vvi-13 plus
285-  0:	Ath-AT2G29950.1	Vvi-Vitvi13g01892_t001	  5e-28
285-  1:	Ath-AT2G29960.1	Vvi-Vitvi13g00046_t001	 7e-103
285-  2:	Ath-AT2G29970.1	Vvi-Vitvi13g00053_t001	      0
285-  3:	Ath-AT2G29980.1	Vvi-Vitvi13g00060_t001	      0
285-  4:	Ath-AT2G30020.1	Vvi-Vitvi13g00071_t001	 7e-135
285-  5:	Ath-AT2G30080.1	Vvi-Vitvi13g01860_t001	 1e-104
285-  6:	Ath-AT2G30130.1	Vvi-Vitvi13g00085_t001	  6e-45
## Alignment 286: score=272.0 e_value=5.1e-08 N=6 Ath-2&Vvi-13 plus
286-  0:	Ath-AT2G37250.1	Vvi-Vitvi13g00202_t001	 4e-143
286-  1:	Ath-AT2G37290.2	Vvi-Vitvi13g00206_t001	      0
286-  2:	Ath-AT2G37340.1	Vvi-Vitvi13g00214_t001	  8e-86
286-  3:	Ath-AT2G37360.1	Vvi-Vitvi13g00221_t001	      0
286-  4:	Ath-AT2G37370.2	Vvi-Vitvi13g00227_t002	      0
286-  5:	Ath-AT2G37380.1	Vvi-Vitvi13g01929_t001	  2e-36
## Alignment 287: score=256.0 e_value=1e-08 N=6 Ath-2&Vvi-13 plus
287-  0:	Ath-AT2G37590.1	Vvi-Vitvi13g00298_t001	  1e-51
287-  1:	Ath-AT2G37640.1	Vvi-Vitvi13g00309_t001	 4e-154
287-  2:	Ath-AT2G37650.1	Vvi-Vitvi13g00311_t001	      0
287-  3:	Ath-AT2G37710.1	Vvi-Vitvi13g00332_t001	      0
287-  4:	Ath-AT2G37730.1	Vvi-Vitvi13g01996_t001	      0
287-  5:	Ath-AT2G37740.1	Vvi-Vitvi13g00340_t001	  7e-26
## Alignment 288: score=269.0 e_value=1.6e-09 N=6 Ath-2&Vvi-13 minus
288-  0:	Ath-AT2G35770.1	Vvi-Vitvi13g00576_t001	      0
288-  1:	Ath-AT2G35780.1	Vvi-Vitvi13g00575_t001	      0
288-  2:	Ath-AT2G35790.1	Vvi-Vitvi13g00565_t001	 2e-110
288-  3:	Ath-AT2G35795.1	Vvi-Vitvi13g02052_t001	  3e-68
288-  4:	Ath-AT2G35800.1	Vvi-Vitvi13g00562_t001	      0
288-  5:	Ath-AT2G35810.1	Vvi-Vitvi13g00541_t001	  4e-83
## Alignment 289: score=405.0 e_value=2.1e-22 N=11 Ath-2&Vvi-14 plus
289-  0:	Ath-AT2G47180.1	Vvi-Vitvi14g02457_t001	  1e-61
289-  1:	Ath-AT2G47230.2	Vvi-Vitvi14g00072_t001	  6e-43
289-  2:	Ath-AT2G47280.1	Vvi-Vitvi14g04020_t001	  2e-71
289-  3:	Ath-AT2G47350.1	Vvi-Vitvi14g00090_t001	 1e-102
289-  4:	Ath-AT2G47380.1	Vvi-Vitvi14g02473_t001	  9e-25
289-  5:	Ath-AT2G47470.1	Vvi-Vitvi14g00111_t001	      0
289-  6:	Ath-AT2G47480.1	Vvi-Vitvi14g02479_t001	  4e-15
289-  7:	Ath-AT2G47500.1	Vvi-Vitvi14g00127_t001	      0
289-  8:	Ath-AT2G47510.2	Vvi-Vitvi14g00138_t001	      0
289-  9:	Ath-AT2G47570.1	Vvi-Vitvi14g00151_t001	 2e-108
289- 10:	Ath-AT2G47780.1	Vvi-Vitvi14g00167_t001	  8e-65
## Alignment 290: score=1541.0 e_value=2.4e-112 N=35 Ath-2&Vvi-15 plus
290-  0:	Ath-AT2G44520.1	Vvi-Vitvi15g00440_t001	 2e-180
290-  1:	Ath-AT2G44525.1	Vvi-Vitvi15g00443_t001	  7e-92
290-  2:	Ath-AT2G44530.1	Vvi-Vitvi15g00445_t001	      0
290-  3:	Ath-AT2G44590.3	Vvi-Vitvi15g00448_t001	      0
290-  4:	Ath-AT2G44600.1	Vvi-Vitvi15g00457_t001	  8e-58
290-  5:	Ath-AT2G44620.1	Vvi-Vitvi15g00463_t001	  9e-60
290-  6:	Ath-AT2G44650.1	Vvi-Vitvi15g00492_t001	  2e-61
290-  7:	Ath-AT2G44660.1	Vvi-Vitvi15g00502_t001	      0
290-  8:	Ath-AT2G44670.1	Vvi-Vitvi15g04309_t001	  3e-29
290-  9:	Ath-AT2G44680.1	Vvi-Vitvi15g00518_t001	 2e-167
290- 10:	Ath-AT2G44690.1	Vvi-Vitvi15g00526_t001	 3e-120
290- 11:	Ath-AT2G44710.1	Vvi-Vitvi15g01421_t001	      0
290- 12:	Ath-AT2G44730.1	Vvi-Vitvi15g00532_t001	  5e-83
290- 13:	Ath-AT2G44740.1	Vvi-Vitvi15g00537_t001	 2e-100
290- 14:	Ath-AT2G44745.1	Vvi-Vitvi15g00539_t001	  6e-74
290- 15:	Ath-AT2G44770.1	Vvi-Vitvi15g00542_t001	 7e-162
290- 16:	Ath-AT2G44790.1	Vvi-Vitvi15g00547_t001	  3e-28
290- 17:	Ath-AT2G44810.2	Vvi-Vitvi15g00556_t001	      0
290- 18:	Ath-AT2G44830.2	Vvi-Vitvi15g00562_t001	      0
290- 19:	Ath-AT2G44840.1	Vvi-Vitvi15g01202_t001	  1e-41
290- 20:	Ath-AT2G44850.1	Vvi-Vitvi15g01426_t001	 6e-118
290- 21:	Ath-AT2G44880.2	Vvi-Vitvi15g00568_t001	      0
290- 22:	Ath-AT2G44900.2	Vvi-Vitvi15g00572_t001	      0
290- 23:	Ath-AT2G44910.1	Vvi-Vitvi15g00579_t001	  7e-81
290- 24:	Ath-AT2G44925.1	Vvi-Vitvi15g01454_t001	  1e-14
290- 25:	Ath-AT2G44940.1	Vvi-Vitvi15g00601_t001	  1e-56
290- 26:	Ath-AT2G44950.1	Vvi-Vitvi15g00606_t001	      0
290- 27:	Ath-AT2G44970.1	Vvi-Vitvi15g00607_t001	      0
290- 28:	Ath-AT2G44980.2	Vvi-Vitvi15g00611_t001	      0
290- 29:	Ath-AT2G44990.2	Vvi-Vitvi15g00612_t001	      0
290- 30:	Ath-AT2G45040.1	Vvi-Vitvi15g00618_t001	 2e-118
290- 31:	Ath-AT2G45050.1	Vvi-Vitvi15g00636_t001	  5e-83
290- 32:	Ath-AT2G45060.1	Vvi-Vitvi15g01469_t001	 8e-100
290- 33:	Ath-AT2G45110.1	Vvi-Vitvi15g00640_t001	  7e-99
290- 34:	Ath-AT2G45120.1	Vvi-Vitvi15g01472_t001	  9e-69
## Alignment 291: score=496.0 e_value=2e-24 N=11 Ath-2&Vvi-15 plus
291-  0:	Ath-AT2G45130.1	Vvi-Vitvi15g00674_t001	 5e-108
291-  1:	Ath-AT2G45140.1	Vvi-Vitvi15g00677_t001	 2e-119
291-  2:	Ath-AT2G45150.1	Vvi-Vitvi15g00679_t001	      0
291-  3:	Ath-AT2G45160.1	Vvi-Vitvi15g00680_t001	 9e-123
291-  4:	Ath-AT2G45220.1	Vvi-Vitvi15g00701_t001	  5e-38
291-  5:	Ath-AT2G45240.1	Vvi-Vitvi15g00702_t001	      0
291-  6:	Ath-AT2G45260.1	Vvi-Vitvi15g00709_t001	  3e-88
291-  7:	Ath-AT2G45340.1	Vvi-Vitvi15g00721_t001	      0
291-  8:	Ath-AT2G45350.1	Vvi-Vitvi15g00723_t001	      0
291-  9:	Ath-AT2G45360.1	Vvi-Vitvi15g00724_t001	  1e-87
291- 10:	Ath-AT2G45430.1	Vvi-Vitvi15g00732_t001	  4e-93
## Alignment 292: score=321.0 e_value=1.1e-11 N=7 Ath-2&Vvi-15 plus
292-  0:	Ath-AT2G46040.2	Vvi-Vitvi15g01056_t001	 2e-105
292-  1:	Ath-AT2G46050.1	Vvi-Vitvi15g01061_t001	 3e-176
292-  2:	Ath-AT2G46060.1	Vvi-Vitvi15g01062_t001	      0
292-  3:	Ath-AT2G46070.3	Vvi-Vitvi15g01077_t001	      0
292-  4:	Ath-AT2G46080.1	Vvi-Vitvi15g01644_t003	 5e-154
292-  5:	Ath-AT2G46100.1	Vvi-Vitvi15g01080_t001	 2e-110
292-  6:	Ath-AT2G46150.1	Vvi-Vitvi15g01083_t001	  4e-73
## Alignment 293: score=261.0 e_value=5.5e-11 N=6 Ath-2&Vvi-15 plus
293-  0:	Ath-AT2G45510.1	Vvi-Vitvi15g01524_t001	      0
293-  1:	Ath-AT2G45720.1	Vvi-Vitvi15g00828_t008	      0
293-  2:	Ath-AT2G45740.2	Vvi-Vitvi15g00829_t003	 3e-146
293-  3:	Ath-AT2G45750.1	Vvi-Vitvi15g00833_t001	      0
293-  4:	Ath-AT2G45760.1	Vvi-Vitvi15g00844_t001	  4e-34
293-  5:	Ath-AT2G45770.1	Vvi-Vitvi15g00845_t001.1.6037826b	      0
## Alignment 294: score=1176.0 e_value=1.2e-74 N=25 Ath-2&Vvi-15 minus
294-  0:	Ath-AT2G46620.1	Vvi-Vitvi15g00920_t001	      0
294-  1:	Ath-AT2G46630.1	Vvi-Vitvi15g01559_t001	  2e-18
294-  2:	Ath-AT2G46640.4	Vvi-Vitvi15g00916_t001	  5e-17
294-  3:	Ath-AT2G46660.1	Vvi-Vitvi15g00915_t001	      0
294-  4:	Ath-AT2G46680.1	Vvi-Vitvi15g00912_t001	  7e-68
294-  5:	Ath-AT2G46690.1	Vvi-Vitvi15g00910_t001	  2e-50
294-  6:	Ath-AT2G46700.1	Vvi-Vitvi15g00908_t001	      0
294-  7:	Ath-AT2G46710.1	Vvi-Vitvi15g00907_t001	 3e-159
294-  8:	Ath-AT2G46735.1	Vvi-Vitvi15g01553_t001	  2e-16
294-  9:	Ath-AT2G46740.1	Vvi-Vitvi15g00894_t001	      0
294- 10:	Ath-AT2G46770.1	Vvi-Vitvi15g00889_t001	 5e-137
294- 11:	Ath-AT2G46780.1	Vvi-Vitvi15g00887_t001	  3e-96
294- 12:	Ath-AT2G46790.1	Vvi-Vitvi15g00879_t001	  7e-70
294- 13:	Ath-AT2G46800.2	Vvi-Vitvi15g00877_t001	      0
294- 14:	Ath-AT2G46810.1	Vvi-Vitvi15g00876_t001	  3e-90
294- 15:	Ath-AT2G46820.1	Vvi-Vitvi15g01549_t001	  1e-57
294- 16:	Ath-AT2G46830.1	Vvi-Vitvi15g00870_t001.1.6037826c	 1e-112
294- 17:	Ath-AT2G46850.1	Vvi-Vitvi15g00868_t001	      0
294- 18:	Ath-AT2G46860.1	Vvi-Vitvi15g00867_t001	 4e-138
294- 19:	Ath-AT2G46870.1	Vvi-Vitvi15g00863_t001	  3e-85
294- 20:	Ath-AT2G46880.1	Vvi-Vitvi15g01538_t004	 4e-134
294- 21:	Ath-AT2G46890.1	Vvi-Vitvi15g00857_t001	 5e-166
294- 22:	Ath-AT2G46900.1	Vvi-Vitvi15g00856_t001	      0
294- 23:	Ath-AT2G46910.1	Vvi-Vitvi15g00854_t002	 6e-124
294- 24:	Ath-AT2G46915.1	Vvi-Vitvi15g00853_t001	      0
## Alignment 295: score=1127.0 e_value=2e-69 N=24 Ath-2&Vvi-15 minus
295-  0:	Ath-AT2G46090.1	Vvi-Vitvi15g01054_t002	      0
295-  1:	Ath-AT2G46170.1	Vvi-Vitvi15g01640_t001.1.6037826c	 4e-113
295-  2:	Ath-AT2G46180.1	Vvi-Vitvi15g01053_t001	      0
295-  3:	Ath-AT2G46200.1	Vvi-Vitvi15g01052_t001	 9e-146
295-  4:	Ath-AT2G46210.1	Vvi-Vitvi15g01049_t001	      0
295-  5:	Ath-AT2G46220.1	Vvi-Vitvi15g01048_t001	  6e-95
295-  6:	Ath-AT2G46225.2	Vvi-Vitvi15g01047_t001	 2e-121
295-  7:	Ath-AT2G46230.1	Vvi-Vitvi15g04598_t001	 2e-118
295-  8:	Ath-AT2G46240.1	Vvi-Vitvi15g01034_t002	  5e-31
295-  9:	Ath-AT2G46250.1	Vvi-Vitvi15g01032_t001	  8e-65
295- 10:	Ath-AT2G46260.1	Vvi-Vitvi15g01031_t001	      0
295- 11:	Ath-AT2G46270.1	Vvi-Vitvi15g01027_t001	 6e-130
295- 12:	Ath-AT2G46300.1	Vvi-Vitvi15g01024_t001	  1e-54
295- 13:	Ath-AT2G46310.1	Vvi-Vitvi15g01021_t001	  3e-46
295- 14:	Ath-AT2G46320.1	Vvi-Vitvi15g01020_t001	 1e-165
295- 15:	Ath-AT2G46330.1	Vvi-Vitvi15g01019_t001	  2e-26
295- 16:	Ath-AT2G46340.1	Vvi-Vitvi15g01016_t002	      0
295- 17:	Ath-AT2G46370.4	Vvi-Vitvi15g01014_t003	      0
295- 18:	Ath-AT2G46380.1	Vvi-Vitvi15g01013_t001	 3e-127
295- 19:	Ath-AT2G46400.1	Vvi-Vitvi15g01003_t001	  2e-51
295- 20:	Ath-AT2G46410.1	Vvi-Vitvi15g01002_t001	  5e-36
295- 21:	Ath-AT2G46420.1	Vvi-Vitvi15g00991_t001	      0
295- 22:	Ath-AT2G46430.2	Vvi-Vitvi15g01617_t001	      0
295- 23:	Ath-AT2G46494.1	Vvi-Vitvi15g01611_t001	  7e-45
## Alignment 296: score=842.0 e_value=5.9e-48 N=18 Ath-2&Vvi-15 minus
296-  0:	Ath-AT2G45470.1	Vvi-Vitvi15g00816_t001	      0
296-  1:	Ath-AT2G45480.3	Vvi-Vitvi15g00815_t001	  8e-45
296-  2:	Ath-AT2G45490.1	Vvi-Vitvi15g00814_t001	 4e-175
296-  3:	Ath-AT2G45500.5	Vvi-Vitvi15g00813_t003	      0
296-  4:	Ath-AT2G45510.1	Vvi-Vitvi15g01524_t001	      0
296-  5:	Ath-AT2G45520.1	Vvi-Vitvi15g04449_t001	  7e-48
296-  6:	Ath-AT2G45540.2	Vvi-Vitvi15g00810_t001	      0
296-  7:	Ath-AT2G45580.1	Vvi-Vitvi15g00796_t001	  7e-83
296-  8:	Ath-AT2G45590.1	Vvi-Vitvi15g00790_t001	      0
296-  9:	Ath-AT2G45600.1	Vvi-Vitvi15g00786_t001	  3e-90
296- 10:	Ath-AT2G45620.1	Vvi-Vitvi15g00785_t001	      0
296- 11:	Ath-AT2G45630.2	Vvi-Vitvi15g00783_t002	 5e-137
296- 12:	Ath-AT2G45650.1	Vvi-Vitvi15g00776_t001	 2e-120
296- 13:	Ath-AT2G45660.1	Vvi-Vitvi15g00774_t002	  3e-78
296- 14:	Ath-AT2G45670.1	Vvi-Vitvi15g00773_t002	      0
296- 15:	Ath-AT2G45680.1	Vvi-Vitvi15g00765_t001	  2e-98
296- 16:	Ath-AT2G45690.1	Vvi-Vitvi15g00764_t001	 2e-166
296- 17:	Ath-AT2G45695.1	Vvi-Vitvi15g00761_t001	  2e-54
## Alignment 297: score=754.0 e_value=9e-41 N=16 Ath-2&Vvi-15 minus
297-  0:	Ath-AT2G45880.1	Vvi-Vitvi15g01127_t001	      0
297-  1:	Ath-AT2G45890.1	Vvi-Vitvi15g01121_t001	      0
297-  2:	Ath-AT2G45900.1	Vvi-Vitvi15g01117_t002	  6e-56
297-  3:	Ath-AT2G45910.2	Vvi-Vitvi15g01115_t002	      0
297-  4:	Ath-AT2G45950.2	Vvi-Vitvi15g01113_t001	 2e-148
297-  5:	Ath-AT2G45960.3	Vvi-Vitvi15g01110_t002	 4e-157
297-  6:	Ath-AT2G45970.1	Vvi-Vitvi15g01106_t001	      0
297-  7:	Ath-AT2G45980.1	Vvi-Vitvi15g04613_t001	  4e-65
297-  8:	Ath-AT2G45990.1	Vvi-Vitvi15g01104_t001	 4e-161
297-  9:	Ath-AT2G46000.1	Vvi-Vitvi15g01103_t001	  3e-59
297- 10:	Ath-AT2G46020.3	Vvi-Vitvi15g01100_t001	      0
297- 11:	Ath-AT2G46030.3	Vvi-Vitvi15g01099_t003	  3e-95
297- 12:	Ath-AT2G46110.1	Vvi-Vitvi15g01089_t001	      0
297- 13:	Ath-AT2G46130.1	Vvi-Vitvi15g01087_t001	  1e-55
297- 14:	Ath-AT2G46140.1	Vvi-Vitvi15g01646_t001	  6e-61
297- 15:	Ath-AT2G46160.1	Vvi-Vitvi15g01082_t001	  9e-65
## Alignment 298: score=617.0 e_value=4e-30 N=13 Ath-2&Vvi-15 minus
298-  0:	Ath-AT2G45170.1	Vvi-Vitvi15g00718_t002	  6e-68
298-  1:	Ath-AT2G45180.1	Vvi-Vitvi15g00714_t001	  4e-35
298-  2:	Ath-AT2G45190.1	Vvi-Vitvi15g00708_t002	  3e-96
298-  3:	Ath-AT2G45200.2	Vvi-Vitvi15g04418_t001	 4e-154
298-  4:	Ath-AT2G45210.1	Vvi-Vitvi15g00706_t001	  4e-49
298-  5:	Ath-AT2G45260.1	Vvi-Vitvi15g00697_t001	      0
298-  6:	Ath-AT2G45270.1	Vvi-Vitvi15g00692_t001	      0
298-  7:	Ath-AT2G45280.2	Vvi-Vitvi15g00691_t001	 4e-171
298-  8:	Ath-AT2G45290.1	Vvi-Vitvi15g00690_t001	      0
298-  9:	Ath-AT2G45300.4	Vvi-Vitvi15g01490_t001	      0
298- 10:	Ath-AT2G45310.1	Vvi-Vitvi15g00684_t001	      0
298- 11:	Ath-AT2G45320.1	Vvi-Vitvi15g00682_t001	      0
298- 12:	Ath-AT2G45330.1	Vvi-Vitvi15g01488_t002	 5e-120
## Alignment 299: score=566.0 e_value=2.9e-26 N=12 Ath-2&Vvi-15 minus
299-  0:	Ath-AT2G46500.2	Vvi-Vitvi15g01576_t001	      0
299-  1:	Ath-AT2G46510.1	Vvi-Vitvi15g00948_t001	      0
299-  2:	Ath-AT2G46520.1	Vvi-Vitvi15g01571_t002	      0
299-  3:	Ath-AT2G46530.3	Vvi-Vitvi15g00946_t001	      0
299-  4:	Ath-AT2G46540.1	Vvi-Vitvi15g01569_t001	  4e-31
299-  5:	Ath-AT2G46550.1	Vvi-Vitvi15g00945_t008	  7e-80
299-  6:	Ath-AT2G46560.1	Vvi-Vitvi15g00944_t001	      0
299-  7:	Ath-AT2G46570.1	Vvi-Vitvi15g00941_t001	      0
299-  8:	Ath-AT2G46580.1	Vvi-Vitvi15g00940_t001	  1e-99
299-  9:	Ath-AT2G46590.2	Vvi-Vitvi15g00936_t001	  2e-58
299- 10:	Ath-AT2G46600.1	Vvi-Vitvi15g00928_t001	  2e-55
299- 11:	Ath-AT2G46610.1	Vvi-Vitvi15g00926_t003	  3e-86
## Alignment 300: score=343.0 e_value=5.9e-14 N=8 Ath-2&Vvi-15 minus
300-  0:	Ath-AT2G45790.1	Vvi-Vitvi15g01178_t002	 1e-133
300-  1:	Ath-AT2G45800.1	Vvi-Vitvi15g01171_t001	 7e-105
300-  2:	Ath-AT2G45810.1	Vvi-Vitvi15g01162_t002	      0
300-  3:	Ath-AT2G45820.1	Vvi-Vitvi15g01160_t001	  1e-62
300-  4:	Ath-AT2G45840.1	Vvi-Vitvi15g01682_t001	  5e-17
300-  5:	Ath-AT2G45850.2	Vvi-Vitvi15g01145_t001	 2e-107
300-  6:	Ath-AT2G45860.1	Vvi-Vitvi15g01674_t001	  5e-12
300-  7:	Ath-AT2G45870.1	Vvi-Vitvi15g01142_t001	      0
## Alignment 301: score=327.0 e_value=4.3e-11 N=7 Ath-2&Vvi-15 minus
301-  0:	Ath-AT2G22830.1	Vvi-Vitvi15g04526_t001	      0
301-  1:	Ath-AT2G22840.1	Vvi-Vitvi15g04517_t001	 1e-132
301-  2:	Ath-AT2G22850.2	Vvi-Vitvi15g04514_t001	  2e-35
301-  3:	Ath-AT2G22860.1	Vvi-Vitvi15g04511_t001	  8e-17
301-  4:	Ath-AT2G22870.1	Vvi-Vitvi15g04505_t001	 7e-144
301-  5:	Ath-AT2G22880.1	Vvi-Vitvi15g04504_t001	  2e-14
301-  6:	Ath-AT2G22900.1	Vvi-Vitvi15g04497_t001	 1e-178
## Alignment 302: score=263.0 e_value=1.7e-08 N=6 Ath-2&Vvi-16 plus
302-  0:	Ath-AT2G45510.1	Vvi-Vitvi16g00872_t001	      0
302-  1:	Ath-AT2G45590.1	Vvi-Vitvi16g00880_t001	      0
302-  2:	Ath-AT2G45600.1	Vvi-Vitvi16g00889_t001	  1e-88
302-  3:	Ath-AT2G45650.1	Vvi-Vitvi16g00894_t001	  9e-81
302-  4:	Ath-AT2G45660.1	Vvi-Vitvi16g00898_t001	  1e-80
302-  5:	Ath-AT2G45680.1	Vvi-Vitvi16g01846_t001	  1e-32
## Alignment 303: score=408.0 e_value=3.5e-20 N=10 Ath-2&Vvi-16 minus
303-  0:	Ath-AT2G46500.2	Vvi-Vitvi16g01417_t003	      0
303-  1:	Ath-AT2G46550.1	Vvi-Vitvi16g02085_t001	  2e-46
303-  2:	Ath-AT2G46590.2	Vvi-Vitvi16g01384_t001	  9e-46
303-  3:	Ath-AT2G46620.1	Vvi-Vitvi16g01374_t001	      0
303-  4:	Ath-AT2G46650.1	Vvi-Vitvi16g01367_t001	  1e-35
303-  5:	Ath-AT2G46680.1	Vvi-Vitvi16g01362_t001	  3e-44
303-  6:	Ath-AT2G46690.1	Vvi-Vitvi16g01359_t001	  3e-45
303-  7:	Ath-AT2G46700.1	Vvi-Vitvi16g01358_t001	      0
303-  8:	Ath-AT2G46780.1	Vvi-Vitvi16g02069_t001	  6e-57
303-  9:	Ath-AT2G46790.1	Vvi-Vitvi16g01340_t001	  3e-75
## Alignment 304: score=467.0 e_value=3.9e-26 N=12 Ath-2&Vvi-17 plus
304-  0:	Ath-AT2G02720.1	Vvi-Vitvi17g00550_t001	      0
304-  1:	Ath-AT2G02760.2	Vvi-Vitvi17g04153_t001	 1e-111
304-  2:	Ath-AT2G02790.1	Vvi-Vitvi17g00560_t001	  2e-78
304-  3:	Ath-AT2G02800.2	Vvi-Vitvi17g00568_t001	 1e-130
304-  4:	Ath-AT2G02870.3	Vvi-Vitvi17g00570_t001	      0
304-  5:	Ath-AT2G02950.1	Vvi-Vitvi17g00583_t001	  6e-32
304-  6:	Ath-AT2G02960.5	Vvi-Vitvi17g00603_t001	  9e-67
304-  7:	Ath-AT2G03060.2	Vvi-Vitvi17g00614_t001	  6e-72
304-  8:	Ath-AT2G03090.1	Vvi-Vitvi17g00616_t001	 1e-146
304-  9:	Ath-AT2G03210.2	Vvi-Vitvi17g00627_t001	      0
304- 10:	Ath-AT2G03350.1	Vvi-Vitvi17g00651_t001	  2e-93
304- 11:	Ath-AT2G03470.1	Vvi-Vitvi17g00669_t001	  3e-64
## Alignment 305: score=378.0 e_value=2.3e-18 N=9 Ath-2&Vvi-17 minus
305-  0:	Ath-AT2G03640.4	Vvi-Vitvi17g00496_t002	  1e-66
305-  1:	Ath-AT2G03680.1	Vvi-Vitvi17g00489_t001	  1e-27
305-  2:	Ath-AT2G03710.1	Vvi-Vitvi17g00471_t001	  8e-89
305-  3:	Ath-AT2G03720.2	Vvi-Vitvi17g00469_t001	  3e-49
305-  4:	Ath-AT2G03770.1	Vvi-Vitvi17g00454_t001	  2e-96
305-  5:	Ath-AT2G03800.2	Vvi-Vitvi17g00451_t001	 2e-163
305-  6:	Ath-AT2G03810.1	Vvi-Vitvi17g01434_t001	  5e-25
305-  7:	Ath-AT2G03890.1	Vvi-Vitvi17g00441_t001	      0
305-  8:	Ath-AT2G04038.1	Vvi-Vitvi17g00434_t001	  9e-15
## Alignment 306: score=495.0 e_value=2.6e-25 N=12 Ath-2&Vvi-18 plus
306-  0:	Ath-AT2G22360.1	Vvi-Vitvi18g00483_t001	  2e-65
306-  1:	Ath-AT2G22475.1	Vvi-Vitvi18g00492_t001	 4e-109
306-  2:	Ath-AT2G22490.2	Vvi-Vitvi18g00499_t001	  9e-87
306-  3:	Ath-AT2G22500.1	Vvi-Vitvi18g00508_t001	 4e-167
306-  4:	Ath-AT2G22540.1	Vvi-Vitvi18g04114_t001	  2e-99
306-  5:	Ath-AT2G22560.1	Vvi-Vitvi18g00525_t001	 2e-164
306-  6:	Ath-AT2G22610.3	Vvi-Vitvi18g00544_t001	      0
306-  7:	Ath-AT2G22620.1	Vvi-Vitvi18g00549_t001	      0
306-  8:	Ath-AT2G22630.2	Vvi-Vitvi18g00553_t001	 3e-101
306-  9:	Ath-AT2G22660.2	Vvi-Vitvi18g00562_t001	  2e-30
306- 10:	Ath-AT2G22670.4	Vvi-Vitvi18g00571_t003	 1e-122
306- 11:	Ath-AT2G22680.1	Vvi-Vitvi18g00572_t001	 5e-165
## Alignment 307: score=360.0 e_value=5.4e-15 N=8 Ath-2&Vvi-18 plus
307-  0:	Ath-AT2G33560.2	Vvi-Vitvi18g00034_t001	 3e-154
307-  1:	Ath-AT2G33585.1	Vvi-Vitvi18g04010_t001	  3e-18
307-  2:	Ath-AT2G33590.1	Vvi-Vitvi18g02476_t001	 4e-158
307-  3:	Ath-AT2G33610.1	Vvi-Vitvi18g00045_t001	 2e-167
307-  4:	Ath-AT2G33620.4	Vvi-Vitvi18g00047_t004	 4e-107
307-  5:	Ath-AT2G33630.1	Vvi-Vitvi18g00048_t001	      0
307-  6:	Ath-AT2G33690.1	Vvi-Vitvi18g00053_t001	  3e-16
307-  7:	Ath-AT2G33700.1	Vvi-Vitvi18g00072_t005	      0
## Alignment 308: score=314.0 e_value=3.3e-10 N=7 Ath-2&Vvi-18 plus
308-  0:	Ath-AT2G22795.1	Vvi-Vitvi18g02621_t001	  2e-17
308-  1:	Ath-AT2G22800.1	Vvi-Vitvi18g00603_t001	  2e-76
308-  2:	Ath-AT2G22810.1	Vvi-Vitvi18g00609_t001	      0
308-  3:	Ath-AT2G22830.1	Vvi-Vitvi18g00612_t001	      0
308-  4:	Ath-AT2G22840.1	Vvi-Vitvi18g00623_t001	 2e-117
308-  5:	Ath-AT2G22850.2	Vvi-Vitvi18g00628_t001	  9e-20
308-  6:	Ath-AT2G22860.1	Vvi-Vitvi18g00635_t001	  2e-15
## Alignment 309: score=264.0 e_value=2.2e-10 N=6 Ath-2&Vvi-18 plus
309-  0:	Ath-AT2G23450.1	Vvi-Vitvi18g00885_t001	      0
309-  1:	Ath-AT2G23760.4	Vvi-Vitvi18g00902_t001	 6e-132
309-  2:	Ath-AT2G23770.1	Vvi-Vitvi18g00904_t001	 1e-133
309-  3:	Ath-AT2G23780.1	Vvi-Vitvi18g00912_t001	  4e-87
309-  4:	Ath-AT2G23790.1	Vvi-Vitvi18g02730_t001	 2e-108
309-  5:	Ath-AT2G23800.1	Vvi-Vitvi18g00922_t001	 2e-144
## Alignment 310: score=331.0 e_value=4.2e-13 N=8 Ath-2&Vvi-18 minus
310-  0:	Ath-AT2G26490.1	Vvi-Vitvi18g00882_t001	      0
310-  1:	Ath-AT2G26500.1	Vvi-Vitvi18g00867_t002	  5e-48
310-  2:	Ath-AT2G26510.1	Vvi-Vitvi18g00851_t001	      0
310-  3:	Ath-AT2G26520.1	Vvi-Vitvi18g00845_t001	  3e-20
310-  4:	Ath-AT2G26530.1	Vvi-Vitvi18g00839_t001	  1e-63
310-  5:	Ath-AT2G26540.1	Vvi-Vitvi18g00835_t002	 5e-118
310-  6:	Ath-AT2G26550.1	Vvi-Vitvi18g00830_t001	  9e-99
310-  7:	Ath-AT2G26560.1	Vvi-Vitvi18g02692_t001	      0
## Alignment 311: score=304.0 e_value=3.9e-11 N=7 Ath-2&Vvi-18 minus
311-  0:	Ath-AT2G21500.1	Vvi-Vitvi18g02767_t001	  8e-82
311-  1:	Ath-AT2G21520.2	Vvi-Vitvi18g00997_t001	      0
311-  2:	Ath-AT2G21550.1	Vvi-Vitvi18g00996_t001	      0
311-  3:	Ath-AT2G21590.1	Vvi-Vitvi18g02758_t002	      0
311-  4:	Ath-AT2G21600.1	Vvi-Vitvi18g00980_t001	 2e-105
311-  5:	Ath-AT2G21610.2	Vvi-Vitvi18g00977_t001	 2e-148
311-  6:	Ath-AT2G21650.1	Vvi-Vitvi18g00973_t001	  4e-31
## Alignment 312: score=297.0 e_value=2e-11 N=7 Ath-2&Vvi-18 minus
312-  0:	Ath-AT2G21220.1	Vvi-Vitvi18g01093_t001	  2e-59
312-  1:	Ath-AT2G21230.3	Vvi-Vitvi18g01068_t001	  8e-48
312-  2:	Ath-AT2G21240.1	Vvi-Vitvi18g04249_t001	  3e-16
312-  3:	Ath-AT2G21300.3	Vvi-Vitvi18g01055_t001	      0
312-  4:	Ath-AT2G21390.1	Vvi-Vitvi18g01042_t001	      0
312-  5:	Ath-AT2G21410.1	Vvi-Vitvi18g01038_t001	      0
312-  6:	Ath-AT2G21430.1	Vvi-Vitvi18g01036_t001	      0
## Alignment 313: score=290.0 e_value=2.2e-12 N=7 Ath-2&Vvi-18 minus
313-  0:	Ath-AT2G17770.3	Vvi-Vitvi18g01165_t001	  3e-25
313-  1:	Ath-AT2G17787.1	Vvi-Vitvi18g02814_t002	  2e-13
313-  2:	Ath-AT2G17790.1	Vvi-Vitvi18g01150_t001	      0
313-  3:	Ath-AT2G17800.1	Vvi-Vitvi18g01149_t001	 1e-128
313-  4:	Ath-AT2G17860.1	Vvi-Vitvi18g01131_t001	 1e-106
313-  5:	Ath-AT2G17880.1	Vvi-Vitvi18g01129_t001	  2e-35
313-  6:	Ath-AT2G17940.1	Vvi-Vitvi18g02792_t001	  5e-23
## Alignment 314: score=262.0 e_value=6.5e-09 N=6 Ath-2&Vvi-18 minus
314-  0:	Ath-AT2G18240.1	Vvi-Vitvi18g00980_t001	  4e-84
314-  1:	Ath-AT2G18280.2	Vvi-Vitvi18g00976_t001	 2e-161
314-  2:	Ath-AT2G18328.1	Vvi-Vitvi18g00973_t001	  1e-24
314-  3:	Ath-AT2G18350.1	Vvi-Vitvi18g00972_t001	  5e-62
314-  4:	Ath-AT2G18460.1	Vvi-Vitvi18g00954_t001	 1e-133
314-  5:	Ath-AT2G18500.1	Vvi-Vitvi18g00946_t001	  6e-34
## Alignment 315: score=687.0 e_value=2.7e-42 N=16 Ath-2&Vvi-2 plus
315-  0:	Ath-AT2G35270.1	Vvi-Vitvi02g00658_t001	 6e-101
315-  1:	Ath-AT2G35290.1	Vvi-Vitvi02g00659_t001	  2e-22
315-  2:	Ath-AT2G35300.1	Vvi-Vitvi02g01498_t001	  6e-22
315-  3:	Ath-AT2G35320.1	Vvi-Vitvi02g00667_t001	 5e-145
315-  4:	Ath-AT2G35330.1	Vvi-Vitvi02g00670_t001	      0
315-  5:	Ath-AT2G35350.1	Vvi-Vitvi02g00678_t001	      0
315-  6:	Ath-AT2G35360.1	Vvi-Vitvi02g00679_t002	  6e-94
315-  7:	Ath-AT2G35370.1	Vvi-Vitvi02g00680_t001	  2e-92
315-  8:	Ath-AT2G35410.1	Vvi-Vitvi02g00706_t001	  3e-98
315-  9:	Ath-AT2G35420.1	Vvi-Vitvi02g00714_t001	  5e-44
315- 10:	Ath-AT2G35430.1	Vvi-Vitvi02g00715_t001	  8e-40
315- 11:	Ath-AT2G35500.1	Vvi-Vitvi02g00738_t001	 6e-162
315- 12:	Ath-AT2G35510.3	Vvi-Vitvi02g00751_t001	 2e-132
315- 13:	Ath-AT2G35520.2	Vvi-Vitvi02g00780_t001	  4e-71
315- 14:	Ath-AT2G35530.1	Vvi-Vitvi02g00796_t003	 5e-177
315- 15:	Ath-AT2G35540.1	Vvi-Vitvi02g00802_t001	 9e-157
## Alignment 316: score=585.0 e_value=3.7e-36 N=15 Ath-2&Vvi-2 plus
316-  0:	Ath-AT2G46030.3	Vvi-Vitvi02g04001_t001	  2e-95
316-  1:	Ath-AT2G46070.3	Vvi-Vitvi02g00023_t001	      0
316-  2:	Ath-AT2G46150.1	Vvi-Vitvi02g01317_t001	  3e-27
316-  3:	Ath-AT2G46170.1	Vvi-Vitvi02g00059_t001	 3e-115
316-  4:	Ath-AT2G46250.1	Vvi-Vitvi02g01329_t001	  1e-53
316-  5:	Ath-AT2G46260.1	Vvi-Vitvi02g00078_t001	      0
316-  6:	Ath-AT2G46270.1	Vvi-Vitvi02g00089_t001	  2e-62
316-  7:	Ath-AT2G46330.1	Vvi-Vitvi02g01335_t001	  6e-19
316-  8:	Ath-AT2G46340.1	Vvi-Vitvi02g00098_t001	      0
316-  9:	Ath-AT2G46380.1	Vvi-Vitvi02g00105_t001	 6e-132
316- 10:	Ath-AT2G46400.1	Vvi-Vitvi02g00114_t001	  6e-32
316- 11:	Ath-AT2G46470.1	Vvi-Vitvi02g00129_t001	 1e-121
316- 12:	Ath-AT2G46494.1	Vvi-Vitvi02g00130_t001	  4e-55
316- 13:	Ath-AT2G46500.2	Vvi-Vitvi02g00149_t001	      0
316- 14:	Ath-AT2G46530.3	Vvi-Vitvi02g00163_t001	      0
## Alignment 317: score=252.0 e_value=8.6e-09 N=6 Ath-2&Vvi-2 plus
317-  0:	Ath-AT2G46660.1	Vvi-Vitvi02g00226_t001	      0
317-  1:	Ath-AT2G46680.1	Vvi-Vitvi02g00228_t001	  2e-35
317-  2:	Ath-AT2G46770.1	Vvi-Vitvi02g00242_t001	 2e-121
317-  3:	Ath-AT2G46800.2	Vvi-Vitvi02g01369_t001	  5e-83
317-  4:	Ath-AT2G46860.1	Vvi-Vitvi02g00272_t001	 2e-132
317-  5:	Ath-AT2G46870.1	Vvi-Vitvi02g00275_t001	  3e-78
## Alignment 318: score=392.0 e_value=8.3e-23 N=10 Ath-2&Vvi-2 minus
318-  0:	Ath-AT2G45550.1	Vvi-Vitvi02g00395_t001	 9e-114
318-  1:	Ath-AT2G45760.1	Vvi-Vitvi02g00386_t001	  4e-14
318-  2:	Ath-AT2G45800.1	Vvi-Vitvi02g00368_t001	  1e-88
318-  3:	Ath-AT2G45810.1	Vvi-Vitvi02g00349_t001	      0
318-  4:	Ath-AT2G45820.1	Vvi-Vitvi02g00348_t001	  6e-46
318-  5:	Ath-AT2G45830.1	Vvi-Vitvi02g01384_t001	      0
318-  6:	Ath-AT2G45850.2	Vvi-Vitvi02g00331_t001	  7e-85
318-  7:	Ath-AT2G45900.1	Vvi-Vitvi02g00314_t002	  4e-22
318-  8:	Ath-AT2G45960.3	Vvi-Vitvi02g00310_t001	 8e-166
318-  9:	Ath-AT2G45970.1	Vvi-Vitvi02g00303_t001	      0
## Alignment 319: score=392.0 e_value=1.3e-22 N=10 Ath-2&Vvi-2 minus
319-  0:	Ath-AT2G44530.1	Vvi-Vitvi02g00633_t001	      0
319-  1:	Ath-AT2G44670.1	Vvi-Vitvi02g00614_t001	  8e-24
319-  2:	Ath-AT2G44680.1	Vvi-Vitvi02g00597_t001	 5e-151
319-  3:	Ath-AT2G44910.1	Vvi-Vitvi02g01717_t001	  8e-92
319-  4:	Ath-AT2G45040.1	Vvi-Vitvi02g00564_t001	 3e-119
319-  5:	Ath-AT2G45120.1	Vvi-Vitvi02g00560_t001	  3e-39
319-  6:	Ath-AT2G45140.1	Vvi-Vitvi02g00545_t001	 4e-100
319-  7:	Ath-AT2G45160.1	Vvi-Vitvi02g00536_t002	 5e-105
319-  8:	Ath-AT2G45170.1	Vvi-Vitvi02g00535_t001	  3e-69
319-  9:	Ath-AT2G45180.1	Vvi-Vitvi02g01440_t001	  4e-47
## Alignment 320: score=307.0 e_value=3.8e-13 N=7 Ath-2&Vvi-2 minus
320-  0:	Ath-AT2G35000.1	Vvi-Vitvi02g00714_t001	  1e-40
320-  1:	Ath-AT2G35200.1	Vvi-Vitvi02g00703_t001	  2e-37
320-  2:	Ath-AT2G35210.1	Vvi-Vitvi02g00699_t001	 2e-172
320-  3:	Ath-AT2G35215.1	Vvi-Vitvi02g01505_t001	  6e-15
320-  4:	Ath-AT2G35230.3	Vvi-Vitvi02g00696_t001	  1e-43
320-  5:	Ath-AT2G35260.1	Vvi-Vitvi02g00689_t001	 1e-160
320-  6:	Ath-AT2G35350.1	Vvi-Vitvi02g00678_t001	      0
## Alignment 321: score=293.0 e_value=9.8e-13 N=7 Ath-2&Vvi-2 minus
321-  0:	Ath-AT2G45190.1	Vvi-Vitvi02g00510_t001	  7e-87
321-  1:	Ath-AT2G45210.1	Vvi-Vitvi02g00507_t001	  5e-42
321-  2:	Ath-AT2G45310.1	Vvi-Vitvi02g04132_t001	 3e-119
321-  3:	Ath-AT2G45340.1	Vvi-Vitvi02g00483_t001	      0
321-  4:	Ath-AT2G45360.1	Vvi-Vitvi02g00481_t001	  2e-84
321-  5:	Ath-AT2G45380.1	Vvi-Vitvi02g00479_t001	  7e-56
321-  6:	Ath-AT2G45430.1	Vvi-Vitvi02g00465_t001	  6e-90
## Alignment 322: score=980.0 e_value=3.2e-63 N=22 Ath-2&Vvi-3 plus
322-  0:	Ath-AT2G16595.1	Vvi-Vitvi03g00100_t001	  8e-93
322-  1:	Ath-AT2G16600.1	Vvi-Vitvi03g04055_t001	 4e-101
322-  2:	Ath-AT2G16630.1	Vvi-Vitvi03g01391_t001	 3e-108
322-  3:	Ath-AT2G16640.1	Vvi-Vitvi03g00114_t001	      0
322-  4:	Ath-AT2G16660.1	Vvi-Vitvi03g00126_t001	      0
322-  5:	Ath-AT2G16700.1	Vvi-Vitvi03g00129_t001	  2e-86
322-  6:	Ath-AT2G16720.1	Vvi-Vitvi03g00136_t001	 9e-108
322-  7:	Ath-AT2G16730.1	Vvi-Vitvi03g00141_t001	      0
322-  8:	Ath-AT2G16750.2	Vvi-Vitvi03g00144_t001	      0
322-  9:	Ath-AT2G16770.1	Vvi-Vitvi03g00146_t003	 1e-110
322- 10:	Ath-AT2G16780.1	Vvi-Vitvi03g00147_t001	      0
322- 11:	Ath-AT2G16800.1	Vvi-Vitvi03g00151_t001	 3e-155
322- 12:	Ath-AT2G16850.1	Vvi-Vitvi03g00155_t001	      0
322- 13:	Ath-AT2G16860.1	Vvi-Vitvi03g00156_t001	 5e-161
322- 14:	Ath-AT2G16910.1	Vvi-Vitvi03g00157_t001	 1e-150
322- 15:	Ath-AT2G16920.1	Vvi-Vitvi03g00159_t001	      0
322- 16:	Ath-AT2G16940.2	Vvi-Vitvi03g04068_t001	      0
322- 17:	Ath-AT2G16950.1	Vvi-Vitvi03g00180_t001	      0
322- 18:	Ath-AT2G16970.2	Vvi-Vitvi03g00186_t001	 4e-142
322- 19:	Ath-AT2G17000.1	Vvi-Vitvi03g00191_t001	      0
322- 20:	Ath-AT2G17020.1	Vvi-Vitvi03g01420_t001	      0
322- 21:	Ath-AT2G17130.1	Vvi-Vitvi03g00197_t001	      0
## Alignment 323: score=802.0 e_value=2.9e-43 N=17 Ath-2&Vvi-3 plus
323-  0:	Ath-AT2G21450.2	Vvi-Vitvi03g04102_t001	  1e-74
323-  1:	Ath-AT2G21470.2	Vvi-Vitvi03g00283_t001	      0
323-  2:	Ath-AT2G21480.1	Vvi-Vitvi03g00284_t001	      0
323-  3:	Ath-AT2G21490.1	Vvi-Vitvi03g01481_t001	  6e-27
323-  4:	Ath-AT2G21500.1	Vvi-Vitvi03g00288_t001	 9e-119
323-  5:	Ath-AT2G21510.2	Vvi-Vitvi03g00289_t001	 2e-175
323-  6:	Ath-AT2G21520.2	Vvi-Vitvi03g00294_t001	      0
323-  7:	Ath-AT2G21550.1	Vvi-Vitvi03g04109_t001	      0
323-  8:	Ath-AT2G21560.1	Vvi-Vitvi03g00302_t001	  8e-13
323-  9:	Ath-AT2G21580.1	Vvi-Vitvi03g00303_t001	  8e-54
323- 10:	Ath-AT2G21590.1	Vvi-Vitvi03g00304_t001	      0
323- 11:	Ath-AT2G21600.1	Vvi-Vitvi03g00307_t003	 6e-105
323- 12:	Ath-AT2G21610.2	Vvi-Vitvi03g00313_t001	 4e-161
323- 13:	Ath-AT2G21620.2	Vvi-Vitvi03g00314_t001	  7e-81
323- 14:	Ath-AT2G21650.1	Vvi-Vitvi03g01495_t001	  3e-29
323- 15:	Ath-AT2G21660.1	Vvi-Vitvi03g00327_t001	  2e-45
323- 16:	Ath-AT2G21710.1	Vvi-Vitvi03g00329_t001	      0
## Alignment 324: score=536.0 e_value=7.8e-26 N=12 Ath-2&Vvi-3 plus
324-  0:	Ath-AT2G16390.2	Vvi-Vitvi03g00003_t001	      0
324-  1:	Ath-AT2G16400.1	Vvi-Vitvi03g00004_t001	 1e-132
324-  2:	Ath-AT2G16405.1	Vvi-Vitvi03g00012_t001	      0
324-  3:	Ath-AT2G16430.2	Vvi-Vitvi03g00015_t001	      0
324-  4:	Ath-AT2G16440.1	Vvi-Vitvi03g00023_t001	      0
324-  5:	Ath-AT2G16460.1	Vvi-Vitvi03g01326_t001	 4e-108
324-  6:	Ath-AT2G16485.1	Vvi-Vitvi03g00042_t001	      0
324-  7:	Ath-AT2G16500.1	Vvi-Vitvi03g00054_t001	      0
324-  8:	Ath-AT2G16510.1	Vvi-Vitvi03g04022_t001	 9e-113
324-  9:	Ath-AT2G16530.3	Vvi-Vitvi03g00057_t001	 2e-147
324- 10:	Ath-AT2G16570.1	Vvi-Vitvi03g00061_t001	      0
324- 11:	Ath-AT2G16580.1	Vvi-Vitvi03g00064_t001	  1e-55
## Alignment 325: score=532.0 e_value=4.5e-27 N=12 Ath-2&Vvi-3 plus
325-  0:	Ath-AT2G17030.1	Vvi-Vitvi03g04094_t001	  3e-65
325-  1:	Ath-AT2G17150.1	Vvi-Vitvi03g00231_t001	      0
325-  2:	Ath-AT2G17210.1	Vvi-Vitvi03g00234_t001	      0
325-  3:	Ath-AT2G17220.1	Vvi-Vitvi03g00238_t001	      0
325-  4:	Ath-AT2G17230.1	Vvi-Vitvi03g00242_t001	 3e-178
325-  5:	Ath-AT2G17260.1	Vvi-Vitvi03g00246_t001	      0
325-  6:	Ath-AT2G17270.1	Vvi-Vitvi03g00248_t001	 4e-173
325-  7:	Ath-AT2G17290.2	Vvi-Vitvi03g00249_t001	      0
325-  8:	Ath-AT2G17300.1	Vvi-Vitvi03g00251_t001	  5e-16
325-  9:	Ath-AT2G17320.1	Vvi-Vitvi03g00254_t001	      0
325- 10:	Ath-AT2G17370.1	Vvi-Vitvi03g00262_t001	      0
325- 11:	Ath-AT2G17390.1	Vvi-Vitvi03g00277_t003	 1e-157
## Alignment 326: score=366.0 e_value=1e-12 N=8 Ath-2&Vvi-3 plus
326-  0:	Ath-AT2G18160.1	Vvi-Vitvi03g00292_t001	  2e-37
326-  1:	Ath-AT2G18180.1	Vvi-Vitvi03g00295_t001	      0
326-  2:	Ath-AT2G18193.1	Vvi-Vitvi03g00298_t001	 5e-146
326-  3:	Ath-AT2G18240.1	Vvi-Vitvi03g00307_t003	  3e-75
326-  4:	Ath-AT2G18260.1	Vvi-Vitvi03g00311_t001	 4e-113
326-  5:	Ath-AT2G18300.3	Vvi-Vitvi03g00315_t001	  1e-53
326-  6:	Ath-AT2G18328.1	Vvi-Vitvi03g01495_t001	  6e-26
326-  7:	Ath-AT2G18360.1	Vvi-Vitvi03g00321_t001	 3e-113
## Alignment 327: score=1551.0 e_value=0 N=35 Ath-2&Vvi-3 minus
327-  0:	Ath-AT2G14680.2	Vvi-Vitvi03g00667_t001	      0
327-  1:	Ath-AT2G14750.1	Vvi-Vitvi03g00651_t001	 3e-126
327-  2:	Ath-AT2G14760.3	Vvi-Vitvi03g00635_t001	  5e-65
327-  3:	Ath-AT2G14820.1	Vvi-Vitvi03g00629_t001	      0
327-  4:	Ath-AT2G14825.1	Vvi-Vitvi03g00623_t001	  5e-70
327-  5:	Ath-AT2G14850.1	Vvi-Vitvi03g00618_t001	 8e-103
327-  6:	Ath-AT2G14860.1	Vvi-Vitvi03g01605_t002	  1e-96
327-  7:	Ath-AT2G14880.1	Vvi-Vitvi03g00599_t001	  5e-58
327-  8:	Ath-AT2G14900.1	Vvi-Vitvi03g00593_t001	  2e-27
327-  9:	Ath-AT2G14910.1	Vvi-Vitvi03g00589_t001	 2e-150
327- 10:	Ath-AT2G14960.1	Vvi-Vitvi03g00586_t001	      0
327- 11:	Ath-AT2G15000.6	Vvi-Vitvi03g01599_t001	  3e-30
327- 12:	Ath-AT2G15020.1	Vvi-Vitvi03g00580_t001	      0
327- 13:	Ath-AT2G15170.1	Vvi-Vitvi03g04198_t001	  9e-12
327- 14:	Ath-AT2G15230.1	Vvi-Vitvi03g00570_t001	      0
327- 15:	Ath-AT2G15240.1	Vvi-Vitvi03g00560_t001	 2e-148
327- 16:	Ath-AT2G15270.1	Vvi-Vitvi03g01581_t001	  5e-40
327- 17:	Ath-AT2G15280.1	Vvi-Vitvi03g01580_t001	  4e-78
327- 18:	Ath-AT2G15290.1	Vvi-Vitvi03g00556_t001	 2e-115
327- 19:	Ath-AT2G15300.1	Vvi-Vitvi03g00553_t001	      0
327- 20:	Ath-AT2G15320.1	Vvi-Vitvi03g00548_t001	 1e-163
327- 21:	Ath-AT2G15400.1	Vvi-Vitvi03g00543_t001	      0
327- 22:	Ath-AT2G15440.1	Vvi-Vitvi03g00535_t001	  3e-85
327- 23:	Ath-AT2G15480.2	Vvi-Vitvi03g00533_t001	 5e-132
327- 24:	Ath-AT2G15530.4	Vvi-Vitvi03g00521_t001	 5e-142
327- 25:	Ath-AT2G15560.1	Vvi-Vitvi03g00515_t003	      0
327- 26:	Ath-AT2G15570.2	Vvi-Vitvi03g00514_t001	  6e-60
327- 27:	Ath-AT2G15620.1	Vvi-Vitvi03g00509_t001	      0
327- 28:	Ath-AT2G15680.1	Vvi-Vitvi03g00496_t001	  2e-68
327- 29:	Ath-AT2G15690.1	Vvi-Vitvi03g00495_t001	      0
327- 30:	Ath-AT2G15695.1	Vvi-Vitvi03g00486_t001	 2e-178
327- 31:	Ath-AT2G15730.1	Vvi-Vitvi03g00477_t001	      0
327- 32:	Ath-AT2G15760.1	Vvi-Vitvi03g00473_t001	  5e-59
327- 33:	Ath-AT2G15770.1	Vvi-Vitvi03g00459_t001	  2e-33
327- 34:	Ath-AT2G15790.1	Vvi-Vitvi03g00457_t001	      0
## Alignment 328: score=1086.0 e_value=1.1e-73 N=24 Ath-2&Vvi-3 minus
328-  0:	Ath-AT2G21180.1	Vvi-Vitvi03g04038_t001	  3e-24
328-  1:	Ath-AT2G21190.1	Vvi-Vitvi03g00087_t001	 1e-176
328-  2:	Ath-AT2G21200.1	Vvi-Vitvi03g01369_t001	  3e-32
328-  3:	Ath-AT2G21210.2	Vvi-Vitvi03g01347_t001	  2e-35
328-  4:	Ath-AT2G21220.1	Vvi-Vitvi03g00064_t001	  1e-60
328-  5:	Ath-AT2G21230.3	Vvi-Vitvi03g00059_t001	 2e-137
328-  6:	Ath-AT2G21240.1	Vvi-Vitvi03g00058_t001	 6e-135
328-  7:	Ath-AT2G21250.1	Vvi-Vitvi03g00056_t001	      0
328-  8:	Ath-AT2G21270.3	Vvi-Vitvi03g00053_t001	 2e-168
328-  9:	Ath-AT2G21280.2	Vvi-Vitvi03g00052_t001	      0
328- 10:	Ath-AT2G21290.1	Vvi-Vitvi03g01334_t001	  1e-28
328- 11:	Ath-AT2G21300.3	Vvi-Vitvi03g00050_t001	      0
328- 12:	Ath-AT2G21320.1	Vvi-Vitvi03g00049_t001	  5e-79
328- 13:	Ath-AT2G21330.1	Vvi-Vitvi03g00048_t001	      0
328- 14:	Ath-AT2G21340.1	Vvi-Vitvi03g00032_t001	      0
328- 15:	Ath-AT2G21350.1	Vvi-Vitvi03g00031_t001	  8e-45
328- 16:	Ath-AT2G21370.1	Vvi-Vitvi03g00029_t001	      0
328- 17:	Ath-AT2G21380.2	Vvi-Vitvi03g00028_t001	      0
328- 18:	Ath-AT2G21385.1	Vvi-Vitvi03g00025_t001	 4e-160
328- 19:	Ath-AT2G21400.2	Vvi-Vitvi03g00024_t001	  8e-46
328- 20:	Ath-AT2G21410.1	Vvi-Vitvi03g00022_t001	      0
328- 21:	Ath-AT2G21430.1	Vvi-Vitvi03g00021_t001	      0
328- 22:	Ath-AT2G21440.1	Vvi-Vitvi03g00007_t001	      0
328- 23:	Ath-AT2G21450.2	Vvi-Vitvi03g00003_t001	      0
## Alignment 329: score=760.0 e_value=3.1e-49 N=18 Ath-2&Vvi-3 minus
329-  0:	Ath-AT2G15910.1	Vvi-Vitvi03g00403_t001	  1e-40
329-  1:	Ath-AT2G15970.1	Vvi-Vitvi03g00389_t001	  1e-82
329-  2:	Ath-AT2G15980.1	Vvi-Vitvi03g00383_t001	 7e-168
329-  3:	Ath-AT2G16050.1	Vvi-Vitvi03g00381_t001	 2e-131
329-  4:	Ath-AT2G16060.1	Vvi-Vitvi03g00379_t002	  3e-85
329-  5:	Ath-AT2G16070.2	Vvi-Vitvi03g04133_t001	  4e-92
329-  6:	Ath-AT2G16090.1	Vvi-Vitvi03g00377_t001	      0
329-  7:	Ath-AT2G16120.1	Vvi-Vitvi03g00359_t001	      0
329-  8:	Ath-AT2G16190.1	Vvi-Vitvi03g01507_t001	  2e-59
329-  9:	Ath-AT2G16200.2	Vvi-Vitvi03g00344_t001	  3e-24
329- 10:	Ath-AT2G16230.1	Vvi-Vitvi03g00340_t001	      0
329- 11:	Ath-AT2G16250.1	Vvi-Vitvi03g00328_t002	      0
329- 12:	Ath-AT2G16280.1	Vvi-Vitvi03g00322_t001	      0
329- 13:	Ath-AT2G16365.1	Vvi-Vitvi03g00306_t001	  9e-39
329- 14:	Ath-AT2G16360.1	Vvi-Vitvi03g00303_t001	  2e-49
329- 15:	Ath-AT2G16370.1	Vvi-Vitvi03g04109_t001	      0
329- 16:	Ath-AT2G16385.1	Vvi-Vitvi03g01482_t001	  2e-19
329- 17:	Ath-AT2G16390.2	Vvi-Vitvi03g04102_t001	  3e-86
## Alignment 330: score=675.0 e_value=4.6e-38 N=15 Ath-2&Vvi-3 minus
330-  0:	Ath-AT2G20920.1	Vvi-Vitvi03g00169_t001	 2e-118
330-  1:	Ath-AT2G20930.1	Vvi-Vitvi03g00160_t001	  2e-91
330-  2:	Ath-AT2G20940.1	Vvi-Vitvi03g00158_t001	  9e-49
330-  3:	Ath-AT2G20980.1	Vvi-Vitvi03g04064_t001	 1e-150
330-  4:	Ath-AT2G20990.3	Vvi-Vitvi03g00138_t001	      0
330-  5:	Ath-AT2G21050.1	Vvi-Vitvi03g00122_t001	      0
330-  6:	Ath-AT2G21070.3	Vvi-Vitvi03g00118_t001	      0
330-  7:	Ath-AT2G21090.1	Vvi-Vitvi03g00116_t001	      0
330-  8:	Ath-AT2G21100.1	Vvi-Vitvi03g01395_t001	  4e-79
330-  9:	Ath-AT2G21110.1	Vvi-Vitvi03g01394_t001	  3e-22
330- 10:	Ath-AT2G21120.1	Vvi-Vitvi03g00106_t001	      0
330- 11:	Ath-AT2G21130.1	Vvi-Vitvi03g04055_t001	 1e-102
330- 12:	Ath-AT2G21140.1	Vvi-Vitvi03g01388_t001	  7e-50
330- 13:	Ath-AT2G21160.1	Vvi-Vitvi03g00100_t001	  2e-86
330- 14:	Ath-AT2G21170.1	Vvi-Vitvi03g00097_t001	 5e-174
## Alignment 331: score=346.0 e_value=7.5e-18 N=9 Ath-2&Vvi-3 minus
331-  0:	Ath-AT2G23050.1	Vvi-Vitvi03g00629_t001	      0
331-  1:	Ath-AT2G23096.1	Vvi-Vitvi03g00609_t001	 4e-103
331-  2:	Ath-AT2G23170.1	Vvi-Vitvi03g00586_t001	      0
331-  3:	Ath-AT2G23260.1	Vvi-Vitvi03g00569_t001	 2e-104
331-  4:	Ath-AT2G23290.1	Vvi-Vitvi03g00559_t001	  3e-80
331-  5:	Ath-AT2G23300.1	Vvi-Vitvi03g00553_t001	      0
331-  6:	Ath-AT2G23350.1	Vvi-Vitvi03g00531_t001	      0
331-  7:	Ath-AT2G23360.1	Vvi-Vitvi03g00529_t002	 1e-126
331-  8:	Ath-AT2G23370.1	Vvi-Vitvi03g00528_t001	 1e-150
## Alignment 332: score=278.0 e_value=3.4e-12 N=7 Ath-2&Vvi-3 minus
332-  0:	Ath-AT2G14210.2	Vvi-Vitvi03g00819_t001	  5e-93
332-  1:	Ath-AT2G14255.1	Vvi-Vitvi03g00793_t001	      0
332-  2:	Ath-AT2G14260.1	Vvi-Vitvi03g00782_t001	      0
332-  3:	Ath-AT2G14520.1	Vvi-Vitvi03g00766_t001	      0
332-  4:	Ath-AT2G14530.1	Vvi-Vitvi03g01659_t001	  8e-21
332-  5:	Ath-AT2G14580.1	Vvi-Vitvi03g01649_t001	  2e-66
332-  6:	Ath-AT2G14620.1	Vvi-Vitvi03g00737_t001	 2e-164
## Alignment 333: score=733.0 e_value=2.9e-40 N=16 Ath-2&Vvi-4 plus
333-  0:	Ath-AT2G25000.1	Vvi-Vitvi04g00510_t001	  1e-38
333-  1:	Ath-AT2G25090.1	Vvi-Vitvi04g00512_t001	      0
333-  2:	Ath-AT2G25110.1	Vvi-Vitvi04g04130_t001	 3e-127
333-  3:	Ath-AT2G25130.1	Vvi-Vitvi04g00517_t001	 2e-179
333-  4:	Ath-AT2G25140.1	Vvi-Vitvi04g00522_t001	      0
333-  5:	Ath-AT2G25170.3	Vvi-Vitvi04g00523_t001	      0
333-  6:	Ath-AT2G25180.1	Vvi-Vitvi04g00525_t001	 6e-157
333-  7:	Ath-AT2G25190.1	Vvi-Vitvi04g00530_t002	  2e-95
333-  8:	Ath-AT2G25200.1	Vvi-Vitvi04g00531_t001	  2e-72
333-  9:	Ath-AT2G25210.1	Vvi-Vitvi04g00536_t001	  5e-25
333- 10:	Ath-AT2G25220.2	Vvi-Vitvi04g00538_t001	      0
333- 11:	Ath-AT2G25260.1	Vvi-Vitvi04g00549_t001	      0
333- 12:	Ath-AT2G25270.1	Vvi-Vitvi04g00556_t001	 5e-155
333- 13:	Ath-AT2G25290.2	Vvi-Vitvi04g00565_t001	      0
333- 14:	Ath-AT2G25300.1	Vvi-Vitvi04g00581_t001	      0
333- 15:	Ath-AT2G25310.1	Vvi-Vitvi04g00582_t001	  6e-99
## Alignment 334: score=564.0 e_value=1.2e-30 N=13 Ath-2&Vvi-4 plus
334-  0:	Ath-AT2G25740.1	Vvi-Vitvi04g00010_t001	      0
334-  1:	Ath-AT2G25790.1	Vvi-Vitvi04g04016_t001	  1e-19
334-  2:	Ath-AT2G25870.1	Vvi-Vitvi04g00035_t001	      0
334-  3:	Ath-AT2G25880.3	Vvi-Vitvi04g00041_t001	      0
334-  4:	Ath-AT2G25890.2	Vvi-Vitvi04g00042_t001	  8e-45
334-  5:	Ath-AT2G25900.2	Vvi-Vitvi04g00047_t001	 3e-103
334-  6:	Ath-AT2G25910.2	Vvi-Vitvi04g00051_t001	      0
334-  7:	Ath-AT2G25930.1	Vvi-Vitvi04g00052_t001	 2e-132
334-  8:	Ath-AT2G25940.1	Vvi-Vitvi04g04024_t001	      0
334-  9:	Ath-AT2G25950.1	Vvi-Vitvi04g00062_t001	 7e-130
334- 10:	Ath-AT2G25970.1	Vvi-Vitvi04g00066_t001	 2e-168
334- 11:	Ath-AT2G26040.1	Vvi-Vitvi04g00075_t001	  2e-91
334- 12:	Ath-AT2G26190.1	Vvi-Vitvi04g00088_t001	      0
## Alignment 335: score=330.0 e_value=6.8e-11 N=7 Ath-2&Vvi-4 plus
335-  0:	Ath-AT2G23740.3	Vvi-Vitvi04g01208_t002	      0
335-  1:	Ath-AT2G23755.1	Vvi-Vitvi04g02090_t001	  3e-46
335-  2:	Ath-AT2G23760.4	Vvi-Vitvi04g01210_t001	 5e-144
335-  3:	Ath-AT2G23770.1	Vvi-Vitvi04g01214_t001	  2e-64
335-  4:	Ath-AT2G23780.1	Vvi-Vitvi04g01223_t001	  2e-76
335-  5:	Ath-AT2G23790.1	Vvi-Vitvi04g01225_t001	 6e-126
335-  6:	Ath-AT2G23800.1	Vvi-Vitvi04g01230_t001	 7e-150
## Alignment 336: score=283.0 e_value=5.1e-08 N=6 Ath-2&Vvi-4 plus
336-  0:	Ath-AT2G25640.1	Vvi-Vitvi04g00373_t001	 4e-152
336-  1:	Ath-AT2G25660.4	Vvi-Vitvi04g00377_t001	      0
336-  2:	Ath-AT2G25670.1	Vvi-Vitvi04g01874_t001	  2e-53
336-  3:	Ath-AT2G25680.1	Vvi-Vitvi04g00385_t001	 6e-108
336-  4:	Ath-AT2G25690.1	Vvi-Vitvi04g00390_t003	  3e-47
336-  5:	Ath-AT2G25730.3	Vvi-Vitvi04g00392_t001	      0
## Alignment 337: score=2011.0 e_value=4.7e-158 N=44 Ath-2&Vvi-4 minus
337-  0:	Ath-AT2G17550.1	Vvi-Vitvi04g01577_t001	      0
337-  1:	Ath-AT2G17560.2	Vvi-Vitvi04g02203_t004	  5e-41
337-  2:	Ath-AT2G17570.1	Vvi-Vitvi04g04451_t001	  2e-87
337-  3:	Ath-AT2G17580.1	Vvi-Vitvi04g04444_t001	 3e-161
337-  4:	Ath-AT2G17620.1	Vvi-Vitvi04g04443_t001	 5e-141
337-  5:	Ath-AT2G17630.1	Vvi-Vitvi04g04442_t001	      0
337-  6:	Ath-AT2G17640.1	Vvi-Vitvi04g01558_t001	 6e-142
337-  7:	Ath-AT2G17650.1	Vvi-Vitvi04g04440_t001	      0
337-  8:	Ath-AT2G17670.1	Vvi-Vitvi04g04435_t001	      0
337-  9:	Ath-AT2G17680.1	Vvi-Vitvi04g02299_t001	  2e-45
337- 10:	Ath-AT2G17695.3	Vvi-Vitvi04g02179_t001	  2e-96
337- 11:	Ath-AT2G17700.1	Vvi-Vitvi04g04409_t001	      0
337- 12:	Ath-AT2G17705.1	Vvi-Vitvi04g01534_t001	  3e-63
337- 13:	Ath-AT2G17710.1	Vvi-Vitvi04g02184_t001	  4e-39
337- 14:	Ath-AT2G17720.1	Vvi-Vitvi04g02185_t001	 7e-142
337- 15:	Ath-AT2G17730.2	Vvi-Vitvi04g01536_t001	 3e-117
337- 16:	Ath-AT2G17760.1	Vvi-Vitvi04g04401_t001	      0
337- 17:	Ath-AT2G17770.3	Vvi-Vitvi04g01505_t001	  5e-18
337- 18:	Ath-AT2G17780.5	Vvi-Vitvi04g01503_t001	      0
337- 19:	Ath-AT2G17790.1	Vvi-Vitvi04g01499_t001	      0
337- 20:	Ath-AT2G17800.1	Vvi-Vitvi04g01498_t001	 3e-126
337- 21:	Ath-AT2G17820.1	Vvi-Vitvi04g01483_t001	      0
337- 22:	Ath-AT2G17840.1	Vvi-Vitvi04g01482_t001	 6e-178
337- 23:	Ath-AT2G17850.3	Vvi-Vitvi04g02158_t001	  2e-30
337- 24:	Ath-AT2G17860.1	Vvi-Vitvi04g01470_t001	 1e-113
337- 25:	Ath-AT2G17870.1	Vvi-Vitvi04g01469_t001	  2e-45
337- 26:	Ath-AT2G17880.1	Vvi-Vitvi04g01466_t001	  5e-41
337- 27:	Ath-AT2G17890.1	Vvi-Vitvi04g01462_t001	      0
337- 28:	Ath-AT2G17930.1	Vvi-Vitvi04g01452_t001	      0
337- 29:	Ath-AT2G17940.1	Vvi-Vitvi04g02150_t001	  2e-34
337- 30:	Ath-AT2G17950.1	Vvi-Vitvi04g01449_t001	  6e-53
337- 31:	Ath-AT2G17970.1	Vvi-Vitvi04g01448_t001	      0
337- 32:	Ath-AT2G17972.1	Vvi-Vitvi04g02148_t001	  1e-39
337- 33:	Ath-AT2G17975.1	Vvi-Vitvi04g01447_t001	 2e-119
337- 34:	Ath-AT2G17990.3	Vvi-Vitvi04g01443_t001	 6e-132
337- 35:	Ath-AT2G18000.2	Vvi-Vitvi04g01442_t001	 6e-105
337- 36:	Ath-AT2G18020.1	Vvi-Vitvi04g01439_t001	 4e-178
337- 37:	Ath-AT2G18030.1	Vvi-Vitvi04g01438_t001	 1e-131
337- 38:	Ath-AT2G18040.1	Vvi-Vitvi04g01437_t001	  4e-65
337- 39:	Ath-AT2G18050.1	Vvi-Vitvi04g01432_t001	  2e-39
337- 40:	Ath-AT2G18060.1	Vvi-Vitvi04g01430_t001	 2e-170
337- 41:	Ath-AT2G18080.1	Vvi-Vitvi04g01422_t002	      0
337- 42:	Ath-AT2G18090.1	Vvi-Vitvi04g01414_t002	 1e-114
337- 43:	Ath-AT2G18100.1	Vvi-Vitvi04g01413_t001	      0
## Alignment 338: score=1378.0 e_value=1.1e-93 N=29 Ath-2&Vvi-4 minus
338-  0:	Ath-AT2G18210.1	Vvi-Vitvi04g04348_t001	  4e-19
338-  1:	Ath-AT2G18230.1	Vvi-Vitvi04g01324_t002	 3e-124
338-  2:	Ath-AT2G18240.1	Vvi-Vitvi04g01323_t002	  6e-88
338-  3:	Ath-AT2G18245.1	Vvi-Vitvi04g01321_t001	 4e-114
338-  4:	Ath-AT2G18250.1	Vvi-Vitvi04g01320_t003	  3e-91
338-  5:	Ath-AT2G18260.1	Vvi-Vitvi04g01319_t001	 3e-124
338-  6:	Ath-AT2G18280.2	Vvi-Vitvi04g01315_t001	 2e-180
338-  7:	Ath-AT2G18290.1	Vvi-Vitvi04g01313_t001	 5e-118
338-  8:	Ath-AT2G18300.3	Vvi-Vitvi04g01312_t001	  3e-57
338-  9:	Ath-AT2G18328.1	Vvi-Vitvi04g01309_t001	  3e-28
338- 10:	Ath-AT2G18330.1	Vvi-Vitvi04g01307_t001	      0
338- 11:	Ath-AT2G18340.1	Vvi-Vitvi04g01306_t001	  2e-17
338- 12:	Ath-AT2G18350.1	Vvi-Vitvi04g01304_t001	  1e-74
338- 13:	Ath-AT2G18360.1	Vvi-Vitvi04g01300_t001	 2e-159
338- 14:	Ath-AT2G18380.1	Vvi-Vitvi04g01299_t001	  2e-38
338- 15:	Ath-AT2G18390.1	Vvi-Vitvi04g01297_t002	 7e-117
338- 16:	Ath-AT2G18400.1	Vvi-Vitvi04g04344_t001	  4e-28
338- 17:	Ath-AT2G18450.1	Vvi-Vitvi04g01280_t001	      0
338- 18:	Ath-AT2G18470.1	Vvi-Vitvi04g01269_t001	      0
338- 19:	Ath-AT2G18480.1	Vvi-Vitvi04g01263_t001	      0
338- 20:	Ath-AT2G18500.1	Vvi-Vitvi04g01262_t001	  7e-54
338- 21:	Ath-AT2G18510.1	Vvi-Vitvi04g01260_t001	 2e-163
338- 22:	Ath-AT2G18520.1	Vvi-Vitvi04g01258_t001	 6e-162
338- 23:	Ath-AT2G18540.2	Vvi-Vitvi04g01248_t001	 8e-138
338- 24:	Ath-AT2G18550.1	Vvi-Vitvi04g01244_t001	  1e-70
338- 25:	Ath-AT2G18570.1	Vvi-Vitvi04g01237_t001	 5e-156
338- 26:	Ath-AT2G18590.1	Vvi-Vitvi04g01235_t001	      0
338- 27:	Ath-AT2G18620.1	Vvi-Vitvi04g01230_t001	 7e-167
338- 28:	Ath-AT2G18630.1	Vvi-Vitvi04g01228_t001	 3e-143
## Alignment 339: score=690.0 e_value=7.2e-36 N=15 Ath-2&Vvi-4 minus
339-  0:	Ath-AT2G24350.1	Vvi-Vitvi04g01834_t001	  8e-53
339-  1:	Ath-AT2G24360.1	Vvi-Vitvi04g00266_t001	      0
339-  2:	Ath-AT2G24370.1	Vvi-Vitvi04g00257_t001	      0
339-  3:	Ath-AT2G24390.1	Vvi-Vitvi04g00250_t001	  2e-67
339-  4:	Ath-AT2G24395.1	Vvi-Vitvi04g00247_t001	  9e-44
339-  5:	Ath-AT2G24400.1	Vvi-Vitvi04g01831_t001	  1e-53
339-  6:	Ath-AT2G24420.1	Vvi-Vitvi04g00237_t001	 4e-164
339-  7:	Ath-AT2G24430.1	Vvi-Vitvi04g00236_t001	 4e-115
339-  8:	Ath-AT2G24450.1	Vvi-Vitvi04g00225_t001	  2e-49
339-  9:	Ath-AT2G24490.2	Vvi-Vitvi04g00223_t001	  1e-87
339- 10:	Ath-AT2G24500.1	Vvi-Vitvi04g00219_t001	 2e-174
339- 11:	Ath-AT2G24520.2	Vvi-Vitvi04g00211_t001	      0
339- 12:	Ath-AT2G24530.1	Vvi-Vitvi04g00206_t001	 2e-127
339- 13:	Ath-AT2G24540.1	Vvi-Vitvi04g00202_t001	 1e-137
339- 14:	Ath-AT2G24550.1	Vvi-Vitvi04g01819_t001	  2e-29
## Alignment 340: score=653.0 e_value=7.2e-37 N=15 Ath-2&Vvi-4 minus
340-  0:	Ath-AT2G25320.3	Vvi-Vitvi04g00505_t001	      0
340-  1:	Ath-AT2G25340.1	Vvi-Vitvi04g00503_t001	 2e-131
340-  2:	Ath-AT2G25350.2	Vvi-Vitvi04g00500_t001	      0
340-  3:	Ath-AT2G25430.1	Vvi-Vitvi04g00490_t001	      0
340-  4:	Ath-AT2G25460.2	Vvi-Vitvi04g00486_t001	 2e-110
340-  5:	Ath-AT2G25480.2	Vvi-Vitvi04g00483_t002	  6e-74
340-  6:	Ath-AT2G25490.1	Vvi-Vitvi04g00482_t001	      0
340-  7:	Ath-AT2G25520.1	Vvi-Vitvi04g00471_t001	      0
340-  8:	Ath-AT2G25530.1	Vvi-Vitvi04g00469_t002	      0
340-  9:	Ath-AT2G25540.1	Vvi-Vitvi04g00465_t001	      0
340- 10:	Ath-AT2G25580.1	Vvi-Vitvi04g00447_t001	 6e-165
340- 11:	Ath-AT2G25590.1	Vvi-Vitvi04g00444_t001	  2e-40
340- 12:	Ath-AT2G25600.1	Vvi-Vitvi04g00440_t001	      0
340- 13:	Ath-AT2G25620.2	Vvi-Vitvi04g00419_t001	      0
340- 14:	Ath-AT2G25625.1	Vvi-Vitvi04g01887_t001	  1e-23
## Alignment 341: score=516.0 e_value=4.2e-22 N=11 Ath-2&Vvi-4 minus
341-  0:	Ath-AT2G26250.1	Vvi-Vitvi04g00192_t001	      0
341-  1:	Ath-AT2G26260.1	Vvi-Vitvi04g04048_t001	      0
341-  2:	Ath-AT2G26270.1	Vvi-Vitvi04g00187_t001	      0
341-  3:	Ath-AT2G26280.1	Vvi-Vitvi04g00183_t001	      0
341-  4:	Ath-AT2G26290.1	Vvi-Vitvi04g00179_t001	      0
341-  5:	Ath-AT2G26300.1	Vvi-Vitvi04g00176_t002	      0
341-  6:	Ath-AT2G26310.1	Vvi-Vitvi04g00175_t002	 1e-133
341-  7:	Ath-AT2G26320.1	Vvi-Vitvi04g00171_t001	  2e-22
341-  8:	Ath-AT2G26330.1	Vvi-Vitvi04g00168_t001	      0
341-  9:	Ath-AT2G26340.2	Vvi-Vitvi04g00163_t001	  2e-72
341- 10:	Ath-AT2G26350.1	Vvi-Vitvi04g00150_t001	      0
## Alignment 342: score=379.0 e_value=9.1e-14 N=8 Ath-2&Vvi-4 minus
342-  0:	Ath-AT2G26070.2	Vvi-Vitvi04g00115_t002	 3e-114
342-  1:	Ath-AT2G26080.1	Vvi-Vitvi04g00112_t001	      0
342-  2:	Ath-AT2G26100.1	Vvi-Vitvi04g00110_t001	      0
342-  3:	Ath-AT2G26110.1	Vvi-Vitvi04g00107_t001	  1e-44
342-  4:	Ath-AT2G26140.1	Vvi-Vitvi04g00098_t001	      0
342-  5:	Ath-AT2G26150.1	Vvi-Vitvi04g00092_t001	 2e-117
342-  6:	Ath-AT2G26170.1	Vvi-Vitvi04g00090_t001	  2e-74
342-  7:	Ath-AT2G26180.1	Vvi-Vitvi04g00089_t001	 1e-174
## Alignment 343: score=330.0 e_value=1.1e-11 N=7 Ath-2&Vvi-4 minus
343-  0:	Ath-AT2G24800.1	Vvi-Vitvi04g00635_t001	 5e-151
343-  1:	Ath-AT2G24820.1	Vvi-Vitvi04g00633_t001	      0
343-  2:	Ath-AT2G24830.1	Vvi-Vitvi04g00629_t001	      0
343-  3:	Ath-AT2G24860.1	Vvi-Vitvi04g00626_t001	  5e-58
343-  4:	Ath-AT2G24940.1	Vvi-Vitvi04g00618_t001	  1e-57
343-  5:	Ath-AT2G24960.1	Vvi-Vitvi04g00614_t001	      0
343-  6:	Ath-AT2G25070.1	Vvi-Vitvi04g00606_t001	      0
## Alignment 344: score=305.0 e_value=7.9e-13 N=7 Ath-2&Vvi-4 minus
344-  0:	Ath-AT2G24570.1	Vvi-Vitvi04g00756_t001	 1e-122
344-  1:	Ath-AT2G24580.1	Vvi-Vitvi04g00747_t001	      0
344-  2:	Ath-AT2G24590.1	Vvi-Vitvi04g04188_t003	  4e-60
344-  3:	Ath-AT2G24610.2	Vvi-Vitvi04g00736_t001	      0
344-  4:	Ath-AT2G24630.2	Vvi-Vitvi04g00735_t003	      0
344-  5:	Ath-AT2G24640.1	Vvi-Vitvi04g00732_t001	      0
344-  6:	Ath-AT2G24720.1	Vvi-Vitvi04g00715_t001	      0
## Alignment 345: score=1190.0 e_value=6.1e-84 N=27 Ath-2&Vvi-5 plus
345-  0:	Ath-AT2G43400.1	Vvi-Vitvi05g01536_t001	      0
345-  1:	Ath-AT2G43410.2	Vvi-Vitvi05g01542_t001	      0
345-  2:	Ath-AT2G43420.1	Vvi-Vitvi05g01543_t001	      0
345-  3:	Ath-AT2G43430.1	Vvi-Vitvi05g01544_t001	 1e-180
345-  4:	Ath-AT2G43460.1	Vvi-Vitvi05g01548_t001	  6e-44
345-  5:	Ath-AT2G43465.1	Vvi-Vitvi05g01553_t001	 4e-144
345-  6:	Ath-AT2G43470.1	Vvi-Vitvi05g04512_t001	  1e-19
345-  7:	Ath-AT2G43490.7	Vvi-Vitvi05g01558_t001	      0
345-  8:	Ath-AT2G43500.4	Vvi-Vitvi05g01560_t001	      0
345-  9:	Ath-AT2G43540.1	Vvi-Vitvi05g02239_t001	  1e-55
345- 10:	Ath-AT2G43560.1	Vvi-Vitvi05g01566_t001	 7e-101
345- 11:	Ath-AT2G43570.1	Vvi-Vitvi05g01573_t001	  1e-86
345- 12:	Ath-AT2G43620.1	Vvi-Vitvi05g02251_t001	  7e-85
345- 13:	Ath-AT2G43630.1	Vvi-Vitvi05g01585_t001	  8e-59
345- 14:	Ath-AT2G43640.2	Vvi-Vitvi05g01587_t001	  7e-55
345- 15:	Ath-AT2G43650.1	Vvi-Vitvi05g01593_t002	 1e-179
345- 16:	Ath-AT2G43680.1	Vvi-Vitvi05g01603_t001	 2e-119
345- 17:	Ath-AT2G43710.1	Vvi-Vitvi05g01619_t001	      0
345- 18:	Ath-AT2G43750.2	Vvi-Vitvi05g01624_t001	      0
345- 19:	Ath-AT2G43770.1	Vvi-Vitvi05g01626_t001	      0
345- 20:	Ath-AT2G43790.1	Vvi-Vitvi05g01634_t001	      0
345- 21:	Ath-AT2G43795.2	Vvi-Vitvi05g01636_t001	  7e-41
345- 22:	Ath-AT2G43800.1	Vvi-Vitvi05g01638_t001	      0
345- 23:	Ath-AT2G43810.2	Vvi-Vitvi05g01640_t001	  5e-55
345- 24:	Ath-AT2G43820.1	Vvi-Vitvi05g01642_t001	      0
345- 25:	Ath-AT2G43850.2	Vvi-Vitvi05g01656_t001	      0
345- 26:	Ath-AT2G44065.2	Vvi-Vitvi05g01659_t001	  1e-84
## Alignment 346: score=928.0 e_value=4.9e-49 N=19 Ath-2&Vvi-5 plus
346-  0:	Ath-AT2G43860.1	Vvi-Vitvi05g01679_t001	 2e-150
346-  1:	Ath-AT2G43880.1	Vvi-Vitvi05g01681_t001	 4e-165
346-  2:	Ath-AT2G43900.2	Vvi-Vitvi05g01683_t001	      0
346-  3:	Ath-AT2G43910.1	Vvi-Vitvi05g02272_t001	  1e-94
346-  4:	Ath-AT2G43945.1	Vvi-Vitvi05g02275_t002	 7e-126
346-  5:	Ath-AT2G43950.1	Vvi-Vitvi05g01685_t001	 1e-145
346-  6:	Ath-AT2G43970.1	Vvi-Vitvi05g02276_t001	 1e-126
346-  7:	Ath-AT2G43980.1	Vvi-Vitvi05g01686_t001	      0
346-  8:	Ath-AT2G43990.1	Vvi-Vitvi05g01688_t001	  4e-72
346-  9:	Ath-AT2G44010.1	Vvi-Vitvi05g04575_t001	  4e-14
346- 10:	Ath-AT2G44040.1	Vvi-Vitvi05g01692_t001	 3e-169
346- 11:	Ath-AT2G44050.1	Vvi-Vitvi05g01693_t001	 8e-109
346- 12:	Ath-AT2G44060.1	Vvi-Vitvi05g01697_t001	 4e-168
346- 13:	Ath-AT2G44080.1	Vvi-Vitvi05g02279_t001	  8e-16
346- 14:	Ath-AT2G44090.1	Vvi-Vitvi05g04576_t001	      0
346- 15:	Ath-AT2G44100.1	Vvi-Vitvi05g01700_t001	      0
346- 16:	Ath-AT2G44110.2	Vvi-Vitvi05g01702_t001	      0
346- 17:	Ath-AT2G44130.1	Vvi-Vitvi05g01703_t001	 9e-102
346- 18:	Ath-AT2G44160.1	Vvi-Vitvi05g01704_t001	  3e-28
## Alignment 347: score=1150.0 e_value=8.1e-84 N=26 Ath-2&Vvi-5 minus
347-  0:	Ath-AT2G33150.1	Vvi-Vitvi05g00966_t001	      0
347-  1:	Ath-AT2G33170.1	Vvi-Vitvi05g00939_t001	      0
347-  2:	Ath-AT2G33205.5	Vvi-Vitvi05g00928_t001	      0
347-  3:	Ath-AT2G33210.1	Vvi-Vitvi05g00924_t001	      0
347-  4:	Ath-AT2G33230.1	Vvi-Vitvi05g01998_t001	      0
347-  5:	Ath-AT2G33250.1	Vvi-Vitvi05g00875_t001	  7e-22
347-  6:	Ath-AT2G33255.1	Vvi-Vitvi05g00867_t001	 8e-125
347-  7:	Ath-AT2G33280.1	Vvi-Vitvi05g04223_t001	      0
347-  8:	Ath-AT2G33290.2	Vvi-Vitvi05g00855_t001	      0
347-  9:	Ath-AT2G33310.2	Vvi-Vitvi05g00838_t001	  2e-75
347- 10:	Ath-AT2G33320.1	Vvi-Vitvi05g00837_t001	  5e-79
347- 11:	Ath-AT2G33330.1	Vvi-Vitvi05g00828_t001	 1e-130
347- 12:	Ath-AT2G33340.1	Vvi-Vitvi05g00825_t001	      0
347- 13:	Ath-AT2G33350.5	Vvi-Vitvi05g00823_t001	  3e-83
347- 14:	Ath-AT2G33360.1	Vvi-Vitvi05g00822_t001	 1e-109
347- 15:	Ath-AT2G33370.1	Vvi-Vitvi05g04210_t001	  4e-98
347- 16:	Ath-AT2G33380.1	Vvi-Vitvi05g00819_t001	 9e-118
347- 17:	Ath-AT2G33385.2	Vvi-Vitvi05g01981_t001	 5e-148
347- 18:	Ath-AT2G33390.1	Vvi-Vitvi05g04209_t001	  1e-23
347- 19:	Ath-AT2G33400.1	Vvi-Vitvi05g00815_t001	  3e-21
347- 20:	Ath-AT2G33410.1	Vvi-Vitvi05g00812_t002	 2e-131
347- 21:	Ath-AT2G33420.1	Vvi-Vitvi05g00803_t001	      0
347- 22:	Ath-AT2G33435.1	Vvi-Vitvi05g00796_t001	      0
347- 23:	Ath-AT2G33450.1	Vvi-Vitvi05g00795_t001	  5e-58
347- 24:	Ath-AT2G33460.1	Vvi-Vitvi05g01965_t001	  3e-32
347- 25:	Ath-AT2G33470.1	Vvi-Vitvi05g00779_t001	 6e-116
## Alignment 348: score=421.0 e_value=6.4e-18 N=9 Ath-2&Vvi-5 minus
348-  0:	Ath-AT2G43280.1	Vvi-Vitvi05g04445_t001	  2e-59
348-  1:	Ath-AT2G43290.1	Vvi-Vitvi05g01500_t001	  2e-93
348-  2:	Ath-AT2G43310.1	Vvi-Vitvi05g01489_t001	  5e-57
348-  3:	Ath-AT2G43320.1	Vvi-Vitvi05g01480_t001	      0
348-  4:	Ath-AT2G43330.1	Vvi-Vitvi05g01471_t001	      0
348-  5:	Ath-AT2G43340.1	Vvi-Vitvi05g01470_t001	  6e-58
348-  6:	Ath-AT2G43350.2	Vvi-Vitvi05g01469_t001	  4e-92
348-  7:	Ath-AT2G43360.1	Vvi-Vitvi05g01467_t001	      0
348-  8:	Ath-AT2G43370.1	Vvi-Vitvi05g01466_t001	 3e-122
## Alignment 349: score=339.0 e_value=2.3e-11 N=7 Ath-2&Vvi-5 minus
349-  0:	Ath-AT2G31450.1	Vvi-Vitvi05g01484_t001	 3e-151
349-  1:	Ath-AT2G31480.1	Vvi-Vitvi05g01479_t001	  2e-13
349-  2:	Ath-AT2G31500.1	Vvi-Vitvi05g01477_t001	      0
349-  3:	Ath-AT2G31510.1	Vvi-Vitvi05g01475_t001	      0
349-  4:	Ath-AT2G31560.1	Vvi-Vitvi05g01470_t001	  3e-64
349-  5:	Ath-AT2G31570.1	Vvi-Vitvi05g01469_t001	  6e-94
349-  6:	Ath-AT2G31600.1	Vvi-Vitvi05g01465_t001	  3e-73
## Alignment 350: score=318.0 e_value=3.3e-15 N=8 Ath-2&Vvi-5 minus
350-  0:	Ath-AT2G32010.1	Vvi-Vitvi05g00533_t001	      0
350-  1:	Ath-AT2G32020.1	Vvi-Vitvi05g00523_t001	  3e-57
350-  2:	Ath-AT2G32040.1	Vvi-Vitvi05g00521_t001	      0
350-  3:	Ath-AT2G32090.1	Vvi-Vitvi05g00512_t001	  1e-48
350-  4:	Ath-AT2G32100.1	Vvi-Vitvi05g00509_t001	  6e-31
350-  5:	Ath-AT2G32120.2	Vvi-Vitvi05g00486_t001	      0
350-  6:	Ath-AT2G32150.1	Vvi-Vitvi05g00475_t001	 2e-117
350-  7:	Ath-AT2G32300.2	Vvi-Vitvi05g00467_t001	  8e-29
## Alignment 351: score=266.0 e_value=1.9e-09 N=6 Ath-2&Vvi-5 minus
351-  0:	Ath-AT2G47320.1	Vvi-Vitvi05g00120_t001	  8e-75
351-  1:	Ath-AT2G47340.1	Vvi-Vitvi05g01772_t001	  1e-13
351-  2:	Ath-AT2G47350.1	Vvi-Vitvi05g00114_t001	  3e-79
351-  3:	Ath-AT2G47410.5	Vvi-Vitvi05g00106_t001	      0
351-  4:	Ath-AT2G47460.1	Vvi-Vitvi05g00084_t001	  6e-68
351-  5:	Ath-AT2G47480.1	Vvi-Vitvi05g01766_t001	  2e-18
## Alignment 352: score=5008.0 e_value=0 N=109 Ath-2&Vvi-6 plus
352-  0:	Ath-AT2G28630.1	Vvi-Vitvi06g00396_t001	      0
352-  1:	Ath-AT2G28670.1	Vvi-Vitvi06g00400_t001	  2e-63
352-  2:	Ath-AT2G28680.1	Vvi-Vitvi06g00406_t001	      0
352-  3:	Ath-AT2G28690.1	Vvi-Vitvi06g00411_t001	  2e-63
352-  4:	Ath-AT2G28710.1	Vvi-Vitvi06g01682_t001	  1e-36
352-  5:	Ath-AT2G28720.1	Vvi-Vitvi06g00426_t001	  7e-84
352-  6:	Ath-AT2G28760.4	Vvi-Vitvi06g00435_t001	      0
352-  7:	Ath-AT2G28780.1	Vvi-Vitvi06g00436_t001	      0
352-  8:	Ath-AT2G28790.2	Vvi-Vitvi06g00440_t001	 6e-128
352-  9:	Ath-AT2G28800.1	Vvi-Vitvi06g00442_t001	      0
352- 10:	Ath-AT2G28810.1	Vvi-Vitvi06g00449_t001	  2e-52
352- 11:	Ath-AT2G28830.1	Vvi-Vitvi06g00450_t001	      0
352- 12:	Ath-AT2G28840.1	Vvi-Vitvi06g00451_t001	      0
352- 13:	Ath-AT2G28890.1	Vvi-Vitvi06g00456_t001	      0
352- 14:	Ath-AT2G28900.1	Vvi-Vitvi06g00465_t001	  3e-65
352- 15:	Ath-AT2G28910.3	Vvi-Vitvi06g01700_t001	  2e-74
352- 16:	Ath-AT2G28930.1	Vvi-Vitvi06g00473_t001	      0
352- 17:	Ath-AT2G28940.2	Vvi-Vitvi06g00474_t001	      0
352- 18:	Ath-AT2G28950.1	Vvi-Vitvi06g00481_t001	 9e-157
352- 19:	Ath-AT2G29020.1	Vvi-Vitvi06g00486_t001	  1e-55
352- 20:	Ath-AT2G29060.1	Vvi-Vitvi06g01569_t001	      0
352- 21:	Ath-AT2G29070.2	Vvi-Vitvi06g00494_t001	  1e-45
352- 22:	Ath-AT2G29080.1	Vvi-Vitvi06g00496_t001	      0
352- 23:	Ath-AT2G29090.1	Vvi-Vitvi06g00498_t001	      0
352- 24:	Ath-AT2G29125.1	Vvi-Vitvi06g04166_t001	  3e-12
352- 25:	Ath-AT2G29140.2	Vvi-Vitvi06g00503_t001	      0
352- 26:	Ath-AT2G29180.1	Vvi-Vitvi06g01708_t001	  2e-28
352- 27:	Ath-AT2G29210.1	Vvi-Vitvi06g00516_t001	  1e-86
352- 28:	Ath-AT2G29260.1	Vvi-Vitvi06g00522_t001	 1e-151
352- 29:	Ath-AT2G29350.1	Vvi-Vitvi06g04170_t001	  7e-43
352- 30:	Ath-AT2G29370.1	Vvi-Vitvi06g01718_t001	 5e-126
352- 31:	Ath-AT2G29380.1	Vvi-Vitvi06g00533_t001	 7e-144
352- 32:	Ath-AT2G29390.1	Vvi-Vitvi06g00534_t001	 4e-161
352- 33:	Ath-AT2G29400.1	Vvi-Vitvi06g00540_t003	      0
352- 34:	Ath-AT2G29410.1	Vvi-Vitvi06g00541_t001	 6e-127
352- 35:	Ath-AT2G29420.1	Vvi-Vitvi06g01724_t001	  3e-85
352- 36:	Ath-AT2G29460.1	Vvi-Vitvi06g04184_t001	  1e-68
352- 37:	Ath-AT2G29470.1	Vvi-Vitvi06g04186_t001	  2e-31
352- 38:	Ath-AT2G29500.1	Vvi-Vitvi06g00561_t001	  2e-59
352- 39:	Ath-AT2G29510.1	Vvi-Vitvi06g00563_t001	 1e-116
352- 40:	Ath-AT2G29525.1	Vvi-Vitvi06g00564_t001	 3e-154
352- 41:	Ath-AT2G29530.3	Vvi-Vitvi06g04192_t001	  5e-35
352- 42:	Ath-AT2G29540.3	Vvi-Vitvi06g01732_t001	  8e-25
352- 43:	Ath-AT2G29550.1	Vvi-Vitvi06g00569_t001	      0
352- 44:	Ath-AT2G29560.1	Vvi-Vitvi06g00574_t001	      0
352- 45:	Ath-AT2G29570.1	Vvi-Vitvi06g00576_t001	      0
352- 46:	Ath-AT2G29580.1	Vvi-Vitvi06g04197_t001	 2e-137
352- 47:	Ath-AT2G29590.1	Vvi-Vitvi06g00586_t001	  2e-58
352- 48:	Ath-AT2G29620.2	Vvi-Vitvi06g00594_t001	  1e-39
352- 49:	Ath-AT2G29630.3	Vvi-Vitvi06g01739_t001	      0
352- 50:	Ath-AT2G29640.1	Vvi-Vitvi06g00600_t001	  5e-84
352- 51:	Ath-AT2G29650.1	Vvi-Vitvi06g00606_t001	      0
352- 52:	Ath-AT2G29660.1	Vvi-Vitvi06g00607_t001	 3e-115
352- 53:	Ath-AT2G29670.1	Vvi-Vitvi06g00613_t001	      0
352- 54:	Ath-AT2G29680.1	Vvi-Vitvi06g00614_t001	      0
352- 55:	Ath-AT2G29690.1	Vvi-Vitvi06g00617_t001	      0
352- 56:	Ath-AT2G29700.1	Vvi-Vitvi06g00619_t001	  7e-78
352- 57:	Ath-AT2G29710.1	Vvi-Vitvi06g00621_t001	 4e-151
352- 58:	Ath-AT2G29740.1	Vvi-Vitvi06g04208_t001	  4e-26
352- 59:	Ath-AT2G29760.1	Vvi-Vitvi06g04209_t001	 6e-146
352- 60:	Ath-AT2G29890.3	Vvi-Vitvi06g00631_t001	      0
352- 61:	Ath-AT2G29940.1	Vvi-Vitvi06g04214_t001	  7e-51
352- 62:	Ath-AT2G29950.1	Vvi-Vitvi06g00642_t001	  5e-22
352- 63:	Ath-AT2G29960.1	Vvi-Vitvi06g00643_t001	 2e-120
352- 64:	Ath-AT2G29970.1	Vvi-Vitvi06g00652_t001	      0
352- 65:	Ath-AT2G29980.1	Vvi-Vitvi06g00654_t001	      0
352- 66:	Ath-AT2G29990.1	Vvi-Vitvi06g01751_t001	      0
352- 67:	Ath-AT2G30000.1	Vvi-Vitvi06g00658_t001	  2e-77
352- 68:	Ath-AT2G30010.2	Vvi-Vitvi06g00665_t001	 4e-159
352- 69:	Ath-AT2G30020.1	Vvi-Vitvi06g00667_t001	 4e-163
352- 70:	Ath-AT2G30040.1	Vvi-Vitvi06g00668_t001	 2e-116
352- 71:	Ath-AT2G30060.1	Vvi-Vitvi06g00671_t001	 9e-106
352- 72:	Ath-AT2G30070.1	Vvi-Vitvi06g00672_t001	      0
352- 73:	Ath-AT2G30080.1	Vvi-Vitvi06g00678_t001	 7e-164
352- 74:	Ath-AT2G30090.1	Vvi-Vitvi06g00679_t001	 6e-136
352- 75:	Ath-AT2G30100.1	Vvi-Vitvi06g00687_t001	      0
352- 76:	Ath-AT2G30105.1	Vvi-Vitvi06g00691_t001	 4e-170
352- 77:	Ath-AT2G30110.1	Vvi-Vitvi06g00692_t003	      0
352- 78:	Ath-AT2G30120.5	Vvi-Vitvi06g00702_t001	  6e-55
352- 79:	Ath-AT2G30130.1	Vvi-Vitvi06g00706_t001	  2e-82
352- 80:	Ath-AT2G30140.1	Vvi-Vitvi06g00708_t001	 2e-175
352- 81:	Ath-AT2G30160.1	Vvi-Vitvi06g00720_t001	 5e-169
352- 82:	Ath-AT2G30170.1	Vvi-Vitvi06g00721_t001	 4e-144
352- 83:	Ath-AT2G30200.1	Vvi-Vitvi06g00723_t001	      0
352- 84:	Ath-AT2G30210.1	Vvi-Vitvi06g00728_t001	      0
352- 85:	Ath-AT2G30220.1	Vvi-Vitvi06g00734_t001	 5e-141
352- 86:	Ath-AT2G30230.1	Vvi-Vitvi06g00736_t001	  9e-61
352- 87:	Ath-AT2G30240.1	Vvi-Vitvi06g00737_t001	 3e-145
352- 88:	Ath-AT2G30250.1	Vvi-Vitvi06g00741_t001	  5e-96
352- 89:	Ath-AT2G30260.1	Vvi-Vitvi06g00743_t001	 2e-129
352- 90:	Ath-AT2G30270.1	Vvi-Vitvi06g01772_t001	  1e-47
352- 91:	Ath-AT2G30280.1	Vvi-Vitvi06g01773_t002	  3e-92
352- 92:	Ath-AT2G30300.1	Vvi-Vitvi06g00761_t001	 1e-155
352- 93:	Ath-AT2G30320.1	Vvi-Vitvi06g00764_t001	 6e-172
352- 94:	Ath-AT2G30330.1	Vvi-Vitvi06g00770_t001	  9e-53
352- 95:	Ath-AT2G30340.2	Vvi-Vitvi06g00772_t001	  3e-75
352- 96:	Ath-AT2G30350.2	Vvi-Vitvi06g00776_t001	  2e-94
352- 97:	Ath-AT2G30360.1	Vvi-Vitvi06g00779_t001	      0
352- 98:	Ath-AT2G30370.1	Vvi-Vitvi06g00780_t001	  2e-32
352- 99:	Ath-AT2G30380.1	Vvi-Vitvi06g00781_t001	 9e-125
352-100:	Ath-AT2G30395.1	Vvi-Vitvi06g00782_t001	  4e-44
352-101:	Ath-AT2G30400.1	Vvi-Vitvi06g00783_t001	  8e-35
352-102:	Ath-AT2G30460.2	Vvi-Vitvi06g00789_t002	      0
352-103:	Ath-AT2G30470.1	Vvi-Vitvi06g04253_t001	      0
352-104:	Ath-AT2G30480.5	Vvi-Vitvi06g01781_t001	  9e-58
352-105:	Ath-AT2G30490.1	Vvi-Vitvi06g00803_t001	      0
352-106:	Ath-AT2G30500.1	Vvi-Vitvi06g00805_t001	  2e-98
352-107:	Ath-AT2G30520.1	Vvi-Vitvi06g00814_t001	      0
352-108:	Ath-AT2G30530.1	Vvi-Vitvi06g00827_t001	 2e-105
## Alignment 353: score=886.0 e_value=5.4e-54 N=19 Ath-2&Vvi-6 plus
353-  0:	Ath-AT2G27990.1	Vvi-Vitvi06g00248_t001	  2e-93
353-  1:	Ath-AT2G28210.1	Vvi-Vitvi06g00250_t001	 3e-115
353-  2:	Ath-AT2G28250.3	Vvi-Vitvi06g00259_t001	      0
353-  3:	Ath-AT2G28260.1	Vvi-Vitvi06g00262_t001	      0
353-  4:	Ath-AT2G28305.1	Vvi-Vitvi06g00263_t001	 3e-139
353-  5:	Ath-AT2G28310.1	Vvi-Vitvi06g00267_t001	      0
353-  6:	Ath-AT2G28315.1	Vvi-Vitvi06g00268_t001	      0
353-  7:	Ath-AT2G28320.1	Vvi-Vitvi06g00269_t001	      0
353-  8:	Ath-AT2G28350.1	Vvi-Vitvi06g00272_t002	      0
353-  9:	Ath-AT2G28360.1	Vvi-Vitvi06g00274_t004	      0
353- 10:	Ath-AT2G28370.1	Vvi-Vitvi06g00275_t001	  2e-89
353- 11:	Ath-AT2G28380.1	Vvi-Vitvi06g00277_t001	 6e-161
353- 12:	Ath-AT2G28390.1	Vvi-Vitvi06g00278_t001	      0
353- 13:	Ath-AT2G28400.1	Vvi-Vitvi06g00279_t001	  2e-34
353- 14:	Ath-AT2G28410.1	Vvi-Vitvi06g01658_t001	  1e-28
353- 15:	Ath-AT2G28430.1	Vvi-Vitvi06g00282_t001	  6e-32
353- 16:	Ath-AT2G28440.1	Vvi-Vitvi06g00285_t001	  5e-14
353- 17:	Ath-AT2G28450.1	Vvi-Vitvi06g00290_t001	      0
353- 18:	Ath-AT2G28470.1	Vvi-Vitvi06g00300_t001	      0
## Alignment 354: score=758.0 e_value=1e-38 N=16 Ath-2&Vvi-6 plus
354-  0:	Ath-AT2G28000.1	Vvi-Vitvi06g01295_t001	      0
354-  1:	Ath-AT2G28060.1	Vvi-Vitvi06g01298_t001	  7e-48
354-  2:	Ath-AT2G28070.1	Vvi-Vitvi06g01306_t001	      0
354-  3:	Ath-AT2G28080.1	Vvi-Vitvi06g01307_t001	      0
354-  4:	Ath-AT2G28085.1	Vvi-Vitvi06g01310_t001	  1e-34
354-  5:	Ath-AT2G28090.1	Vvi-Vitvi06g01315_t001	  5e-36
354-  6:	Ath-AT2G28100.1	Vvi-Vitvi06g01323_t001	      0
354-  7:	Ath-AT2G28105.1	Vvi-Vitvi06g01327_t001	  1e-57
354-  8:	Ath-AT2G28110.1	Vvi-Vitvi06g01330_t001	      0
354-  9:	Ath-AT2G28120.1	Vvi-Vitvi06g01334_t001	      0
354- 10:	Ath-AT2G28130.1	Vvi-Vitvi06g01335_t001	 4e-178
354- 11:	Ath-AT2G28140.1	Vvi-Vitvi06g01340_t001	  4e-57
354- 12:	Ath-AT2G28150.1	Vvi-Vitvi06g01343_t001	 4e-180
354- 13:	Ath-AT2G28160.1	Vvi-Vitvi06g01345_t001	  2e-94
354- 14:	Ath-AT2G28190.1	Vvi-Vitvi06g01349_t001	 7e-103
354- 15:	Ath-AT2G28200.1	Vvi-Vitvi06g01350_t001	  4e-65
## Alignment 355: score=461.0 e_value=3.7e-23 N=11 Ath-2&Vvi-6 plus
355-  0:	Ath-AT2G40080.1	Vvi-Vitvi06g00642_t001	  1e-26
355-  1:	Ath-AT2G40116.1	Vvi-Vitvi06g00647_t001	      0
355-  2:	Ath-AT2G40130.2	Vvi-Vitvi06g00652_t001	 4e-121
355-  3:	Ath-AT2G40140.1	Vvi-Vitvi06g00653_t002	      0
355-  4:	Ath-AT2G40180.1	Vvi-Vitvi06g00667_t001	 4e-136
355-  5:	Ath-AT2G40260.1	Vvi-Vitvi06g00686_t001	  2e-36
355-  6:	Ath-AT2G40270.1	Vvi-Vitvi06g00689_t001	 2e-143
355-  7:	Ath-AT2G40290.1	Vvi-Vitvi06g00696_t001	      0
355-  8:	Ath-AT2G40300.1	Vvi-Vitvi06g01761_t001	 4e-105
355-  9:	Ath-AT2G40330.1	Vvi-Vitvi06g00724_t001	  5e-36
355- 10:	Ath-AT2G40370.1	Vvi-Vitvi06g00728_t001	      0
## Alignment 356: score=444.0 e_value=2.1e-19 N=10 Ath-2&Vvi-6 plus
356-  0:	Ath-AT2G28490.1	Vvi-Vitvi06g00323_t001	 3e-171
356-  1:	Ath-AT2G28500.1	Vvi-Vitvi06g00336_t001	  9e-75
356-  2:	Ath-AT2G28510.1	Vvi-Vitvi06g00345_t001	  8e-51
356-  3:	Ath-AT2G28520.1	Vvi-Vitvi06g00348_t001	      0
356-  4:	Ath-AT2G28540.2	Vvi-Vitvi06g00359_t002	      0
356-  5:	Ath-AT2G28550.3	Vvi-Vitvi06g00360_t001	 1e-145
356-  6:	Ath-AT2G28560.1	Vvi-Vitvi06g00362_t001	      0
356-  7:	Ath-AT2G28590.1	Vvi-Vitvi06g00369_t001	      0
356-  8:	Ath-AT2G28610.1	Vvi-Vitvi06g00380_t001	  5e-51
356-  9:	Ath-AT2G28620.2	Vvi-Vitvi06g00383_t001	      0
## Alignment 357: score=411.0 e_value=1.1e-17 N=9 Ath-2&Vvi-6 plus
357-  0:	Ath-AT2G37925.1	Vvi-Vitvi06g01729_t001	  3e-35
357-  1:	Ath-AT2G37930.3	Vvi-Vitvi06g00563_t001	  2e-29
357-  2:	Ath-AT2G37940.2	Vvi-Vitvi06g00564_t001	 2e-149
357-  3:	Ath-AT2G37950.1	Vvi-Vitvi06g00567_t001	  5e-35
357-  4:	Ath-AT2G38010.2	Vvi-Vitvi06g00573_t001	      0
357-  5:	Ath-AT2G38060.2	Vvi-Vitvi06g00585_t001	 1e-146
357-  6:	Ath-AT2G38070.1	Vvi-Vitvi06g00587_t001	  4e-79
357-  7:	Ath-AT2G38080.1	Vvi-Vitvi06g00591_t001	      0
357-  8:	Ath-AT2G38090.1	Vvi-Vitvi06g00592_t001	 3e-104
## Alignment 358: score=270.0 e_value=2.4e-09 N=6 Ath-2&Vvi-6 plus
358-  0:	Ath-AT2G39360.1	Vvi-Vitvi06g00388_t001	      0
358-  1:	Ath-AT2G39380.1	Vvi-Vitvi06g00397_t001	      0
358-  2:	Ath-AT2G39390.1	Vvi-Vitvi06g00398_t001	  9e-72
358-  3:	Ath-AT2G39430.1	Vvi-Vitvi06g00400_t001	  7e-93
358-  4:	Ath-AT2G39460.2	Vvi-Vitvi06g00408_t001	  1e-66
358-  5:	Ath-AT2G39480.1	Vvi-Vitvi06g00409_t001	      0
## Alignment 359: score=261.0 e_value=6.4e-09 N=6 Ath-2&Vvi-6 plus
359-  0:	Ath-AT2G40435.1	Vvi-Vitvi06g00763_t001	  8e-55
359-  1:	Ath-AT2G40470.1	Vvi-Vitvi06g00772_t001	  8e-82
359-  2:	Ath-AT2G40520.2	Vvi-Vitvi06g00785_t001	 6e-114
359-  3:	Ath-AT2G40590.1	Vvi-Vitvi06g00786_t001	  8e-66
359-  4:	Ath-AT2G40610.1	Vvi-Vitvi06g00790_t001	 1e-139
359-  5:	Ath-AT2G40620.1	Vvi-Vitvi06g00800_t001	 1e-101
## Alignment 360: score=252.0 e_value=2.6e-08 N=6 Ath-2&Vvi-6 plus
360-  0:	Ath-AT2G39640.1	Vvi-Vitvi06g00468_t001	 5e-129
360-  1:	Ath-AT2G39660.1	Vvi-Vitvi06g00473_t001	 1e-174
360-  2:	Ath-AT2G39700.1	Vvi-Vitvi06g00481_t001	 6e-170
360-  3:	Ath-AT2G39705.1	Vvi-Vitvi06g04166_t001	  8e-11
360-  4:	Ath-AT2G39720.1	Vvi-Vitvi06g00502_t001	  9e-96
360-  5:	Ath-AT2G39730.1	Vvi-Vitvi06g00513_t001	      0
## Alignment 361: score=1649.0 e_value=8.4e-128 N=37 Ath-2&Vvi-6 minus
361-  0:	Ath-AT2G27260.1	Vvi-Vitvi06g01560_t001	  4e-45
361-  1:	Ath-AT2G27280.1	Vvi-Vitvi06g01555_t001	  1e-70
361-  2:	Ath-AT2G27290.1	Vvi-Vitvi06g01551_t001	  1e-64
361-  3:	Ath-AT2G27300.1	Vvi-Vitvi06g01536_t001	  2e-94
361-  4:	Ath-AT2G27310.1	Vvi-Vitvi06g01530_t001	  4e-99
361-  5:	Ath-AT2G27330.1	Vvi-Vitvi06g01974_t001	  5e-35
361-  6:	Ath-AT2G27350.3	Vvi-Vitvi06g01523_t001	      0
361-  7:	Ath-AT2G27370.1	Vvi-Vitvi06g01522_t001	  2e-74
361-  8:	Ath-AT2G27385.3	Vvi-Vitvi06g01513_t001	  3e-42
361-  9:	Ath-AT2G27450.2	Vvi-Vitvi06g01502_t001	      0
361- 10:	Ath-AT2G27460.1	Vvi-Vitvi06g01498_t001	      0
361- 11:	Ath-AT2G27470.1	Vvi-Vitvi06g01492_t001	  7e-40
361- 12:	Ath-AT2G27480.1	Vvi-Vitvi06g01961_t001	  1e-79
361- 13:	Ath-AT2G27500.1	Vvi-Vitvi06g01489_t001	 2e-169
361- 14:	Ath-AT2G27510.1	Vvi-Vitvi06g01487_t002	  4e-63
361- 15:	Ath-AT2G27530.2	Vvi-Vitvi06g01486_t002	 2e-128
361- 16:	Ath-AT2G27550.1	Vvi-Vitvi06g01473_t001	 9e-102
361- 17:	Ath-AT2G27590.1	Vvi-Vitvi06g01467_t001	 2e-172
361- 18:	Ath-AT2G27600.1	Vvi-Vitvi06g01460_t001	      0
361- 19:	Ath-AT2G27610.1	Vvi-Vitvi06g01458_t001	      0
361- 20:	Ath-AT2G27680.1	Vvi-Vitvi06g01444_t001	      0
361- 21:	Ath-AT2G27710.2	Vvi-Vitvi06g01433_t001	  1e-23
361- 22:	Ath-AT2G27740.1	Vvi-Vitvi06g01418_t001	  3e-81
361- 23:	Ath-AT2G27760.1	Vvi-Vitvi06g01415_t001	      0
361- 24:	Ath-AT2G27770.1	Vvi-Vitvi06g01408_t001	 8e-125
361- 25:	Ath-AT2G27810.4	Vvi-Vitvi06g01404_t001	      0
361- 26:	Ath-AT2G27820.1	Vvi-Vitvi06g01946_t001	      0
361- 27:	Ath-AT2G27830.1	Vvi-Vitvi06g01400_t001	  4e-58
361- 28:	Ath-AT2G27840.3	Vvi-Vitvi06g01399_t001	  3e-17
361- 29:	Ath-AT2G27860.1	Vvi-Vitvi06g01389_t001	      0
361- 30:	Ath-AT2G27880.1	Vvi-Vitvi06g01378_t001	      0
361- 31:	Ath-AT2G27900.1	Vvi-Vitvi06g04416_t001	      0
361- 32:	Ath-AT2G27920.1	Vvi-Vitvi06g01362_t001	      0
361- 33:	Ath-AT2G27940.1	Vvi-Vitvi06g01359_t001	  2e-48
361- 34:	Ath-AT2G27950.1	Vvi-Vitvi06g01358_t001	      0
361- 35:	Ath-AT2G27980.1	Vvi-Vitvi06g01933_t001	      0
361- 36:	Ath-AT2G28140.1	Vvi-Vitvi06g01340_t001	  4e-57
## Alignment 362: score=505.0 e_value=6.3e-29 N=12 Ath-2&Vvi-6 minus
362-  0:	Ath-AT2G26760.1	Vvi-Vitvi06g01106_t001	 1e-130
362-  1:	Ath-AT2G26770.1	Vvi-Vitvi06g01104_t001	      0
362-  2:	Ath-AT2G26970.1	Vvi-Vitvi06g01087_t001	 2e-108
362-  3:	Ath-AT2G26980.4	Vvi-Vitvi06g01084_t003	      0
362-  4:	Ath-AT2G27060.1	Vvi-Vitvi06g01057_t001	      0
362-  5:	Ath-AT2G27080.2	Vvi-Vitvi06g01055_t001	  1e-96
362-  6:	Ath-AT2G27090.2	Vvi-Vitvi06g01053_t001	      0
362-  7:	Ath-AT2G27100.1	Vvi-Vitvi06g01050_t001	      0
362-  8:	Ath-AT2G27110.1	Vvi-Vitvi06g01048_t001	      0
362-  9:	Ath-AT2G27130.1	Vvi-Vitvi06g01830_t002	  2e-15
362- 10:	Ath-AT2G27140.1	Vvi-Vitvi06g01821_t001	  8e-23
362- 11:	Ath-AT2G27180.1	Vvi-Vitvi06g01819_t001	  2e-18
## Alignment 363: score=362.0 e_value=2e-14 N=8 Ath-2&Vvi-6 minus
363-  0:	Ath-AT2G35960.1	Vvi-Vitvi06g01559_t001	  2e-64
363-  1:	Ath-AT2G36010.2	Vvi-Vitvi06g01552_t001	 8e-115
363-  2:	Ath-AT2G36026.1	Vvi-Vitvi06g01549_t001	  2e-26
363-  3:	Ath-AT2G36050.1	Vvi-Vitvi06g01548_t001	  2e-15
363-  4:	Ath-AT2G36060.2	Vvi-Vitvi06g01545_t001	  3e-99
363-  5:	Ath-AT2G36090.1	Vvi-Vitvi06g01530_t001	  1e-87
363-  6:	Ath-AT2G36100.1	Vvi-Vitvi06g01522_t001	  6e-72
363-  7:	Ath-AT2G36160.1	Vvi-Vitvi06g04445_t001	  2e-91
## Alignment 364: score=303.0 e_value=6e-11 N=7 Ath-2&Vvi-6 minus
364-  0:	Ath-AT2G36720.2	Vvi-Vitvi06g01933_t001	 3e-168
364-  1:	Ath-AT2G36830.1	Vvi-Vitvi06g01346_t001	 2e-133
364-  2:	Ath-AT2G36870.1	Vvi-Vitvi06g01329_t001	 8e-151
364-  3:	Ath-AT2G36880.1	Vvi-Vitvi06g01325_t001	      0
364-  4:	Ath-AT2G36890.2	Vvi-Vitvi06g01321_t001	  2e-70
364-  5:	Ath-AT2G36950.1	Vvi-Vitvi06g01315_t001	  1e-45
364-  6:	Ath-AT2G36970.1	Vvi-Vitvi06g01307_t001	      0
## Alignment 365: score=251.0 e_value=1.3e-08 N=6 Ath-2&Vvi-6 minus
365-  0:	Ath-AT2G36130.1	Vvi-Vitvi06g04434_t001	  9e-53
365-  1:	Ath-AT2G36350.1	Vvi-Vitvi06g01429_t001	      0
365-  2:	Ath-AT2G36380.1	Vvi-Vitvi06g01420_t001	  6e-59
365-  3:	Ath-AT2G36410.1	Vvi-Vitvi06g01418_t001	  2e-70
365-  4:	Ath-AT2G36470.1	Vvi-Vitvi06g01408_t001	  6e-62
365-  5:	Ath-AT2G36490.1	Vvi-Vitvi06g01402_t001	      0
## Alignment 366: score=2477.0 e_value=1.4e-211 N=57 Ath-2&Vvi-7 plus
366-  0:	Ath-AT2G22170.1	Vvi-Vitvi07g01364_t001	  3e-70
366-  1:	Ath-AT2G22290.1	Vvi-Vitvi07g04554_t001	 2e-137
366-  2:	Ath-AT2G22360.1	Vvi-Vitvi07g01393_t001	      0
366-  3:	Ath-AT2G22410.1	Vvi-Vitvi07g02560_t001	  1e-99
366-  4:	Ath-AT2G22420.1	Vvi-Vitvi07g01502_t001	      0
366-  5:	Ath-AT2G22430.1	Vvi-Vitvi07g01488_t001	  2e-72
366-  6:	Ath-AT2G22450.1	Vvi-Vitvi07g01482_t001	      0
366-  7:	Ath-AT2G22460.1	Vvi-Vitvi07g01472_t001	  5e-75
366-  8:	Ath-AT2G22475.1	Vvi-Vitvi07g04592_t001	  2e-87
366-  9:	Ath-AT2G22480.1	Vvi-Vitvi07g01462_t001	      0
366- 10:	Ath-AT2G22490.2	Vvi-Vitvi07g01460_t001	  6e-78
366- 11:	Ath-AT2G22500.1	Vvi-Vitvi07g04600_t001	 1e-171
366- 12:	Ath-AT2G22530.1	Vvi-Vitvi07g04604_t001	      0
366- 13:	Ath-AT2G22540.1	Vvi-Vitvi07g01441_t001	 7e-122
366- 14:	Ath-AT2G22560.1	Vvi-Vitvi07g04608_t001	 2e-119
366- 15:	Ath-AT2G22570.1	Vvi-Vitvi07g01428_t001	  2e-97
366- 16:	Ath-AT2G22590.1	Vvi-Vitvi07g04617_t001	 2e-180
366- 17:	Ath-AT2G22610.3	Vvi-Vitvi07g01402_t001	      0
366- 18:	Ath-AT2G22620.1	Vvi-Vitvi07g01388_t001	      0
366- 19:	Ath-AT2G22630.2	Vvi-Vitvi07g01520_t001	  4e-96
366- 20:	Ath-AT2G22640.1	Vvi-Vitvi07g04636_t002	  2e-53
366- 21:	Ath-AT2G22660.2	Vvi-Vitvi07g01523_t001	      0
366- 22:	Ath-AT2G22670.4	Vvi-Vitvi07g04642_t003	 2e-137
366- 23:	Ath-AT2G22680.1	Vvi-Vitvi07g04644_t001	 7e-102
366- 24:	Ath-AT2G22690.2	Vvi-Vitvi07g01541_t001	  2e-19
366- 25:	Ath-AT2G22720.2	Vvi-Vitvi07g01538_t001	  1e-42
366- 26:	Ath-AT2G22730.2	Vvi-Vitvi07g01536_t001	      0
366- 27:	Ath-AT2G22750.3	Vvi-Vitvi07g01532_t001	  8e-60
366- 28:	Ath-AT2G22780.1	Vvi-Vitvi07g03070_t001	      0
366- 29:	Ath-AT2G22790.1	Vvi-Vitvi07g04658_t001	  1e-35
366- 30:	Ath-AT2G22800.1	Vvi-Vitvi07g03056_t002	  2e-92
366- 31:	Ath-AT2G22810.1	Vvi-Vitvi07g03132_t001	      0
366- 32:	Ath-AT2G22910.1	Vvi-Vitvi07g04669_t001	      0
366- 33:	Ath-AT2G22950.1	Vvi-Vitvi07g01595_t001	      0
366- 34:	Ath-AT2G23050.1	Vvi-Vitvi07g01603_t003	      0
366- 35:	Ath-AT2G23060.1	Vvi-Vitvi07g01604_t001	      0
366- 36:	Ath-AT2G23070.1	Vvi-Vitvi07g01605_t001	      0
366- 37:	Ath-AT2G23090.1	Vvi-Vitvi07g01621_t001	  8e-41
366- 38:	Ath-AT2G23093.1	Vvi-Vitvi07g01623_t001	 1e-179
366- 39:	Ath-AT2G23096.1	Vvi-Vitvi07g01624_t001	 4e-106
366- 40:	Ath-AT2G23110.1	Vvi-Vitvi07g01630_t001	  3e-17
366- 41:	Ath-AT2G23140.1	Vvi-Vitvi07g04684_t001	      0
366- 42:	Ath-AT2G23150.1	Vvi-Vitvi07g01642_t001	      0
366- 43:	Ath-AT2G23170.1	Vvi-Vitvi07g01644_t001	      0
366- 44:	Ath-AT2G23190.1	Vvi-Vitvi07g04690_t001	  5e-70
366- 45:	Ath-AT2G23200.1	Vvi-Vitvi07g01663_t001	      0
366- 46:	Ath-AT2G23270.1	Vvi-Vitvi07g02650_t001	  3e-11
366- 47:	Ath-AT2G23290.1	Vvi-Vitvi07g01676_t001	  3e-90
366- 48:	Ath-AT2G23300.1	Vvi-Vitvi07g01678_t001	      0
366- 49:	Ath-AT2G23310.1	Vvi-Vitvi07g01688_t001	  2e-85
366- 50:	Ath-AT2G23320.1	Vvi-Vitvi07g01694_t001	  2e-86
366- 51:	Ath-AT2G23340.1	Vvi-Vitvi07g01702_t001	  2e-52
366- 52:	Ath-AT2G23350.1	Vvi-Vitvi07g01705_t001	      0
366- 53:	Ath-AT2G23360.1	Vvi-Vitvi07g01709_t001	      0
366- 54:	Ath-AT2G23370.1	Vvi-Vitvi07g01710_t001	 4e-158
366- 55:	Ath-AT2G23380.1	Vvi-Vitvi07g01721_t001	      0
366- 56:	Ath-AT2G23420.1	Vvi-Vitvi07g01730_t002	      0
## Alignment 367: score=470.0 e_value=2.5e-19 N=10 Ath-2&Vvi-7 plus
367-  0:	Ath-AT2G46920.2	Vvi-Vitvi07g00506_t002	      0
367-  1:	Ath-AT2G46930.1	Vvi-Vitvi07g02249_t003	      0
367-  2:	Ath-AT2G46940.1	Vvi-Vitvi07g02074_t001	  3e-49
367-  3:	Ath-AT2G46950.1	Vvi-Vitvi07g00516_t001	      0
367-  4:	Ath-AT2G46970.1	Vvi-Vitvi07g02251_t002	  2e-36
367-  5:	Ath-AT2G46980.2	Vvi-Vitvi07g00518_t001	 4e-118
367-  6:	Ath-AT2G46990.1	Vvi-Vitvi07g00521_t001	  1e-43
367-  7:	Ath-AT2G47000.5	Vvi-Vitvi07g00534_t001	      0
367-  8:	Ath-AT2G47010.1	Vvi-Vitvi07g00538_t001	      0
367-  9:	Ath-AT2G47020.3	Vvi-Vitvi07g00539_t001	      0
## Alignment 368: score=418.0 e_value=1.2e-17 N=9 Ath-2&Vvi-7 plus
368-  0:	Ath-AT2G23450.1	Vvi-Vitvi07g01280_t001	      0
368-  1:	Ath-AT2G23460.1	Vvi-Vitvi07g01287_t001	      0
368-  2:	Ath-AT2G23520.1	Vvi-Vitvi07g01295_t001	      0
368-  3:	Ath-AT2G23530.1	Vvi-Vitvi07g01296_t001	 3e-107
368-  4:	Ath-AT2G23540.1	Vvi-Vitvi07g01297_t001	      0
368-  5:	Ath-AT2G23560.1	Vvi-Vitvi07g02512_t001	  9e-78
368-  6:	Ath-AT2G23580.1	Vvi-Vitvi07g02513_t001	  3e-74
368-  7:	Ath-AT2G23630.2	Vvi-Vitvi07g01308_t002	      0
368-  8:	Ath-AT2G23640.1	Vvi-Vitvi07g01309_t001	  6e-56
## Alignment 369: score=325.0 e_value=3.9e-11 N=7 Ath-2&Vvi-7 plus
369-  0:	Ath-AT2G47730.1	Vvi-Vitvi07g02188_t003	  7e-69
369-  1:	Ath-AT2G47750.1	Vvi-Vitvi07g00293_t001	      0
369-  2:	Ath-AT2G47760.5	Vvi-Vitvi07g00296_t001	      0
369-  3:	Ath-AT2G47770.1	Vvi-Vitvi07g00298_t001	  5e-58
369-  4:	Ath-AT2G47780.1	Vvi-Vitvi07g00301_t001	  5e-80
369-  5:	Ath-AT2G47790.1	Vvi-Vitvi07g00309_t001	      0
369-  6:	Ath-AT2G47800.1	Vvi-Vitvi07g00311_t001	      0
## Alignment 370: score=2066.0 e_value=2.9e-157 N=45 Ath-2&Vvi-7 minus
370-  0:	Ath-AT2G47060.4	Vvi-Vitvi07g00492_t001	      0
370-  1:	Ath-AT2G47070.1	Vvi-Vitvi07g00491_t001	      0
370-  2:	Ath-AT2G47090.1	Vvi-Vitvi07g00484_t002	 9e-165
370-  3:	Ath-AT2G47120.2	Vvi-Vitvi07g02245_t001	 8e-101
370-  4:	Ath-AT2G47160.2	Vvi-Vitvi07g00470_t001	      0
370-  5:	Ath-AT2G47170.1	Vvi-Vitvi07g00464_t001	 1e-133
370-  6:	Ath-AT2G47180.1	Vvi-Vitvi07g00457_t001	      0
370-  7:	Ath-AT2G47190.1	Vvi-Vitvi07g00455_t001	  2e-81
370-  8:	Ath-AT2G47210.2	Vvi-Vitvi07g00452_t003	      0
370-  9:	Ath-AT2G47230.2	Vvi-Vitvi07g00446_t001	  4e-13
370- 10:	Ath-AT2G47240.1	Vvi-Vitvi07g00445_t001	      0
370- 11:	Ath-AT2G47250.1	Vvi-Vitvi07g00442_t001	      0
370- 12:	Ath-AT2G47260.1	Vvi-Vitvi07g00434_t001	  4e-62
370- 13:	Ath-AT2G47270.1	Vvi-Vitvi07g02230_t001	  8e-23
370- 14:	Ath-AT2G47330.1	Vvi-Vitvi07g00425_t001	      0
370- 15:	Ath-AT2G47340.1	Vvi-Vitvi07g02228_t001	  1e-16
370- 16:	Ath-AT2G47350.1	Vvi-Vitvi07g00423_t001.3.6037826e	 2e-117
370- 17:	Ath-AT2G47360.1	Vvi-Vitvi07g00420_t001	  3e-62
370- 18:	Ath-AT2G47370.1	Vvi-Vitvi07g00415_t001	 1e-128
370- 19:	Ath-AT2G47380.1	Vvi-Vitvi07g02224_t001	  3e-16
370- 20:	Ath-AT2G47390.1	Vvi-Vitvi07g00414_t003	      0
370- 21:	Ath-AT2G47410.5	Vvi-Vitvi07g00410_t002	      0
370- 22:	Ath-AT2G47420.1	Vvi-Vitvi07g00409_t001	      0
370- 23:	Ath-AT2G47430.1	Vvi-Vitvi07g00407_t001	      0
370- 24:	Ath-AT2G47440.1	Vvi-Vitvi07g00400_t001	      0
370- 25:	Ath-AT2G47460.1	Vvi-Vitvi07g00393_t001	  2e-84
370- 26:	Ath-AT2G47480.1	Vvi-Vitvi07g02216_t001	  2e-21
370- 27:	Ath-AT2G47485.1	Vvi-Vitvi07g02211_t001	  2e-29
370- 28:	Ath-AT2G47490.1	Vvi-Vitvi07g00369_t001	 9e-176
370- 29:	Ath-AT2G47500.1	Vvi-Vitvi07g00368_t001	      0
370- 30:	Ath-AT2G47510.2	Vvi-Vitvi07g00362_t001	      0
370- 31:	Ath-AT2G47520.1	Vvi-Vitvi07g00357_t001	  3e-39
370- 32:	Ath-AT2G47530.1	Vvi-Vitvi07g02208_t001	  3e-22
370- 33:	Ath-AT2G47550.1	Vvi-Vitvi07g00350_t001	      0
370- 34:	Ath-AT2G47560.1	Vvi-Vitvi07g00348_t001	  4e-45
370- 35:	Ath-AT2G47570.1	Vvi-Vitvi07g00346_t001	 3e-107
370- 36:	Ath-AT2G47580.1	Vvi-Vitvi07g00340_t001	 2e-133
370- 37:	Ath-AT2G47590.1	Vvi-Vitvi07g00333_t001	      0
370- 38:	Ath-AT2G47600.1	Vvi-Vitvi07g00332_t001	      0
370- 39:	Ath-AT2G47630.1	Vvi-Vitvi07g00327_t001	      0
370- 40:	Ath-AT2G47640.1	Vvi-Vitvi07g04082_t001	  3e-64
370- 41:	Ath-AT2G47650.2	Vvi-Vitvi07g00325_t001	      0
370- 42:	Ath-AT2G47670.1	Vvi-Vitvi07g00324_t001	  2e-40
370- 43:	Ath-AT2G47700.1	Vvi-Vitvi07g02202_t001	  3e-71
370- 44:	Ath-AT2G47710.1	Vvi-Vitvi07g00314_t001	  1e-82
## Alignment 371: score=1142.0 e_value=2.9e-73 N=25 Ath-2&Vvi-7 minus
371-  0:	Ath-AT2G47810.1	Vvi-Vitvi07g00273_t001	  7e-63
371-  1:	Ath-AT2G47820.2	Vvi-Vitvi07g00272_t001	 2e-137
371-  2:	Ath-AT2G47830.1	Vvi-Vitvi07g00266_t001	      0
371-  3:	Ath-AT2G47850.1	Vvi-Vitvi07g00262_t002	      0
371-  4:	Ath-AT2G47860.3	Vvi-Vitvi07g00260_t001	      0
371-  5:	Ath-AT2G47870.1	Vvi-Vitvi07g00256_t001	  3e-53
371-  6:	Ath-AT2G47880.1	Vvi-Vitvi07g00255_t001	  1e-56
371-  7:	Ath-AT2G47890.1	Vvi-Vitvi07g00252_t001	  1e-92
371-  8:	Ath-AT2G47900.3	Vvi-Vitvi07g02159_t002	      0
371-  9:	Ath-AT2G47920.1	Vvi-Vitvi07g00243_t001	  2e-52
371- 10:	Ath-AT2G47940.1	Vvi-Vitvi07g00240_t001	      0
371- 11:	Ath-AT2G47970.1	Vvi-Vitvi07g00228_t001	      0
371- 12:	Ath-AT2G47980.1	Vvi-Vitvi07g00227_t001	      0
371- 13:	Ath-AT2G47990.1	Vvi-Vitvi07g00226_t001	      0
371- 14:	Ath-AT2G48000.1	Vvi-Vitvi07g00216_t001	 4e-148
371- 15:	Ath-AT2G48010.1	Vvi-Vitvi07g00208_t001	      0
371- 16:	Ath-AT2G48020.1	Vvi-Vitvi07g00207_t001	      0
371- 17:	Ath-AT2G48030.1	Vvi-Vitvi07g00202_t001	 1e-180
371- 18:	Ath-AT2G48060.2	Vvi-Vitvi07g00199_t001	      0
371- 19:	Ath-AT2G48070.3	Vvi-Vitvi07g00198_t001	  1e-84
371- 20:	Ath-AT2G48080.1	Vvi-Vitvi07g00190_t001	 1e-158
371- 21:	Ath-AT2G48100.1	Vvi-Vitvi07g00171_t003	 1e-129
371- 22:	Ath-AT2G48110.1	Vvi-Vitvi07g00169_t001	      0
371- 23:	Ath-AT2G48120.1	Vvi-Vitvi07g00168_t001	 9e-125
371- 24:	Ath-AT2G48160.2	Vvi-Vitvi07g00162_t001	 1e-113
## Alignment 372: score=897.0 e_value=2e-56 N=20 Ath-2&Vvi-7 minus
372-  0:	Ath-AT2G21740.1	Vvi-Vitvi07g01882_t001	  8e-37
372-  1:	Ath-AT2G21770.1	Vvi-Vitvi07g01881_t001	      0
372-  2:	Ath-AT2G21790.1	Vvi-Vitvi07g01875_t001	      0
372-  3:	Ath-AT2G21800.2	Vvi-Vitvi07g01867_t001	 4e-167
372-  4:	Ath-AT2G21860.1	Vvi-Vitvi07g01853_t001	      0
372-  5:	Ath-AT2G21870.1	Vvi-Vitvi07g01850_t001	 2e-129
372-  6:	Ath-AT2G21880.1	Vvi-Vitvi07g01848_t001	 2e-112
372-  7:	Ath-AT2G21900.1	Vvi-Vitvi07g01847_t001	  5e-32
372-  8:	Ath-AT2G21910.1	Vvi-Vitvi07g02692_t001	      0
372-  9:	Ath-AT2G21940.4	Vvi-Vitvi07g01835_t001	 2e-112
372- 10:	Ath-AT2G21950.1	Vvi-Vitvi07g02689_t001	 5e-131
372- 11:	Ath-AT2G21960.1	Vvi-Vitvi07g01831_t002	 7e-171
372- 12:	Ath-AT2G21970.1	Vvi-Vitvi07g01829_t001	  3e-71
372- 13:	Ath-AT2G21990.1	Vvi-Vitvi07g01828_t001	 3e-109
372- 14:	Ath-AT2G22010.2	Vvi-Vitvi07g01826_t001	      0
372- 15:	Ath-AT2G22070.1	Vvi-Vitvi07g01809_t001	      0
372- 16:	Ath-AT2G22090.2	Vvi-Vitvi07g02683_t001	  1e-48
372- 17:	Ath-AT2G22120.2	Vvi-Vitvi07g01806_t001	      0
372- 18:	Ath-AT2G22125.1	Vvi-Vitvi07g01796_t001	      0
372- 19:	Ath-AT2G22250.2	Vvi-Vitvi07g01783_t002	      0
## Alignment 373: score=818.0 e_value=3.3e-48 N=18 Ath-2&Vvi-7 minus
373-  0:	Ath-AT2G20140.1	Vvi-Vitvi07g00765_t001	      0
373-  1:	Ath-AT2G20180.2	Vvi-Vitvi07g00762_t001	  5e-88
373-  2:	Ath-AT2G20190.1	Vvi-Vitvi07g00744_t001	      0
373-  3:	Ath-AT2G20210.1	Vvi-Vitvi07g00743_t001	 2e-180
373-  4:	Ath-AT2G20230.1	Vvi-Vitvi07g00740_t001	  2e-92
373-  5:	Ath-AT2G20240.1	Vvi-Vitvi07g00739_t001	 5e-139
373-  6:	Ath-AT2G20260.1	Vvi-Vitvi07g02309_t001	  1e-43
373-  7:	Ath-AT2G20270.2	Vvi-Vitvi07g00733_t001	  1e-46
373-  8:	Ath-AT2G20290.1	Vvi-Vitvi07g00724_t001	      0
373-  9:	Ath-AT2G20300.1	Vvi-Vitvi07g00719_t001	      0
373- 10:	Ath-AT2G20310.1	Vvi-Vitvi07g00705_t001	  2e-47
373- 11:	Ath-AT2G20320.1	Vvi-Vitvi07g00698_t001	      0
373- 12:	Ath-AT2G20330.1	Vvi-Vitvi07g00697_t001	      0
373- 13:	Ath-AT2G20340.1	Vvi-Vitvi07g00696_t001	      0
373- 14:	Ath-AT2G20360.1	Vvi-Vitvi07g00693_t001	      0
373- 15:	Ath-AT2G20370.1	Vvi-Vitvi07g00691_t001	      0
373- 16:	Ath-AT2G20390.1	Vvi-Vitvi07g00686_t001	  2e-75
373- 17:	Ath-AT2G20400.2	Vvi-Vitvi07g00666_t001	  3e-61
## Alignment 374: score=457.0 e_value=3.9e-20 N=10 Ath-2&Vvi-7 minus
374-  0:	Ath-AT2G31140.1	Vvi-Vitvi07g00612_t001	  2e-97
374-  1:	Ath-AT2G31180.1	Vvi-Vitvi07g00598_t001	  7e-90
374-  2:	Ath-AT2G31190.1	Vvi-Vitvi07g00597_t001	      0
374-  3:	Ath-AT2G31200.1	Vvi-Vitvi07g00595_t002	  3e-81
374-  4:	Ath-AT2G31230.1	Vvi-Vitvi07g02063_t001	  4e-27
374-  5:	Ath-AT2G31240.1	Vvi-Vitvi07g00581_t001	      0
374-  6:	Ath-AT2G31260.1	Vvi-Vitvi07g00580_t002	      0
374-  7:	Ath-AT2G31270.1	Vvi-Vitvi07g00579_t001	 8e-121
374-  8:	Ath-AT2G31280.3	Vvi-Vitvi07g00577_t001	      0
374-  9:	Ath-AT2G31310.1	Vvi-Vitvi07g00572_t001	  2e-60
## Alignment 375: score=385.0 e_value=2.2e-13 N=8 Ath-2&Vvi-7 minus
375-  0:	Ath-AT2G17440.1	Vvi-Vitvi07g01903_t001	      0
375-  1:	Ath-AT2G17450.1	Vvi-Vitvi07g02702_t001	  2e-56
375-  2:	Ath-AT2G17480.1	Vvi-Vitvi07g01896_t001	      0
375-  3:	Ath-AT2G17500.2	Vvi-Vitvi07g01893_t001	      0
375-  4:	Ath-AT2G17510.2	Vvi-Vitvi07g01892_t001	      0
375-  5:	Ath-AT2G17520.1	Vvi-Vitvi07g01891_t001	      0
375-  6:	Ath-AT2G17530.1	Vvi-Vitvi07g01886_t002	      0
375-  7:	Ath-AT2G17540.2	Vvi-Vitvi07g01885_t001	  1e-24
## Alignment 376: score=372.0 e_value=1.5e-14 N=8 Ath-2&Vvi-7 minus
376-  0:	Ath-AT2G30550.2	Vvi-Vitvi07g00039_t001	      0
376-  1:	Ath-AT2G30570.1	Vvi-Vitvi07g00035_t001	  2e-44
376-  2:	Ath-AT2G30575.1	Vvi-Vitvi07g00034_t001	      0
376-  3:	Ath-AT2G30580.2	Vvi-Vitvi07g00031_t001	 9e-164
376-  4:	Ath-AT2G30590.1	Vvi-Vitvi07g00026_t001	 2e-126
376-  5:	Ath-AT2G30620.1	Vvi-Vitvi07g00024_t001	  3e-44
376-  6:	Ath-AT2G30630.2	Vvi-Vitvi07g00021_t001	      0
376-  7:	Ath-AT2G30690.1	Vvi-Vitvi07g00013_t001	  1e-55
## Alignment 377: score=269.0 e_value=1.3e-08 N=6 Ath-2&Vvi-7 minus
377-  0:	Ath-AT2G20420.1	Vvi-Vitvi07g00637_t001	      0
377-  1:	Ath-AT2G20430.1	Vvi-Vitvi07g02274_t001	  1e-23
377-  2:	Ath-AT2G20440.2	Vvi-Vitvi07g00633_t002	      0
377-  3:	Ath-AT2G20470.1	Vvi-Vitvi07g00626_t001	      0
377-  4:	Ath-AT2G20495.3	Vvi-Vitvi07g00620_t001	 2e-125
377-  5:	Ath-AT2G20515.1	Vvi-Vitvi07g00604_t001	  4e-60
## Alignment 378: score=3204.0 e_value=3.5e-275 N=69 Ath-2&Vvi-8 plus
378-  0:	Ath-AT2G35960.1	Vvi-Vitvi08g01376_t001	  9e-79
378-  1:	Ath-AT2G35980.1	Vvi-Vitvi08g01377_t001	  4e-79
378-  2:	Ath-AT2G35990.1	Vvi-Vitvi08g01385_t001	 2e-119
378-  3:	Ath-AT2G36000.1	Vvi-Vitvi08g01387_t001	 8e-109
378-  4:	Ath-AT2G36010.2	Vvi-Vitvi08g01388_t001	 5e-135
378-  5:	Ath-AT2G36020.1	Vvi-Vitvi08g02251_t001.1.6037826f	  8e-77
378-  6:	Ath-AT2G36026.1	Vvi-Vitvi08g01391_t001	  3e-36
378-  7:	Ath-AT2G36050.1	Vvi-Vitvi08g01392_t001	  5e-30
378-  8:	Ath-AT2G36060.2	Vvi-Vitvi08g01394_t001	 4e-100
378-  9:	Ath-AT2G36080.1	Vvi-Vitvi08g01412_t001	  1e-72
378- 10:	Ath-AT2G36090.1	Vvi-Vitvi08g01416_t001	  6e-82
378- 11:	Ath-AT2G36100.1	Vvi-Vitvi08g01418_t001	  7e-70
378- 12:	Ath-AT2G36130.1	Vvi-Vitvi08g01421_t001	 1e-106
378- 13:	Ath-AT2G36145.1	Vvi-Vitvi08g02258_t001	  9e-64
378- 14:	Ath-AT2G36160.1	Vvi-Vitvi08g04305_t001	  2e-91
378- 15:	Ath-AT2G36170.1	Vvi-Vitvi08g01432_t001	  2e-92
378- 16:	Ath-AT2G36190.1	Vvi-Vitvi08g01434_t001	      0
378- 17:	Ath-AT2G36200.2	Vvi-Vitvi08g01436_t001	      0
378- 18:	Ath-AT2G36210.1	Vvi-Vitvi08g01439_t001	  2e-44
378- 19:	Ath-AT2G36220.1	Vvi-Vitvi08g01452_t001	  2e-50
378- 20:	Ath-AT2G36230.1	Vvi-Vitvi08g01457_t001	 6e-167
378- 21:	Ath-AT2G36240.1	Vvi-Vitvi08g01458_t001	  1e-45
378- 22:	Ath-AT2G36250.2	Vvi-Vitvi08g01467_t001	      0
378- 23:	Ath-AT2G36260.1	Vvi-Vitvi08g01468_t001	  9e-60
378- 24:	Ath-AT2G36270.3	Vvi-Vitvi08g01470_t001	 2e-106
378- 25:	Ath-AT2G36290.1	Vvi-Vitvi08g01472_t001	 6e-180
378- 26:	Ath-AT2G36295.1	Vvi-Vitvi08g04311_t001	  6e-14
378- 27:	Ath-AT2G36300.1	Vvi-Vitvi08g01474_t001	 4e-113
378- 28:	Ath-AT2G36305.1	Vvi-Vitvi08g01475_t001	 5e-138
378- 29:	Ath-AT2G36320.1	Vvi-Vitvi08g02270_t001	  9e-66
378- 30:	Ath-AT2G36350.1	Vvi-Vitvi08g01482_t001	      0
378- 31:	Ath-AT2G36380.1	Vvi-Vitvi08g01493_t001	      0
378- 32:	Ath-AT2G36390.1	Vvi-Vitvi08g01497_t001	      0
378- 33:	Ath-AT2G36400.1	Vvi-Vitvi08g01498_t001	  8e-68
378- 34:	Ath-AT2G36410.1	Vvi-Vitvi08g01499_t001	  5e-73
378- 35:	Ath-AT2G36420.1	Vvi-Vitvi08g01500_t001	  4e-43
378- 36:	Ath-AT2G36430.1	Vvi-Vitvi08g01502_t001	 6e-172
378- 37:	Ath-AT2G36450.1	Vvi-Vitvi08g04320_t001	  4e-58
378- 38:	Ath-AT2G36460.1	Vvi-Vitvi08g01506_t001	      0
378- 39:	Ath-AT2G36470.1	Vvi-Vitvi08g01507_t001	  1e-71
378- 40:	Ath-AT2G36480.1	Vvi-Vitvi08g01511_t001	      0
378- 41:	Ath-AT2G36490.1	Vvi-Vitvi08g01515_t001	      0
378- 42:	Ath-AT2G36530.1	Vvi-Vitvi08g01520_t002	      0
378- 43:	Ath-AT2G36540.1	Vvi-Vitvi08g01524_t001	  1e-56
378- 44:	Ath-AT2G36570.1	Vvi-Vitvi08g01537_t001	      0
378- 45:	Ath-AT2G36580.1	Vvi-Vitvi08g01539_t001	      0
378- 46:	Ath-AT2G36610.1	Vvi-Vitvi08g01543_t001	  1e-40
378- 47:	Ath-AT2G36620.1	Vvi-Vitvi08g01544_t001	  1e-85
378- 48:	Ath-AT2G36630.1	Vvi-Vitvi08g01546_t001	      0
378- 49:	Ath-AT2G36640.1	Vvi-Vitvi08g01547_t001	  1e-79
378- 50:	Ath-AT2G36650.1	Vvi-Vitvi08g01555_t001	  4e-45
378- 51:	Ath-AT2G36660.1	Vvi-Vitvi08g01561_t001	      0
378- 52:	Ath-AT2G36670.1	Vvi-Vitvi08g01562_t001	      0
378- 53:	Ath-AT2G36680.1	Vvi-Vitvi08g01568_t001	 2e-109
378- 54:	Ath-AT2G36700.1	Vvi-Vitvi08g01570_t001	 1e-125
378- 55:	Ath-AT2G36720.2	Vvi-Vitvi08g01571_t001	      0
378- 56:	Ath-AT2G36750.1	Vvi-Vitvi08g01580_t001	      0
378- 57:	Ath-AT2G36760.1	Vvi-Vitvi08g02288_t001	 1e-147
378- 58:	Ath-AT2G36810.1	Vvi-Vitvi08g01583_t001	      0
378- 59:	Ath-AT2G36830.1	Vvi-Vitvi08g01602_t001	 6e-156
378- 60:	Ath-AT2G36835.1	Vvi-Vitvi08g01608_t001	  5e-64
378- 61:	Ath-AT2G36840.1	Vvi-Vitvi08g01614_t001	      0
378- 62:	Ath-AT2G36870.1	Vvi-Vitvi08g01617_t001	      0
378- 63:	Ath-AT2G36880.1	Vvi-Vitvi08g04349_t001	      0
378- 64:	Ath-AT2G36885.1	Vvi-Vitvi08g01621_t001	 1e-103
378- 65:	Ath-AT2G36890.2	Vvi-Vitvi08g01623_t001	  3e-72
378- 66:	Ath-AT2G36895.3	Vvi-Vitvi08g01624_t001	 9e-100
378- 67:	Ath-AT2G36910.1	Vvi-Vitvi08g01627_t001	      0
378- 68:	Ath-AT2G36930.1	Vvi-Vitvi08g04352_t001	  2e-45
## Alignment 379: score=2401.0 e_value=3.3e-202 N=53 Ath-2&Vvi-8 plus
379-  0:	Ath-AT2G37240.1	Vvi-Vitvi08g01140_t002	 2e-104
379-  1:	Ath-AT2G37480.1	Vvi-Vitvi08g01161_t003	  1e-18
379-  2:	Ath-AT2G37500.1	Vvi-Vitvi08g01162_t001	      0
379-  3:	Ath-AT2G37510.2	Vvi-Vitvi08g01163_t002	  1e-52
379-  4:	Ath-AT2G37520.1	Vvi-Vitvi08g01164_t001	      0
379-  5:	Ath-AT2G37530.1	Vvi-Vitvi08g02184_t001	  1e-35
379-  6:	Ath-AT2G37540.1	Vvi-Vitvi08g01168_t001	 8e-171
379-  7:	Ath-AT2G37550.1	Vvi-Vitvi08g01171_t001	      0
379-  8:	Ath-AT2G37570.1	Vvi-Vitvi08g01182_t001	      0
379-  9:	Ath-AT2G37580.1	Vvi-Vitvi08g04216_t001	  9e-23
379- 10:	Ath-AT2G37585.1	Vvi-Vitvi08g01184_t001	 1e-179
379- 11:	Ath-AT2G37590.1	Vvi-Vitvi08g01186_t001	  3e-56
379- 12:	Ath-AT2G37630.1	Vvi-Vitvi08g04220_t001	 5e-173
379- 13:	Ath-AT2G37640.1	Vvi-Vitvi08g01206_t001	 2e-156
379- 14:	Ath-AT2G37650.1	Vvi-Vitvi08g01214_t001	      0
379- 15:	Ath-AT2G37660.1	Vvi-Vitvi08g01216_t001	 1e-159
379- 16:	Ath-AT2G37678.1	Vvi-Vitvi08g02198_t001	  3e-11
379- 17:	Ath-AT2G37680.2	Vvi-Vitvi08g01240_t001	 5e-135
379- 18:	Ath-AT2G37710.1	Vvi-Vitvi08g01241_t001	      0
379- 19:	Ath-AT2G37730.1	Vvi-Vitvi08g01248_t001	      0
379- 20:	Ath-AT2G37740.1	Vvi-Vitvi08g02203_t001	  5e-16
379- 21:	Ath-AT2G37760.1	Vvi-Vitvi08g04241_t001	  1e-95
379- 22:	Ath-AT2G37780.1	Vvi-Vitvi08g01262_t001	  1e-23
379- 23:	Ath-AT2G37840.1	Vvi-Vitvi08g01267_t001	      0
379- 24:	Ath-AT2G37860.3	Vvi-Vitvi08g01270_t001	 1e-180
379- 25:	Ath-AT2G37880.1	Vvi-Vitvi08g01272_t001	 4e-100
379- 26:	Ath-AT2G37890.1	Vvi-Vitvi08g01273_t001	 3e-162
379- 27:	Ath-AT2G37900.1	Vvi-Vitvi08g04251_t001	      0
379- 28:	Ath-AT2G37920.1	Vvi-Vitvi08g01278_t001	  5e-80
379- 29:	Ath-AT2G37925.1	Vvi-Vitvi08g02230_t001	  7e-24
379- 30:	Ath-AT2G37930.3	Vvi-Vitvi08g01293_t001	  5e-52
379- 31:	Ath-AT2G37940.2	Vvi-Vitvi08g01295_t001	 3e-177
379- 32:	Ath-AT2G37950.1	Vvi-Vitvi08g01297_t001	  2e-52
379- 33:	Ath-AT2G37960.1	Vvi-Vitvi08g01303_t001	 9e-108
379- 34:	Ath-AT2G37970.1	Vvi-Vitvi08g01307_t001	 4e-102
379- 35:	Ath-AT2G37980.1	Vvi-Vitvi08g01308_t001	      0
379- 36:	Ath-AT2G38000.1	Vvi-Vitvi08g01309_t002	      0
379- 37:	Ath-AT2G38010.2	Vvi-Vitvi08g01311_t001	      0
379- 38:	Ath-AT2G38025.1	Vvi-Vitvi08g01318_t001	  1e-93
379- 39:	Ath-AT2G38040.1	Vvi-Vitvi08g01319_t001	      0
379- 40:	Ath-AT2G38050.1	Vvi-Vitvi08g01320_t001	 2e-126
379- 41:	Ath-AT2G38060.2	Vvi-Vitvi08g01325_t001	      0
379- 42:	Ath-AT2G38070.1	Vvi-Vitvi08g01327_t001	 2e-133
379- 43:	Ath-AT2G38080.1	Vvi-Vitvi08g01335_t001	      0
379- 44:	Ath-AT2G38090.1	Vvi-Vitvi08g01336_t001	 3e-117
379- 45:	Ath-AT2G38100.3	Vvi-Vitvi08g04275_t001	  3e-12
379- 46:	Ath-AT2G38110.1	Vvi-Vitvi08g01342_t001	      0
379- 47:	Ath-AT2G38120.1	Vvi-Vitvi08g01346_t001	      0
379- 48:	Ath-AT2G38140.1	Vvi-Vitvi08g02243_t002	  1e-31
379- 49:	Ath-AT2G38150.1	Vvi-Vitvi08g01349_t001	 4e-131
379- 50:	Ath-AT2G38160.3	Vvi-Vitvi08g01357_t001	  7e-21
379- 51:	Ath-AT2G38170.3	Vvi-Vitvi08g02245_t002	      0
379- 52:	Ath-AT2G38180.1	Vvi-Vitvi08g01366_t001	 8e-116
## Alignment 380: score=617.0 e_value=1.5e-30 N=13 Ath-2&Vvi-8 plus
380-  0:	Ath-AT2G41180.1	Vvi-Vitvi08g01639_t001	  2e-11
380-  1:	Ath-AT2G41190.1	Vvi-Vitvi08g01641_t001	      0
380-  2:	Ath-AT2G41200.1	Vvi-Vitvi08g02304_t001	  1e-19
380-  3:	Ath-AT2G41210.1	Vvi-Vitvi08g01644_t001	      0
380-  4:	Ath-AT2G41220.1	Vvi-Vitvi08g01646_t001	      0
380-  5:	Ath-AT2G41240.1	Vvi-Vitvi08g01649_t001	  5e-57
380-  6:	Ath-AT2G41250.1	Vvi-Vitvi08g01655_t002	 4e-130
380-  7:	Ath-AT2G41290.1	Vvi-Vitvi08g01656_t001	 3e-128
380-  8:	Ath-AT2G41300.1	Vvi-Vitvi08g01657_t001	 4e-109
380-  9:	Ath-AT2G41310.1	Vvi-Vitvi08g02307_t001	  2e-92
380- 10:	Ath-AT2G41330.1	Vvi-Vitvi08g01668_t001	 4e-110
380- 11:	Ath-AT2G41340.1	Vvi-Vitvi08g02313_t001	  1e-89
380- 12:	Ath-AT2G41380.1	Vvi-Vitvi08g01669_t001	 2e-105
## Alignment 381: score=569.0 e_value=9e-31 N=13 Ath-2&Vvi-8 plus
381-  0:	Ath-AT2G28540.2	Vvi-Vitvi08g02180_t001	  5e-35
381-  1:	Ath-AT2G28550.3	Vvi-Vitvi08g01146_t001	 1e-108
381-  2:	Ath-AT2G28725.1	Vvi-Vitvi08g02184_t001	  1e-23
381-  3:	Ath-AT2G28780.1	Vvi-Vitvi08g01179_t001	      0
381-  4:	Ath-AT2G28810.1	Vvi-Vitvi08g01186_t001	  4e-50
381-  5:	Ath-AT2G28840.1	Vvi-Vitvi08g01188_t001	      0
381-  6:	Ath-AT2G28890.1	Vvi-Vitvi08g01194_t001	      0
381-  7:	Ath-AT2G28930.1	Vvi-Vitvi08g01204_t004	      0
381-  8:	Ath-AT2G28950.1	Vvi-Vitvi08g01206_t001	 4e-158
381-  9:	Ath-AT2G29050.1	Vvi-Vitvi08g01209_t001	      0
381- 10:	Ath-AT2G29060.1	Vvi-Vitvi08g01214_t001	      0
381- 11:	Ath-AT2G29080.1	Vvi-Vitvi08g01218_t001	  9e-64
381- 12:	Ath-AT2G29130.1	Vvi-Vitvi08g01223_t001	      0
## Alignment 382: score=561.0 e_value=1.8e-29 N=12 Ath-2&Vvi-8 plus
382-  0:	Ath-AT2G36950.1	Vvi-Vitvi08g00992_t001	  8e-62
382-  1:	Ath-AT2G36960.3	Vvi-Vitvi08g02136_t001	      0
382-  2:	Ath-AT2G36970.1	Vvi-Vitvi08g01001_t001	      0
382-  3:	Ath-AT2G36985.1	Vvi-Vitvi08g02137_t001	  8e-19
382-  4:	Ath-AT2G36990.1	Vvi-Vitvi08g01008_t001	      0
382-  5:	Ath-AT2G37000.1	Vvi-Vitvi08g01011_t001	  1e-46
382-  6:	Ath-AT2G37010.1	Vvi-Vitvi08g01013_t001	      0
382-  7:	Ath-AT2G37020.3	Vvi-Vitvi08g01014_t001	 3e-132
382-  8:	Ath-AT2G37025.1	Vvi-Vitvi08g02140_t003	  2e-43
382-  9:	Ath-AT2G37030.1	Vvi-Vitvi08g01016_t001	  4e-46
382- 10:	Ath-AT2G37035.1	Vvi-Vitvi08g01018_t001	 5e-144
382- 11:	Ath-AT2G37195.2	Vvi-Vitvi08g02145_t001	  1e-41
## Alignment 383: score=468.0 e_value=5.3e-21 N=10 Ath-2&Vvi-8 plus
383-  0:	Ath-AT2G40830.2	Vvi-Vitvi08g00923_t001	 1e-108
383-  1:	Ath-AT2G40840.1	Vvi-Vitvi08g00930_t003	      0
383-  2:	Ath-AT2G40850.1	Vvi-Vitvi08g00931_t001	      0
383-  3:	Ath-AT2G40860.1	Vvi-Vitvi08g00937_t001	      0
383-  4:	Ath-AT2G40880.1	Vvi-Vitvi08g00939_t001	  5e-42
383-  5:	Ath-AT2G40890.1	Vvi-Vitvi08g00940_t001	      0
383-  6:	Ath-AT2G40900.1	Vvi-Vitvi08g00942_t001	 7e-153
383-  7:	Ath-AT2G40950.1	Vvi-Vitvi08g00950_t001	      0
383-  8:	Ath-AT2G40960.1	Vvi-Vitvi08g00954_t003	 2e-117
383-  9:	Ath-AT2G40970.1	Vvi-Vitvi08g00955_t001	  8e-64
## Alignment 384: score=398.0 e_value=2e-17 N=9 Ath-2&Vvi-8 plus
384-  0:	Ath-AT2G38370.2	Vvi-Vitvi08g00825_t002	 2e-116
384-  1:	Ath-AT2G38490.1	Vvi-Vitvi08g00835_t001	 2e-164
384-  2:	Ath-AT2G38500.1	Vvi-Vitvi08g00841_t001	  2e-84
384-  3:	Ath-AT2G38510.1	Vvi-Vitvi08g00847_t001	      0
384-  4:	Ath-AT2G38530.1	Vvi-Vitvi08g00853_t001	  3e-35
384-  5:	Ath-AT2G38550.1	Vvi-Vitvi08g00864_t001	  1e-82
384-  6:	Ath-AT2G38560.1	Vvi-Vitvi08g00870_t001	 1e-146
384-  7:	Ath-AT2G38570.1	Vvi-Vitvi08g00872_t001	  2e-88
384-  8:	Ath-AT2G38580.1	Vvi-Vitvi08g00881_t001	  1e-52
## Alignment 385: score=388.0 e_value=2.6e-19 N=10 Ath-2&Vvi-8 plus
385-  0:	Ath-AT2G40435.1	Vvi-Vitvi08g00820_t001	  3e-57
385-  1:	Ath-AT2G40480.1	Vvi-Vitvi08g00825_t002	  9e-69
385-  2:	Ath-AT2G40520.2	Vvi-Vitvi08g00844_t001	 3e-115
385-  3:	Ath-AT2G40610.1	Vvi-Vitvi08g00852_t001	 2e-111
385-  4:	Ath-AT2G40750.1	Vvi-Vitvi08g00868_t001	  4e-27
385-  5:	Ath-AT2G40790.1	Vvi-Vitvi08g04141_t001	  2e-39
385-  6:	Ath-AT2G40935.5	Vvi-Vitvi08g00887_t001	  8e-92
385-  7:	Ath-AT2G40990.1	Vvi-Vitvi08g00901_t001	 7e-139
385-  8:	Ath-AT2G41010.1	Vvi-Vitvi08g00916_t001	  7e-44
385-  9:	Ath-AT2G41020.1	Vvi-Vitvi08g00922_t001	 1e-162
## Alignment 386: score=337.0 e_value=3.6e-11 N=7 Ath-2&Vvi-8 plus
386-  0:	Ath-AT2G42250.1	Vvi-Vitvi08g02372_t001	 3e-145
386-  1:	Ath-AT2G42260.1	Vvi-Vitvi08g01851_t001	  5e-75
386-  2:	Ath-AT2G42280.3	Vvi-Vitvi08g01852_t001	  2e-87
386-  3:	Ath-AT2G42290.1	Vvi-Vitvi08g01853_t001	      0
386-  4:	Ath-AT2G42300.1	Vvi-Vitvi08g01856_t001	  4e-94
386-  5:	Ath-AT2G42310.1	Vvi-Vitvi08g01859_t001	  1e-49
386-  6:	Ath-AT2G42320.2	Vvi-Vitvi08g01860_t003	      0
## Alignment 387: score=283.0 e_value=1.4e-10 N=7 Ath-2&Vvi-8 plus
387-  0:	Ath-AT2G27530.2	Vvi-Vitvi08g01462_t001	 9e-129
387-  1:	Ath-AT2G27550.1	Vvi-Vitvi08g01473_t001	  1e-92
387-  2:	Ath-AT2G27580.1	Vvi-Vitvi08g02270_t001	  8e-55
387-  3:	Ath-AT2G27690.1	Vvi-Vitvi08g01487_t001	      0
387-  4:	Ath-AT2G27740.1	Vvi-Vitvi08g01499_t001	  4e-66
387-  5:	Ath-AT2G27770.1	Vvi-Vitvi08g01507_t001	 2e-104
387-  6:	Ath-AT2G27840.3	Vvi-Vitvi08g01518_t002	  6e-22
## Alignment 388: score=279.0 e_value=1.7e-08 N=6 Ath-2&Vvi-8 plus
388-  0:	Ath-AT2G41370.1	Vvi-Vitvi08g01678_t001	      0
388-  1:	Ath-AT2G41410.1	Vvi-Vitvi08g01683_t001	  2e-59
388-  2:	Ath-AT2G41450.1	Vvi-Vitvi08g01691_t001	      0
388-  3:	Ath-AT2G41460.1	Vvi-Vitvi08g01694_t001	      0
388-  4:	Ath-AT2G41490.1	Vvi-Vitvi08g01695_t001	      0
388-  5:	Ath-AT2G41500.1	Vvi-Vitvi08g01696_t001	      0
## Alignment 389: score=275.0 e_value=2.6e-12 N=6 Ath-2&Vvi-8 plus
389-  0:	Ath-AT2G41680.1	Vvi-Vitvi08g04425_t001	  5e-15
389-  1:	Ath-AT2G41710.4	Vvi-Vitvi08g01919_t001	 2e-171
389-  2:	Ath-AT2G41720.1	Vvi-Vitvi08g01920_t001	      0
389-  3:	Ath-AT2G41740.1	Vvi-Vitvi08g01924_t001	      0
389-  4:	Ath-AT2G41750.1	Vvi-Vitvi08g01925_t001	  2e-75
389-  5:	Ath-AT2G41760.1	Vvi-Vitvi08g01926_t001	 9e-102
## Alignment 390: score=260.0 e_value=5e-09 N=6 Ath-2&Vvi-8 plus
390-  0:	Ath-AT2G39980.1	Vvi-Vitvi08g01337_t001	      0
390-  1:	Ath-AT2G39990.1	Vvi-Vitvi08g01340_t001	  1e-26
390-  2:	Ath-AT2G40060.1	Vvi-Vitvi08g01355_t001	  4e-32
390-  3:	Ath-AT2G40070.1	Vvi-Vitvi08g01357_t001	 2e-154
390-  4:	Ath-AT2G40100.1	Vvi-Vitvi08g01360_t001	 1e-136
390-  5:	Ath-AT2G40116.1	Vvi-Vitvi08g01369_t001	      0
## Alignment 391: score=1188.0 e_value=2.9e-73 N=25 Ath-2&Vvi-8 minus
391-  0:	Ath-AT2G41510.2	Vvi-Vitvi08g01962_t001	      0
391-  1:	Ath-AT2G41530.1	Vvi-Vitvi08g01951_t002	 1e-177
391-  2:	Ath-AT2G41540.4	Vvi-Vitvi08g01950_t001	      0
391-  3:	Ath-AT2G41560.1	Vvi-Vitvi08g02413_t001	      0
391-  4:	Ath-AT2G41600.7	Vvi-Vitvi08g01947_t001	  2e-67
391-  5:	Ath-AT2G41620.1	Vvi-Vitvi08g01946_t001	      0
391-  6:	Ath-AT2G41630.1	Vvi-Vitvi08g01943_t001	      0
391-  7:	Ath-AT2G41640.1	Vvi-Vitvi08g01940_t001	      0
391-  8:	Ath-AT2G41660.1	Vvi-Vitvi08g01934_t001	  2e-79
391-  9:	Ath-AT2G41670.1	Vvi-Vitvi08g01933_t001	      0
391- 10:	Ath-AT2G41680.1	Vvi-Vitvi08g01932_t001	      0
391- 11:	Ath-AT2G41690.1	Vvi-Vitvi08g01931_t001	  7e-75
391- 12:	Ath-AT2G41700.1	Vvi-Vitvi08g01929_t001	      0
391- 13:	Ath-AT2G41720.1	Vvi-Vitvi08g01920_t001	      0
391- 14:	Ath-AT2G41770.1	Vvi-Vitvi08g01914_t001	      0
391- 15:	Ath-AT2G41790.1	Vvi-Vitvi08g01906_t001	      0
391- 16:	Ath-AT2G41800.1	Vvi-Vitvi08g01904_t001	      0
391- 17:	Ath-AT2G41820.1	Vvi-Vitvi08g01901_t001	  4e-38
391- 18:	Ath-AT2G41840.1	Vvi-Vitvi08g01896_t001	 1e-146
391- 19:	Ath-AT2G41850.1	Vvi-Vitvi08g02394_t001	 1e-151
391- 20:	Ath-AT2G41860.1	Vvi-Vitvi08g01889_t002	      0
391- 21:	Ath-AT2G41870.1	Vvi-Vitvi08g01887_t001	  3e-78
391- 22:	Ath-AT2G41880.5	Vvi-Vitvi08g01884_t001	 2e-161
391- 23:	Ath-AT2G41890.1	Vvi-Vitvi08g01881_t001	      0
391- 24:	Ath-AT2G41900.1	Vvi-Vitvi08g01880_t002	      0
## Alignment 392: score=942.0 e_value=4.5e-56 N=20 Ath-2&Vvi-8 minus
392-  0:	Ath-AT2G41940.1	Vvi-Vitvi08g01771_t001	  1e-46
392-  1:	Ath-AT2G41950.1	Vvi-Vitvi08g01765_t001	  1e-88
392-  2:	Ath-AT2G41960.1	Vvi-Vitvi08g01764_t001	      0
392-  3:	Ath-AT2G41970.1	Vvi-Vitvi08g01761_t001	      0
392-  4:	Ath-AT2G41980.1	Vvi-Vitvi08g01760_t001	      0
392-  5:	Ath-AT2G42030.1	Vvi-Vitvi08g01751_t001	  3e-88
392-  6:	Ath-AT2G42040.1	Vvi-Vitvi08g01749_t001	  8e-21
392-  7:	Ath-AT2G42060.1	Vvi-Vitvi08g02349_t001	  4e-61
392-  8:	Ath-AT2G42070.1	Vvi-Vitvi08g01742_t001	 6e-129
392-  9:	Ath-AT2G42065.1	Vvi-Vitvi08g01741_t001	  7e-26
392- 10:	Ath-AT2G42110.1	Vvi-Vitvi08g01738_t001	  3e-30
392- 11:	Ath-AT2G42120.1	Vvi-Vitvi08g01737_t002	      0
392- 12:	Ath-AT2G42130.4	Vvi-Vitvi08g02346_t001	 2e-135
392- 13:	Ath-AT2G42140.1	Vvi-Vitvi08g01736_t001	  1e-32
392- 14:	Ath-AT2G42180.1	Vvi-Vitvi08g01724_t001	  4e-23
392- 15:	Ath-AT2G42190.2	Vvi-Vitvi08g02342_t001	  3e-31
392- 16:	Ath-AT2G42200.1	Vvi-Vitvi08g01720_t001	  3e-81
392- 17:	Ath-AT2G42210.2	Vvi-Vitvi08g01716_t002	  5e-81
392- 18:	Ath-AT2G42220.1	Vvi-Vitvi08g01714_t001	 6e-118
392- 19:	Ath-AT2G42230.2	Vvi-Vitvi08g01713_t001	      0
## Alignment 393: score=729.0 e_value=1.6e-43 N=16 Ath-2&Vvi-8 minus
393-  0:	Ath-AT2G37050.3	Vvi-Vitvi08g01142_t003	      0
393-  1:	Ath-AT2G37260.1	Vvi-Vitvi08g01134_t001	 8e-118
393-  2:	Ath-AT2G37290.2	Vvi-Vitvi08g01130_t001	      0
393-  3:	Ath-AT2G37300.2	Vvi-Vitvi08g02176_t001	  2e-12
393-  4:	Ath-AT2G37310.1	Vvi-Vitvi08g01122_t001	      0
393-  5:	Ath-AT2G37320.1	Vvi-Vitvi08g01119_t001	      0
393-  6:	Ath-AT2G37330.1	Vvi-Vitvi08g01117_t001	 1e-158
393-  7:	Ath-AT2G37340.1	Vvi-Vitvi08g01113_t001	  6e-90
393-  8:	Ath-AT2G37360.1	Vvi-Vitvi08g01112_t001	      0
393-  9:	Ath-AT2G37370.2	Vvi-Vitvi08g01107_t001	      0
393- 10:	Ath-AT2G37380.1	Vvi-Vitvi08g01105_t001	  4e-29
393- 11:	Ath-AT2G37390.1	Vvi-Vitvi08g01097_t001	  1e-52
393- 12:	Ath-AT2G37400.1	Vvi-Vitvi08g01095_t001	 1e-116
393- 13:	Ath-AT2G37420.1	Vvi-Vitvi08g01087_t001	      0
393- 14:	Ath-AT2G37440.1	Vvi-Vitvi08g04188_t001	      0
393- 15:	Ath-AT2G37450.2	Vvi-Vitvi08g01083_t001	 1e-131
## Alignment 394: score=691.0 e_value=2.4e-36 N=15 Ath-2&Vvi-8 minus
394-  0:	Ath-AT2G37070.1	Vvi-Vitvi08g01077_t001	  3e-24
394-  1:	Ath-AT2G37080.2	Vvi-Vitvi08g01075_t003	 7e-178
394-  2:	Ath-AT2G37090.1	Vvi-Vitvi08g01070_t001	 2e-155
394-  3:	Ath-AT2G37100.1	Vvi-Vitvi08g01061_t001	  3e-43
394-  4:	Ath-AT2G37110.1	Vvi-Vitvi08g01060_t002	 2e-115
394-  5:	Ath-AT2G37120.1	Vvi-Vitvi08g02161_t003	  3e-14
394-  6:	Ath-AT2G37130.1	Vvi-Vitvi08g01058_t001	 5e-174
394-  7:	Ath-AT2G37150.3	Vvi-Vitvi08g01054_t001	 3e-125
394-  8:	Ath-AT2G37160.2	Vvi-Vitvi08g01044_t001	      0
394-  9:	Ath-AT2G37170.2	Vvi-Vitvi08g01038_t001	 4e-167
394- 10:	Ath-AT2G37190.1	Vvi-Vitvi08g01037_t001	 4e-108
394- 11:	Ath-AT2G37200.2	Vvi-Vitvi08g01035_t001	  2e-75
394- 12:	Ath-AT2G37210.2	Vvi-Vitvi08g01030_t001	 3e-131
394- 13:	Ath-AT2G37220.1	Vvi-Vitvi08g01027_t001	 4e-108
394- 14:	Ath-AT2G37230.1	Vvi-Vitvi08g01026_t001	      0
## Alignment 395: score=389.0 e_value=2.4e-16 N=9 Ath-2&Vvi-8 minus
395-  0:	Ath-AT2G39280.2	Vvi-Vitvi08g01130_t001	      0
395-  1:	Ath-AT2G39350.1	Vvi-Vitvi08g01112_t001	      0
395-  2:	Ath-AT2G39370.1	Vvi-Vitvi08g01105_t001	  1e-52
395-  3:	Ath-AT2G39380.1	Vvi-Vitvi08g01101_t001	      0
395-  4:	Ath-AT2G39435.2	Vvi-Vitvi08g01096_t001	  5e-28
395-  5:	Ath-AT2G39460.2	Vvi-Vitvi08g01090_t001	  2e-68
395-  6:	Ath-AT2G39490.1	Vvi-Vitvi08g02166_t001	  3e-26
395-  7:	Ath-AT2G39510.1	Vvi-Vitvi08g01083_t001	 1e-149
395-  8:	Ath-AT2G39590.1	Vvi-Vitvi08g04187_t001	  2e-85
## Alignment 396: score=380.0 e_value=2e-14 N=8 Ath-2&Vvi-8 minus
396-  0:	Ath-AT2G38400.2	Vvi-Vitvi08g00816_t001	      0
396-  1:	Ath-AT2G38410.1	Vvi-Vitvi08g00812_t001	 8e-146
396-  2:	Ath-AT2G38420.1	Vvi-Vitvi08g00808_t001	 1e-131
396-  3:	Ath-AT2G38440.1	Vvi-Vitvi08g00799_t001	 1e-135
396-  4:	Ath-AT2G38450.1	Vvi-Vitvi08g00797_t002	  9e-43
396-  5:	Ath-AT2G38460.1	Vvi-Vitvi08g00795_t002	      0
396-  6:	Ath-AT2G38470.1	Vvi-Vitvi08g00793_t001	 3e-124
396-  7:	Ath-AT2G38480.1	Vvi-Vitvi08g00792_t001	  4e-61
## Alignment 397: score=258.0 e_value=1.7e-08 N=6 Ath-2&Vvi-8 minus
397-  0:	Ath-AT2G38600.1	Vvi-Vitvi08g00054_t001	 8e-118
397-  1:	Ath-AT2G38610.2	Vvi-Vitvi08g00042_t001	 2e-180
397-  2:	Ath-AT2G38630.1	Vvi-Vitvi08g00021_t001	      0
397-  3:	Ath-AT2G38640.1	Vvi-Vitvi08g00014_t001	  1e-19
397-  4:	Ath-AT2G38650.1	Vvi-Vitvi08g00009_t001	      0
397-  5:	Ath-AT2G38660.3	Vvi-Vitvi08g00008_t001	 6e-176
## Alignment 398: score=253.0 e_value=2.1e-09 N=6 Ath-2&Vvi-9 plus
398-  0:	Ath-AT2G19480.1	Vvi-Vitvi09g00194_t001	 5e-167
398-  1:	Ath-AT2G19680.1	Vvi-Vitvi09g00209_t001	  1e-58
398-  2:	Ath-AT2G19720.1	Vvi-Vitvi09g00213_t002	  2e-74
398-  3:	Ath-AT2G19730.2	Vvi-Vitvi09g01545_t001	  1e-73
398-  4:	Ath-AT2G19750.1	Vvi-Vitvi09g04055_t001	  3e-30
398-  5:	Ath-AT2G19830.2	Vvi-Vitvi09g01550_t006	 2e-103
## Alignment 399: score=1126.0 e_value=1.4e-76 N=25 Ath-3&Vvi-1 plus
399-  0:	Ath-AT3G25590.1	Vvi-Vitvi01g00187_t001	  2e-46
399-  1:	Ath-AT3G25597.1	Vvi-Vitvi01g00197_t001	  4e-13
399-  2:	Ath-AT3G25600.1	Vvi-Vitvi01g00198_t001	  8e-88
399-  3:	Ath-AT3G25610.1	Vvi-Vitvi01g00199_t001	      0
399-  4:	Ath-AT3G25620.2	Vvi-Vitvi01g00211_t001	      0
399-  5:	Ath-AT3G25640.2	Vvi-Vitvi01g00217_t001	  2e-92
399-  6:	Ath-AT3G25670.1	Vvi-Vitvi01g00218_t001	 7e-165
399-  7:	Ath-AT3G25680.1	Vvi-Vitvi01g00223_t001	      0
399-  8:	Ath-AT3G25690.5	Vvi-Vitvi01g00224_t001	      0
399-  9:	Ath-AT3G25700.1	Vvi-Vitvi01g00230_t001	      0
399- 10:	Ath-AT3G25710.1	Vvi-Vitvi01g00232_t001	  4e-99
399- 11:	Ath-AT3G25730.1	Vvi-Vitvi01g00244_t001	 4e-135
399- 12:	Ath-AT3G25740.1	Vvi-Vitvi01g00245_t001	 5e-157
399- 13:	Ath-AT3G25760.1	Vvi-Vitvi01g00246_t001	  6e-86
399- 14:	Ath-AT3G25790.1	Vvi-Vitvi01g00249_t001	  2e-86
399- 15:	Ath-AT3G25800.1	Vvi-Vitvi01g00265_t002	      0
399- 16:	Ath-AT3G25805.1	Vvi-Vitvi01g00269_t001	 3e-142
399- 17:	Ath-AT3G25840.1	Vvi-Vitvi01g00272_t001	      0
399- 18:	Ath-AT3G25860.1	Vvi-Vitvi01g00274_t001	      0
399- 19:	Ath-AT3G25870.1	Vvi-Vitvi01g00279_t001	  7e-20
399- 20:	Ath-AT3G25890.2	Vvi-Vitvi01g01827_t001	  7e-36
399- 21:	Ath-AT3G25900.1	Vvi-Vitvi01g00286_t001	      0
399- 22:	Ath-AT3G25905.1	Vvi-Vitvi01g01936_t001	  1e-13
399- 23:	Ath-AT3G25920.1	Vvi-Vitvi01g00293_t001	 2e-124
399- 24:	Ath-AT3G25930.1	Vvi-Vitvi01g01942_t001	  8e-29
## Alignment 400: score=788.0 e_value=6.4e-49 N=18 Ath-3&Vvi-1 plus
400-  0:	Ath-AT3G26100.2	Vvi-Vitvi01g00591_t007	      0
400-  1:	Ath-AT3G26115.1	Vvi-Vitvi01g00600_t001	 3e-166
400-  2:	Ath-AT3G26120.1	Vvi-Vitvi01g00602_t001	 5e-150
400-  3:	Ath-AT3G26125.1	Vvi-Vitvi01g00612_t001	      0
400-  4:	Ath-AT3G26300.1	Vvi-Vitvi01g00617_t001	      0
400-  5:	Ath-AT3G26350.1	Vvi-Vitvi01g04149_t001	  1e-53
400-  6:	Ath-AT3G26370.1	Vvi-Vitvi01g00628_t001	      0
400-  7:	Ath-AT3G26380.1	Vvi-Vitvi01g00629_t001	      0
400-  8:	Ath-AT3G26400.1	Vvi-Vitvi01g00633_t001	 1e-150
400-  9:	Ath-AT3G26430.1	Vvi-Vitvi01g00634_t001	 2e-122
400- 10:	Ath-AT3G26440.5	Vvi-Vitvi01g00641_t001	      0
400- 11:	Ath-AT3G26490.1	Vvi-Vitvi01g00644_t001	      0
400- 12:	Ath-AT3G26510.7	Vvi-Vitvi01g00646_t002	  5e-31
400- 13:	Ath-AT3G26570.1	Vvi-Vitvi01g00647_t001	      0
400- 14:	Ath-AT3G26580.1	Vvi-Vitvi01g00652_t001	 2e-157
400- 15:	Ath-AT3G26590.1	Vvi-Vitvi01g00653_t001	      0
400- 16:	Ath-AT3G26600.1	Vvi-Vitvi01g00659_t001	      0
400- 17:	Ath-AT3G26610.1	Vvi-Vitvi01g00684_t001	      0
## Alignment 401: score=349.0 e_value=3.8e-18 N=9 Ath-3&Vvi-1 plus
401-  0:	Ath-AT3G28050.1	Vvi-Vitvi01g00810_t001	  6e-88
401-  1:	Ath-AT3G28100.1	Vvi-Vitvi01g00812_t001	  7e-73
401-  2:	Ath-AT3G28130.2	Vvi-Vitvi01g00814_t002	  2e-66
401-  3:	Ath-AT3G28200.1	Vvi-Vitvi01g00844_t001	 1e-136
401-  4:	Ath-AT3G28340.1	Vvi-Vitvi01g00860_t001	 3e-164
401-  5:	Ath-AT3G28450.1	Vvi-Vitvi01g00868_t001	      0
401-  6:	Ath-AT3G28455.1	Vvi-Vitvi01g02100_t001	  3e-12
401-  7:	Ath-AT3G28630.1	Vvi-Vitvi01g00902_t004	 1e-111
401-  8:	Ath-AT3G28690.2	Vvi-Vitvi01g00927_t001	      0
## Alignment 402: score=282.0 e_value=6e-10 N=6 Ath-3&Vvi-1 plus
402-  0:	Ath-AT3G28900.1	Vvi-Vitvi01g04246_t001	  7e-74
402-  1:	Ath-AT3G28917.1	Vvi-Vitvi01g01012_t001	  2e-29
402-  2:	Ath-AT3G28920.1	Vvi-Vitvi01g01013_t001	  1e-53
402-  3:	Ath-AT3G28960.3	Vvi-Vitvi01g01019_t001	 1e-149
402-  4:	Ath-AT3G29000.1	Vvi-Vitvi01g01027_t001	  4e-35
402-  5:	Ath-AT3G29020.2	Vvi-Vitvi01g01028_t001	  6e-63
## Alignment 403: score=379.0 e_value=1.6e-18 N=9 Ath-3&Vvi-1 minus
403-  0:	Ath-AT3G18210.1	Vvi-Vitvi01g00357_t001	 3e-179
403-  1:	Ath-AT3G18220.1	Vvi-Vitvi01g01956_t001	 3e-111
403-  2:	Ath-AT3G18230.1	Vvi-Vitvi01g01955_t001	  2e-87
403-  3:	Ath-AT3G18260.1	Vvi-Vitvi01g00332_t001	  1e-68
403-  4:	Ath-AT3G18280.2	Vvi-Vitvi01g00331_t001	  6e-31
403-  5:	Ath-AT3G18290.1	Vvi-Vitvi01g00313_t001	      0
403-  6:	Ath-AT3G18295.1	Vvi-Vitvi01g00306_t002	  8e-33
403-  7:	Ath-AT3G18300.1	Vvi-Vitvi01g00305_t001	  2e-21
403-  8:	Ath-AT3G18360.1	Vvi-Vitvi01g01941_t001	  3e-17
## Alignment 404: score=375.0 e_value=4.4e-14 N=8 Ath-3&Vvi-1 minus
404-  0:	Ath-AT3G25980.1	Vvi-Vitvi01g01534_t001	 8e-136
404-  1:	Ath-AT3G25990.1	Vvi-Vitvi01g01533_t002	 9e-179
404-  2:	Ath-AT3G26000.1	Vvi-Vitvi01g01529_t001	 9e-127
404-  3:	Ath-AT3G26020.4	Vvi-Vitvi01g01521_t001	      0
404-  4:	Ath-AT3G26040.1	Vvi-Vitvi01g02213_t001	  3e-33
404-  5:	Ath-AT3G26050.1	Vvi-Vitvi01g01507_t001	  2e-28
404-  6:	Ath-AT3G26085.2	Vvi-Vitvi01g01500_t001	 2e-107
404-  7:	Ath-AT3G26090.1	Vvi-Vitvi01g01499_t001	      0
## Alignment 405: score=253.0 e_value=7.7e-09 N=6 Ath-3&Vvi-1 minus
405-  0:	Ath-AT3G02080.1	Vvi-Vitvi01g00060_t001	  1e-88
405-  1:	Ath-AT3G02130.1	Vvi-Vitvi01g00038_t001	      0
405-  2:	Ath-AT3G02140.1	Vvi-Vitvi01g00037_t001	  3e-24
405-  3:	Ath-AT3G02180.1	Vvi-Vitvi01g00033_t002	  3e-23
405-  4:	Ath-AT3G02230.1	Vvi-Vitvi01g01838_t001	      0
405-  5:	Ath-AT3G02290.5	Vvi-Vitvi01g01836_t001	  1e-28
## Alignment 406: score=252.0 e_value=3.8e-08 N=6 Ath-3&Vvi-1 minus
406-  0:	Ath-AT3G26740.1	Vvi-Vitvi01g02296_t001	  9e-33
406-  1:	Ath-AT3G26744.2	Vvi-Vitvi01g01757_t001	 2e-122
406-  2:	Ath-AT3G26790.1	Vvi-Vitvi01g01743_t001	  5e-39
406-  3:	Ath-AT3G26810.1	Vvi-Vitvi01g01738_t001	      0
406-  4:	Ath-AT3G26910.3	Vvi-Vitvi01g01726_t002	 4e-116
406-  5:	Ath-AT3G26960.1	Vvi-Vitvi01g01714_t001	  7e-44
## Alignment 407: score=357.0 e_value=1.1e-15 N=9 Ath-3&Vvi-10 minus
407-  0:	Ath-AT3G15210.1	Vvi-Vitvi10g00488_t001	  4e-31
407-  1:	Ath-AT3G15270.1	Vvi-Vitvi10g04328_t002	  2e-39
407-  2:	Ath-AT3G15300.1	Vvi-Vitvi10g02257_t001	  6e-43
407-  3:	Ath-AT3G15358.1	Vvi-Vitvi10g00454_t001	  4e-63
407-  4:	Ath-AT3G15355.1	Vvi-Vitvi10g01764_t001	  4e-87
407-  5:	Ath-AT3G15390.1	Vvi-Vitvi10g00473_t003	  4e-89
407-  6:	Ath-AT3G15450.1	Vvi-Vitvi10g00451_t001	 1e-118
407-  7:	Ath-AT3G15480.1	Vvi-Vitvi10g01762_t001	  1e-63
407-  8:	Ath-AT3G15510.1	Vvi-Vitvi10g00437_t001	 1e-107
## Alignment 408: score=990.0 e_value=3.4e-58 N=21 Ath-3&Vvi-11 minus
408-  0:	Ath-AT3G24330.1	Vvi-Vitvi11g00380_t001	      0
408-  1:	Ath-AT3G24360.1	Vvi-Vitvi11g00373_t001	      0
408-  2:	Ath-AT3G24420.1	Vvi-Vitvi11g00370_t001	 7e-109
408-  3:	Ath-AT3G24430.1	Vvi-Vitvi11g00368_t001	      0
408-  4:	Ath-AT3G24440.1	Vvi-Vitvi11g00367_t001	      0
408-  5:	Ath-AT3G24450.1	Vvi-Vitvi11g00365_t001	  7e-47
408-  6:	Ath-AT3G24460.1	Vvi-Vitvi11g00362_t001	      0
408-  7:	Ath-AT3G24480.1	Vvi-Vitvi11g00360_t001	      0
408-  8:	Ath-AT3G24490.1	Vvi-Vitvi11g00354_t002	  5e-80
408-  9:	Ath-AT3G24495.1	Vvi-Vitvi11g00352_t001	      0
408- 10:	Ath-AT3G24500.1	Vvi-Vitvi11g00351_t001	  8e-79
408- 11:	Ath-AT3G24506.1	Vvi-Vitvi11g00343_t001	  1e-21
408- 12:	Ath-AT3G24515.3	Vvi-Vitvi11g00342_t001	  7e-85
408- 13:	Ath-AT3G24520.1	Vvi-Vitvi11g00339_t001	  3e-90
408- 14:	Ath-AT3G24530.1	Vvi-Vitvi11g00334_t001	      0
408- 15:	Ath-AT3G24540.1	Vvi-Vitvi11g00332_t001	      0
408- 16:	Ath-AT3G24560.2	Vvi-Vitvi11g00330_t001	 3e-177
408- 17:	Ath-AT3G24570.1	Vvi-Vitvi11g00329_t001	 2e-114
408- 18:	Ath-AT3G24590.2	Vvi-Vitvi11g00327_t001	 8e-123
408- 19:	Ath-AT3G24600.1	Vvi-Vitvi11g00326_t001	  7e-70
408- 20:	Ath-AT3G24630.2	Vvi-Vitvi11g00321_t001	  8e-27
## Alignment 409: score=557.0 e_value=9e-32 N=13 Ath-3&Vvi-11 minus
409-  0:	Ath-AT3G42725.1	Vvi-Vitvi11g01341_t001	  5e-45
409-  1:	Ath-AT3G42830.1	Vvi-Vitvi11g00072_t001	  1e-62
409-  2:	Ath-AT3G42880.1	Vvi-Vitvi11g00053_t001	      0
409-  3:	Ath-AT3G42950.1	Vvi-Vitvi11g00051_t003	      0
409-  4:	Ath-AT3G43110.1	Vvi-Vitvi11g01325_t001	  1e-26
409-  5:	Ath-AT3G43120.1	Vvi-Vitvi11g00035_t001	  5e-67
409-  6:	Ath-AT3G43190.1	Vvi-Vitvi11g00030_t001	      0
409-  7:	Ath-AT3G43210.1	Vvi-Vitvi11g00028_t001	      0
409-  8:	Ath-AT3G43220.1	Vvi-Vitvi11g00026_t001	      0
409-  9:	Ath-AT3G43230.1	Vvi-Vitvi11g00023_t001	      0
409- 10:	Ath-AT3G43240.1	Vvi-Vitvi11g00020_t001	      0
409- 11:	Ath-AT3G43300.1	Vvi-Vitvi11g00007_t001	      0
409- 12:	Ath-AT3G43430.1	Vvi-Vitvi11g00004_t001	  2e-29
## Alignment 410: score=489.0 e_value=2.1e-25 N=12 Ath-3&Vvi-11 minus
410-  0:	Ath-AT3G15980.5	Vvi-Vitvi11g00359_t001	      0
410-  1:	Ath-AT3G15990.1	Vvi-Vitvi11g00355_t001	      0
410-  2:	Ath-AT3G16060.1	Vvi-Vitvi11g00341_t001	      0
410-  3:	Ath-AT3G16070.1	Vvi-Vitvi11g01403_t001	  1e-15
410-  4:	Ath-AT3G16120.1	Vvi-Vitvi11g00322_t001	  1e-47
410-  5:	Ath-AT3G16160.1	Vvi-Vitvi11g00314_t001	  4e-43
410-  6:	Ath-AT3G16180.1	Vvi-Vitvi11g00306_t001	      0
410-  7:	Ath-AT3G16280.2	Vvi-Vitvi11g00285_t001	  2e-49
410-  8:	Ath-AT3G16320.1	Vvi-Vitvi11g00277_t001	      0
410-  9:	Ath-AT3G16330.1	Vvi-Vitvi11g00275_t001	  2e-38
410- 10:	Ath-AT3G16360.2	Vvi-Vitvi11g01392_t001	  2e-45
410- 11:	Ath-AT3G16490.1	Vvi-Vitvi11g00257_t001	 5e-105
## Alignment 411: score=369.0 e_value=1.3e-17 N=9 Ath-3&Vvi-11 minus
411-  0:	Ath-AT3G13690.1	Vvi-Vitvi11g00199_t002	      0
411-  1:	Ath-AT3G13710.1	Vvi-Vitvi11g00191_t001	  2e-54
411-  2:	Ath-AT3G13750.1	Vvi-Vitvi11g00178_t001	      0
411-  3:	Ath-AT3G13850.1	Vvi-Vitvi11g00169_t001	  3e-32
411-  4:	Ath-AT3G13898.1	Vvi-Vitvi11g01366_t001	  1e-19
411-  5:	Ath-AT3G13910.2	Vvi-Vitvi11g00154_t001	  7e-17
411-  6:	Ath-AT3G13920.5	Vvi-Vitvi11g00152_t001	      0
411-  7:	Ath-AT3G13930.1	Vvi-Vitvi11g00147_t001	      0
411-  8:	Ath-AT3G13950.1	Vvi-Vitvi11g01362_t001	  3e-14
## Alignment 412: score=720.0 e_value=1.5e-40 N=16 Ath-3&Vvi-12 plus
412-  0:	Ath-AT3G21690.1	Vvi-Vitvi12g00506_t001	      0
412-  1:	Ath-AT3G21700.3	Vvi-Vitvi12g00519_t002	 2e-106
412-  2:	Ath-AT3G21710.2	Vvi-Vitvi12g02414_t001	  1e-25
412-  3:	Ath-AT3G21720.1	Vvi-Vitvi12g00526_t001	      0
412-  4:	Ath-AT3G21740.1	Vvi-Vitvi12g00529_t001	 5e-136
412-  5:	Ath-AT3G21770.1	Vvi-Vitvi12g00533_t001	 2e-157
412-  6:	Ath-AT3G21810.1	Vvi-Vitvi12g00535_t001	  4e-64
412-  7:	Ath-AT3G21820.1	Vvi-Vitvi12g00537_t001	      0
412-  8:	Ath-AT3G21865.1	Vvi-Vitvi12g00538_t001	 7e-132
412-  9:	Ath-AT3G21870.1	Vvi-Vitvi12g00540_t001	  2e-82
412- 10:	Ath-AT3G21880.2	Vvi-Vitvi12g00542_t001	 1e-101
412- 11:	Ath-AT3G21890.1	Vvi-Vitvi12g00543_t001	  9e-28
412- 12:	Ath-AT3G21940.1	Vvi-Vitvi12g02417_t001	  2e-45
412- 13:	Ath-AT3G22070.1	Vvi-Vitvi12g02420_t001	  4e-13
412- 14:	Ath-AT3G22100.1	Vvi-Vitvi12g00567_t001	  1e-31
412- 15:	Ath-AT3G22104.1	Vvi-Vitvi12g00572_t001	      0
## Alignment 413: score=406.0 e_value=2.6e-20 N=9 Ath-3&Vvi-12 plus
413-  0:	Ath-AT3G58740.1	Vvi-Vitvi12g00008_t001	      0
413-  1:	Ath-AT3G58770.1	Vvi-Vitvi12g00014_t001	  3e-17
413-  2:	Ath-AT3G58780.4	Vvi-Vitvi12g00019_t002	 3e-106
413-  3:	Ath-AT3G58790.1	Vvi-Vitvi12g00020_t002	      0
413-  4:	Ath-AT3G58800.1	Vvi-Vitvi12g00024_t001	 4e-142
413-  5:	Ath-AT3G58830.2	Vvi-Vitvi12g00027_t001	 2e-118
413-  6:	Ath-AT3G58840.2	Vvi-Vitvi12g02184_t001	  8e-26
413-  7:	Ath-AT3G58850.1	Vvi-Vitvi12g02185_t001	  7e-16
413-  8:	Ath-AT3G59100.1	Vvi-Vitvi12g00056_t001	      0
## Alignment 414: score=308.0 e_value=9.9e-12 N=7 Ath-3&Vvi-12 plus
414-  0:	Ath-AT3G15210.1	Vvi-Vitvi12g00274_t001	  3e-36
414-  1:	Ath-AT3G15260.1	Vvi-Vitvi12g00277_t001	 4e-144
414-  2:	Ath-AT3G15270.1	Vvi-Vitvi12g00280_t001	  7e-46
414-  3:	Ath-AT3G15354.3	Vvi-Vitvi12g00299_t002	      0
414-  4:	Ath-AT3G15358.1	Vvi-Vitvi12g00302_t001	  7e-68
414-  5:	Ath-AT3G15355.1	Vvi-Vitvi12g00304_t001	 1e-123
414-  6:	Ath-AT3G15360.1	Vvi-Vitvi12g00319_t001	  2e-59
## Alignment 415: score=287.0 e_value=3.5e-08 N=6 Ath-3&Vvi-12 plus
415-  0:	Ath-AT3G21610.1	Vvi-Vitvi12g00409_t001	  2e-88
415-  1:	Ath-AT3G21620.1	Vvi-Vitvi12g00410_t001	      0
415-  2:	Ath-AT3G21630.1	Vvi-Vitvi12g00415_t001	      0
415-  3:	Ath-AT3G21650.2	Vvi-Vitvi12g00422_t001	      0
415-  4:	Ath-AT3G21660.2	Vvi-Vitvi12g00425_t001	  7e-49
415-  5:	Ath-AT3G21670.1	Vvi-Vitvi12g00429_t001	      0
## Alignment 416: score=514.0 e_value=6.6e-25 N=12 Ath-3&Vvi-12 minus
416-  0:	Ath-AT3G58590.1	Vvi-Vitvi12g00217_t001	      0
416-  1:	Ath-AT3G58600.1	Vvi-Vitvi12g00204_t001	 1e-119
416-  2:	Ath-AT3G58610.1	Vvi-Vitvi12g00198_t001	      0
416-  3:	Ath-AT3G58620.1	Vvi-Vitvi12g00193_t001	      0
416-  4:	Ath-AT3G58630.1	Vvi-Vitvi12g00182_t001	  5e-71
416-  5:	Ath-AT3G58640.2	Vvi-Vitvi12g00181_t002	      0
416-  6:	Ath-AT3G58670.1	Vvi-Vitvi12g00175_t001	 1e-105
416-  7:	Ath-AT3G58680.1	Vvi-Vitvi12g00170_t001	  4e-84
416-  8:	Ath-AT3G58690.1	Vvi-Vitvi12g00160_t001	  4e-27
416-  9:	Ath-AT3G58700.1	Vvi-Vitvi12g00155_t001	 1e-130
416- 10:	Ath-AT3G58710.1	Vvi-Vitvi12g00148_t001	  2e-71
416- 11:	Ath-AT3G58720.3	Vvi-Vitvi12g02228_t001	  3e-26
## Alignment 417: score=446.0 e_value=1.9e-19 N=10 Ath-3&Vvi-12 minus
417-  0:	Ath-AT3G07600.1	Vvi-Vitvi12g02508_t001	  2e-14
417-  1:	Ath-AT3G07620.1	Vvi-Vitvi12g00764_t001	      0
417-  2:	Ath-AT3G07640.1	Vvi-Vitvi12g00760_t001	  9e-70
417-  3:	Ath-AT3G07650.4	Vvi-Vitvi12g00757_t001	 2e-154
417-  4:	Ath-AT3G07660.1	Vvi-Vitvi12g00751_t001	      0
417-  5:	Ath-AT3G07670.1	Vvi-Vitvi12g00746_t001	      0
417-  6:	Ath-AT3G07680.1	Vvi-Vitvi12g00741_t001	 2e-119
417-  7:	Ath-AT3G07700.3	Vvi-Vitvi12g02500_t001	      0
417-  8:	Ath-AT3G07720.1	Vvi-Vitvi12g00727_t001	 1e-167
417-  9:	Ath-AT3G07740.4	Vvi-Vitvi12g00709_t001	      0
## Alignment 418: score=1812.0 e_value=5.2e-136 N=40 Ath-3&Vvi-13 plus
418-  0:	Ath-AT3G55830.1	Vvi-Vitvi13g00013_t001	 5e-164
418-  1:	Ath-AT3G55840.1	Vvi-Vitvi13g00015_t001	 7e-171
418-  2:	Ath-AT3G55870.3	Vvi-Vitvi13g00022_t001	      0
418-  3:	Ath-AT3G55890.1	Vvi-Vitvi13g01886_t002	  9e-59
418-  4:	Ath-AT3G55920.1	Vvi-Vitvi13g00046_t001	 3e-106
418-  5:	Ath-AT3G55940.1	Vvi-Vitvi13g00047_t001	      0
418-  6:	Ath-AT3G55950.1	Vvi-Vitvi13g00050_t001	      0
418-  7:	Ath-AT3G55960.1	Vvi-Vitvi13g00051_t001	 1e-150
418-  8:	Ath-AT3G55970.1	Vvi-Vitvi13g00055_t001	 9e-175
418-  9:	Ath-AT3G55980.2	Vvi-Vitvi13g00058_t001	      0
418- 10:	Ath-AT3G55990.1	Vvi-Vitvi13g00066_t001	      0
418- 11:	Ath-AT3G56010.1	Vvi-Vitvi13g00074_t001	  1e-55
418- 12:	Ath-AT3G56030.1	Vvi-Vitvi13g00083_t001	 1e-118
418- 13:	Ath-AT3G56040.1	Vvi-Vitvi13g00087_t001	      0
418- 14:	Ath-AT3G56050.1	Vvi-Vitvi13g00092_t001	 2e-146
418- 15:	Ath-AT3G56080.1	Vvi-Vitvi13g00100_t001	      0
418- 16:	Ath-AT3G56090.1	Vvi-Vitvi13g00107_t001	 1e-115
418- 17:	Ath-AT3G56100.2	Vvi-Vitvi13g00120_t001	 5e-119
418- 18:	Ath-AT3G56110.2	Vvi-Vitvi13g00121_t001	  5e-94
418- 19:	Ath-AT3G56130.1	Vvi-Vitvi13g00123_t001	  9e-78
418- 20:	Ath-AT3G56140.1	Vvi-Vitvi13g00126_t001	      0
418- 21:	Ath-AT3G56170.1	Vvi-Vitvi13g00128_t001	 6e-167
418- 22:	Ath-AT3G56190.1	Vvi-Vitvi13g00133_t001	 4e-144
418- 23:	Ath-AT3G56200.1	Vvi-Vitvi13g00134_t001	      0
418- 24:	Ath-AT3G56210.5	Vvi-Vitvi13g00135_t001	  3e-85
418- 25:	Ath-AT3G56220.1	Vvi-Vitvi13g00139_t002	  2e-54
418- 26:	Ath-AT3G56230.1	Vvi-Vitvi13g00140_t001	 9e-106
418- 27:	Ath-AT3G56250.3	Vvi-Vitvi13g00141_t001	  6e-12
418- 28:	Ath-AT3G56270.1	Vvi-Vitvi13g00145_t001	  3e-48
418- 29:	Ath-AT3G56290.1	Vvi-Vitvi13g00155_t001	  1e-72
418- 30:	Ath-AT3G56310.1	Vvi-Vitvi13g00157_t001	      0
418- 31:	Ath-AT3G56320.1	Vvi-Vitvi13g00158_t001	 1e-130
418- 32:	Ath-AT3G56330.1	Vvi-Vitvi13g00159_t001	      0
418- 33:	Ath-AT3G56340.1	Vvi-Vitvi13g00160_t001	  1e-65
418- 34:	Ath-AT3G56350.1	Vvi-Vitvi13g00177_t001	 6e-114
418- 35:	Ath-AT3G56360.1	Vvi-Vitvi13g00178_t001	  8e-33
418- 36:	Ath-AT3G56370.1	Vvi-Vitvi13g00182_t001	      0
418- 37:	Ath-AT3G56380.2	Vvi-Vitvi13g00183_t001	  1e-71
418- 38:	Ath-AT3G56400.1	Vvi-Vitvi13g00189_t001	  8e-24
418- 39:	Ath-AT3G56410.2	Vvi-Vitvi13g00194_t001	  1e-13
## Alignment 419: score=1009.0 e_value=1.8e-63 N=22 Ath-3&Vvi-13 plus
419-  0:	Ath-AT3G55000.1	Vvi-Vitvi13g00200_t001	 8e-122
419-  1:	Ath-AT3G55020.1	Vvi-Vitvi13g00206_t001	      0
419-  2:	Ath-AT3G55030.1	Vvi-Vitvi13g00207_t001	 5e-110
419-  3:	Ath-AT3G55040.1	Vvi-Vitvi13g00208_t001	 3e-110
419-  4:	Ath-AT3G55050.2	Vvi-Vitvi13g00210_t002	      0
419-  5:	Ath-AT3G55060.2	Vvi-Vitvi13g00212_t001	      0
419-  6:	Ath-AT3G55070.1	Vvi-Vitvi13g00213_t001	      0
419-  7:	Ath-AT3G55080.1	Vvi-Vitvi13g00215_t001	 3e-148
419-  8:	Ath-AT3G55090.1	Vvi-Vitvi13g00221_t001	      0
419-  9:	Ath-AT3G55120.1	Vvi-Vitvi13g00225_t001	 3e-107
419- 10:	Ath-AT3G55140.1	Vvi-Vitvi13g00232_t001	      0
419- 11:	Ath-AT3G55150.1	Vvi-Vitvi13g00233_t001	      0
419- 12:	Ath-AT3G55170.5	Vvi-Vitvi13g00234_t001	  3e-72
419- 13:	Ath-AT3G55180.1	Vvi-Vitvi13g00235_t001	 2e-146
419- 14:	Ath-AT3G55200.2	Vvi-Vitvi13g00236_t001	      0
419- 15:	Ath-AT3G55230.1	Vvi-Vitvi13g00237_t001	  8e-23
419- 16:	Ath-AT3G55240.1	Vvi-Vitvi13g01932_t001	  8e-42
419- 17:	Ath-AT3G55260.1	Vvi-Vitvi13g00245_t001	      0
419- 18:	Ath-AT3G55280.1	Vvi-Vitvi13g00249_t001	  2e-68
419- 19:	Ath-AT3G55320.1	Vvi-Vitvi13g00252_t001	      0
419- 20:	Ath-AT3G55340.1	Vvi-Vitvi13g00259_t001	  3e-96
419- 21:	Ath-AT3G55410.1	Vvi-Vitvi13g04079_t001	      0
## Alignment 420: score=760.0 e_value=7e-45 N=17 Ath-3&Vvi-13 plus
420-  0:	Ath-AT3G55360.1	Vvi-Vitvi13g00295_t001	      0
420-  1:	Ath-AT3G55370.3	Vvi-Vitvi13g00298_t001	  5e-60
420-  2:	Ath-AT3G55470.1	Vvi-Vitvi13g00305_t001	  2e-53
420-  3:	Ath-AT3G55480.2	Vvi-Vitvi13g00307_t001	      0
420-  4:	Ath-AT3G55500.1	Vvi-Vitvi13g00309_t001	 1e-155
420-  5:	Ath-AT3G55515.1	Vvi-Vitvi13g01992_t001	  9e-17
420-  6:	Ath-AT3G55520.3	Vvi-Vitvi13g00320_t003	  3e-93
420-  7:	Ath-AT3G55530.1	Vvi-Vitvi13g00324_t001	 8e-150
420-  8:	Ath-AT3G55550.1	Vvi-Vitvi13g00332_t001	      0
420-  9:	Ath-AT3G55560.1	Vvi-Vitvi13g00338_t001	  5e-73
420- 10:	Ath-AT3G55570.1	Vvi-Vitvi13g02000_t001	  2e-28
420- 11:	Ath-AT3G55580.1	Vvi-Vitvi13g00350_t002	      0
420- 12:	Ath-AT3G55590.1	Vvi-Vitvi13g00352_t001	      0
420- 13:	Ath-AT3G55605.1	Vvi-Vitvi13g00354_t001	  2e-82
420- 14:	Ath-AT3G55610.1	Vvi-Vitvi13g00355_t001	      0
420- 15:	Ath-AT3G55630.3	Vvi-Vitvi13g00359_t001	      0
420- 16:	Ath-AT3G55640.1	Vvi-Vitvi13g00365_t001	 6e-157
## Alignment 421: score=480.0 e_value=2.9e-23 N=11 Ath-3&Vvi-13 plus
421-  0:	Ath-AT3G10340.1	Vvi-Vitvi13g00622_t001	      0
421-  1:	Ath-AT3G10350.2	Vvi-Vitvi13g00637_t001.1.6037826b	      0
421-  2:	Ath-AT3G10360.1	Vvi-Vitvi13g00644_t002	      0
421-  3:	Ath-AT3G10370.1	Vvi-Vitvi13g00654_t001	      0
421-  4:	Ath-AT3G10380.1	Vvi-Vitvi13g00659_t001	      0
421-  5:	Ath-AT3G10390.3	Vvi-Vitvi13g00661_t001	      0
421-  6:	Ath-AT3G10405.1	Vvi-Vitvi13g00663_t001	  4e-70
421-  7:	Ath-AT3G10420.2	Vvi-Vitvi13g00685_t001	      0
421-  8:	Ath-AT3G10470.1	Vvi-Vitvi13g00694_t001	  1e-61
421-  9:	Ath-AT3G10480.3	Vvi-Vitvi13g00698_t001	  7e-80
421- 10:	Ath-AT3G10490.2	Vvi-Vitvi13g00699_t001	  9e-85
## Alignment 422: score=479.0 e_value=6.8e-24 N=11 Ath-3&Vvi-13 plus
422-  0:	Ath-AT3G55646.1	Vvi-Vitvi13g00387_t001	  6e-20
422-  1:	Ath-AT3G55660.1	Vvi-Vitvi13g00390_t001	      0
422-  2:	Ath-AT3G55700.1	Vvi-Vitvi13g04127_t001	 3e-137
422-  3:	Ath-AT3G55720.1	Vvi-Vitvi13g00492_t001	 2e-165
422-  4:	Ath-AT3G55730.1	Vvi-Vitvi13g00494_t001	 3e-101
422-  5:	Ath-AT3G55740.1	Vvi-Vitvi13g00496_t001	      0
422-  6:	Ath-AT3G55750.1	Vvi-Vitvi13g04142_t001	  2e-72
422-  7:	Ath-AT3G55770.7	Vvi-Vitvi13g02031_t001	 4e-108
422-  8:	Ath-AT3G55780.1	Vvi-Vitvi13g00504_t001	 5e-146
422-  9:	Ath-AT3G55800.1	Vvi-Vitvi13g00507_t001	      0
422- 10:	Ath-AT3G55820.1	Vvi-Vitvi13g00521_t001	  1e-46
## Alignment 423: score=440.0 e_value=5.3e-21 N=10 Ath-3&Vvi-13 plus
423-  0:	Ath-AT3G54780.4	Vvi-Vitvi13g00620_t001	      0
423-  1:	Ath-AT3G54826.1	Vvi-Vitvi13g00636_t001	  8e-52
423-  2:	Ath-AT3G54830.1	Vvi-Vitvi13g00646_t001	      0
423-  3:	Ath-AT3G54840.1	Vvi-Vitvi13g00650_t001	 5e-132
423-  4:	Ath-AT3G54850.1	Vvi-Vitvi13g00651_t001	      0
423-  5:	Ath-AT3G54860.2	Vvi-Vitvi13g00652_t001	      0
423-  6:	Ath-AT3G54870.2	Vvi-Vitvi13g00657_t001	      0
423-  7:	Ath-AT3G54920.1	Vvi-Vitvi13g00667_t001	 2e-172
423-  8:	Ath-AT3G54930.2	Vvi-Vitvi13g00670_t001	      0
423-  9:	Ath-AT3G54940.2	Vvi-Vitvi13g00688_t001	      0
## Alignment 424: score=303.0 e_value=5.1e-11 N=7 Ath-3&Vvi-13 plus
424-  0:	Ath-AT3G10600.1	Vvi-Vitvi13g00991_t001	      0
424-  1:	Ath-AT3G10610.1	Vvi-Vitvi13g00996_t001	  4e-77
424-  2:	Ath-AT3G10630.1	Vvi-Vitvi13g01021_t001	      0
424-  3:	Ath-AT3G10640.1	Vvi-Vitvi13g01031_t001	 1e-139
424-  4:	Ath-AT3G10650.1	Vvi-Vitvi13g01060_t001	 7e-114
424-  5:	Ath-AT3G10660.2	Vvi-Vitvi13g04335_t001	      0
424-  6:	Ath-AT3G10680.1	Vvi-Vitvi13g01074_t001	  7e-12
## Alignment 425: score=294.0 e_value=1.4e-11 N=7 Ath-3&Vvi-13 plus
425-  0:	Ath-AT3G53750.2	Vvi-Vitvi13g00317_t001	  7e-23
425-  1:	Ath-AT3G53810.1	Vvi-Vitvi13g00332_t001	      0
425-  2:	Ath-AT3G53830.4	Vvi-Vitvi13g00350_t002	      0
425-  3:	Ath-AT3G53840.1	Vvi-Vitvi13g02001_t001	  4e-73
425-  4:	Ath-AT3G53850.1	Vvi-Vitvi13g00353_t001	  7e-67
425-  5:	Ath-AT3G53940.1	Vvi-Vitvi13g00365_t001	 3e-165
425-  6:	Ath-AT3G53960.1	Vvi-Vitvi13g00367_t001	      0
## Alignment 426: score=291.0 e_value=4.8e-11 N=7 Ath-3&Vvi-13 plus
426-  0:	Ath-AT3G51930.1	Vvi-Vitvi13g01570_t001	 7e-177
426-  1:	Ath-AT3G51940.2	Vvi-Vitvi13g01575_t002	  1e-30
426-  2:	Ath-AT3G51960.2	Vvi-Vitvi13g01609_t001	  8e-49
426-  3:	Ath-AT3G51990.1	Vvi-Vitvi13g01626_t001	 5e-137
426-  4:	Ath-AT3G52020.1	Vvi-Vitvi13g01633_t001	 7e-168
426-  5:	Ath-AT3G52030.1	Vvi-Vitvi13g01640_t001	 4e-172
426-  6:	Ath-AT3G52040.1	Vvi-Vitvi13g01643_t001	  3e-41
## Alignment 427: score=276.0 e_value=6.2e-08 N=6 Ath-3&Vvi-13 plus
427-  0:	Ath-AT3G52170.2	Vvi-Vitvi13g01244_t001	  2e-38
427-  1:	Ath-AT3G52180.1	Vvi-Vitvi13g01242_t001	 2e-172
427-  2:	Ath-AT3G52190.1	Vvi-Vitvi13g00710_t001	 2e-176
427-  3:	Ath-AT3G52200.2	Vvi-Vitvi13g00719_t001	      0
427-  4:	Ath-AT3G52210.3	Vvi-Vitvi13g00722_t001	 6e-178
427-  5:	Ath-AT3G52230.1	Vvi-Vitvi13g00725_t001	  2e-16
## Alignment 428: score=575.0 e_value=8.5e-30 N=13 Ath-3&Vvi-13 minus
428-  0:	Ath-AT3G11070.1	Vvi-Vitvi13g00089_t001	      0
428-  1:	Ath-AT3G11090.1	Vvi-Vitvi13g00085_t001	  2e-70
428-  2:	Ath-AT3G11100.1	Vvi-Vitvi13g00084_t001	  9e-61
428-  3:	Ath-AT3G11110.1	Vvi-Vitvi13g00079_t001	  2e-36
428-  4:	Ath-AT3G11130.1	Vvi-Vitvi13g00072_t001	      0
428-  5:	Ath-AT3G11150.1	Vvi-Vitvi13g00062_t001	  5e-92
428-  6:	Ath-AT3G11170.1	Vvi-Vitvi13g00060_t001	      0
428-  7:	Ath-AT3G11180.2	Vvi-Vitvi13g00055_t001	 1e-167
428-  8:	Ath-AT3G11200.1	Vvi-Vitvi13g00054_t001	 3e-108
428-  9:	Ath-AT3G11210.1	Vvi-Vitvi13g00037_t001	 8e-145
428- 10:	Ath-AT3G11230.2	Vvi-Vitvi13g01886_t002	  1e-68
428- 11:	Ath-AT3G11240.1	Vvi-Vitvi13g00029_t002	      0
428- 12:	Ath-AT3G11250.1	Vvi-Vitvi13g00017_t001	      0
## Alignment 429: score=458.0 e_value=2.3e-19 N=10 Ath-3&Vvi-13 minus
429-  0:	Ath-AT3G10940.1	Vvi-Vitvi13g01905_t001	 2e-146
429-  1:	Ath-AT3G10960.1	Vvi-Vitvi13g00150_t001	      0
429-  2:	Ath-AT3G10970.1	Vvi-Vitvi13g00146_t001	      0
429-  3:	Ath-AT3G10980.1	Vvi-Vitvi13g00132_t001	      0
429-  4:	Ath-AT3G10985.1	Vvi-Vitvi13g00131_t001	  3e-41
429-  5:	Ath-AT3G11000.2	Vvi-Vitvi13g00124_t001	  9e-60
429-  6:	Ath-AT3G11020.1	Vvi-Vitvi13g00116_t001	  7e-41
429-  7:	Ath-AT3G11030.1	Vvi-Vitvi13g00113_t001	      0
429-  8:	Ath-AT3G11040.3	Vvi-Vitvi13g00110_t001	      0
429-  9:	Ath-AT3G11050.1	Vvi-Vitvi13g00107_t001	 3e-125
## Alignment 430: score=289.0 e_value=5.6e-08 N=6 Ath-3&Vvi-13 minus
430-  0:	Ath-AT3G52250.1	Vvi-Vitvi13g00573_t001	      0
430-  1:	Ath-AT3G52260.3	Vvi-Vitvi13g00571_t001	 1e-151
430-  2:	Ath-AT3G52270.1	Vvi-Vitvi13g00569_t001	 6e-115
430-  3:	Ath-AT3G52280.2	Vvi-Vitvi13g00566_t001	 2e-112
430-  4:	Ath-AT3G52290.1	Vvi-Vitvi13g00563_t002	 6e-134
430-  5:	Ath-AT3G52300.1	Vvi-Vitvi13g00561_t001	 7e-105
## Alignment 431: score=276.0 e_value=5.2e-09 N=6 Ath-3&Vvi-13 minus
431-  0:	Ath-AT3G45930.1	Vvi-Vitvi13g04084_t001	  1e-68
431-  1:	Ath-AT3G46000.2	Vvi-Vitvi13g00269_t003	  2e-84
431-  2:	Ath-AT3G46040.1	Vvi-Vitvi13g04080_t001	  4e-90
431-  3:	Ath-AT3G46060.1	Vvi-Vitvi13g00266_t001	 7e-145
431-  4:	Ath-AT3G46070.1	Vvi-Vitvi13g00262_t001	  6e-33
431-  5:	Ath-AT3G46110.1	Vvi-Vitvi13g00260_t002	  5e-68
## Alignment 432: score=4297.0 e_value=0 N=94 Ath-3&Vvi-14 plus
432-  0:	Ath-AT3G26640.1	Vvi-Vitvi14g01422_t001	      0
432-  1:	Ath-AT3G26650.1	Vvi-Vitvi14g01424_t001	      0
432-  2:	Ath-AT3G26670.3	Vvi-Vitvi14g01433_t001	      0
432-  3:	Ath-AT3G26690.2	Vvi-Vitvi14g01442_t001	  8e-86
432-  4:	Ath-AT3G26700.1	Vvi-Vitvi14g01450_t001	 3e-179
432-  5:	Ath-AT3G26710.1	Vvi-Vitvi14g01456_t001	 2e-112
432-  6:	Ath-AT3G26720.1	Vvi-Vitvi14g01465_t002	      0
432-  7:	Ath-AT3G26730.1	Vvi-Vitvi14g01466_t001	      0
432-  8:	Ath-AT3G26740.1	Vvi-Vitvi14g01469_t001	  4e-31
432-  9:	Ath-AT3G26744.2	Vvi-Vitvi14g01473_t001	 3e-169
432- 10:	Ath-AT3G26760.1	Vvi-Vitvi14g01474_t001	 1e-123
432- 11:	Ath-AT3G26780.1	Vvi-Vitvi14g01476_t001	      0
432- 12:	Ath-AT3G26782.1	Vvi-Vitvi14g01477_t001	      0
432- 13:	Ath-AT3G26790.1	Vvi-Vitvi14g01480_t001	  4e-86
432- 14:	Ath-AT3G26810.1	Vvi-Vitvi14g01482_t001	      0
432- 15:	Ath-AT3G26820.1	Vvi-Vitvi14g01491_t001	  1e-23
432- 16:	Ath-AT3G26890.2	Vvi-Vitvi14g01496_t003	 1e-147
432- 17:	Ath-AT3G26900.2	Vvi-Vitvi14g01497_t001	  2e-96
432- 18:	Ath-AT3G26910.3	Vvi-Vitvi14g01498_t002	 2e-146
432- 19:	Ath-AT3G26932.2	Vvi-Vitvi14g01502_t001	 3e-102
432- 20:	Ath-AT3G26935.1	Vvi-Vitvi14g01503_t001	      0
432- 21:	Ath-AT3G26950.1	Vvi-Vitvi14g01505_t001	      0
432- 22:	Ath-AT3G26980.1	Vvi-Vitvi14g01509_t001	  2e-62
432- 23:	Ath-AT3G27000.1	Vvi-Vitvi14g01513_t001	      0
432- 24:	Ath-AT3G27010.2	Vvi-Vitvi14g01519_t001	  9e-88
432- 25:	Ath-AT3G27020.1	Vvi-Vitvi14g01520_t001	      0
432- 26:	Ath-AT3G27027.1	Vvi-Vitvi14g02964_t001	  1e-27
432- 27:	Ath-AT3G27050.1	Vvi-Vitvi14g02971_t001	  4e-85
432- 28:	Ath-AT3G27060.1	Vvi-Vitvi14g01542_t001	      0
432- 29:	Ath-AT3G27070.2	Vvi-Vitvi14g01545_t001	  7e-39
432- 30:	Ath-AT3G27090.1	Vvi-Vitvi14g01546_t001	 7e-150
432- 31:	Ath-AT3G27100.1	Vvi-Vitvi14g04569_t001	  6e-43
432- 32:	Ath-AT3G27110.2	Vvi-Vitvi14g01548_t001	      0
432- 33:	Ath-AT3G27120.1	Vvi-Vitvi14g01553_t001	      0
432- 34:	Ath-AT3G27150.2	Vvi-Vitvi14g01555_t002	 5e-140
432- 35:	Ath-AT3G27160.2	Vvi-Vitvi14g04570_t001	  2e-54
432- 36:	Ath-AT3G27170.1	Vvi-Vitvi14g01560_t001	      0
432- 37:	Ath-AT3G27180.1	Vvi-Vitvi14g04581_t001	  5e-49
432- 38:	Ath-AT3G27190.1	Vvi-Vitvi14g02984_t001	      0
432- 39:	Ath-AT3G27200.1	Vvi-Vitvi14g01568_t001	  7e-54
432- 40:	Ath-AT3G27210.1	Vvi-Vitvi14g02985_t001	  8e-18
432- 41:	Ath-AT3G27220.1	Vvi-Vitvi14g01591_t001	      0
432- 42:	Ath-AT3G27240.1	Vvi-Vitvi14g04596_t001	 7e-180
432- 43:	Ath-AT3G27250.1	Vvi-Vitvi14g02990_t001	  1e-65
432- 44:	Ath-AT3G27260.3	Vvi-Vitvi14g01594_t002	      0
432- 45:	Ath-AT3G27270.2	Vvi-Vitvi14g01595_t001	  8e-83
432- 46:	Ath-AT3G27280.1	Vvi-Vitvi14g02991_t001	 1e-176
432- 47:	Ath-AT3G27290.1	Vvi-Vitvi14g01604_t001	  8e-61
432- 48:	Ath-AT3G27300.4	Vvi-Vitvi14g01605_t005	      0
432- 49:	Ath-AT3G27310.1	Vvi-Vitvi14g01606_t002	  1e-99
432- 50:	Ath-AT3G27320.1	Vvi-Vitvi14g01610_t001	      0
432- 51:	Ath-AT3G27330.1	Vvi-Vitvi14g01611_t001	  2e-75
432- 52:	Ath-AT3G27340.1	Vvi-Vitvi14g01616_t001	  9e-65
432- 53:	Ath-AT3G27350.2	Vvi-Vitvi14g01621_t001	  3e-32
432- 54:	Ath-AT3G27380.2	Vvi-Vitvi14g01627_t001	 2e-162
432- 55:	Ath-AT3G27390.1	Vvi-Vitvi14g01631_t001	      0
432- 56:	Ath-AT3G27400.2	Vvi-Vitvi14g01635_t001	      0
432- 57:	Ath-AT3G27420.1	Vvi-Vitvi14g02998_t001	  1e-24
432- 58:	Ath-AT3G27460.4	Vvi-Vitvi14g01661_t001	 7e-112
432- 59:	Ath-AT3G27470.5	Vvi-Vitvi14g01672_t001	      0
432- 60:	Ath-AT3G27520.1	Vvi-Vitvi14g01674_t001	  3e-46
432- 61:	Ath-AT3G27540.1	Vvi-Vitvi14g01676_t002	      0
432- 62:	Ath-AT3G27550.2	Vvi-Vitvi14g01677_t001	 5e-173
432- 63:	Ath-AT3G27560.1	Vvi-Vitvi14g01679_t001	      0
432- 64:	Ath-AT3G27570.1	Vvi-Vitvi14g01692_t001	 1e-119
432- 65:	Ath-AT3G27580.1	Vvi-Vitvi14g01693_t002	      0
432- 66:	Ath-AT3G27630.1	Vvi-Vitvi14g03003_t001	  2e-19
432- 67:	Ath-AT3G27640.1	Vvi-Vitvi14g01704_t001	      0
432- 68:	Ath-AT3G27650.1	Vvi-Vitvi14g01707_t001	  2e-67
432- 69:	Ath-AT3G27660.1	Vvi-Vitvi14g03008_t001	  6e-31
432- 70:	Ath-AT3G27670.1	Vvi-Vitvi14g04618_t001	      0
432- 71:	Ath-AT3G27700.1	Vvi-Vitvi14g01714_t001	      0
432- 72:	Ath-AT3G27730.2	Vvi-Vitvi14g01723_t001	      0
432- 73:	Ath-AT3G27770.1	Vvi-Vitvi14g01736_t001	 3e-117
432- 74:	Ath-AT3G27785.1	Vvi-Vitvi14g01740_t001	  3e-62
432- 75:	Ath-AT3G27810.1	Vvi-Vitvi14g01750_t001	  3e-82
432- 76:	Ath-AT3G27820.1	Vvi-Vitvi14g01751_t001	      0
432- 77:	Ath-AT3G27830.1	Vvi-Vitvi14g01754_t001	  7e-69
432- 78:	Ath-AT3G27860.1	Vvi-Vitvi14g01756_t001	  1e-74
432- 79:	Ath-AT3G27870.1	Vvi-Vitvi14g01760_t001	      0
432- 80:	Ath-AT3G27880.1	Vvi-Vitvi14g01761_t001	  1e-30
432- 81:	Ath-AT3G27920.1	Vvi-Vitvi14g03020_t001	  9e-68
432- 82:	Ath-AT3G27930.1	Vvi-Vitvi14g01764_t001	      0
432- 83:	Ath-AT3G27950.1	Vvi-Vitvi14g01766_t001	  1e-72
432- 84:	Ath-AT3G27960.1	Vvi-Vitvi14g01769_t001.1.6037826b	      0
432- 85:	Ath-AT3G27970.1	Vvi-Vitvi14g01770_t001	      0
432- 86:	Ath-AT3G28007.1	Vvi-Vitvi14g01783_t001	  2e-90
432- 87:	Ath-AT3G28030.3	Vvi-Vitvi14g01804_t001	 3e-178
432- 88:	Ath-AT3G28050.1	Vvi-Vitvi14g01805_t001	  2e-97
432- 89:	Ath-AT3G28140.1	Vvi-Vitvi14g04639_t001	  6e-77
432- 90:	Ath-AT3G28150.1	Vvi-Vitvi14g01811_t001	 1e-166
432- 91:	Ath-AT3G28180.1	Vvi-Vitvi14g01815_t001	      0
432- 92:	Ath-AT3G28200.1	Vvi-Vitvi14g01821_t001	 2e-157
432- 93:	Ath-AT3G28210.1	Vvi-Vitvi14g01824_t001	  2e-75
## Alignment 433: score=1338.0 e_value=2.7e-95 N=29 Ath-3&Vvi-14 plus
433-  0:	Ath-AT3G28760.2	Vvi-Vitvi14g01919_t001	      0
433-  1:	Ath-AT3G28850.1	Vvi-Vitvi14g01923_t001	 6e-131
433-  2:	Ath-AT3G28857.1	Vvi-Vitvi14g01926_t001	  3e-43
433-  3:	Ath-AT3G28860.1	Vvi-Vitvi14g01928_t001	      0
433-  4:	Ath-AT3G28875.1	Vvi-Vitvi14g01939_t001	  2e-28
433-  5:	Ath-AT3G28920.1	Vvi-Vitvi14g01955_t001	  1e-71
433-  6:	Ath-AT3G28970.1	Vvi-Vitvi14g01970_t001	 7e-108
433-  7:	Ath-AT3G29000.1	Vvi-Vitvi14g01975_t001	  8e-36
433-  8:	Ath-AT3G29020.2	Vvi-Vitvi14g01976_t001	  8e-70
433-  9:	Ath-AT3G29030.1	Vvi-Vitvi14g01977_t001	 8e-136
433- 10:	Ath-AT3G29035.1	Vvi-Vitvi14g01985_t001	 9e-109
433- 11:	Ath-AT3G29060.1	Vvi-Vitvi14g01992_t001	      0
433- 12:	Ath-AT3G29070.1	Vvi-Vitvi14g03093_t001	  2e-86
433- 13:	Ath-AT3G29075.1	Vvi-Vitvi14g01994_t001	  2e-25
433- 14:	Ath-AT3G29090.1	Vvi-Vitvi14g01995_t001	      0
433- 15:	Ath-AT3G29100.3	Vvi-Vitvi14g01999_t001	 7e-116
433- 16:	Ath-AT3G29160.2	Vvi-Vitvi14g02002_t003	      0
433- 17:	Ath-AT3G29170.1	Vvi-Vitvi14g04692_t001	  2e-43
433- 18:	Ath-AT3G29180.1	Vvi-Vitvi14g02005_t001	      0
433- 19:	Ath-AT3G29185.1	Vvi-Vitvi14g02008_t001	 2e-176
433- 20:	Ath-AT3G29200.1	Vvi-Vitvi14g02011_t001	 3e-148
433- 21:	Ath-AT3G29230.1	Vvi-Vitvi14g02012_t001	      0
433- 22:	Ath-AT3G29240.2	Vvi-Vitvi14g02013_t001	 4e-129
433- 23:	Ath-AT3G29270.1	Vvi-Vitvi14g02020_t001	 4e-113
433- 24:	Ath-AT3G29280.2	Vvi-Vitvi14g02024_t002	  8e-85
433- 25:	Ath-AT3G29290.1	Vvi-Vitvi14g02025_t001.1.6037826b	      0
433- 26:	Ath-AT3G29310.1	Vvi-Vitvi14g02031_t001	  5e-39
433- 27:	Ath-AT3G29320.1	Vvi-Vitvi14g02032_t001	      0
433- 28:	Ath-AT3G29360.1	Vvi-Vitvi14g03099_t002	      0
## Alignment 434: score=466.0 e_value=1.1e-22 N=10 Ath-3&Vvi-14 plus
434-  0:	Ath-AT3G05480.3	Vvi-Vitvi14g00166_t001	      0
434-  1:	Ath-AT3G05490.1	Vvi-Vitvi14g00168_t001	  3e-32
434-  2:	Ath-AT3G05510.1	Vvi-Vitvi14g00172_t001	      0
434-  3:	Ath-AT3G05520.2	Vvi-Vitvi14g00174_t001	 6e-175
434-  4:	Ath-AT3G05530.1	Vvi-Vitvi14g00178_t001	      0
434-  5:	Ath-AT3G05540.1	Vvi-Vitvi14g00179_t001	  4e-92
434-  6:	Ath-AT3G05545.1	Vvi-Vitvi14g00180_t003	 9e-100
434-  7:	Ath-AT3G05550.1	Vvi-Vitvi14g02510_t001	  5e-28
434-  8:	Ath-AT3G05560.1	Vvi-Vitvi14g00182_t001	  5e-68
434-  9:	Ath-AT3G05740.1	Vvi-Vitvi14g00186_t001	  2e-38
## Alignment 435: score=395.0 e_value=8.8e-14 N=8 Ath-3&Vvi-14 plus
435-  0:	Ath-AT3G02110.1	Vvi-Vitvi14g01390_t001	      0
435-  1:	Ath-AT3G02120.1	Vvi-Vitvi14g04527_t001	  2e-25
435-  2:	Ath-AT3G02125.1	Vvi-Vitvi14g02938_t001	  1e-15
435-  3:	Ath-AT3G02130.1	Vvi-Vitvi14g01392_t001	      0
435-  4:	Ath-AT3G02140.1	Vvi-Vitvi14g01394_t001	  8e-26
435-  5:	Ath-AT3G02150.2	Vvi-Vitvi14g01398_t001	  8e-48
435-  6:	Ath-AT3G02160.1	Vvi-Vitvi14g01400_t001	  1e-76
435-  7:	Ath-AT3G02170.1	Vvi-Vitvi14g01401_t001	 1e-129
## Alignment 436: score=342.0 e_value=8.5e-15 N=8 Ath-3&Vvi-14 plus
436-  0:	Ath-AT3G28345.1	Vvi-Vitvi14g01858_t001	  4e-53
436-  1:	Ath-AT3G28370.5	Vvi-Vitvi14g04658_t001	  2e-27
436-  2:	Ath-AT3G28510.1	Vvi-Vitvi14g03049_t001	 2e-126
436-  3:	Ath-AT3G28540.1	Vvi-Vitvi14g01875_t001	 2e-149
436-  4:	Ath-AT3G28630.1	Vvi-Vitvi14g01879_t001	  2e-58
436-  5:	Ath-AT3G28640.1	Vvi-Vitvi14g03051_t001	      0
436-  6:	Ath-AT3G28700.1	Vvi-Vitvi14g01894_t001	      0
436-  7:	Ath-AT3G28730.1	Vvi-Vitvi14g01901_t001	      0
## Alignment 437: score=320.0 e_value=4e-12 N=7 Ath-3&Vvi-14 plus
437-  0:	Ath-AT3G05580.1	Vvi-Vitvi14g00144_t001	      0
437-  1:	Ath-AT3G05590.1	Vvi-Vitvi14g00151_t001	 6e-120
437-  2:	Ath-AT3G05600.1	Vvi-Vitvi14g00152_t001	 2e-159
437-  3:	Ath-AT3G05610.1	Vvi-Vitvi14g02501_t001	      0
437-  4:	Ath-AT3G05620.1	Vvi-Vitvi14g04048_t001	      0
437-  5:	Ath-AT3G05625.1	Vvi-Vitvi14g00160_t001	 1e-127
437-  6:	Ath-AT3G05640.1	Vvi-Vitvi14g00161_t003	      0
## Alignment 438: score=318.0 e_value=1.2e-11 N=7 Ath-3&Vvi-14 plus
438-  0:	Ath-AT3G02420.1	Vvi-Vitvi14g01263_t001	      0
438-  1:	Ath-AT3G02440.2	Vvi-Vitvi14g01268_t001	 2e-136
438-  2:	Ath-AT3G02450.1	Vvi-Vitvi14g01286_t001	      0
438-  3:	Ath-AT3G02460.1	Vvi-Vitvi14g01287_t002	      0
438-  4:	Ath-AT3G02470.4	Vvi-Vitvi14g01289_t001	 6e-168
438-  5:	Ath-AT3G02480.1	Vvi-Vitvi14g01291_t001	  2e-11
438-  6:	Ath-AT3G02490.1	Vvi-Vitvi14g01292_t001	      0
## Alignment 439: score=285.0 e_value=8.6e-09 N=6 Ath-3&Vvi-14 plus
439-  0:	Ath-AT3G02250.1	Vvi-Vitvi14g01327_t001	      0
439-  1:	Ath-AT3G02260.1	Vvi-Vitvi14g01330_t001	      0
439-  2:	Ath-AT3G02290.5	Vvi-Vitvi14g01338_t001	  3e-87
439-  3:	Ath-AT3G02300.2	Vvi-Vitvi14g01340_t002	      0
439-  4:	Ath-AT3G02310.1	Vvi-Vitvi14g01344_t001	 1e-125
439-  5:	Ath-AT3G02320.1	Vvi-Vitvi14g01349_t001	      0
## Alignment 440: score=275.0 e_value=1.1e-09 N=6 Ath-3&Vvi-14 plus
440-  0:	Ath-AT3G48000.1	Vvi-Vitvi14g01796_t001	      0
440-  1:	Ath-AT3G48010.1	Vvi-Vitvi14g01797_t001	      0
440-  2:	Ath-AT3G48020.1	Vvi-Vitvi14g01800_t001	  8e-19
440-  3:	Ath-AT3G48030.1	Vvi-Vitvi14g01801_t001	  8e-54
440-  4:	Ath-AT3G48050.2	Vvi-Vitvi14g01812_t002	      0
440-  5:	Ath-AT3G48080.1	Vvi-Vitvi14g03030_t001	  1e-30
## Alignment 441: score=266.0 e_value=2.3e-09 N=6 Ath-3&Vvi-14 plus
441-  0:	Ath-AT3G62370.1	Vvi-Vitvi14g00088_t001	      0
441-  1:	Ath-AT3G62420.1	Vvi-Vitvi14g00094_t001	  6e-46
441-  2:	Ath-AT3G62550.1	Vvi-Vitvi14g02476_t001	  3e-49
441-  3:	Ath-AT3G62560.1	Vvi-Vitvi14g04028_t002	  5e-83
441-  4:	Ath-AT3G62630.1	Vvi-Vitvi14g00113_t001	  2e-60
441-  5:	Ath-AT3G62640.1	Vvi-Vitvi14g02479_t001	  3e-14
## Alignment 442: score=260.0 e_value=2.6e-08 N=6 Ath-3&Vvi-14 plus
442-  0:	Ath-AT3G25950.1	Vvi-Vitvi14g01595_t001	  1e-84
442-  1:	Ath-AT3G25990.1	Vvi-Vitvi14g01602_t001	 2e-165
442-  2:	Ath-AT3G26000.1	Vvi-Vitvi14g01604_t001	 3e-105
442-  3:	Ath-AT3G26020.4	Vvi-Vitvi14g04601_t001	      0
442-  4:	Ath-AT3G26050.1	Vvi-Vitvi14g01621_t001	  2e-24
442-  5:	Ath-AT3G26120.1	Vvi-Vitvi14g01637_t001	 3e-131
## Alignment 443: score=1946.0 e_value=2.6e-155 N=44 Ath-3&Vvi-14 minus
443-  0:	Ath-AT3G01350.1	Vvi-Vitvi14g01832_t001	      0
443-  1:	Ath-AT3G01360.1	Vvi-Vitvi14g01829_t001	  7e-99
443-  2:	Ath-AT3G01370.1	Vvi-Vitvi14g01827_t002	      0
443-  3:	Ath-AT3G01380.2	Vvi-Vitvi14g01820_t001	      0
443-  4:	Ath-AT3G01410.1	Vvi-Vitvi14g01818_t002	 2e-102
443-  5:	Ath-AT3G01420.1	Vvi-Vitvi14g01808_t001	      0
443-  6:	Ath-AT3G01430.1	Vvi-Vitvi14g01800_t001	  3e-35
443-  7:	Ath-AT3G01450.2	Vvi-Vitvi14g04630_t001	 3e-128
443-  8:	Ath-AT3G01460.1	Vvi-Vitvi14g01787_t001	      0
443-  9:	Ath-AT3G01470.1	Vvi-Vitvi14g01786_t001	 2e-101
443- 10:	Ath-AT3G01480.1	Vvi-Vitvi14g01782_t001	      0
443- 11:	Ath-AT3G01490.1	Vvi-Vitvi14g01781_t001	      0
443- 12:	Ath-AT3G01500.2	Vvi-Vitvi14g01763_t001	 7e-170
443- 13:	Ath-AT3G01510.1	Vvi-Vitvi14g01762_t002	      0
443- 14:	Ath-AT3G01516.1	Vvi-Vitvi14g03018_t001	  3e-40
443- 15:	Ath-AT3G01520.1	Vvi-Vitvi14g03017_t003	  3e-96
443- 16:	Ath-AT3G01530.1	Vvi-Vitvi14g01750_t001	  1e-75
443- 17:	Ath-AT3G01540.4	Vvi-Vitvi14g01741_t001	      0
443- 18:	Ath-AT3G01550.1	Vvi-Vitvi14g01739_t001	 3e-159
443- 19:	Ath-AT3G01560.1	Vvi-Vitvi14g01715_t001	 7e-111
443- 20:	Ath-AT3G01570.1	Vvi-Vitvi14g03008_t001	  1e-39
443- 21:	Ath-AT3G01580.1	Vvi-Vitvi14g01685_t001	      0
443- 22:	Ath-AT3G01590.1	Vvi-Vitvi14g01684_t001.2.6037826b	      0
443- 23:	Ath-AT3G01600.1	Vvi-Vitvi14g01678_t001	 9e-108
443- 24:	Ath-AT3G01620.1	Vvi-Vitvi14g01676_t002	      0
443- 25:	Ath-AT3G01640.2	Vvi-Vitvi14g01675_t001	      0
443- 26:	Ath-AT3G01650.1	Vvi-Vitvi14g01671_t001	      0
443- 27:	Ath-AT3G01660.1	Vvi-Vitvi14g01656_t001	 3e-129
443- 28:	Ath-AT3G01670.2	Vvi-Vitvi14g01641_t001	 8e-152
443- 29:	Ath-AT3G01690.1	Vvi-Vitvi14g01640_t001	      0
443- 30:	Ath-AT3G01710.3	Vvi-Vitvi14g01621_t001	  2e-22
443- 31:	Ath-AT3G01720.1	Vvi-Vitvi14g01620_t001	      0
443- 32:	Ath-AT3G01740.1	Vvi-Vitvi14g01598_t002	  3e-50
443- 33:	Ath-AT3G01750.1	Vvi-Vitvi14g01597_t001	      0
443- 34:	Ath-AT3G01770.1	Vvi-Vitvi14g01594_t002	 4e-161
443- 35:	Ath-AT3G01780.1	Vvi-Vitvi14g04595_t001	      0
443- 36:	Ath-AT3G01790.2	Vvi-Vitvi14g01584_t001	 5e-114
443- 37:	Ath-AT3G01800.1	Vvi-Vitvi14g01582_t001	 5e-120
443- 38:	Ath-AT3G01810.1	Vvi-Vitvi14g01575_t001	      0
443- 39:	Ath-AT3G01820.1	Vvi-Vitvi14g01574_t001	  9e-88
443- 40:	Ath-AT3G01830.1	Vvi-Vitvi14g01573_t001	  6e-35
443- 41:	Ath-AT3G01840.1	Vvi-Vitvi14g02422_t001	 2e-164
443- 42:	Ath-AT3G01850.2	Vvi-Vitvi14g01571_t001	 2e-143
443- 43:	Ath-AT3G01860.1	Vvi-Vitvi14g02985_t001	  6e-15
## Alignment 444: score=925.0 e_value=2.7e-59 N=20 Ath-3&Vvi-14 minus
444-  0:	Ath-AT3G05030.1	Vvi-Vitvi14g00288_t001	      0
444-  1:	Ath-AT3G05180.1	Vvi-Vitvi14g00282_t001	 5e-160
444-  2:	Ath-AT3G05190.1	Vvi-Vitvi14g00281_t001	      0
444-  3:	Ath-AT3G05200.1	Vvi-Vitvi14g00275_t001	  9e-93
444-  4:	Ath-AT3G05210.1	Vvi-Vitvi14g00274_t001	 4e-171
444-  5:	Ath-AT3G05220.1	Vvi-Vitvi14g00270_t001	  4e-26
444-  6:	Ath-AT3G05230.1	Vvi-Vitvi14g00267_t001	  6e-96
444-  7:	Ath-AT3G05240.1	Vvi-Vitvi14g00261_t001	      0
444-  8:	Ath-AT3G05250.1	Vvi-Vitvi14g00260_t001	 8e-103
444-  9:	Ath-AT3G05260.1	Vvi-Vitvi14g00257_t001	 2e-155
444- 10:	Ath-AT3G05280.1	Vvi-Vitvi14g00254_t001	 7e-158
444- 11:	Ath-AT3G05290.1	Vvi-Vitvi14g00253_t001	 2e-171
444- 12:	Ath-AT3G05310.1	Vvi-Vitvi14g00251_t001	      0
444- 13:	Ath-AT3G05327.1	Vvi-Vitvi14g00250_t001	  1e-54
444- 14:	Ath-AT3G05330.1	Vvi-Vitvi14g00247_t001	 2e-115
444- 15:	Ath-AT3G05345.1	Vvi-Vitvi14g00244_t001	 2e-114
444- 16:	Ath-AT3G05340.1	Vvi-Vitvi14g00240_t001	      0
444- 17:	Ath-AT3G05350.1	Vvi-Vitvi14g00237_t001	      0
444- 18:	Ath-AT3G05380.4	Vvi-Vitvi14g00230_t001	      0
444- 19:	Ath-AT3G05390.1	Vvi-Vitvi14g00216_t001	      0
## Alignment 445: score=794.0 e_value=1.9e-46 N=17 Ath-3&Vvi-14 minus
445-  0:	Ath-AT3G04780.1	Vvi-Vitvi14g00440_t002	 1e-100
445-  1:	Ath-AT3G04790.1	Vvi-Vitvi14g00439_t001	 5e-140
445-  2:	Ath-AT3G04810.2	Vvi-Vitvi14g00434_t001	      0
445-  3:	Ath-AT3G04820.1	Vvi-Vitvi14g00432_t002	      0
445-  4:	Ath-AT3G04830.1	Vvi-Vitvi14g00430_t001	 5e-177
445-  5:	Ath-AT3G04840.1	Vvi-Vitvi14g00429_t001	 1e-159
445-  6:	Ath-AT3G04850.1	Vvi-Vitvi14g00428_t001	  2e-85
445-  7:	Ath-AT3G04860.1	Vvi-Vitvi14g00425_t001	 4e-134
445-  8:	Ath-AT3G04870.1	Vvi-Vitvi14g00424_t001	      0
445-  9:	Ath-AT3G04880.1	Vvi-Vitvi14g02653_t003	 2e-160
445- 10:	Ath-AT3G04890.4	Vvi-Vitvi14g00422_t001	  9e-62
445- 11:	Ath-AT3G04910.1	Vvi-Vitvi14g00417_t001	      0
445- 12:	Ath-AT3G04920.1	Vvi-Vitvi14g00415_t001	  5e-76
445- 13:	Ath-AT3G04930.1	Vvi-Vitvi14g04171_t001	  1e-83
445- 14:	Ath-AT3G04940.1	Vvi-Vitvi14g04165_t001	 2e-159
445- 15:	Ath-AT3G04950.1	Vvi-Vitvi14g00396_t001	 5e-102
445- 16:	Ath-AT3G05090.2	Vvi-Vitvi14g00389_t002	      0
## Alignment 446: score=689.0 e_value=1.7e-34 N=15 Ath-3&Vvi-14 minus
446-  0:	Ath-AT3G01015.1	Vvi-Vitvi14g02039_t001	 2e-158
446-  1:	Ath-AT3G01010.1	Vvi-Vitvi14g03099_t002	  1e-97
446-  2:	Ath-AT3G01040.2	Vvi-Vitvi14g02028_t001	      0
446-  3:	Ath-AT3G01050.2	Vvi-Vitvi14g02027_t001	  2e-54
446-  4:	Ath-AT3G01060.1	Vvi-Vitvi14g02021_t001	      0
446-  5:	Ath-AT3G01070.1	Vvi-Vitvi14g03096_t001	  7e-23
446-  6:	Ath-AT3G01080.2	Vvi-Vitvi14g02007_t001	  4e-93
446-  7:	Ath-AT3G01085.3	Vvi-Vitvi14g02006_t001	      0
446-  8:	Ath-AT3G01090.2	Vvi-Vitvi14g02002_t003	      0
446-  9:	Ath-AT3G01100.4	Vvi-Vitvi14g02000_t001	      0
446- 10:	Ath-AT3G01120.1	Vvi-Vitvi14g01990_t001	      0
446- 11:	Ath-AT3G01140.1	Vvi-Vitvi14g01987_t001	 7e-123
446- 12:	Ath-AT3G01150.1	Vvi-Vitvi14g01978_t001	      0
446- 13:	Ath-AT3G01170.1	Vvi-Vitvi14g01972_t001	  3e-85
446- 14:	Ath-AT3G01180.1	Vvi-Vitvi14g01968_t001	      0
## Alignment 447: score=557.0 e_value=1.5e-31 N=13 Ath-3&Vvi-14 minus
447-  0:	Ath-AT3G05580.1	Vvi-Vitvi14g00144_t001	      0
447-  1:	Ath-AT3G05670.1	Vvi-Vitvi14g02481_t001	 1e-165
447-  2:	Ath-AT3G05700.1	Vvi-Vitvi14g00126_t001	  2e-92
447-  3:	Ath-AT3G05710.2	Vvi-Vitvi14g00125_t001	      0
447-  4:	Ath-AT3G05725.1	Vvi-Vitvi14g02479_t001	  2e-16
447-  5:	Ath-AT3G05740.1	Vvi-Vitvi14g00115_t001	      0
447-  6:	Ath-AT3G05750.1	Vvi-Vitvi14g00114_t001	  7e-68
447-  7:	Ath-AT3G05760.1	Vvi-Vitvi14g00110_t001	 9e-101
447-  8:	Ath-AT3G05770.1	Vvi-Vitvi14g00097_t001	  1e-37
447-  9:	Ath-AT3G05775.1	Vvi-Vitvi14g00096_t001	  1e-45
447- 10:	Ath-AT3G05800.1	Vvi-Vitvi14g04018_t001	  3e-34
447- 11:	Ath-AT3G05810.1	Vvi-Vitvi14g00079_t001	  2e-45
447- 12:	Ath-AT3G05820.2	Vvi-Vitvi14g00070_t001	      0
## Alignment 448: score=507.0 e_value=7.1e-28 N=12 Ath-3&Vvi-14 minus
448-  0:	Ath-AT3G29670.1	Vvi-Vitvi13g02515_t001	  4e-86
448-  1:	Ath-AT3G29810.1	Vvi-Vitvi14g01357_t001	      0
448-  2:	Ath-AT3G29970.1	Vvi-Vitvi14g01354_t001	  3e-38
448-  3:	Ath-AT3G30180.1	Vvi-Vitvi14g01351_t001	      0
448-  4:	Ath-AT3G30210.1	Vvi-Vitvi14g01346_t001	  6e-76
448-  5:	Ath-AT3G30260.1	Vvi-Vitvi14g01341_t001	  5e-68
448-  6:	Ath-AT3G30300.1	Vvi-Vitvi14g01325_t001	      0
448-  7:	Ath-AT3G30380.1	Vvi-Vitvi14g01312_t001	 1e-175
448-  8:	Ath-AT3G30390.3	Vvi-Vitvi14g01307_t001	      0
448-  9:	Ath-AT3G30530.1	Vvi-Vitvi14g01302_t001	  7e-54
448- 10:	Ath-AT3G30775.2	Vvi-Vitvi14g01283_t001	      0
448- 11:	Ath-AT3G30841.1	Vvi-Vitvi14g04457_t001	  1e-61
## Alignment 449: score=497.0 e_value=6.1e-23 N=11 Ath-3&Vvi-14 minus
449-  0:	Ath-AT3G01890.1	Vvi-Vitvi14g01554_t001	      0
449-  1:	Ath-AT3G01900.1	Vvi-Vitvi14g01552_t001	      0
449-  2:	Ath-AT3G01910.1	Vvi-Vitvi14g01551_t001	      0
449-  3:	Ath-AT3G01920.2	Vvi-Vitvi14g01544_t001	 4e-142
449-  4:	Ath-AT3G01930.2	Vvi-Vitvi14g01530_t004	      0
449-  5:	Ath-AT3G01950.1	Vvi-Vitvi14g01527_t001	  2e-23
449-  6:	Ath-AT3G01970.1	Vvi-Vitvi14g01523_t001	  2e-50
449-  7:	Ath-AT3G01980.3	Vvi-Vitvi14g01522_t001	 1e-111
449-  8:	Ath-AT3G01990.5	Vvi-Vitvi14g01517_t001	      0
449-  9:	Ath-AT3G02000.1	Vvi-Vitvi14g01507_t001	  3e-52
449- 10:	Ath-AT3G02040.1	Vvi-Vitvi14g01500_t001	 4e-178
## Alignment 450: score=466.0 e_value=8.4e-25 N=11 Ath-3&Vvi-14 minus
450-  0:	Ath-AT3G02420.1	Vvi-Vitvi14g01263_t001	      0
450-  1:	Ath-AT3G02500.3	Vvi-Vitvi14g01240_t001	  8e-63
450-  2:	Ath-AT3G02510.1	Vvi-Vitvi14g01227_t002	      0
450-  3:	Ath-AT3G02520.2	Vvi-Vitvi14g01226_t001	 2e-169
450-  4:	Ath-AT3G02530.1	Vvi-Vitvi14g01224_t001	      0
450-  5:	Ath-AT3G02540.1	Vvi-Vitvi14g01208_t001	      0
450-  6:	Ath-AT3G02550.1	Vvi-Vitvi14g01193_t001	  9e-95
450-  7:	Ath-AT3G02555.1	Vvi-Vitvi14g01188_t001	  3e-42
450-  8:	Ath-AT3G02560.1	Vvi-Vitvi14g01179_t001	 6e-111
450-  9:	Ath-AT3G02570.1	Vvi-Vitvi14g01178_t001	      0
450- 10:	Ath-AT3G02580.1	Vvi-Vitvi14g01152_t001	 1e-156
## Alignment 451: score=416.0 e_value=4.3e-19 N=9 Ath-3&Vvi-14 minus
451-  0:	Ath-AT3G28340.1	Vvi-Vitvi14g01868_t001	 1e-167
451-  1:	Ath-AT3G28370.5	Vvi-Vitvi14g01857_t001	  1e-68
451-  2:	Ath-AT3G28450.1	Vvi-Vitvi14g01853_t001	      0
451-  3:	Ath-AT3G28455.1	Vvi-Vitvi14g04650_t001	  7e-17
451-  4:	Ath-AT3G28460.1	Vvi-Vitvi14g01847_t001	 6e-145
451-  5:	Ath-AT3G28470.1	Vvi-Vitvi14g01845_t001	  2e-89
451-  6:	Ath-AT3G28480.2	Vvi-Vitvi14g03047_t001	 3e-142
451-  7:	Ath-AT3G28570.2	Vvi-Vitvi14g01840_t001	  2e-83
451-  8:	Ath-AT3G28580.1	Vvi-Vitvi14g01835_t001	 4e-163
## Alignment 452: score=336.0 e_value=2.4e-13 N=8 Ath-3&Vvi-14 minus
452-  0:	Ath-AT3G04460.2	Vvi-Vitvi14g00696_t001	 2e-174
452-  1:	Ath-AT3G04470.1	Vvi-Vitvi14g00674_t001	      0
452-  2:	Ath-AT3G04480.1	Vvi-Vitvi14g00648_t001	      0
452-  3:	Ath-AT3G04490.2	Vvi-Vitvi14g00632_t001	      0
452-  4:	Ath-AT3G04500.1	Vvi-Vitvi14g04267_t001	 2e-118
452-  5:	Ath-AT3G04510.1	Vvi-Vitvi14g00623_t001	  3e-77
452-  6:	Ath-AT3G04520.1	Vvi-Vitvi14g00619_t003	      0
452-  7:	Ath-AT3G04530.1	Vvi-Vitvi14g00605_t001	 3e-116
## Alignment 453: score=333.0 e_value=4.7e-15 N=8 Ath-3&Vvi-14 minus
453-  0:	Ath-AT3G02210.1	Vvi-Vitvi14g01357_t001	      0
453-  1:	Ath-AT3G02230.1	Vvi-Vitvi14g01350_t001	      0
453-  2:	Ath-AT3G02260.1	Vvi-Vitvi14g01330_t001	      0
453-  3:	Ath-AT3G02330.1	Vvi-Vitvi14g01305_t001	      0
453-  4:	Ath-AT3G02340.1	Vvi-Vitvi14g01303_t001	  1e-49
453-  5:	Ath-AT3G02350.1	Vvi-Vitvi14g01301_t002	      0
453-  6:	Ath-AT3G02380.1	Vvi-Vitvi14g01296_t001	 2e-146
453-  7:	Ath-AT3G02470.4	Vvi-Vitvi14g01289_t001	 6e-168
## Alignment 454: score=324.0 e_value=3.5e-14 N=8 Ath-3&Vvi-14 minus
454-  0:	Ath-AT3G01210.1	Vvi-Vitvi14g03076_t001	  7e-70
454-  1:	Ath-AT3G01220.1	Vvi-Vitvi14g01922_t001	  1e-77
454-  2:	Ath-AT3G01260.1	Vvi-Vitvi14g01911_t001	  1e-85
454-  3:	Ath-AT3G01270.1	Vvi-Vitvi14g01900_t001	      0
454-  4:	Ath-AT3G01280.1	Vvi-Vitvi14g01898_t001	 5e-150
454-  5:	Ath-AT3G01310.1	Vvi-Vitvi14g01887_t001	      0
454-  6:	Ath-AT3G01311.1	Vvi-Vitvi14g01879_t001	  1e-54
454-  7:	Ath-AT3G01330.1	Vvi-Vitvi14g01870_t001	 3e-115
## Alignment 455: score=309.0 e_value=2.1e-12 N=7 Ath-3&Vvi-14 minus
455-  0:	Ath-AT3G04970.1	Vvi-Vitvi14g00326_t001	      0
455-  1:	Ath-AT3G05120.1	Vvi-Vitvi14g00322_t001	      0
455-  2:	Ath-AT3G05130.1	Vvi-Vitvi14g00321_t001	  3e-81
455-  3:	Ath-AT3G05140.2	Vvi-Vitvi14g00316_t001	 4e-169
455-  4:	Ath-AT3G05150.2	Vvi-Vitvi14g04108_t001	      0
455-  5:	Ath-AT3G05160.1	Vvi-Vitvi14g00304_t001	 7e-159
455-  6:	Ath-AT3G05170.1	Vvi-Vitvi14g00300_t001	 3e-152
## Alignment 456: score=308.0 e_value=6.3e-11 N=7 Ath-3&Vvi-14 minus
456-  0:	Ath-AT3G05410.2	Vvi-Vitvi14g02511_t001	 1e-124
456-  1:	Ath-AT3G05420.2	Vvi-Vitvi14g00195_t001	      0
456-  2:	Ath-AT3G05430.1	Vvi-Vitvi14g00194_t001	  2e-95
456-  3:	Ath-AT3G05470.1	Vvi-Vitvi14g00184_t001	      0
456-  4:	Ath-AT3G05500.1	Vvi-Vitvi14g00167_t001	  1e-99
456-  5:	Ath-AT3G05560.1	Vvi-Vitvi14g00159_t001	  4e-66
456-  6:	Ath-AT3G05620.1	Vvi-Vitvi14g04048_t001	      0
## Alignment 457: score=293.0 e_value=2.5e-13 N=7 Ath-3&Vvi-14 minus
457-  0:	Ath-AT3G02050.1	Vvi-Vitvi14g01440_t001	      0
457-  1:	Ath-AT3G02060.1	Vvi-Vitvi14g01436_t001	      0
457-  2:	Ath-AT3G02065.2	Vvi-Vitvi14g01427_t002	      0
457-  3:	Ath-AT3G02070.2	Vvi-Vitvi14g01425_t001	 1e-129
457-  4:	Ath-AT3G02100.1	Vvi-Vitvi14g01409_t001	 1e-149
457-  5:	Ath-AT3G02180.1	Vvi-Vitvi14g04526_t001	  3e-25
457-  6:	Ath-AT3G02200.2	Vvi-Vitvi14g01385_t001	      0
## Alignment 458: score=286.0 e_value=5.6e-09 N=6 Ath-3&Vvi-14 minus
458-  0:	Ath-AT3G04550.1	Vvi-Vitvi14g00561_t001	 1e-149
458-  1:	Ath-AT3G04560.1	Vvi-Vitvi14g00557_t001	 2e-168
458-  2:	Ath-AT3G04570.1	Vvi-Vitvi14g00555_t001	  2e-91
458-  3:	Ath-AT3G04580.1	Vvi-Vitvi14g00547_t001	      0
458-  4:	Ath-AT3G04590.2	Vvi-Vitvi14g00546_t001	  3e-95
458-  5:	Ath-AT3G04670.1	Vvi-Vitvi14g00540_t001	 2e-119
## Alignment 459: score=820.0 e_value=1.6e-49 N=19 Ath-3&Vvi-15 plus
459-  0:	Ath-AT3G60260.1	Vvi-Vitvi15g00542_t001	 6e-163
459-  1:	Ath-AT3G60270.1	Vvi-Vitvi15g00547_t001	  4e-33
459-  2:	Ath-AT3G60300.2	Vvi-Vitvi15g00555_t001	 1e-114
459-  3:	Ath-AT3G60320.1	Vvi-Vitvi15g00563_t001	  4e-61
459-  4:	Ath-AT3G60330.2	Vvi-Vitvi15g00567_t001	      0
459-  5:	Ath-AT3G60340.2	Vvi-Vitvi15g00571_t001	 8e-166
459-  6:	Ath-AT3G60350.1	Vvi-Vitvi15g00572_t001	      0
459-  7:	Ath-AT3G60370.2	Vvi-Vitvi15g00574_t001	 2e-109
459-  8:	Ath-AT3G60380.1	Vvi-Vitvi15g00577_t001	  4e-36
459-  9:	Ath-AT3G60390.1	Vvi-Vitvi15g00579_t001	  2e-91
459- 10:	Ath-AT3G60400.1	Vvi-Vitvi15g00582_t001	      0
459- 11:	Ath-AT3G60410.2	Vvi-Vitvi15g01445_t001	  4e-12
459- 12:	Ath-AT3G60480.3	Vvi-Vitvi15g00593_t001	  2e-31
459- 13:	Ath-AT3G60490.1	Vvi-Vitvi15g00601_t001	  2e-48
459- 14:	Ath-AT3G60510.3	Vvi-Vitvi15g00615_t001	 2e-178
459- 15:	Ath-AT3G60520.1	Vvi-Vitvi15g00617_t001	  1e-40
459- 16:	Ath-AT3G60540.1	Vvi-Vitvi15g01468_t001	  3e-31
459- 17:	Ath-AT3G60570.1	Vvi-Vitvi15g00640_t001	  7e-91
459- 18:	Ath-AT3G60580.1	Vvi-Vitvi15g01472_t001	  2e-70
## Alignment 460: score=413.0 e_value=5.5e-19 N=9 Ath-3&Vvi-15 plus
460-  0:	Ath-AT3G60900.1	Vvi-Vitvi15g00816_t001	      0
460-  1:	Ath-AT3G61070.3	Vvi-Vitvi15g00829_t003	 7e-139
460-  2:	Ath-AT3G61140.1	Vvi-Vitvi15g00837_t001	      0
460-  3:	Ath-AT3G61150.1	Vvi-Vitvi15g00839_t001	      0
460-  4:	Ath-AT3G61160.2	Vvi-Vitvi15g00840_t001	      0
460-  5:	Ath-AT3G61170.1	Vvi-Vitvi15g00841_t001	      0
460-  6:	Ath-AT3G61180.1	Vvi-Vitvi15g00842_t001	 1e-159
460-  7:	Ath-AT3G61190.2	Vvi-Vitvi15g00844_t001	  1e-28
460-  8:	Ath-AT3G61200.1	Vvi-Vitvi15g00846_t001	  4e-47
## Alignment 461: score=394.0 e_value=1.7e-19 N=9 Ath-3&Vvi-15 plus
461-  0:	Ath-AT3G60590.3	Vvi-Vitvi15g00676_t001	 3e-125
461-  1:	Ath-AT3G60600.1	Vvi-Vitvi15g00677_t001	 7e-116
461-  2:	Ath-AT3G60620.1	Vvi-Vitvi15g00679_t001	      0
461-  3:	Ath-AT3G60630.1	Vvi-Vitvi15g00680_t001	 1e-113
461-  4:	Ath-AT3G60740.1	Vvi-Vitvi15g00699_t001	      0
461-  5:	Ath-AT3G60770.1	Vvi-Vitvi15g00719_t001	 8e-102
461-  6:	Ath-AT3G60780.1	Vvi-Vitvi15g00724_t001	  1e-83
461-  7:	Ath-AT3G60800.1	Vvi-Vitvi15g00725_t001	      0
461-  8:	Ath-AT3G60860.1	Vvi-Vitvi15g00733_t001	      0
## Alignment 462: score=279.0 e_value=1e-08 N=6 Ath-3&Vvi-15 plus
462-  0:	Ath-AT3G61450.2	Vvi-Vitvi15g01063_t001	  1e-43
462-  1:	Ath-AT3G61460.1	Vvi-Vitvi15g01067_t001	  1e-81
462-  2:	Ath-AT3G61480.2	Vvi-Vitvi15g01068_t001	      0
462-  3:	Ath-AT3G61490.4	Vvi-Vitvi15g04607_t001	      0
462-  4:	Ath-AT3G61500.2	Vvi-Vitvi15g01644_t003	  1e-27
462-  5:	Ath-AT3G61550.1	Vvi-Vitvi15g01082_t001	  3e-69
## Alignment 463: score=1234.0 e_value=2.8e-85 N=28 Ath-3&Vvi-15 minus
463-  0:	Ath-AT3G61560.1	Vvi-Vitvi15g01640_t001.1.6037826c	 1e-108
463-  1:	Ath-AT3G61570.1	Vvi-Vitvi15g01053_t001	      0
463-  2:	Ath-AT3G61580.1	Vvi-Vitvi15g01049_t001	      0
463-  3:	Ath-AT3G61590.4	Vvi-Vitvi15g01033_t003	      0
463-  4:	Ath-AT3G61600.2	Vvi-Vitvi15g01031_t001	      0
463-  5:	Ath-AT3G61610.1	Vvi-Vitvi15g01026_t001	      0
463-  6:	Ath-AT3G61620.1	Vvi-Vitvi15g01025_t001	 7e-143
463-  7:	Ath-AT3G61630.1	Vvi-Vitvi15g01021_t001	  2e-46
463-  8:	Ath-AT3G61640.1	Vvi-Vitvi15g01019_t001	  5e-27
463-  9:	Ath-AT3G61650.1	Vvi-Vitvi15g01018_t001	      0
463- 10:	Ath-AT3G61660.2	Vvi-Vitvi15g01626_t001	  4e-13
463- 11:	Ath-AT3G61670.1	Vvi-Vitvi15g01013_t001	 1e-127
463- 12:	Ath-AT3G61680.1	Vvi-Vitvi15g00995_t001	      0
463- 13:	Ath-AT3G61690.3	Vvi-Vitvi15g01618_t001	      0
463- 14:	Ath-AT3G61700.2	Vvi-Vitvi15g00991_t001	      0
463- 15:	Ath-AT3G61710.1	Vvi-Vitvi15g00986_t001	      0
463- 16:	Ath-AT3G61730.1	Vvi-Vitvi15g04578_t001	  1e-65
463- 17:	Ath-AT3G61740.1	Vvi-Vitvi15g00976_t001	      0
463- 18:	Ath-AT3G61750.1	Vvi-Vitvi15g00973_t001	 2e-151
463- 19:	Ath-AT3G61760.1	Vvi-Vitvi15g00958_t001	      0
463- 20:	Ath-AT3G61770.1	Vvi-Vitvi15g00956_t001	 9e-106
463- 21:	Ath-AT3G61780.1	Vvi-Vitvi15g00954_t002	      0
463- 22:	Ath-AT3G61790.1	Vvi-Vitvi15g04556_t001	  1e-53
463- 23:	Ath-AT3G61800.1	Vvi-Vitvi15g00953_t001	      0
463- 24:	Ath-AT3G61820.1	Vvi-Vitvi15g00952_t001	      0
463- 25:	Ath-AT3G61830.1	Vvi-Vitvi15g00946_t001	      0
463- 26:	Ath-AT3G61850.4	Vvi-Vitvi15g00936_t001	  1e-70
463- 27:	Ath-AT3G61860.1	Vvi-Vitvi15g00926_t003	  3e-93
## Alignment 464: score=777.0 e_value=2.9e-50 N=18 Ath-3&Vvi-15 minus
464-  0:	Ath-AT3G61220.3	Vvi-Vitvi15g01179_t001	  5e-50
464-  1:	Ath-AT3G61230.1	Vvi-Vitvi15g01171_t001	 7e-107
464-  2:	Ath-AT3G61240.1	Vvi-Vitvi15g01162_t002	      0
464-  3:	Ath-AT3G61250.1	Vvi-Vitvi15g01161_t001	 4e-130
464-  4:	Ath-AT3G61260.1	Vvi-Vitvi15g01160_t001	  1e-71
464-  5:	Ath-AT3G61280.1	Vvi-Vitvi15g01682_t001	  4e-18
464-  6:	Ath-AT3G61300.1	Vvi-Vitvi15g01147_t001	      0
464-  7:	Ath-AT3G61310.1	Vvi-Vitvi15g01145_t001	  9e-94
464-  8:	Ath-AT3G61320.3	Vvi-Vitvi15g01142_t001	      0
464-  9:	Ath-AT3G61350.1	Vvi-Vitvi15g01659_t001	 2e-133
464- 10:	Ath-AT3G61380.1	Vvi-Vitvi15g01117_t002	  1e-44
464- 11:	Ath-AT3G61415.1	Vvi-Vitvi15g01113_t001	 4e-159
464- 12:	Ath-AT3G61430.1	Vvi-Vitvi15g01110_t002	 8e-168
464- 13:	Ath-AT3G61440.1	Vvi-Vitvi15g01101_t002	      0
464- 14:	Ath-AT3G61510.1	Vvi-Vitvi15g01093_t001	      0
464- 15:	Ath-AT3G61520.1	Vvi-Vitvi15g01649_t001	      0
464- 16:	Ath-AT3G61530.2	Vvi-Vitvi15g01089_t001	      0
464- 17:	Ath-AT3G61540.1	Vvi-Vitvi15g01088_t001	      0
## Alignment 465: score=566.0 e_value=1.6e-25 N=12 Ath-3&Vvi-15 minus
465-  0:	Ath-AT3G49720.2	Vvi-Vitvi15g04535_t001	 3e-108
465-  1:	Ath-AT3G49725.1	Vvi-Vitvi15g04533_t001	      0
465-  2:	Ath-AT3G49730.1	Vvi-Vitvi15g04529_t001	      0
465-  3:	Ath-AT3G49740.1	Vvi-Vitvi15g04528_t001	      0
465-  4:	Ath-AT3G49750.1	Vvi-Vitvi15g04523_t001	 8e-139
465-  5:	Ath-AT3G49760.1	Vvi-Vitvi15g04514_t001	  3e-31
465-  6:	Ath-AT3G49780.1	Vvi-Vitvi15g04511_t001	  8e-23
465-  7:	Ath-AT3G49790.1	Vvi-Vitvi15g04508_t001	  2e-90
465-  8:	Ath-AT3G49800.1	Vvi-Vitvi15g04506_t001	 6e-116
465-  9:	Ath-AT3G49810.1	Vvi-Vitvi15g04503_t001	      0
465- 10:	Ath-AT3G49830.1	Vvi-Vitvi15g04498_t001	      0
465- 11:	Ath-AT3G49840.2	Vvi-Vitvi15g04490_t001	 3e-129
## Alignment 466: score=467.0 e_value=2.2e-23 N=11 Ath-3&Vvi-15 minus
466-  0:	Ath-AT3G61870.1	Vvi-Vitvi15g00919_t001	 3e-121
466-  1:	Ath-AT3G61880.2	Vvi-Vitvi15g00915_t001	      0
466-  2:	Ath-AT3G61890.1	Vvi-Vitvi15g00912_t001	  1e-56
466-  3:	Ath-AT3G61900.1	Vvi-Vitvi15g00910_t001	  2e-44
466-  4:	Ath-AT3G61910.1	Vvi-Vitvi15g00889_t001	 4e-113
466-  5:	Ath-AT3G61920.1	Vvi-Vitvi15g00888_t001	  1e-49
466-  6:	Ath-AT3G61940.1	Vvi-Vitvi15g00877_t001	  9e-78
466-  7:	Ath-AT3G61950.1	Vvi-Vitvi15g00876_t001	  4e-85
466-  8:	Ath-AT3G61960.1	Vvi-Vitvi15g00869_t001	      0
466-  9:	Ath-AT3G61970.1	Vvi-Vitvi15g00863_t001	  3e-71
466- 10:	Ath-AT3G61990.1	Vvi-Vitvi15g00855_t001	 1e-124
## Alignment 467: score=370.0 e_value=3e-13 N=8 Ath-3&Vvi-15 minus
467-  0:	Ath-AT3G60640.1	Vvi-Vitvi15g00718_t002	  3e-70
467-  1:	Ath-AT3G60660.1	Vvi-Vitvi15g00716_t001	 3e-136
467-  2:	Ath-AT3G60670.1	Vvi-Vitvi15g00710_t001	  2e-71
467-  3:	Ath-AT3G60680.1	Vvi-Vitvi15g00709_t001	      0
467-  4:	Ath-AT3G60690.1	Vvi-Vitvi15g00706_t001	  7e-48
467-  5:	Ath-AT3G60720.3	Vvi-Vitvi15g00705_t001	 2e-118
467-  6:	Ath-AT3G60730.1	Vvi-Vitvi15g00701_t001	  3e-53
467-  7:	Ath-AT3G60750.1	Vvi-Vitvi15g00690_t001	      0
## Alignment 468: score=338.0 e_value=5.6e-12 N=7 Ath-3&Vvi-15 minus
468-  0:	Ath-AT3G60810.1	Vvi-Vitvi15g00743_t001	  3e-97
468-  1:	Ath-AT3G60820.1	Vvi-Vitvi15g00742_t001	 3e-147
468-  2:	Ath-AT3G60840.1	Vvi-Vitvi15g00739_t001	      0
468-  3:	Ath-AT3G60850.1	Vvi-Vitvi15g00737_t001	      0
468-  4:	Ath-AT3G60870.1	Vvi-Vitvi15g00732_t001	  7e-89
468-  5:	Ath-AT3G60880.2	Vvi-Vitvi15g00728_t002	      0
468-  6:	Ath-AT3G60890.2	Vvi-Vitvi15g00727_t001	  2e-11
## Alignment 469: score=878.0 e_value=1.2e-54 N=20 Ath-3&Vvi-16 plus
469-  0:	Ath-AT3G02890.1	Vvi-Vitvi16g00076_t001	 5e-135
469-  1:	Ath-AT3G02900.2	Vvi-Vitvi16g00077_t001	  1e-50
469-  2:	Ath-AT3G02910.1	Vvi-Vitvi16g00082_t001	  4e-67
469-  3:	Ath-AT3G02930.1	Vvi-Vitvi16g00093_t003	      0
469-  4:	Ath-AT3G02940.1	Vvi-Vitvi16g00106_t001	  8e-34
469-  5:	Ath-AT3G02970.1	Vvi-Vitvi16g00110_t001	  2e-77
469-  6:	Ath-AT3G02980.1	Vvi-Vitvi16g00111_t001	 7e-108
469-  7:	Ath-AT3G02990.1	Vvi-Vitvi16g00114_t001	 9e-153
469-  8:	Ath-AT3G03000.1	Vvi-Vitvi16g00119_t001	  1e-86
469-  9:	Ath-AT3G03010.3	Vvi-Vitvi16g00135_t002	  1e-65
469- 10:	Ath-AT3G03050.1	Vvi-Vitvi16g00137_t001	      0
469- 11:	Ath-AT3G03060.1	Vvi-Vitvi16g00146_t001	      0
469- 12:	Ath-AT3G03070.1	Vvi-Vitvi16g00147_t001	  9e-55
469- 13:	Ath-AT3G03090.1	Vvi-Vitvi16g01538_t001	      0
469- 14:	Ath-AT3G03100.1	Vvi-Vitvi16g00151_t001	  1e-96
469- 15:	Ath-AT3G03110.1	Vvi-Vitvi16g00155_t001	      0
469- 16:	Ath-AT3G03120.1	Vvi-Vitvi16g01539_t001	 5e-133
469- 17:	Ath-AT3G03130.1	Vvi-Vitvi16g00170_t001	  3e-25
469- 18:	Ath-AT3G03140.1	Vvi-Vitvi16g00173_t001	 1e-152
469- 19:	Ath-AT3G03150.1	Vvi-Vitvi16g00182_t001	  6e-31
## Alignment 470: score=567.0 e_value=2.9e-31 N=13 Ath-3&Vvi-16 plus
470-  0:	Ath-AT3G48880.2	Vvi-Vitvi16g01003_t001	 1e-151
470-  1:	Ath-AT3G48890.1	Vvi-Vitvi16g01004_t001	 9e-100
470-  2:	Ath-AT3G48900.2	Vvi-Vitvi16g01007_t001	      0
470-  3:	Ath-AT3G48920.1	Vvi-Vitvi16g01015_t001	  2e-56
470-  4:	Ath-AT3G48940.1	Vvi-Vitvi16g01018_t001	  7e-70
470-  5:	Ath-AT3G48970.1	Vvi-Vitvi16g01023_t001	  7e-54
470-  6:	Ath-AT3G48980.2	Vvi-Vitvi16g01024_t001	      0
470-  7:	Ath-AT3G48990.1	Vvi-Vitvi16g01036_t001	      0
470-  8:	Ath-AT3G49000.1	Vvi-Vitvi16g01041_t002	 2e-164
470-  9:	Ath-AT3G49050.1	Vvi-Vitvi16g01055_t002	      0
470- 10:	Ath-AT3G49055.1	Vvi-Vitvi16g01065_t001	  2e-86
470- 11:	Ath-AT3G49060.1	Vvi-Vitvi16g01066_t001	      0
470- 12:	Ath-AT3G49070.1	Vvi-Vitvi16g01079_t001	  4e-96
## Alignment 471: score=624.0 e_value=6.4e-34 N=14 Ath-3&Vvi-16 minus
471-  0:	Ath-AT3G49310.1	Vvi-Vitvi16g02074_t001	      0
471-  1:	Ath-AT3G49350.1	Vvi-Vitvi16g01366_t002	      0
471-  2:	Ath-AT3G49360.1	Vvi-Vitvi16g01365_t001	  3e-99
471-  3:	Ath-AT3G49370.1	Vvi-Vitvi16g01358_t001	      0
471-  4:	Ath-AT3G49380.1	Vvi-Vitvi16g01353_t001	  4e-45
471-  5:	Ath-AT3G49390.1	Vvi-Vitvi16g01350_t001	 5e-149
471-  6:	Ath-AT3G49400.1	Vvi-Vitvi16g01349_t001	      0
471-  7:	Ath-AT3G49430.6	Vvi-Vitvi16g01348_t005	 8e-117
471-  8:	Ath-AT3G49470.2	Vvi-Vitvi16g01333_t001	  5e-82
471-  9:	Ath-AT3G49490.1	Vvi-Vitvi16g01330_t002	  4e-17
471- 10:	Ath-AT3G49530.1	Vvi-Vitvi16g01327_t002	  8e-92
471- 11:	Ath-AT3G49560.1	Vvi-Vitvi16g01311_t001	  2e-96
471- 12:	Ath-AT3G49570.1	Vvi-Vitvi16g01310_t001	  4e-15
471- 13:	Ath-AT3G49590.3	Vvi-Vitvi16g01309_t001	 4e-162
## Alignment 472: score=285.0 e_value=9.8e-11 N=7 Ath-3&Vvi-16 minus
472-  0:	Ath-AT3G47380.1	Vvi-Vitvi16g04295_t001	  2e-51
472-  1:	Ath-AT3G47400.1	Vvi-Vitvi16g00717_t001	      0
472-  2:	Ath-AT3G47420.3	Vvi-Vitvi16g00692_t002	      0
472-  3:	Ath-AT3G47430.1	Vvi-Vitvi16g00673_t001	 9e-118
472-  4:	Ath-AT3G47440.1	Vvi-Vitvi16g00655_t001	 3e-111
472-  5:	Ath-AT3G47450.1	Vvi-Vitvi16g00648_t001	  9e-31
472-  6:	Ath-AT3G47460.2	Vvi-Vitvi16g04271_t001	  7e-22
## Alignment 473: score=2222.0 e_value=2.2e-179 N=49 Ath-3&Vvi-17 plus
473-  0:	Ath-AT3G17780.1	Vvi-Vitvi17g00170_t001	  3e-29
473-  1:	Ath-AT3G17830.1	Vvi-Vitvi17g00171_t001	 2e-174
473-  2:	Ath-AT3G17930.1	Vvi-Vitvi17g00181_t001	  1e-63
473-  3:	Ath-AT3G17940.1	Vvi-Vitvi17g00192_t001	      0
473-  4:	Ath-AT3G17980.1	Vvi-Vitvi17g00196_t002	  5e-99
473-  5:	Ath-AT3G18000.1	Vvi-Vitvi17g00213_t001	      0
473-  6:	Ath-AT3G18010.1	Vvi-Vitvi17g00216_t001	  8e-68
473-  7:	Ath-AT3G18035.1	Vvi-Vitvi17g00223_t001	  2e-29
[truncated: 412,599 more chars]
