# Supplementary material for: Genome-wide identification, characterization and gene expression of BES1 transcription factor family in grapevine (Vitis vinifera L.)
Source: Sci Rep. 2023 Jan 5;13:240. doi: 10.1038/s41598-022-24407-y (PMC9816167; doi:10.1038/s41598-022-24407-y)
Supplement: Supplementary file 3 — Supplementary Information. [file 41598_2022_24407_MOESM3_ESM.zip › Vvi_Atr/Vitis_vinifera.PN40024.v4.dna_sm.toplevel.fa.vs.Amborella_trichopoda.AMTR1.0.dna_sm.toplevel.fa.blast]

Vvi-Vitvi01g02242_t001	Atr-ERN04589	61.404	57	22	0	9	65	76	132	2.19e-18	75.9
Vvi-Vitvi01g00220_t002	Atr-ERN11337	54.437	586	196	13	10	574	14	549	1.09e-165	485
Vvi-Vitvi01g00220_t002	Atr-ERM94773	45.660	576	239	16	4	573	3	510	1.12e-121	370
Vvi-Vitvi01g01361_t001	Atr-ERN05846	75.649	308	74	1	2	309	56	362	1.82e-174	486
Vvi-Vitvi01g01361_t001	Atr-ERN00610	46.565	262	125	5	46	304	33	282	2.31e-77	237
Vvi-Vitvi01g04433_t001	Atr-ERN09976	76.471	136	32	0	1	136	287	422	1.94e-77	234
Vvi-Vitvi01g04433_t001	Atr-ERM94476	53.125	128	60	0	1	128	304	431	3.74e-46	154
Vvi-Vitvi01g04433_t001	Atr-ERM97229	53.968	126	58	0	1	126	334	459	1.03e-45	154
Vvi-Vitvi01g04433_t001	Atr-ERN19694	51.969	127	58	1	1	127	294	417	2.57e-41	141
Vvi-Vitvi01g04433_t001	Atr-ERM98212	42.520	127	73	0	1	127	364	490	1.44e-31	116
Vvi-Vitvi01g00502_t001	Atr-ERN15012	85.014	347	52	0	34	380	34	380	0.0	565
Vvi-Vitvi01g00665_t001	Atr-ERN02542	38.276	290	161	10	19	296	33	316	1.03e-46	159
Vvi-Vitvi01g00665_t001	Atr-ERN02546	37.238	239	127	8	19	244	17	245	3.16e-33	122
Vvi-Vitvi01g00051_t001	Atr-ERM99996	62.766	94	34	1	18	111	3	95	8.90e-38	125
Vvi-Vitvi01g00051_t001	Atr-ERN10048	55.682	88	38	1	20	107	28	114	9.81e-30	108
Vvi-Vitvi01g00051_t001	Atr-ERN01993	60.465	86	31	3	22	106	482	565	1.32e-24	99.4
Vvi-Vitvi01g00051_t001	Atr-ERN02809	49.550	111	51	4	22	129	92	200	4.98e-24	94.0
Vvi-Vitvi01g00051_t001	Atr-ERM95927	42.991	107	59	2	22	127	389	494	1.07e-22	94.0
Vvi-Vitvi01g01862_t001	Atr-ERM93730	48.718	156	69	4	53	205	10	157	1.27e-42	141
Vvi-Vitvi01g01862_t001	Atr-ERN04146	43.671	158	84	3	62	217	15	169	4.16e-41	137
Vvi-Vitvi01g01862_t001	Atr-ERN15996	41.772	158	86	4	44	199	7	160	1.58e-36	126
Vvi-Vitvi01g01862_t001	Atr-ERN17116	43.333	120	59	3	73	189	13	126	6.54e-26	98.6
Vvi-Vitvi01g01862_t001	Atr-ERN08202	57.692	52	22	0	149	200	124	175	2.43e-17	75.9
Vvi-Vitvi01g02073_t001	Atr-ERN20486	34.104	173	101	4	9	172	7	175	4.13e-24	92.4
Vvi-Vitvi01g01546_t001	Atr-ERN06138	71.888	498	120	5	253	749	257	735	0.0	719
Vvi-Vitvi01g01546_t001	Atr-ERN14792	43.889	360	177	6	401	744	18	368	1.17e-91	296
Vvi-Vitvi01g01546_t001	Atr-ERN10767	46.053	304	149	6	402	702	4	295	2.37e-86	274
Vvi-Vitvi01g01546_t001	Atr-ERN07783	45.875	303	148	6	404	702	11	301	1.04e-84	270
Vvi-Vitvi01g01546_t001	Atr-ERN06237	44.160	351	176	8	403	751	105	437	2.24e-80	268
Vvi-Vitvi01g00552_t001	Atr-ERN11050	60.938	448	118	9	2	425	20	434	1.46e-177	502
Vvi-Vitvi01g00552_t001	Atr-ERN15313	64.286	182	61	2	29	207	38	218	7.90e-80	252
Vvi-Vitvi01g00552_t001	Atr-ERN01511	67.742	155	49	1	29	183	48	201	4.47e-76	244
Vvi-Vitvi01g00552_t001	Atr-ERN14837	60.227	176	63	2	8	183	38	206	1.20e-74	243
Vvi-Vitvi01g00552_t001	Atr-ERN16976	62.658	158	58	1	26	183	48	204	1.24e-73	238
Vvi-Vitvi01g00405_t006	Atr-ERN17087	82.292	192	34	0	139	330	1	192	4.28e-113	325
Vvi-Vitvi01g00067_t001	Atr-ERN12766	61.587	479	183	1	24	502	17	494	0.0	646
Vvi-Vitvi01g00067_t001	Atr-ERN06954	52.192	479	219	6	27	502	6	477	0.0	523
Vvi-Vitvi01g00067_t001	Atr-ERM98127	52.301	478	220	6	27	504	37	506	0.0	522
Vvi-Vitvi01g00067_t001	Atr-ERN11634	51.313	495	229	7	12	502	11	497	0.0	517
Vvi-Vitvi01g00067_t001	Atr-ERN20285	51.255	478	225	4	27	503	38	508	1.13e-179	514
Vvi-Vitvi01g04377_t001	Atr-ERN13601	43.646	362	174	9	58	410	23	363	1.02e-97	296
Vvi-Vitvi01g04377_t001	Atr-ERM95689	35.294	357	207	11	57	401	22	366	2.93e-60	199
Vvi-Vitvi01g04377_t001	Atr-ERM95684	33.983	359	207	14	58	401	29	372	2.79e-57	191
Vvi-Vitvi01g04377_t001	Atr-ERN14605	35.556	360	210	10	57	404	387	736	5.34e-53	187
Vvi-Vitvi01g04377_t001	Atr-ERN14605	33.025	324	192	12	60	371	27	337	4.74e-35	136
Vvi-Vitvi01g04377_t001	Atr-ERN06188	30.312	353	220	11	62	401	25	364	8.46e-49	169
Vvi-Vitvi01g00333_t001	Atr-ERN17264	67.632	380	122	1	3	382	4	382	0.0	538
Vvi-Vitvi01g01580_t001	Atr-ERN11455	72.822	1343	300	15	9	1290	3	1341	0.0	1891
Vvi-Vitvi01g01580_t001	Atr-ERN12543	47.631	823	386	9	432	1232	384	1183	0.0	779
Vvi-Vitvi01g01580_t001	Atr-ERM99915	52.344	640	297	4	584	1221	396	1029	0.0	709
Vvi-Vitvi01g01580_t001	Atr-ERN07176	45.062	648	333	7	584	1217	48	686	0.0	620
Vvi-Vitvi01g01580_t001	Atr-ERN01629	43.668	687	340	9	571	1217	54	733	0.0	593
Vvi-Vitvi01g01756_t001	Atr-ERN03093	34.128	797	419	9	68	763	1	792	3.98e-150	457
Vvi-Vitvi01g01756_t001	Atr-ERN01505	34.880	711	457	4	56	763	238	945	2.25e-148	457
Vvi-Vitvi01g01756_t001	Atr-ERN01505	26.557	546	379	8	30	568	16	546	6.77e-56	206
Vvi-Vitvi01g01756_t001	Atr-ERN19953	35.097	718	442	6	63	763	27	737	4.40e-144	439
Vvi-Vitvi01g01756_t001	Atr-ERN19953	29.519	437	291	6	142	566	5	436	2.97e-53	196
Vvi-Vitvi01g01756_t001	Atr-ERN19953	27.778	342	229	6	239	568	1	336	6.93e-40	156
Vvi-Vitvi01g01756_t001	Atr-ERN16271	31.636	825	485	13	10	763	99	915	1.66e-139	433
Vvi-Vitvi01g01756_t001	Atr-ERN15215	34.362	713	453	6	56	760	82	787	5.35e-139	428
Vvi-Vitvi01g01756_t001	Atr-ERN15215	30.400	500	337	6	78	569	1	497	6.43e-75	258
Vvi-Vitvi01g00270_t001	Atr-ERN00987	74.554	224	57	0	1	224	1	224	3.36e-119	337
Vvi-Vitvi01g00997_t001	Atr-ERM94454	63.305	357	100	5	1	329	5	358	5.08e-150	425
Vvi-Vitvi01g00997_t001	Atr-ERM99025	65.432	81	28	0	244	324	1	81	4.95e-33	117
Vvi-Vitvi01g00997_t001	Atr-ERN19752	26.749	243	156	6	75	310	30	257	1.35e-17	80.5
Vvi-Vitvi01g00997_t001	Atr-ERM99024	30.612	147	79	4	24	157	40	176	3.43e-15	72.0
Vvi-Vitvi01g00997_t001	Atr-ERN01242	34.409	93	57	1	218	310	6	94	4.99e-12	60.8
Vvi-Vitvi01g00884_t001	Atr-ERN19032	60.597	703	274	3	40	742	24	723	0.0	903
Vvi-Vitvi01g00884_t001	Atr-ERN19032	29.004	462	293	1	287	748	163	589	4.06e-66	232
Vvi-Vitvi01g00884_t001	Atr-ERN19032	26.190	420	295	2	329	748	115	519	2.81e-46	176
Vvi-Vitvi01g00884_t001	Atr-ERN15570	32.818	582	390	1	161	742	26	606	2.31e-112	352
Vvi-Vitvi01g00884_t001	Atr-ERN15570	29.221	462	292	1	322	748	46	507	3.72e-63	221
Vvi-Vitvi01g00884_t001	Atr-ERN15570	29.248	359	219	2	425	748	44	402	2.13e-42	162
Vvi-Vitvi01g00884_t001	Atr-ERN15570	30.081	246	167	2	187	428	363	607	2.87e-30	126
Vvi-Vitvi01g00884_t001	Atr-ERN00727	30.728	742	495	8	10	740	10	743	1.52e-109	350
Vvi-Vitvi01g00884_t001	Atr-ERN00727	33.533	501	328	3	141	637	246	745	1.67e-79	269
Vvi-Vitvi01g00884_t001	Atr-ERN00727	29.337	392	277	0	354	745	182	573	5.20e-48	181
Vvi-Vitvi01g00884_t001	Atr-ERN00727	27.950	322	232	0	427	748	185	506	4.24e-36	145
Vvi-Vitvi01g00884_t001	Atr-ERN08196	29.790	715	450	7	36	708	27	731	1.32e-103	333
Vvi-Vitvi01g00884_t001	Atr-ERN08196	29.367	521	333	1	257	742	175	695	1.22e-73	253
Vvi-Vitvi01g00884_t001	Atr-ERN08196	23.377	308	181	7	493	748	117	421	7.52e-14	74.7
Vvi-Vitvi01g00884_t001	Atr-ERN08196	24.051	237	166	1	526	748	115	351	9.93e-13	70.9
Vvi-Vitvi01g00884_t001	Atr-ERN00676	28.944	691	470	6	47	725	25	706	6.72e-100	330
Vvi-Vitvi01g00884_t001	Atr-ERN00676	31.964	560	376	2	180	737	302	858	1.37e-95	319
Vvi-Vitvi01g00884_t001	Atr-ERN00676	29.187	603	352	6	184	714	376	975	4.73e-88	298
Vvi-Vitvi01g00884_t001	Atr-ERN00676	29.611	591	380	2	181	736	338	927	4.51e-85	290
Vvi-Vitvi01g00884_t001	Atr-ERN00676	31.380	529	360	2	179	705	509	1036	1.34e-83	286
Vvi-Vitvi01g00884_t001	Atr-ERN00676	30.454	463	322	0	283	745	159	621	2.52e-72	254
Vvi-Vitvi01g00884_t001	Atr-ERN00676	29.482	502	354	0	244	745	155	656	1.75e-71	252
Vvi-Vitvi01g00884_t001	Atr-ERN00676	30.896	424	292	1	181	604	618	1040	1.07e-63	229
Vvi-Vitvi01g00884_t001	Atr-ERN00676	25.607	453	311	5	286	732	71	503	6.46e-40	157
Vvi-Vitvi01g02299_t003	Atr-ERN06095	71.722	633	170	4	11	640	34	660	0.0	912
Vvi-Vitvi01g02299_t003	Atr-ERN09691	42.328	567	303	9	56	617	46	593	2.79e-149	444
Vvi-Vitvi01g02299_t003	Atr-ERN11098	41.766	589	325	8	35	619	14	588	1.52e-147	439
Vvi-Vitvi01g02299_t003	Atr-ERN09688	42.226	566	305	11	56	617	13	560	3.41e-144	430
Vvi-Vitvi01g02299_t003	Atr-ERN11101	38.529	571	336	6	52	619	30	588	3.38e-128	389
Vvi-Vitvi01g00446_t001	Atr-ERM94130	66.898	577	133	11	19	577	18	554	0.0	746
Vvi-Vitvi01g00446_t001	Atr-ERM97089	43.061	490	202	9	34	519	20	436	7.45e-117	355
Vvi-Vitvi01g00446_t001	Atr-ERN07789	68.367	196	61	1	326	521	1	195	4.51e-95	289
Vvi-Vitvi01g00446_t001	Atr-ERM99617	38.817	389	211	12	204	575	180	558	2.31e-79	260
Vvi-Vitvi01g00446_t001	Atr-ERN13603	38.918	388	211	10	206	578	184	560	4.71e-79	259
Vvi-Vitvi01g00988_t001	Atr-ERM94434	67.403	362	113	2	105	462	300	660	0.0	523
Vvi-Vitvi01g00988_t001	Atr-ERN12818	67.606	355	113	1	103	455	293	647	1.06e-179	517
Vvi-Vitvi01g00988_t001	Atr-ERN17108	46.855	318	159	6	141	456	275	584	5.67e-83	268
Vvi-Vitvi01g00988_t001	Atr-ERN19132	41.834	349	178	9	111	453	11	340	1.09e-80	254
Vvi-Vitvi01g00988_t001	Atr-ERN16871	39.943	348	186	8	111	453	114	443	3.10e-76	246
Vvi-Vitvi01g01618_t001	Atr-ERN10011	66.588	850	275	6	1	846	1	845	0.0	1168
Vvi-Vitvi01g00058_t001	Atr-ERM99936	63.099	626	208	4	26	651	48	650	0.0	791
Vvi-Vitvi01g00058_t001	Atr-ERN05081	35.509	521	260	16	85	585	170	634	7.10e-77	257
Vvi-Vitvi01g00058_t001	Atr-ERN09951	32.258	589	314	21	46	599	70	608	1.38e-68	234
Vvi-Vitvi01g00058_t001	Atr-ERN13072	29.009	424	226	13	144	566	46	395	3.83e-36	140
Vvi-Vitvi01g00058_t001	Atr-ERN19635	26.566	463	261	14	144	603	46	432	3.74e-29	120
Vvi-Vitvi01g00940_t001	Atr-ERN03816	47.340	564	241	18	62	593	60	599	1.75e-124	379
Vvi-Vitvi01g00940_t001	Atr-ERN02047	35.203	517	203	19	18	506	79	491	7.57e-57	199
Vvi-Vitvi01g00940_t001	Atr-ERN08293	41.436	362	164	12	63	415	64	386	7.17e-55	191
Vvi-Vitvi01g00940_t001	Atr-ERN08862	57.062	177	55	3	228	404	248	403	2.20e-45	167
Vvi-Vitvi01g00940_t001	Atr-ERN18680	46.377	138	46	3	244	381	111	220	1.25e-31	123
Vvi-Vitvi01g02201_t001	Atr-ERN09576	44.788	2168	1128	28	73	2198	82	2222	0.0	1770
Vvi-Vitvi01g02201_t001	Atr-ERN09580	40.611	687	369	14	76	740	222	891	3.86e-143	471
Vvi-Vitvi01g02201_t001	Atr-ERM97260	35.117	299	189	5	434	731	528	822	2.15e-44	175
Vvi-Vitvi01g02201_t001	Atr-ERN08732	31.534	352	223	9	420	762	454	796	2.01e-40	162
Vvi-Vitvi01g02201_t001	Atr-ERN19981	30.435	345	225	8	432	774	607	938	4.36e-36	149
Vvi-Vitvi01g00518_t001	Atr-ERM93813	65.094	318	98	5	3	313	52	363	8.08e-138	394
Vvi-Vitvi01g00518_t001	Atr-ERN15517	62.030	266	90	3	31	292	3	261	8.63e-114	329
Vvi-Vitvi01g00518_t001	Atr-ERM93596	48.347	242	111	5	32	260	4	244	8.69e-71	219
Vvi-Vitvi01g00518_t001	Atr-ERM94403	39.819	221	116	4	33	240	7	223	2.07e-43	148
Vvi-Vitvi01g00455_t002	Atr-ERM94147	84.589	584	90	0	1	584	1	584	0.0	1035
Vvi-Vitvi01g00455_t002	Atr-ERM96310	60.413	581	206	6	4	584	84	640	0.0	652
Vvi-Vitvi01g01706_t001	Atr-ERN06286	75.820	244	59	0	94	337	1	244	8.25e-145	408
Vvi-Vitvi01g00430_t001	Atr-ERN19002	38.811	639	333	10	17	611	6	630	2.01e-147	439
Vvi-Vitvi01g00430_t001	Atr-ERN06656	40.142	563	331	3	53	611	21	581	3.42e-146	434
Vvi-Vitvi01g00430_t001	Atr-ERM95327	39.523	587	343	6	32	611	41	622	4.35e-145	433
Vvi-Vitvi01g00430_t001	Atr-ERM95327	26.286	350	248	5	103	448	13	356	1.07e-28	120
Vvi-Vitvi01g00430_t001	Atr-ERN03093	36.264	637	340	6	39	611	158	792	7.89e-134	409
Vvi-Vitvi01g00430_t001	Atr-ERN03093	29.070	430	226	7	73	435	92	509	3.18e-42	162
Vvi-Vitvi01g00430_t001	Atr-ERN03093	29.568	301	202	7	31	328	321	614	1.51e-31	129
Vvi-Vitvi01g00430_t001	Atr-ERM96697	39.630	540	311	5	75	611	236	763	4.27e-130	399
Vvi-Vitvi01g00430_t001	Atr-ERM96697	25.587	383	224	10	75	420	111	469	7.61e-24	105
Vvi-Vitvi01g00430_t001	Atr-ERM96697	25.155	322	198	10	182	477	55	359	6.44e-14	74.3
Vvi-Vitvi01g02258_t004	Atr-ERN09984	87.432	183	21	1	1	181	1	183	3.00e-118	332
Vvi-Vitvi01g02258_t004	Atr-ERN09969	86.885	183	22	1	1	181	1	183	7.70e-118	330
Vvi-Vitvi01g02258_t004	Atr-ERN09981	86.885	183	22	1	1	181	1	183	2.75e-117	329
Vvi-Vitvi01g02258_t004	Atr-ERN05311	87.845	181	21	1	1	181	1	180	3.29e-116	326
Vvi-Vitvi01g02258_t004	Atr-ERN09988	85.246	183	25	1	1	181	1	183	1.28e-115	325
Vvi-Vitvi01g01530_t001	Atr-ERN06592	60.588	170	58	3	1	162	1	169	3.23e-67	201
Vvi-Vitvi01g01659_t002	Atr-ERN12571	72.318	289	71	3	1	285	1	284	1.49e-151	426
Vvi-Vitvi01g01659_t002	Atr-ERN00218	45.714	70	32	2	160	223	79	148	2.59e-12	62.8
Vvi-Vitvi01g01659_t002	Atr-ERN00218	50.000	50	24	1	3	52	100	148	8.80e-11	58.5
Vvi-Vitvi01g00383_t001	Atr-ERM98719	62.832	226	80	3	1	224	1	224	1.02e-87	258
Vvi-Vitvi01g00559_t001	Atr-ERN11058	54.915	295	132	1	1	295	5	298	1.41e-113	331
Vvi-Vitvi01g00559_t001	Atr-ERN11175	53.481	316	141	3	1	312	1	314	2.19e-112	327
Vvi-Vitvi01g00559_t001	Atr-ERN00753	45.687	313	159	7	11	317	9	316	1.01e-86	262
Vvi-Vitvi01g00559_t001	Atr-ERN11059	56.477	193	80	2	129	317	3	195	1.24e-72	222
Vvi-Vitvi01g00559_t001	Atr-ERN08050	41.234	308	168	7	16	317	20	320	2.79e-71	223
Vvi-Vitvi01g00173_t001	Atr-ERM99709	32.275	189	110	6	447	634	4	175	3.02e-14	75.5
Vvi-Vitvi01g00173_t001	Atr-ERM96588	27.225	191	109	6	449	624	257	432	1.19e-13	73.6
Vvi-Vitvi01g00173_t001	Atr-ERN10273	25.137	183	126	3	449	630	193	365	2.59e-11	65.5
Vvi-Vitvi01g00173_t001	Atr-ERN01344	29.101	189	122	5	441	628	89	266	3.58e-11	65.9
Vvi-Vitvi01g00173_t001	Atr-ERN08713	27.807	187	110	6	449	624	348	520	4.87e-11	65.5
Vvi-Vitvi01g00972_t001	Atr-ERM94414	73.234	269	63	4	3	263	18	285	2.03e-140	397
Vvi-Vitvi01g00972_t001	Atr-ERN05690	60.806	273	94	5	2	262	3	274	2.27e-115	334
Vvi-Vitvi01g04408_t001	Atr-ERN20410	54.545	154	70	0	9	162	465	618	2.81e-55	186
Vvi-Vitvi01g04408_t001	Atr-ERN01969	55.844	154	68	0	9	162	444	597	4.79e-55	185
Vvi-Vitvi01g04408_t001	Atr-ERN16761	47.929	169	87	1	9	177	433	600	1.48e-51	175
Vvi-Vitvi01g04408_t001	Atr-ERM94358	49.398	166	83	1	9	173	439	604	1.15e-48	167
Vvi-Vitvi01g04408_t001	Atr-ERN11975	43.787	169	94	1	9	176	462	630	5.64e-44	154
Vvi-Vitvi01g00487_t001	Atr-ERM95858	82.923	732	110	6	2	722	3	730	0.0	1218
Vvi-Vitvi01g00042_t001	Atr-ERN09951	74.030	593	154	0	21	613	22	614	0.0	966
Vvi-Vitvi01g00042_t001	Atr-ERN05081	35.233	579	310	17	60	595	80	636	7.49e-103	324
Vvi-Vitvi01g00042_t001	Atr-ERM99936	29.966	594	319	24	47	590	48	594	4.45e-61	214
Vvi-Vitvi01g00042_t001	Atr-ERN13072	25.553	407	237	16	181	581	57	403	6.48e-27	113
Vvi-Vitvi01g00042_t001	Atr-ERN13073	25.505	396	229	17	196	583	67	404	5.85e-22	98.2
Vvi-Vitvi01g00787_t001	Atr-ERN05911	80.040	501	100	0	39	539	2	502	0.0	866
Vvi-Vitvi01g00787_t001	Atr-ERN03913	56.952	374	161	0	54	427	17	390	6.21e-159	457
Vvi-Vitvi01g00787_t001	Atr-ERN18355	39.516	496	287	7	52	537	2	494	1.35e-116	353
Vvi-Vitvi01g00787_t001	Atr-ERM93695	41.064	470	272	4	58	526	21	486	1.75e-107	330
Vvi-Vitvi01g00787_t001	Atr-ERN02147	28.937	508	328	10	48	529	26	526	2.00e-60	209
Vvi-Vitvi01g01853_t001	Atr-ERM96739	35.109	920	540	19	10	888	1	904	4.34e-155	478
Vvi-Vitvi01g01853_t001	Atr-ERN19084	33.889	900	531	20	10	874	1	871	4.23e-153	472
Vvi-Vitvi01g01853_t001	Atr-ERM99585	33.297	910	549	16	10	882	1	889	2.81e-141	441
Vvi-Vitvi01g01853_t001	Atr-ERM99606	34.586	931	539	21	10	896	5	909	7.72e-140	438
Vvi-Vitvi01g01853_t001	Atr-ERN06525	34.423	918	532	22	10	885	1	890	3.37e-138	433
Vvi-Vitvi01g01505_t001	Atr-ERN13629	62.598	254	87	4	3	256	2	247	2.61e-118	337
Vvi-Vitvi01g01505_t001	Atr-ERM95206	53.306	242	106	2	11	252	4	238	1.90e-87	259
Vvi-Vitvi01g01505_t001	Atr-ERN09783	50.612	245	114	3	11	255	4	241	2.00e-85	254
Vvi-Vitvi01g04442_t001	Atr-ERN10601	86.538	52	7	0	63	114	21	72	5.80e-27	95.1
Vvi-Vitvi01g04442_t001	Atr-ERN09838	72.881	59	14	1	56	114	37	93	1.24e-25	92.0
Vvi-Vitvi01g01984_t001	Atr-ERM98814	41.892	74	38	2	82	150	36	109	7.76e-11	56.2
Vvi-Vitvi01g01368_t001	Atr-ERN04982	68.831	154	48	0	28	181	73	226	2.28e-72	217
Vvi-Vitvi01g01368_t001	Atr-ERN04253	37.870	169	93	3	23	182	53	218	2.97e-30	109
Vvi-Vitvi01g00008_t001	Atr-ERN17823	70.423	213	53	4	1	208	1	208	8.09e-101	292
Vvi-Vitvi01g00008_t001	Atr-ERM96536	60.465	172	66	2	1	172	1	170	2.71e-65	201
Vvi-Vitvi01g00008_t001	Atr-ERN09875	51.415	212	99	3	1	209	1	211	4.89e-65	201
Vvi-Vitvi01g00008_t001	Atr-ERN17839	54.922	193	84	2	1	193	1	190	4.23e-60	189
Vvi-Vitvi01g00008_t001	Atr-ERM96532	52.663	169	79	1	1	169	1	168	2.19e-51	166
Vvi-Vitvi01g01499_t001	Atr-ERN13739	64.114	457	162	1	1	455	1	457	0.0	617
Vvi-Vitvi01g00543_t001	Atr-ERN11039	68.833	600	181	3	1	598	1	596	0.0	806
Vvi-Vitvi01g00543_t001	Atr-ERN01616	49.916	597	283	6	1	596	1	582	0.0	577
Vvi-Vitvi01g00543_t001	Atr-ERN09948	45.951	531	277	5	14	541	17	540	8.25e-160	470
Vvi-Vitvi01g00543_t001	Atr-ERM99079	44.891	597	312	5	1	596	1	581	2.00e-154	455
Vvi-Vitvi01g00543_t001	Atr-ERN13223	40.037	547	314	5	17	555	17	557	1.67e-131	401
Vvi-Vitvi01g01740_t001	Atr-ERN01505	36.829	782	489	5	37	815	166	945	0.0	546
Vvi-Vitvi01g01740_t001	Atr-ERN01505	27.663	629	444	8	36	658	61	684	4.15e-75	262
Vvi-Vitvi01g01740_t001	Atr-ERN01505	25.047	527	383	8	1	521	234	754	1.67e-50	191
Vvi-Vitvi01g01740_t001	Atr-ERN01505	30.592	304	203	4	323	622	48	347	5.68e-37	149
Vvi-Vitvi01g01740_t001	Atr-ERN03093	37.245	784	415	5	100	815	18	792	1.07e-176	527
Vvi-Vitvi01g01740_t001	Atr-ERN03093	26.140	570	354	7	72	576	87	654	1.07e-53	199
Vvi-Vitvi01g01740_t001	Atr-ERN03093	26.166	493	286	8	13	437	136	618	1.21e-39	156
Vvi-Vitvi01g01740_t001	Atr-ERN03093	25.210	357	236	8	72	403	352	702	8.00e-28	119
Vvi-Vitvi01g01740_t001	Atr-ERM96697	37.617	747	380	7	70	815	102	763	1.38e-175	523
Vvi-Vitvi01g01740_t001	Atr-ERM96697	27.208	283	188	5	62	332	312	588	2.17e-26	115
Vvi-Vitvi01g01740_t001	Atr-ERN15215	36.523	742	460	4	77	812	51	787	1.31e-172	517
Vvi-Vitvi01g01740_t001	Atr-ERN15215	28.829	555	372	10	5	546	82	626	9.15e-68	239
Vvi-Vitvi01g01740_t001	Atr-ERN16796	37.681	690	429	1	55	743	17	706	3.56e-170	508
Vvi-Vitvi01g01740_t001	Atr-ERN16796	32.577	485	323	3	141	624	2	483	7.64e-85	285
Vvi-Vitvi01g01740_t001	Atr-ERN16796	29.104	536	370	5	11	539	76	608	7.98e-81	274
Vvi-Vitvi01g00640_t001	Atr-ERN13842	56.553	557	222	8	80	618	68	622	0.0	595
Vvi-Vitvi01g00374_t001	Atr-ERN05618	60.714	252	95	3	28	278	30	278	2.41e-102	301
Vvi-Vitvi01g01871_t001	Atr-ERN03152	22.222	306	193	12	20	306	10	289	1.45e-13	70.9
Vvi-Vitvi01g01871_t001	Atr-ERM98223	29.688	256	142	12	20	257	7	242	5.71e-13	68.9
Vvi-Vitvi01g00155_t001	Atr-ERN09420	92.035	113	9	0	1	113	1	113	2.11e-70	212
Vvi-Vitvi01g00155_t001	Atr-ERM94455	36.170	235	142	4	5	231	4	238	9.83e-49	160
Vvi-Vitvi01g00155_t001	Atr-ERN19572	37.885	227	135	4	4	228	2	224	3.48e-48	158
Vvi-Vitvi01g00155_t001	Atr-ERM96040	35.526	228	142	2	4	228	6	231	5.79e-47	155
Vvi-Vitvi01g00155_t001	Atr-ERN02120	36.325	234	142	4	5	231	62	295	6.33e-47	157
Vvi-Vitvi01g00568_t001	Atr-ERN11093	88.176	499	49	2	1	496	1	492	0.0	919
Vvi-Vitvi01g00568_t001	Atr-ERN11105	80.400	500	93	2	1	496	1	499	0.0	849
Vvi-Vitvi01g00568_t001	Atr-ERN11095	82.188	320	57	0	2	321	5	324	0.0	569
Vvi-Vitvi01g00568_t001	Atr-ERN11094	48.193	166	80	3	337	496	1	166	2.99e-41	144
Vvi-Vitvi01g00568_t001	Atr-ERN09911	27.397	219	142	6	81	294	152	358	1.15e-14	74.7
Vvi-Vitvi01g01652_t001	Atr-ERN09922	67.683	328	100	4	38	361	7	332	1.54e-158	447
Vvi-Vitvi01g00261_t001	Atr-ERM94040	53.488	172	70	5	1	171	1	163	4.15e-51	160
Vvi-Vitvi01g00261_t001	Atr-ERM94041	58.088	136	56	1	37	171	57	192	4.67e-46	148
Vvi-Vitvi01g00261_t001	Atr-ERN18866	53.097	113	53	0	36	148	10	122	5.69e-36	121
Vvi-Vitvi01g00261_t001	Atr-ERM94039	44.366	142	75	2	9	149	95	233	8.86e-34	119
Vvi-Vitvi01g00261_t001	Atr-ERN00784	33.121	157	69	4	17	144	49	198	2.78e-19	80.9
Vvi-Vitvi01g00286_t001	Atr-ERN08323	72.981	322	87	0	5	326	2	323	8.74e-178	494
Vvi-Vitvi01g00286_t001	Atr-ERN01568	57.975	326	129	1	8	325	7	332	2.28e-134	385
Vvi-Vitvi01g04160_t001	Atr-ERN05856	40.833	240	127	7	7	242	364	592	7.31e-37	136
Vvi-Vitvi01g04160_t001	Atr-ERN19159	37.143	245	142	8	5	247	69	303	3.51e-34	124
Vvi-Vitvi01g04160_t001	Atr-ERM99518	38.272	243	136	7	10	247	537	770	3.59e-33	126
Vvi-Vitvi01g04160_t001	Atr-ERM99585	39.419	241	141	5	6	244	655	892	1.63e-32	124
Vvi-Vitvi01g04160_t001	Atr-ERM99606	39.113	248	142	5	6	247	657	901	3.22e-32	123
Vvi-Vitvi01g01167_t001	Atr-ERN14140	44.053	227	89	12	167	376	54	259	4.60e-35	130
Vvi-Vitvi01g00509_t001	Atr-ERN11370	81.776	856	145	7	1	850	1	851	0.0	1445
Vvi-Vitvi01g00509_t001	Atr-ERN15509	77.294	850	187	5	1	850	1	844	0.0	1393
Vvi-Vitvi01g00509_t001	Atr-ERN05388	70.223	853	240	8	1	848	1	844	0.0	1231
Vvi-Vitvi01g00509_t001	Atr-ERN05925	67.793	829	232	6	53	850	3	827	0.0	1175
Vvi-Vitvi01g00509_t001	Atr-ERM93894	64.411	857	297	5	1	853	1	853	0.0	1154
Vvi-Vitvi01g00656_t001	Atr-ERN13761	61.847	498	186	4	1	497	1	495	0.0	624
Vvi-Vitvi01g00656_t001	Atr-ERN13766	64.267	389	137	2	103	490	1	388	2.91e-179	508
Vvi-Vitvi01g00656_t001	Atr-ERN17619	51.173	469	227	2	31	498	16	483	3.95e-171	491
Vvi-Vitvi01g00656_t001	Atr-ERN17620	47.479	476	245	3	27	498	5	479	6.47e-154	446
Vvi-Vitvi01g00656_t001	Atr-ERN17618	47.959	490	215	5	12	498	2	454	9.91e-150	435
Vvi-Vitvi01g00875_t001	Atr-ERN02715	42.712	1379	696	24	22	1378	2	1308	0.0	960
Vvi-Vitvi01g00875_t001	Atr-ERN02708	40.071	1410	723	25	22	1380	3	1341	0.0	882
Vvi-Vitvi01g00875_t001	Atr-ERN02711	39.721	1435	770	25	22	1436	2	1361	0.0	880
Vvi-Vitvi01g00875_t001	Atr-ERN11255	36.150	1148	634	26	23	1147	3	1074	0.0	582
Vvi-Vitvi01g00875_t001	Atr-ERN11255	36.569	443	250	7	761	1201	582	995	4.31e-64	238
Vvi-Vitvi01g00875_t001	Atr-ERM99949	37.500	1008	546	18	23	1014	3	942	0.0	574
Vvi-Vitvi01g00875_t001	Atr-ERM99949	33.535	495	249	12	937	1379	635	1101	7.72e-58	218
Vvi-Vitvi01g04158_t001	Atr-ERM97720	50.000	124	62	0	33	156	143	266	6.60e-36	130
Vvi-Vitvi01g04158_t001	Atr-ERN18653	89.474	38	4	0	1	38	391	428	4.04e-17	76.6
Vvi-Vitvi01g04158_t001	Atr-ERN02299	32.990	97	59	2	64	154	49	145	6.44e-12	61.6
Vvi-Vitvi01g04158_t001	Atr-ERN11341	29.703	101	70	1	53	153	292	391	3.55e-11	59.7
Vvi-Vitvi01g04158_t001	Atr-ERN18554	35.238	105	66	2	49	153	34	136	7.44e-11	58.5
Vvi-Vitvi01g00906_t001	Atr-ERN01368	49.422	346	99	5	1	272	1	344	2.73e-112	327
Vvi-Vitvi01g00906_t001	Atr-ERN06558	47.478	337	113	3	1	274	1	336	6.21e-105	307
Vvi-Vitvi01g00906_t001	Atr-ERN06071	47.147	333	109	5	1	272	1	327	1.91e-100	296
Vvi-Vitvi01g00906_t001	Atr-ERN05233	56.250	144	58	1	132	270	1	144	4.69e-53	169
Vvi-Vitvi01g00906_t001	Atr-ERN08774	44.318	176	98	0	97	272	158	333	2.43e-51	170
Vvi-Vitvi01g00906_t001	Atr-ERN08774	58.462	65	26	1	3	67	2	65	5.70e-19	84.3
Vvi-Vitvi01g00076_t002	Atr-ERN10293	86.111	540	72	2	1	537	1	540	0.0	966
Vvi-Vitvi01g00076_t002	Atr-ERN04129	37.879	132	73	3	96	220	104	233	4.92e-17	80.9
Vvi-Vitvi01g00076_t002	Atr-ERN05030	27.097	155	107	4	389	539	58	210	2.41e-11	63.5
Vvi-Vitvi01g00561_t001	Atr-ERN15575	84.734	583	89	0	10	592	50	632	0.0	1011
Vvi-Vitvi01g00561_t001	Atr-ERN11066	82.939	592	97	2	5	592	1	592	0.0	1004
Vvi-Vitvi01g00561_t001	Atr-ERN11065	65.320	594	201	4	1	592	1	591	0.0	798
Vvi-Vitvi01g00561_t001	Atr-ERN20636	39.688	577	330	7	23	592	26	591	2.33e-146	434
Vvi-Vitvi01g00561_t001	Atr-ERN19807	33.496	615	356	7	25	592	26	634	5.22e-121	370
Vvi-Vitvi01g00268_t001	Atr-ERM94051	80.000	90	18	0	29	118	99	188	1.54e-50	157
Vvi-Vitvi01g01887_t001	Atr-ERN17186	62.222	315	108	2	25	335	34	341	8.30e-136	389
Vvi-Vitvi01g01887_t001	Atr-ERN14895	65.815	313	99	4	24	335	31	336	2.84e-133	382
Vvi-Vitvi01g01887_t001	Atr-ERN19288	58.900	309	116	4	28	334	61	360	1.49e-117	343
Vvi-Vitvi01g01887_t001	Atr-ERN03341	36.242	298	173	6	41	332	37	323	4.55e-57	187
Vvi-Vitvi01g01887_t001	Atr-ERN03342	36.949	295	162	9	44	327	39	320	6.43e-56	184
Vvi-Vitvi01g00762_t001	Atr-ERN20486	30.114	176	113	4	6	175	4	175	6.12e-22	86.7
Vvi-Vitvi01g02007_t001	Atr-ERN11056	41.000	100	58	1	5	103	2	101	5.52e-22	85.1
Vvi-Vitvi01g01765_t001	Atr-ERN19324	58.923	297	115	3	315	606	201	495	6.97e-123	371
Vvi-Vitvi01g01765_t001	Atr-ERN01547	59.259	297	114	3	315	606	183	477	2.58e-119	362
Vvi-Vitvi01g01765_t001	Atr-ERN01091	37.634	558	288	16	83	606	623	1154	2.28e-107	348
Vvi-Vitvi01g01765_t001	Atr-ERM95288	39.231	520	263	13	113	606	268	760	7.06e-106	335
Vvi-Vitvi01g01765_t001	Atr-ERM95358	37.477	547	280	15	90	601	174	693	2.12e-100	319
Vvi-Vitvi01g00277_t001	Atr-ERN08318	67.254	568	166	4	15	576	15	568	0.0	754
Vvi-Vitvi01g00277_t001	Atr-ERM99541	59.488	469	176	5	100	563	1	460	0.0	548
Vvi-Vitvi01g00277_t001	Atr-ERN09688	46.964	560	286	6	2	560	11	560	4.92e-169	491
Vvi-Vitvi01g00277_t001	Atr-ERN09691	45.179	560	296	7	2	560	44	593	1.05e-167	489
Vvi-Vitvi01g00277_t001	Atr-ERN11098	45.405	555	294	5	10	560	37	586	4.48e-165	482
Vvi-Vitvi01g04368_t001	Atr-ERN09600	68.125	320	99	2	1	320	3	319	6.27e-155	436
Vvi-Vitvi01g04368_t001	Atr-ERN09599	68.224	321	96	5	3	320	5	322	2.07e-152	429
Vvi-Vitvi01g04368_t001	Atr-ERN09589	66.768	328	98	5	1	320	1	325	4.89e-152	428
Vvi-Vitvi01g04368_t001	Atr-ERN09596	62.717	346	98	6	3	320	5	347	1.01e-144	410
Vvi-Vitvi01g04368_t001	Atr-ERN04095	62.542	299	109	2	22	320	21	316	1.60e-135	386
Vvi-Vitvi01g00674_t001	Atr-ERN18470	71.209	455	119	1	4	446	3	457	0.0	694
Vvi-Vitvi01g01160_t001	Atr-ERN13584	68.421	38	12	0	21	58	682	719	7.11e-15	65.9
Vvi-Vitvi01g00060_t001	Atr-ERN02201	85.507	138	20	0	7	144	3	140	6.98e-90	257
Vvi-Vitvi01g00060_t001	Atr-ERM99909	82.353	136	24	0	6	141	2	137	5.36e-85	245
Vvi-Vitvi01g00189_t001	Atr-ERM99515	41.849	411	211	12	1	394	1	400	1.48e-96	293
Vvi-Vitvi01g00189_t001	Atr-ERM99524	42.995	414	200	16	1	396	1	396	1.58e-90	277
Vvi-Vitvi01g00189_t001	Atr-ERM99516	40.380	421	211	13	1	396	1	406	7.94e-90	276
Vvi-Vitvi01g00189_t001	Atr-ERM99514	39.423	416	219	12	1	395	1	404	1.67e-87	270
Vvi-Vitvi01g00189_t001	Atr-ERM99522	41.463	246	121	8	163	394	3	239	2.93e-57	187
Vvi-Vitvi01g00252_t001	Atr-ERN05430	60.028	708	248	16	1	683	1	698	0.0	781
Vvi-Vitvi01g00252_t001	Atr-ERN14664	58.571	70	27	2	202	270	3	71	6.77e-19	81.3
Vvi-Vitvi01g01774_t001	Atr-ERN17084	75.340	661	149	2	20	666	28	688	0.0	1062
Vvi-Vitvi01g01774_t001	Atr-ERN17018	78.526	624	134	0	43	666	65	688	0.0	1058
Vvi-Vitvi01g01289_t001	Atr-ERN05749	61.914	491	167	2	296	786	21	491	0.0	629
Vvi-Vitvi01g01289_t001	Atr-ERN17696	42.328	756	391	14	59	786	50	788	0.0	569
Vvi-Vitvi01g01289_t001	Atr-ERN10238	30.366	764	461	13	38	786	55	762	8.46e-112	357
Vvi-Vitvi01g01289_t001	Atr-ERN10239	29.934	755	458	13	49	788	3	701	1.18e-105	339
Vvi-Vitvi01g01289_t001	Atr-ERN05748	53.025	281	88	7	6	257	1	266	1.58e-88	279
Vvi-Vitvi01g04255_t001	Atr-ERN02024	86.154	65	9	0	7	71	498	562	3.10e-31	114
Vvi-Vitvi01g04255_t001	Atr-ERN02024	73.846	65	17	0	7	71	1164	1228	2.11e-26	101
Vvi-Vitvi01g04255_t001	Atr-ERN02026	83.077	65	11	0	7	71	397	461	2.30e-30	112
Vvi-Vitvi01g04255_t001	Atr-ERN02026	72.308	65	18	0	7	71	1067	1131	4.66e-25	97.4
Vvi-Vitvi01g04255_t001	Atr-ERN08603	81.250	64	12	0	8	71	494	557	6.93e-30	110
Vvi-Vitvi01g04255_t001	Atr-ERN08603	81.538	65	12	0	7	71	1162	1226	4.10e-29	108
Vvi-Vitvi01g04255_t001	Atr-ERN04721	71.831	71	20	0	1	71	538	608	2.59e-27	103
Vvi-Vitvi01g04255_t001	Atr-ERN04721	69.231	65	20	0	7	71	1204	1268	1.95e-21	87.0
Vvi-Vitvi01g04255_t001	Atr-ERM94405	76.923	65	15	0	7	71	488	552	2.35e-26	100
Vvi-Vitvi01g04255_t001	Atr-ERM94405	70.313	64	19	0	8	71	1135	1198	1.46e-23	93.2
Vvi-Vitvi01g01352_t001	Atr-ERN12986	30.856	444	260	14	1	411	1	430	1.35e-46	165
Vvi-Vitvi01g01352_t001	Atr-ERN05587	29.139	453	265	13	7	414	63	504	2.03e-39	147
Vvi-Vitvi01g01352_t001	Atr-ERN13033	31.034	435	264	12	1	409	1	425	5.08e-33	128
Vvi-Vitvi01g01352_t001	Atr-ERN04843	27.778	432	250	14	3	381	20	442	9.11e-32	125
Vvi-Vitvi01g01352_t001	Atr-ERN13048	35.865	237	137	5	8	231	8	242	7.39e-31	120
Vvi-Vitvi01g01878_t001	Atr-ERN14807	39.103	156	79	4	26	171	23	172	7.04e-28	102
Vvi-Vitvi01g01878_t001	Atr-ERN14808	32.000	150	97	3	27	175	12	157	4.19e-21	84.0
Vvi-Vitvi01g01878_t001	Atr-ERN14806	32.192	146	84	4	33	166	31	173	3.00e-17	74.7
Vvi-Vitvi01g00317_t001	Atr-ERN04031	53.887	373	153	2	29	401	19	372	2.50e-141	407
Vvi-Vitvi01g00317_t001	Atr-ERN15387	57.329	307	130	1	96	401	19	325	2.72e-130	377
Vvi-Vitvi01g00317_t001	Atr-ERM99703	55.161	310	138	1	95	403	92	401	3.43e-127	372
Vvi-Vitvi01g00317_t001	Atr-ERN04033	63.592	206	73	2	200	403	1	206	1.50e-94	281
Vvi-Vitvi01g00317_t001	Atr-ERN12493	43.866	269	144	3	103	364	73	341	5.43e-71	226
Vvi-Vitvi01g01528_t002	Atr-ERN13602	59.937	634	247	4	21	650	24	654	0.0	735
Vvi-Vitvi01g00850_t001	Atr-ERN18350	54.459	314	127	5	41	350	26	327	4.26e-104	310
Vvi-Vitvi01g00850_t001	Atr-ERN00765	47.692	325	142	5	44	359	36	341	6.95e-101	302
Vvi-Vitvi01g01345_t001	Atr-ERN09457	69.118	68	19	1	104	169	2	69	6.04e-29	103
Vvi-Vitvi01g00295_t001	Atr-ERN03976	68.103	232	74	0	104	335	53	284	4.04e-111	329
Vvi-Vitvi01g00295_t001	Atr-ERN03970	56.838	234	100	1	102	335	14	246	2.65e-95	288
Vvi-Vitvi01g00295_t001	Atr-ERN17024	43.590	195	108	1	149	343	3	195	5.29e-51	172
Vvi-Vitvi01g00295_t001	Atr-ERN12224	43.158	190	108	0	149	338	8	197	2.39e-50	171
Vvi-Vitvi01g00295_t001	Atr-ERN03396	32.864	213	137	3	132	343	12	219	3.99e-34	128
Vvi-Vitvi01g04133_t001	Atr-ERN17049	78.182	55	12	0	1	55	1	55	7.95e-27	95.1
Vvi-Vitvi01g00647_t001	Atr-ERN13785	70.957	575	148	7	2	573	6	564	0.0	769
Vvi-Vitvi01g00647_t001	Atr-ERN06692	60.473	296	53	4	153	447	1	233	1.06e-109	327
Vvi-Vitvi01g04020_t001	Atr-ERN16235	77.143	35	8	0	1	35	553	587	3.17e-13	61.2
Vvi-Vitvi01g04020_t001	Atr-ERM94419	71.429	35	10	0	1	35	558	592	3.57e-11	55.5
Vvi-Vitvi01g00049_t001	Atr-ERM99992	80.984	305	58	0	70	374	31	335	0.0	540
Vvi-Vitvi01g00365_t001	Atr-ERN08196	53.037	675	316	1	45	718	52	726	0.0	729
Vvi-Vitvi01g00365_t001	Atr-ERM93436	45.849	530	251	2	190	718	1	495	1.03e-159	472
Vvi-Vitvi01g00365_t001	Atr-ERM93436	34.112	428	282	0	163	590	44	471	3.11e-79	263
Vvi-Vitvi01g00365_t001	Atr-ERM93436	33.173	416	269	2	156	571	75	481	3.81e-64	222
Vvi-Vitvi01g00365_t001	Atr-ERM93436	32.300	387	262	0	162	548	113	499	2.55e-58	206
Vvi-Vitvi01g00365_t001	Atr-ERN00676	32.299	709	391	8	70	696	65	766	1.92e-115	371
Vvi-Vitvi01g00365_t001	Atr-ERN00676	32.442	561	344	1	180	705	355	915	5.82e-105	343
Vvi-Vitvi01g00365_t001	Atr-ERN00676	32.022	534	363	0	163	696	443	976	1.87e-95	317
Vvi-Vitvi01g00365_t001	Atr-ERN00676	31.786	560	373	2	166	717	481	1039	2.83e-89	301
Vvi-Vitvi01g00365_t001	Atr-ERN00676	31.226	522	347	1	185	706	127	636	1.10e-83	285
Vvi-Vitvi01g00365_t001	Atr-ERN00676	28.989	376	267	0	334	709	159	534	9.48e-49	184
Vvi-Vitvi01g00365_t001	Atr-ERN00676	25.339	221	130	3	491	711	141	326	1.34e-12	70.9
Vvi-Vitvi01g00365_t001	Atr-ERN15570	34.896	576	340	3	149	689	32	607	1.21e-114	357
Vvi-Vitvi01g00365_t001	Atr-ERN15570	30.948	517	353	3	190	705	5	518	3.90e-87	285
Vvi-Vitvi01g00365_t001	Atr-ERN15570	31.564	358	245	0	354	711	62	419	2.45e-57	204
Vvi-Vitvi01g00365_t001	Atr-ERN00678	31.014	690	366	6	131	713	1	687	1.63e-108	347
Vvi-Vitvi01g00365_t001	Atr-ERN00678	31.670	581	353	3	180	717	224	803	4.28e-98	320
Vvi-Vitvi01g00365_t001	Atr-ERN00678	31.424	646	335	5	176	716	80	722	2.85e-93	307
Vvi-Vitvi01g00365_t001	Atr-ERN00678	30.426	470	327	0	163	632	312	781	3.16e-69	241
Vvi-Vitvi01g00365_t001	Atr-ERN00678	27.794	349	217	1	166	479	455	803	5.72e-36	144
Vvi-Vitvi01g00182_t001	Atr-ERN00045	64.878	1193	347	23	291	1426	16	1193	0.0	1408
Vvi-Vitvi01g00182_t001	Atr-ERN00041	94.017	117	7	0	73	189	2	118	1.41e-71	236
Vvi-Vitvi01g00182_t001	Atr-ERN19409	46.617	266	130	6	19	274	51	314	3.99e-69	246
Vvi-Vitvi01g00182_t001	Atr-ERN19861	41.869	289	157	6	16	296	299	584	1.35e-61	222
Vvi-Vitvi01g00182_t001	Atr-ERM94991	41.091	275	154	5	18	287	422	693	6.91e-60	223
Vvi-Vitvi01g00204_t001	Atr-ERN11275	65.865	416	141	1	45	459	149	564	0.0	568
Vvi-Vitvi01g01943_t001	Atr-ERN03986	56.774	155	66	1	10	164	2	155	1.41e-60	184
Vvi-Vitvi01g01943_t001	Atr-ERN03090	41.875	160	78	3	13	164	2	154	2.83e-36	122
Vvi-Vitvi01g01943_t001	Atr-ERN06433	38.994	159	86	4	12	164	2	155	7.08e-29	103
Vvi-Vitvi01g01943_t001	Atr-ERN03091	52.941	85	39	1	81	164	6	90	1.76e-25	92.8
Vvi-Vitvi01g01943_t001	Atr-ERN02239	37.952	166	88	6	7	164	2	160	3.75e-25	94.4
Vvi-Vitvi01g00577_t001	Atr-ERN17058	62.921	267	99	0	16	282	10	276	7.23e-113	326
Vvi-Vitvi01g00577_t001	Atr-ERM95587	50.183	273	117	7	14	273	25	291	4.56e-78	238
Vvi-Vitvi01g00577_t001	Atr-ERN16856	49.446	271	127	6	7	271	19	285	1.81e-77	236
Vvi-Vitvi01g00577_t001	Atr-ERN01301	46.545	275	137	4	11	280	3	272	5.79e-74	227
Vvi-Vitvi01g00577_t001	Atr-ERN03245	47.082	257	125	3	18	271	2	250	6.01e-74	226
Vvi-Vitvi01g04318_t001	Atr-ERN05905	47.000	100	53	0	34	133	998	1097	6.13e-22	94.7
Vvi-Vitvi01g04318_t001	Atr-ERN05331	59.615	52	21	0	226	277	390	441	3.16e-14	71.6
Vvi-Vitvi01g00421_t001	Atr-ERN00594	72.860	958	236	7	1	953	1	939	0.0	1402
Vvi-Vitvi01g00421_t001	Atr-ERN05837	33.780	373	232	8	35	394	39	409	1.45e-62	224
Vvi-Vitvi01g00421_t001	Atr-ERN05837	32.732	388	251	7	483	865	32	414	1.76e-61	221
Vvi-Vitvi01g02091_t001	Atr-ERM99559	77.778	135	30	0	45	179	2	136	8.56e-73	214
Vvi-Vitvi01g01677_t001	Atr-ERN09875	74.590	244	51	4	1	241	1	236	7.08e-126	356
Vvi-Vitvi01g01677_t001	Atr-ERN17839	72.764	246	58	4	1	241	1	242	2.03e-114	327
Vvi-Vitvi01g01677_t001	Atr-ERM96536	55.918	245	87	6	1	241	1	228	2.81e-81	242
Vvi-Vitvi01g01677_t001	Atr-ERN17823	58.046	174	72	1	1	174	1	173	5.77e-65	201
Vvi-Vitvi01g01677_t001	Atr-ERN14157	44.385	187	100	3	1	186	1	184	2.09e-46	153
Vvi-Vitvi01g04246_t001	Atr-ERM94466	92.562	121	9	0	1	121	1	121	3.76e-77	223
Vvi-Vitvi01g04246_t001	Atr-ERM94469	92.562	121	9	0	1	121	1	121	3.76e-77	223
Vvi-Vitvi01g04246_t001	Atr-ERM97657	82.353	34	6	0	57	90	1	34	7.21e-14	60.8
Vvi-Vitvi01g00202_t001	Atr-ERN20174	50.000	138	63	3	36	171	53	186	7.75e-36	122
Vvi-Vitvi01g00202_t001	Atr-ERM96244	47.475	99	51	1	59	157	73	170	1.01e-20	84.0
Vvi-Vitvi01g02224_t001	Atr-ERN09187	48.421	475	223	7	7	470	1	464	4.32e-159	459
Vvi-Vitvi01g02224_t001	Atr-ERN15371	45.877	473	231	5	4	461	1	463	6.41e-155	449
Vvi-Vitvi01g02224_t001	Atr-ERN09116	50.503	398	180	5	67	454	1	391	2.09e-144	419
Vvi-Vitvi01g02224_t001	Atr-ERN07406	44.170	446	220	10	26	451	9	445	8.14e-123	366
Vvi-Vitvi01g02224_t001	Atr-ERN09119	44.098	449	179	6	1	445	1	381	8.43e-122	361
Vvi-Vitvi01g01302_t001	Atr-ERN08388	48.396	717	362	1	111	819	71	787	0.0	731
Vvi-Vitvi01g01302_t001	Atr-ERN08388	26.962	586	398	5	244	820	84	648	2.24e-61	221
Vvi-Vitvi01g01302_t001	Atr-ERN00676	30.543	681	443	6	90	759	350	1011	1.36e-106	351
Vvi-Vitvi01g01302_t001	Atr-ERN00676	28.205	702	458	3	165	820	161	862	9.63e-101	335
Vvi-Vitvi01g01302_t001	Atr-ERN00676	28.142	732	462	5	117	802	306	1019	4.97e-98	327
Vvi-Vitvi01g01302_t001	Atr-ERN00676	25.990	581	352	4	319	821	143	723	4.26e-63	229
Vvi-Vitvi01g01302_t001	Atr-ERN15570	29.848	593	404	3	123	704	3	594	5.59e-101	325
Vvi-Vitvi01g01302_t001	Atr-ERN15570	27.165	589	386	2	240	820	52	605	5.97e-88	290
Vvi-Vitvi01g01302_t001	Atr-ERN15570	27.540	374	212	2	167	540	291	605	4.93e-46	174
Vvi-Vitvi01g01302_t001	Atr-ERN15570	27.429	350	254	0	471	820	46	395	1.66e-40	157
Vvi-Vitvi01g01302_t001	Atr-ERN15570	26.513	347	193	6	86	374	264	606	7.47e-22	100
Vvi-Vitvi01g01302_t001	Atr-ERN00678	28.506	656	458	2	165	809	30	685	3.60e-99	325
Vvi-Vitvi01g01302_t001	Atr-ERN00678	27.485	684	470	3	130	802	115	783	9.61e-94	311
Vvi-Vitvi01g01302_t001	Atr-ERN00678	28.220	691	461	5	70	746	128	797	1.37e-88	297
Vvi-Vitvi01g01302_t001	Atr-ERN00678	25.882	510	370	1	319	820	12	521	1.06e-62	225
Vvi-Vitvi01g01302_t001	Atr-ERM99673	28.642	604	388	2	241	801	326	929	2.96e-98	326
Vvi-Vitvi01g01302_t001	Atr-ERM99673	27.226	786	519	7	78	814	56	837	2.02e-92	310
Vvi-Vitvi01g01302_t001	Atr-ERM99673	29.150	494	342	1	220	705	445	938	8.26e-83	284
Vvi-Vitvi01g01302_t001	Atr-ERM99673	29.158	463	320	1	220	674	480	942	6.09e-70	248
Vvi-Vitvi01g01302_t001	Atr-ERM99673	22.695	282	218	0	539	820	142	423	5.88e-20	94.7
Vvi-Vitvi01g00697_t001	Atr-ERN02336	38.587	368	213	8	26	383	5	369	2.75e-81	253
Vvi-Vitvi01g00697_t001	Atr-ERN15748	26.374	364	241	12	33	374	22	380	2.09e-26	108
Vvi-Vitvi01g00478_t001	Atr-ERM94136	67.978	178	57	0	23	200	27	204	3.71e-83	244
Vvi-Vitvi01g00478_t001	Atr-ERN10957	50.568	176	87	0	23	198	58	233	1.32e-57	181
Vvi-Vitvi01g00536_t003	Atr-ERM97127	65.455	275	84	4	6	277	11	277	1.00e-129	369
Vvi-Vitvi01g00536_t003	Atr-ERN11010	65.649	262	83	2	12	273	21	275	1.34e-127	363
Vvi-Vitvi01g00536_t003	Atr-ERN12463	33.469	245	102	9	77	264	90	330	3.79e-28	112
Vvi-Vitvi01g00536_t003	Atr-ERN15913	29.947	187	118	5	87	272	248	422	2.30e-16	77.8
Vvi-Vitvi01g00464_t001	Atr-ERM93393	42.667	75	42	1	32	106	4	77	3.33e-16	70.9
Vvi-Vitvi01g01578_t001	Atr-ERN06885	63.432	711	224	8	20	709	20	715	0.0	893
Vvi-Vitvi01g01578_t001	Atr-ERN05424	47.606	710	324	14	19	707	18	700	0.0	608
Vvi-Vitvi01g01578_t001	Atr-ERN05693	37.694	772	380	19	21	709	24	777	9.88e-146	443
Vvi-Vitvi01g01578_t001	Atr-ERN11706	45.313	576	263	12	140	708	62	592	3.32e-141	426
Vvi-Vitvi01g01578_t001	Atr-ERN15722	32.219	658	347	17	85	709	498	1089	3.25e-84	287
Vvi-Vitvi01g01578_t001	Atr-ERN15722	31.894	301	150	5	6	259	18	310	3.83e-31	130
Vvi-Vitvi01g01578_t001	Atr-ERN15722	36.923	195	114	3	71	258	237	429	2.11e-24	108
Vvi-Vitvi01g01578_t001	Atr-ERN15722	34.500	200	105	3	83	258	352	549	1.43e-23	105
Vvi-Vitvi01g04205_t001	Atr-ERM99504	51.351	370	125	14	49	387	43	388	6.02e-89	274
Vvi-Vitvi01g04205_t001	Atr-ERN07169	40.230	348	121	12	83	375	48	363	5.27e-63	209
Vvi-Vitvi01g04205_t001	Atr-ERN01007	32.941	255	115	6	64	316	28	228	4.87e-31	120
Vvi-Vitvi01g04205_t001	Atr-ERN12549	59.836	122	35	4	50	162	33	149	2.83e-28	110
Vvi-Vitvi01g04205_t001	Atr-ERM96021	36.076	158	88	4	44	201	4	148	4.67e-26	106
Vvi-Vitvi01g02098_t001	Atr-ERN01712	62.880	1479	465	30	1	1414	1	1460	0.0	1731
Vvi-Vitvi01g02098_t001	Atr-ERN15395	78.125	96	21	0	24	119	19	114	2.67e-45	159
Vvi-Vitvi01g01902_t001	Atr-ERN13835	50.746	67	32	1	79	144	69	135	1.12e-15	69.7
Vvi-Vitvi01g01902_t001	Atr-ERN17269	40.000	85	47	1	92	172	93	177	2.04e-14	67.4
Vvi-Vitvi01g01902_t001	Atr-ERM96622	39.394	99	52	4	57	149	21	117	8.29e-14	64.7
Vvi-Vitvi01g01902_t001	Atr-ERN17254	44.928	69	31	1	89	150	98	166	2.87e-13	64.3
Vvi-Vitvi01g01902_t001	Atr-ERN06080	37.363	91	54	2	70	160	339	426	9.11e-12	62.0
Vvi-Vitvi01g01747_t001	Atr-ERN06178	67.686	523	161	2	1	523	1	515	0.0	743
Vvi-Vitvi01g01747_t001	Atr-ERM96135	43.460	474	262	3	52	521	32	503	5.16e-139	412
Vvi-Vitvi01g01893_t001.2.6037826a	Atr-ERN09435	72.398	221	59	2	55	274	3	222	3.82e-106	306
Vvi-Vitvi01g01611_t001	Atr-ERN05778	77.273	88	20	0	55	142	608	695	7.36e-42	146
Vvi-Vitvi01g01611_t001	Atr-ERN18503	69.318	88	27	0	55	142	589	676	1.03e-37	135
Vvi-Vitvi01g01611_t001	Atr-ERN04589	47.458	59	31	0	3	61	94	152	1.68e-11	59.7
Vvi-Vitvi01g02267_t001	Atr-ERN09947	37.113	97	59	1	1	95	144	240	3.38e-11	59.3
Vvi-Vitvi01g01880_t001	Atr-ERN12508	51.628	215	104	0	6	220	113	327	5.39e-69	223
Vvi-Vitvi01g01564_t001	Atr-ERN06847	85.714	245	33	1	1	245	1	243	5.64e-159	439
Vvi-Vitvi01g01564_t001	Atr-ERN20024	38.028	213	121	4	34	245	82	284	1.25e-41	143
Vvi-Vitvi01g01564_t001	Atr-ERN10377	35.294	221	132	4	25	244	71	281	2.14e-36	134
Vvi-Vitvi01g01564_t001	Atr-ERN09499	29.439	214	129	4	29	227	51	257	9.68e-27	103
Vvi-Vitvi01g01564_t001	Atr-ERN00658	24.490	245	148	5	3	245	24	233	1.47e-18	81.6
Vvi-Vitvi01g01772_t001	Atr-ERN06136	66.397	247	81	1	40	284	58	304	6.04e-124	355
Vvi-Vitvi01g01079_t001	Atr-ERM94561	65.984	488	158	3	62	542	123	609	0.0	693
Vvi-Vitvi01g01079_t001	Atr-ERN15853	29.374	463	284	18	99	544	80	516	1.20e-41	156
Vvi-Vitvi01g01079_t001	Atr-ERN15847	29.604	429	252	19	99	511	78	472	4.46e-37	144
Vvi-Vitvi01g01126_t001	Atr-ERN18820	66.914	269	88	1	18	285	566	834	1.36e-117	364
Vvi-Vitvi01g01126_t001	Atr-ERN18819	38.750	160	94	3	23	179	20	178	2.06e-24	103
Vvi-Vitvi01g01287_t001	Atr-ERN05752	46.364	330	132	8	54	354	221	534	4.20e-70	228
Vvi-Vitvi01g00423_t001	Atr-ERM94085	74.209	632	159	2	17	648	1	628	0.0	955
Vvi-Vitvi01g00423_t001	Atr-ERN06019	69.449	635	184	3	17	648	29	656	0.0	912
Vvi-Vitvi01g00423_t001	Atr-ERN01554	55.710	648	283	3	4	651	3	646	0.0	743
Vvi-Vitvi01g00423_t001	Atr-ERM94226	53.052	639	294	5	4	641	18	651	0.0	674
Vvi-Vitvi01g00423_t001	Atr-ERN06014	51.929	622	292	5	19	639	10	625	0.0	630
Vvi-Vitvi01g00099_t001	Atr-ERN09714	74.576	295	75	0	10	304	4	298	4.84e-144	406
Vvi-Vitvi01g04298_t001	Atr-ERN12742	48.421	95	49	0	4	98	1118	1212	1.42e-27	103
Vvi-Vitvi01g00719_t001	Atr-ERM99464	55.862	580	236	4	12	571	25	604	0.0	682
Vvi-Vitvi01g00719_t001	Atr-ERM99464	40.000	160	94	2	327	485	20	178	8.72e-33	132
Vvi-Vitvi01g00719_t001	Atr-ERM99461	50.464	539	262	2	7	543	15	550	0.0	577
Vvi-Vitvi01g00719_t001	Atr-ERN17329	41.944	391	222	3	170	555	20	410	1.19e-105	323
Vvi-Vitvi01g00719_t001	Atr-ERN17329	42.947	319	179	2	12	327	22	340	3.03e-83	265
Vvi-Vitvi01g00719_t001	Atr-ERN17329	41.615	161	91	3	10	168	181	340	2.92e-31	125
Vvi-Vitvi01g00915_t001	Atr-ERN01351	55.696	395	158	6	13	396	10	398	2.58e-145	417
Vvi-Vitvi01g00915_t001	Atr-ERN08779	29.261	352	211	9	50	388	12	338	3.97e-42	152
Vvi-Vitvi01g00915_t001	Atr-ERN08779	33.333	285	170	6	13	288	83	356	2.79e-35	134
Vvi-Vitvi01g00915_t001	Atr-ERN08779	33.878	245	146	6	13	251	135	369	6.00e-35	133
Vvi-Vitvi01g00915_t001	Atr-ERN08779	28.134	359	229	9	16	365	33	371	1.49e-32	126
Vvi-Vitvi01g00915_t001	Atr-ERN08779	33.495	206	119	5	13	217	187	375	1.97e-26	109
Vvi-Vitvi01g00915_t001	Atr-ERN08779	32.400	250	139	8	151	391	9	237	4.91e-23	99.4
Vvi-Vitvi01g00915_t001	Atr-ERN16055	32.123	358	200	11	53	388	285	621	4.07e-36	139
Vvi-Vitvi01g00915_t001	Atr-ERN16055	30.738	244	137	8	13	238	352	581	1.11e-18	87.8
Vvi-Vitvi01g00915_t001	Atr-ERN16235	30.919	359	204	9	53	388	311	648	1.39e-35	138
Vvi-Vitvi01g00915_t001	Atr-ERN16235	32.143	168	101	5	13	175	497	656	1.67e-12	68.6
Vvi-Vitvi01g00915_t001	Atr-ERM94419	31.476	359	202	9	53	388	316	653	3.83e-35	137
Vvi-Vitvi01g02274_t001	Atr-ERN09873	72.464	69	19	0	1	69	1	69	2.20e-33	108
Vvi-Vitvi01g02274_t001	Atr-ERN09867	51.471	68	33	0	2	69	4	71	1.32e-22	81.3
Vvi-Vitvi01g00893_t001	Atr-ERN11589	57.965	226	93	2	4	229	5	228	9.48e-89	261
Vvi-Vitvi01g00893_t001	Atr-ERM94464	39.655	232	135	3	1	228	1	231	1.99e-57	181
Vvi-Vitvi01g00893_t001	Atr-ERN14282	40.611	229	128	5	1	223	3	229	5.94e-57	180
Vvi-Vitvi01g00893_t001	Atr-ERM94463	42.326	215	122	2	1	214	1	214	7.65e-57	180
Vvi-Vitvi01g00893_t001	Atr-ERN10807	44.828	232	119	6	1	231	1	224	8.14e-57	179
Vvi-Vitvi01g00868_t001	Atr-ERN10693	58.773	587	235	4	26	611	38	618	0.0	691
Vvi-Vitvi01g00868_t001	Atr-ERN19799	45.349	602	316	6	12	610	9	600	0.0	531
Vvi-Vitvi01g00868_t001	Atr-ERN09546	37.426	505	280	13	105	588	549	1038	1.68e-85	287
Vvi-Vitvi01g00868_t001	Atr-ERN07113	31.981	616	338	17	29	605	31	604	1.94e-82	271
Vvi-Vitvi01g00868_t001	Atr-ERN02563	32.895	532	326	11	77	588	750	1270	4.56e-82	280
Vvi-Vitvi01g00868_t001	Atr-ERN02563	33.562	146	85	3	54	199	438	571	1.47e-14	76.6
Vvi-Vitvi01g00868_t001	Atr-ERN02563	29.897	194	125	5	10	202	8	191	1.96e-14	76.3
Vvi-Vitvi01g00868_t001	Atr-ERN02563	34.058	138	89	2	91	227	668	804	2.96e-14	75.9
Vvi-Vitvi01g00868_t001	Atr-ERN02563	38.168	131	77	3	72	201	519	646	3.09e-14	75.9
Vvi-Vitvi01g00868_t001	Atr-ERN02563	41.525	118	68	1	77	194	331	447	2.89e-13	72.4
Vvi-Vitvi01g00868_t001	Atr-ERN02563	35.156	128	72	1	79	195	596	723	1.37e-12	70.5
Vvi-Vitvi01g00868_t001	Atr-ERN02563	34.146	123	80	1	77	199	163	284	4.35e-12	68.9
Vvi-Vitvi01g02113_t001	Atr-ERM97240	39.241	79	48	0	158	236	186	264	1.51e-15	73.9
Vvi-Vitvi01g02113_t001	Atr-ERM94512	42.683	82	46	1	156	236	114	195	1.61e-15	73.2
Vvi-Vitvi01g02113_t001	Atr-ERN02859	43.056	72	38	2	170	238	180	251	1.33e-13	67.4
Vvi-Vitvi01g02113_t001	Atr-ERN09401	34.091	88	52	2	158	239	156	243	1.81e-13	68.2
Vvi-Vitvi01g02113_t001	Atr-ERN00059	28.704	108	67	3	139	236	102	209	5.23e-13	65.1
Vvi-Vitvi01g01013_t001	Atr-ERM94478	52.995	217	76	6	67	271	27	229	1.90e-69	215
Vvi-Vitvi01g01013_t001	Atr-ERM94746	41.199	267	122	7	10	267	2	242	1.36e-54	177
Vvi-Vitvi01g01013_t001	Atr-ERN14507	46.392	194	83	4	72	264	55	228	3.43e-54	176
Vvi-Vitvi01g01013_t001	Atr-ERN20649	43.781	201	80	5	68	265	42	212	1.29e-50	167
Vvi-Vitvi01g01013_t001	Atr-ERN02922	45.366	205	86	4	68	264	40	226	2.37e-49	164
Vvi-Vitvi01g00310_t001	Atr-ERN04015	79.137	417	74	2	1	416	1	405	0.0	660
Vvi-Vitvi01g00310_t001	Atr-ERN16797	73.566	401	89	4	12	412	13	396	0.0	606
Vvi-Vitvi01g00310_t001	Atr-ERM99594	62.594	401	144	1	14	414	18	412	0.0	519
Vvi-Vitvi01g00310_t001	Atr-ERN01368	52.113	71	33	1	16	85	4	74	5.06e-17	81.3
Vvi-Vitvi01g00310_t001	Atr-ERN06558	52.113	71	33	1	16	85	4	74	2.98e-16	78.6
Vvi-Vitvi01g01061_t001	Atr-ERM94562	57.606	802	316	8	1	792	1	788	0.0	880
Vvi-Vitvi01g01061_t001	Atr-ERM94563	55.330	788	333	11	1	783	28	801	0.0	870
Vvi-Vitvi01g01061_t001	Atr-ERN18829	34.174	793	466	15	1	783	2	748	4.55e-148	451
Vvi-Vitvi01g01061_t001	Atr-ERN11357	34.390	820	465	19	1	784	2	784	4.96e-146	447
Vvi-Vitvi01g00956_t001	Atr-ERM94394	49.556	450	204	10	13	451	11	448	9.67e-133	390
Vvi-Vitvi01g00956_t001	Atr-ERM95170	40.777	103	61	0	23	125	102	204	2.80e-24	104
Vvi-Vitvi01g00956_t001	Atr-ERN07858	40.816	98	58	0	23	120	115	212	6.87e-24	104
Vvi-Vitvi01g00956_t001	Atr-ERM98598	42.308	104	59	1	23	125	107	210	2.33e-22	100
Vvi-Vitvi01g00956_t001	Atr-ERN07489	39.796	98	59	0	23	120	48	145	9.49e-22	93.2
Vvi-Vitvi01g02041_t001	Atr-ERN09202	76.230	244	58	0	217	460	2	245	7.87e-136	395
Vvi-Vitvi01g02041_t001	Atr-ERN00363	48.726	314	155	3	223	531	291	603	3.71e-96	304
Vvi-Vitvi01g02041_t001	Atr-ERN00363	28.497	193	119	7	46	229	35	217	5.79e-12	67.8
Vvi-Vitvi01g02041_t001	Atr-ERN10677	44.477	344	173	5	206	547	47	374	6.03e-92	285
Vvi-Vitvi01g02041_t001	Atr-ERN15165	54.884	215	91	2	339	547	64	278	4.07e-73	233
Vvi-Vitvi01g02041_t001	Atr-ERN02100	42.105	323	168	9	208	521	375	687	1.18e-69	237
Vvi-Vitvi01g00780_t001	Atr-ERN06441	69.031	423	126	2	1	418	1	423	0.0	567
Vvi-Vitvi01g00780_t001	Atr-ERN03732	54.589	414	163	2	26	418	5	414	1.15e-148	427
Vvi-Vitvi01g00780_t001	Atr-ERM98869	64.804	179	59	1	1	175	1	179	8.39e-70	218
Vvi-Vitvi01g00780_t001	Atr-ERM98409	34.422	398	232	10	40	417	27	415	1.67e-57	193
Vvi-Vitvi01g00780_t001	Atr-ERM98410	33.431	341	192	9	69	386	7	335	2.64e-45	159
Vvi-Vitvi01g00511_t001	Atr-ERN15515	52.101	238	112	1	12	247	12	249	2.98e-80	255
Vvi-Vitvi01g00511_t001	Atr-ERN13177	43.443	244	126	3	8	247	49	284	4.26e-64	212
Vvi-Vitvi01g00511_t001	Atr-ERN15332	48.515	202	94	3	12	213	39	230	8.83e-62	203
Vvi-Vitvi01g00511_t001	Atr-ERN19368	43.231	229	122	1	10	238	25	245	2.41e-56	191
Vvi-Vitvi01g00511_t001	Atr-ERN01513	43.523	193	101	2	12	204	66	250	7.56e-48	166
Vvi-Vitvi01g01722_t001	Atr-ERN06249	56.881	218	79	3	1	212	1	209	7.77e-87	257
Vvi-Vitvi01g01722_t001	Atr-ERN03380	61.963	163	57	3	13	170	14	176	3.05e-66	208
Vvi-Vitvi01g01722_t001	Atr-ERN05222	55.090	167	67	2	13	176	10	171	8.59e-61	194
Vvi-Vitvi01g01722_t001	Atr-ERM97194	48.500	200	84	5	14	198	5	200	3.63e-58	187
Vvi-Vitvi01g01722_t001	Atr-ERM95122	55.090	167	62	3	12	171	5	165	6.70e-57	182
Vvi-Vitvi01g00825_t001	Atr-ERM99574	74.561	114	26	2	80	190	3	116	7.24e-58	177
Vvi-Vitvi01g00825_t001	Atr-ERM99547	61.224	98	36	2	84	179	63	160	1.85e-35	124
Vvi-Vitvi01g00642_t001	Atr-ERN13824	78.272	382	82	1	10	390	6	387	0.0	654
Vvi-Vitvi01g00642_t001	Atr-ERM99230	65.031	326	112	2	64	388	32	356	6.36e-166	468
Vvi-Vitvi01g00026_t002	Atr-ERN17886	72.047	254	71	0	6	259	24	277	8.11e-132	374
Vvi-Vitvi01g00026_t002	Atr-ERN10723	55.385	260	113	2	1	259	6	263	7.95e-102	297
Vvi-Vitvi01g00026_t002	Atr-ERM95294	45.769	260	111	8	13	260	15	256	5.28e-54	175
Vvi-Vitvi01g01998_t005	Atr-ERM94633	35.376	359	212	9	7	354	1	350	1.21e-65	210
Vvi-Vitvi01g01998_t005	Atr-ERN19252	34.615	364	209	8	7	354	9	359	1.31e-65	211
Vvi-Vitvi01g01998_t005	Atr-ERM94629	32.102	352	216	8	1	338	3	345	1.91e-61	200
Vvi-Vitvi01g01998_t005	Atr-ERM94637	36.119	335	191	8	10	327	11	339	3.06e-59	194
Vvi-Vitvi01g01998_t005	Atr-ERN19251	33.053	357	218	7	7	351	7	354	4.91e-59	194
Vvi-Vitvi01g00139_t001	Atr-ERN14811	56.559	808	281	11	1	780	1	766	0.0	843
Vvi-Vitvi01g00139_t001	Atr-ERN20335	37.483	723	422	11	7	712	29	738	7.06e-138	425
Vvi-Vitvi01g00139_t001	Atr-ERN18919	28.974	604	381	13	2	585	19	594	7.46e-54	196
Vvi-Vitvi01g00157_t001	Atr-ERN14947	79.375	160	28	1	1	155	1	160	4.25e-91	261
Vvi-Vitvi01g00157_t001	Atr-ERN09270	61.963	163	54	1	1	155	1	163	1.32e-70	209
Vvi-Vitvi01g01523_t001	Atr-ERN13611	61.305	659	250	2	5	663	3	656	0.0	876
Vvi-Vitvi01g01523_t001	Atr-ERN18084	29.147	621	390	18	112	691	79	690	1.97e-59	212
Vvi-Vitvi01g01523_t001	Atr-ERN15950	28.257	591	384	12	118	681	127	704	4.33e-54	197
Vvi-Vitvi01g01523_t001	Atr-ERN18079	24.746	295	167	8	374	645	30	292	3.64e-12	67.4
Vvi-Vitvi01g01684_t001	Atr-ERN09915	36.328	256	139	7	36	281	28	269	6.71e-37	134
Vvi-Vitvi01g02096_t001	Atr-ERN18353	39.506	81	41	2	1	73	1	81	8.52e-11	52.0
Vvi-Vitvi01g00074_t001	Atr-ERN10295	67.073	246	78	2	1	244	3	247	6.32e-119	338
Vvi-Vitvi01g00074_t001	Atr-ERN18479	32.911	237	120	6	19	222	168	398	5.14e-21	90.5
Vvi-Vitvi01g00074_t001	Atr-ERN18479	30.204	245	132	7	3	218	193	427	2.90e-19	85.5
Vvi-Vitvi01g00074_t001	Atr-ERN18479	41.667	96	56	0	79	174	354	449	5.24e-14	70.1
Vvi-Vitvi01g00074_t001	Atr-ERN18479	31.977	172	95	2	54	204	276	446	2.05e-13	68.6
Vvi-Vitvi01g00074_t001	Atr-ERM93580	30.769	195	111	2	49	222	268	459	1.79e-20	89.0
Vvi-Vitvi01g00074_t001	Atr-ERM93580	32.461	191	108	3	16	204	303	474	3.01e-18	82.8
Vvi-Vitvi01g00074_t001	Atr-ERM93580	29.798	198	112	3	51	226	205	397	3.86e-18	82.4
Vvi-Vitvi01g00074_t001	Atr-ERM93580	32.099	162	109	1	61	222	146	306	8.31e-14	69.7
Vvi-Vitvi01g00074_t001	Atr-ERN14187	31.765	170	113	2	54	222	34	201	6.94e-19	84.7
Vvi-Vitvi01g00074_t001	Atr-ERN14187	31.646	158	102	3	50	204	97	251	2.70e-14	71.2
Vvi-Vitvi01g00074_t001	Atr-ERN14295	31.847	157	101	3	51	204	93	246	1.13e-16	78.2
Vvi-Vitvi01g00074_t001	Atr-ERN14295	31.111	180	116	3	44	222	24	196	3.86e-14	70.9
Vvi-Vitvi01g02118_t001	Atr-ERM97240	40.506	79	47	0	158	236	186	264	4.46e-16	75.5
Vvi-Vitvi01g02118_t001	Atr-ERM94512	42.683	82	46	1	156	236	114	195	1.40e-15	73.2
Vvi-Vitvi01g02118_t001	Atr-ERN00059	29.630	108	66	3	139	236	102	209	2.08e-13	66.2
Vvi-Vitvi01g02118_t001	Atr-ERN09401	32.955	88	53	2	158	239	156	243	3.48e-13	67.4
Vvi-Vitvi01g02118_t001	Atr-ERN14579	39.286	84	44	3	156	234	34	115	1.54e-12	63.5
Vvi-Vitvi01g01749_t001	Atr-ERN06197	53.863	932	330	31	410	1274	108	1006	0.0	805
Vvi-Vitvi01g01749_t001	Atr-ERN10475	69.527	338	103	0	936	1273	44	381	2.12e-169	507
Vvi-Vitvi01g01749_t001	Atr-ERM98721	63.939	330	61	3	945	1274	317	588	2.81e-131	415
Vvi-Vitvi01g01749_t001	Atr-ERM95434	74.576	236	54	1	1039	1274	1	230	1.74e-120	372
Vvi-Vitvi01g01749_t001	Atr-ERN16583	81.761	159	29	0	945	1103	18	176	8.47e-84	274
Vvi-Vitvi01g01749_t001	Atr-ERN16583	74.737	95	24	0	1180	1274	174	268	3.26e-46	167
Vvi-Vitvi01g00938_t001	Atr-ERN04401	69.058	223	62	3	51	269	56	275	1.92e-111	322
Vvi-Vitvi01g00938_t001	Atr-ERM99737	44.670	197	105	2	76	269	55	250	2.35e-56	180
Vvi-Vitvi01g01038_t001	Atr-ERM97194	57.143	231	80	4	6	217	2	232	1.23e-86	262
Vvi-Vitvi01g01038_t001	Atr-ERN05222	54.661	236	96	5	8	234	10	243	4.59e-85	258
Vvi-Vitvi01g01038_t001	Atr-ERN03380	61.321	212	70	6	8	208	14	224	3.29e-84	255
Vvi-Vitvi01g01038_t001	Atr-ERM95122	60.541	185	64	3	8	186	6	187	6.49e-73	224
Vvi-Vitvi01g01038_t001	Atr-ERM97185	49.145	234	106	5	8	230	14	245	5.07e-70	218
Vvi-Vitvi01g00785_t001	Atr-ERN05911	78.436	422	82	2	174	588	83	502	0.0	694
Vvi-Vitvi01g00785_t001	Atr-ERN05911	68.137	204	35	1	1	174	174	377	3.59e-88	281
Vvi-Vitvi01g00785_t001	Atr-ERN03913	52.244	312	140	2	172	476	81	390	1.03e-111	338
Vvi-Vitvi01g00785_t001	Atr-ERN03913	46.569	204	79	1	1	174	174	377	8.49e-55	190
Vvi-Vitvi01g00785_t001	Atr-ERN18355	38.876	427	246	6	172	586	71	494	1.82e-91	290
Vvi-Vitvi01g00785_t001	Atr-ERN18355	36.000	200	97	2	1	170	167	365	2.46e-31	127
Vvi-Vitvi01g00785_t001	Atr-ERM93695	40.097	414	232	7	172	575	79	486	5.56e-87	278
Vvi-Vitvi01g00785_t001	Atr-ERM93695	36.500	200	96	2	1	170	172	370	2.71e-29	120
Vvi-Vitvi01g00785_t001	Atr-ERN02147	31.221	426	267	11	173	578	107	526	4.09e-51	184
Vvi-Vitvi01g00785_t001	Atr-ERN02147	34.848	132	85	1	37	168	270	400	5.72e-16	80.5
Vvi-Vitvi01g00024_t001	Atr-ERN17884	67.220	482	156	2	31	510	9	490	0.0	677
Vvi-Vitvi01g00358_t001	Atr-ERN05568	39.209	278	128	6	1	267	1	248	4.43e-51	197
Vvi-Vitvi01g00358_t001	Atr-ERN05568	30.175	285	164	9	511	763	597	878	1.50e-22	104
Vvi-Vitvi01g01885_t001	Atr-ERM96584	33.175	211	84	6	1	161	1	204	7.27e-23	90.5
Vvi-Vitvi01g01885_t001	Atr-ERN20181	31.034	145	62	3	1	109	1	143	7.74e-12	60.8
Vvi-Vitvi01g01521_t001	Atr-ERM97507	73.308	532	121	6	1	514	1	529	0.0	780
Vvi-Vitvi01g01521_t001	Atr-ERN13610	72.401	529	113	5	1	515	1	510	0.0	777
Vvi-Vitvi01g01521_t001	Atr-ERN01278	68.213	431	137	0	84	514	89	519	0.0	632
Vvi-Vitvi01g01521_t001	Atr-ERN03552	58.352	437	175	3	85	514	43	479	0.0	518
Vvi-Vitvi01g01521_t001	Atr-ERM96261	43.392	401	224	1	106	503	64	464	9.42e-123	367
Vvi-Vitvi01g02005_t001	Atr-ERM95439	53.778	225	98	2	1	219	1	225	6.75e-81	240
Vvi-Vitvi01g02005_t001	Atr-ERM95107	46.262	214	111	1	10	219	8	221	3.75e-71	216
Vvi-Vitvi01g02005_t001	Atr-ERM95440	52.857	210	94	1	14	218	9	218	2.67e-69	211
Vvi-Vitvi01g02005_t001	Atr-ERM95441	49.510	204	98	1	19	217	10	213	1.02e-59	186
Vvi-Vitvi01g02005_t001	Atr-ERN11333	40.645	155	87	1	70	219	4	158	8.91e-39	131
Vvi-Vitvi01g04424_t001	Atr-ERM99420	48.765	162	83	0	1	162	555	716	7.86e-39	146
Vvi-Vitvi01g04027_t001	Atr-ERM98938	37.963	108	66	1	31	137	28	135	2.25e-24	90.5
Vvi-Vitvi01g04027_t001	Atr-ERN17077	40.833	120	61	3	16	125	48	167	1.57e-23	89.4
Vvi-Vitvi01g04027_t001	Atr-ERN10180	42.353	85	49	0	32	116	26	110	3.52e-22	84.7
Vvi-Vitvi01g04027_t001	Atr-ERM94056	40.206	97	56	2	33	127	306	402	8.69e-19	80.5
Vvi-Vitvi01g04027_t001	Atr-ERN12754	39.130	92	47	1	44	135	8	90	3.02e-18	73.6
Vvi-Vitvi01g00114_t001	Atr-ERM94362	64.220	218	65	4	1	207	1	216	3.01e-80	238
Vvi-Vitvi01g00114_t001	Atr-ERN19832	63.291	158	43	4	43	188	16	170	2.70e-57	178
Vvi-Vitvi01g00114_t001	Atr-ERN01246	53.939	165	68	2	48	207	57	218	2.93e-49	159
Vvi-Vitvi01g00114_t001	Atr-ERN18632	53.333	135	56	2	74	207	37	165	1.17e-34	120
Vvi-Vitvi01g00114_t001	Atr-ERM97278	48.667	150	70	2	59	207	55	198	1.56e-33	118
Vvi-Vitvi01g00672_t001	Atr-ERM94583	50.656	381	172	3	33	397	80	460	1.45e-134	393
Vvi-Vitvi01g00730_t001	Atr-ERN06673	80.734	327	60	1	1	324	1	327	0.0	567
Vvi-Vitvi01g00730_t001	Atr-ERN07138	70.062	324	94	1	4	324	1	324	4.87e-178	503
Vvi-Vitvi01g00730_t001	Atr-ERN10769	70.607	313	89	1	15	324	30	342	3.54e-160	467
Vvi-Vitvi01g00730_t001	Atr-ERN06869	46.012	326	167	4	9	329	11	332	1.10e-101	311
Vvi-Vitvi01g00730_t001	Atr-ERN16711	43.182	264	141	3	16	279	13	267	1.28e-63	215
Vvi-Vitvi01g04336_t001	Atr-ERM94802	65.625	288	97	2	6	292	7	293	6.42e-132	379
Vvi-Vitvi01g04336_t001	Atr-ERN07117	63.140	293	104	3	1	292	1	290	1.82e-124	361
Vvi-Vitvi01g04336_t001	Atr-ERN12431	46.801	297	141	5	9	293	5	296	4.96e-82	251
Vvi-Vitvi01g04336_t001	Atr-ERN18715	63.218	87	27	1	8	89	30	116	1.55e-30	113
Vvi-Vitvi01g04336_t001	Atr-ERN15829	61.765	68	21	1	8	70	19	86	2.19e-19	80.5
Vvi-Vitvi01g04022_t001	Atr-ERM99518	30.000	150	83	4	28	158	54	200	3.53e-11	60.5
Vvi-Vitvi01g00428_t001	Atr-ERM94108	74.104	251	63	2	1	249	1	251	1.62e-135	380
Vvi-Vitvi01g00245_t001	Atr-ERN17284	78.125	320	70	0	48	367	40	359	0.0	533
Vvi-Vitvi01g00245_t001	Atr-ERM97124	62.058	311	115	1	57	367	47	354	1.75e-143	410
Vvi-Vitvi01g00245_t001	Atr-ERN01190	49.718	177	88	1	191	366	49	225	9.22e-61	195
Vvi-Vitvi01g00245_t001	Atr-ERM98865	47.794	136	70	1	191	325	1	136	2.61e-43	146
Vvi-Vitvi01g04183_t001	Atr-ERN06676	58.988	573	203	7	52	616	183	731	0.0	620
Vvi-Vitvi01g04183_t001	Atr-ERM98577	62.660	391	123	4	274	642	83	472	5.42e-170	493
Vvi-Vitvi01g04183_t001	Atr-ERM95419	54.467	347	143	4	276	613	177	517	2.61e-124	378
Vvi-Vitvi01g04183_t001	Atr-ERN15269	51.007	298	141	2	273	569	401	694	8.42e-100	321
Vvi-Vitvi01g04183_t001	Atr-ERN12904	51.712	292	135	3	277	566	9	296	1.11e-97	305
Vvi-Vitvi01g01742_t001	Atr-ERN06185	35.673	342	139	14	1	302	1	301	5.19e-37	133
Vvi-Vitvi01g00092_t001	Atr-ERN14955	68.465	482	149	3	1	480	1	481	0.0	677
Vvi-Vitvi01g00092_t001	Atr-ERN10874	27.083	336	180	8	14	347	448	720	5.29e-25	110
Vvi-Vitvi01g00092_t001	Atr-ERN02763	27.198	364	174	11	11	362	101	385	6.83e-24	106
Vvi-Vitvi01g04384_t001	Atr-ERN06802	66.055	436	92	2	4	383	6	441	0.0	561
Vvi-Vitvi01g04384_t001	Atr-ERN17706	32.870	432	225	7	16	383	114	544	6.75e-66	218
Vvi-Vitvi01g04384_t001	Atr-ERM96412	34.562	434	217	8	15	383	161	592	1.26e-65	218
Vvi-Vitvi01g04384_t001	Atr-ERN20020	26.360	478	247	12	1	381	1	470	1.46e-40	149
Vvi-Vitvi01g04384_t001	Atr-ERN08780	30.532	357	196	12	66	378	139	487	1.23e-38	144
Vvi-Vitvi01g01018_t001	Atr-ERM94484	57.063	538	208	8	1	521	9	540	0.0	602
Vvi-Vitvi01g01018_t001	Atr-ERM97220	52.049	244	102	5	290	521	17	257	2.29e-80	251
Vvi-Vitvi01g01018_t001	Atr-ERM97513	27.767	515	300	15	66	520	94	596	2.21e-42	160
Vvi-Vitvi01g01018_t001	Atr-ERN05402	28.966	435	245	14	59	452	56	467	5.02e-38	144
Vvi-Vitvi01g01018_t001	Atr-ERM97219	67.568	74	24	0	192	265	18	91	5.07e-29	109
Vvi-Vitvi01g01724_t002	Atr-ERN06239	87.738	367	44	1	3	368	13	379	0.0	662
Vvi-Vitvi01g01724_t002	Atr-ERM99300	41.718	326	186	1	32	357	94	415	1.86e-88	272
Vvi-Vitvi01g01724_t002	Atr-ERM93541	35.920	348	209	6	12	354	8	346	4.28e-68	217
Vvi-Vitvi01g00293_t001	Atr-ERN08316	69.231	260	67	4	5	263	10	257	4.84e-116	332
Vvi-Vitvi01g00293_t001	Atr-ERN05273	36.216	185	95	9	49	225	9	178	6.88e-19	82.4
Vvi-Vitvi01g00132_t001	Atr-ERN19688	62.295	183	69	0	19	201	5	187	3.00e-72	216
Vvi-Vitvi01g00132_t001	Atr-ERM99012	59.375	160	50	2	42	201	11	155	7.44e-64	194
Vvi-Vitvi01g02023_t002	Atr-ERM99611	87.273	275	33	2	1	274	1	274	1.01e-178	492
Vvi-Vitvi01g02023_t002	Atr-ERN12539	34.239	184	116	3	39	219	12	193	3.16e-28	107
Vvi-Vitvi01g02023_t002	Atr-ERN03775	30.102	196	135	2	23	217	45	239	4.10e-18	81.3
Vvi-Vitvi01g02023_t002	Atr-ERM96040	24.490	196	138	3	37	224	32	225	3.50e-11	61.2
Vvi-Vitvi01g00227_t001	Atr-ERN05422	73.226	310	82	1	2	311	23	331	1.16e-173	483
Vvi-Vitvi01g00227_t001	Atr-ERN05332	35.000	120	64	3	11	128	8	115	6.45e-15	73.6
Vvi-Vitvi01g01812_t001	Atr-ERN06421	53.061	392	141	10	13	395	9	366	1.98e-125	366
Vvi-Vitvi01g01812_t001	Atr-ERN04946	54.264	129	36	3	257	385	15	120	5.88e-36	127
Vvi-Vitvi01g01812_t001	Atr-ERN12217	41.935	124	49	3	283	406	5	105	1.93e-19	82.4
Vvi-Vitvi01g00712_t001	Atr-ERN10666	85.019	781	115	2	39	819	56	834	0.0	1388
Vvi-Vitvi01g00712_t001	Atr-ERN19792	27.536	483	300	16	337	791	1543	2003	7.97e-36	146
Vvi-Vitvi01g00712_t001	Atr-ERN05182	33.191	235	140	7	565	787	771	1000	2.08e-27	119
Vvi-Vitvi01g00649_t001	Atr-ERN13786	39.630	1080	532	35	1	1007	1	1033	3.63e-148	472
Vvi-Vitvi01g04135_t001	Atr-ERN05911	67.665	501	112	2	43	493	2	502	0.0	703
Vvi-Vitvi01g04135_t001	Atr-ERN03913	44.652	374	157	2	58	381	17	390	1.39e-110	332
Vvi-Vitvi01g04135_t001	Atr-ERN18355	34.752	423	241	6	102	491	74	494	2.98e-80	258
Vvi-Vitvi01g04135_t001	Atr-ERM93695	34.188	468	257	5	62	480	21	486	2.33e-73	239
Vvi-Vitvi01g04135_t001	Atr-ERN02147	32.399	321	202	7	173	483	211	526	7.65e-43	159
Vvi-Vitvi01g01790_t001	Atr-ERN06319	64.727	1100	365	12	32	1122	11	1096	0.0	1347
Vvi-Vitvi01g00315_t001	Atr-ERN04031	67.427	307	100	0	119	425	68	374	2.33e-158	451
Vvi-Vitvi01g00315_t001	Atr-ERN15387	57.538	325	137	1	101	424	2	326	6.87e-137	394
Vvi-Vitvi01g00315_t001	Atr-ERM99703	47.433	409	193	4	18	425	14	401	1.03e-134	392
Vvi-Vitvi01g00315_t001	Atr-ERN04033	61.165	206	78	1	222	425	1	206	9.41e-89	267
Vvi-Vitvi01g00315_t001	Atr-ERN12493	47.458	236	118	2	154	383	103	338	1.59e-70	226
Vvi-Vitvi01g01837_t003	Atr-ERN17843	42.271	414	173	11	167	564	43	406	9.51e-76	245
Vvi-Vitvi01g01837_t003	Atr-ERN09897	42.105	304	138	13	165	454	53	332	2.22e-51	180
Vvi-Vitvi01g01837_t003	Atr-ERN11629	38.610	259	150	5	172	425	9	263	5.27e-37	140
Vvi-Vitvi01g01837_t003	Atr-ERN00766	47.403	154	70	3	140	292	88	231	6.87e-36	135
Vvi-Vitvi01g01837_t003	Atr-ERN07360	66.667	81	27	0	216	296	38	118	1.46e-33	127
Vvi-Vitvi01g01280_t001	Atr-ERN06541	68.100	279	81	2	46	317	52	329	1.96e-124	358
Vvi-Vitvi01g01280_t001	Atr-ERN18694	64.729	258	88	1	60	317	39	293	1.33e-113	330
Vvi-Vitvi01g00737_t001	Atr-ERN11223	61.157	121	45	1	9	127	14	134	1.88e-50	164
Vvi-Vitvi01g00737_t001	Atr-ERM93882	46.512	172	89	2	9	179	14	183	6.42e-47	155
Vvi-Vitvi01g00737_t001	Atr-ERN06975	57.664	137	54	2	9	141	13	149	1.98e-46	154
Vvi-Vitvi01g00737_t001	Atr-ERN11222	60.550	109	43	0	3	111	40	148	5.89e-46	154
Vvi-Vitvi01g00737_t001	Atr-ERN11224	63.551	107	39	0	4	110	10	116	6.19e-46	152
Vvi-Vitvi01g01503_t001	Atr-ERN13629	54.878	246	107	1	4	249	1	242	4.65e-104	301
Vvi-Vitvi01g01503_t001	Atr-ERN09783	52.500	240	110	1	10	249	2	237	1.19e-89	265
Vvi-Vitvi01g01503_t001	Atr-ERM95206	49.180	244	120	1	10	253	2	241	6.10e-81	242
Vvi-Vitvi01g00800_t001	Atr-ERM99526	83.680	674	110	0	14	687	51	724	0.0	1192
Vvi-Vitvi01g00800_t001	Atr-ERN18296	39.551	579	334	12	107	676	90	661	4.59e-135	412
Vvi-Vitvi01g00898_t001	Atr-ERN04422	61.468	436	167	1	5	440	7	441	0.0	548
Vvi-Vitvi01g04047_t001	Atr-ERN09069	54.286	70	32	0	2	71	12	81	1.18e-24	87.8
Vvi-Vitvi01g04047_t001	Atr-ERN09072	62.295	61	23	0	10	70	7	67	6.46e-24	87.0
Vvi-Vitvi01g04047_t001	Atr-ERN19836	53.448	58	27	0	13	70	17	74	1.40e-14	64.7
Vvi-Vitvi01g00403_t001	Atr-ERN00938	45.665	173	79	2	1	170	1	161	3.21e-45	149
Vvi-Vitvi01g00180_t001	Atr-ERN06306	58.658	641	258	5	63	698	32	670	0.0	768
Vvi-Vitvi01g00180_t001	Atr-ERN06309	53.474	662	295	7	45	698	17	673	0.0	740
Vvi-Vitvi01g00180_t001	Atr-ERN09450	68.219	365	113	2	348	712	13	374	3.00e-175	504
Vvi-Vitvi01g00180_t001	Atr-ERN09452	67.857	364	115	2	348	711	9	370	6.03e-172	496
Vvi-Vitvi01g00180_t001	Atr-ERN06308	56.763	414	176	3	286	698	1	412	1.46e-169	492
Vvi-Vitvi01g00933_t001	Atr-ERN03796	65.682	440	141	4	9	444	6	439	0.0	593
Vvi-Vitvi01g00933_t001	Atr-ERM93592	60.798	426	157	6	21	444	63	480	0.0	525
Vvi-Vitvi01g00933_t001	Atr-ERN15865	61.053	380	140	5	65	444	87	458	1.45e-158	455
Vvi-Vitvi01g00933_t001	Atr-ERM98053	57.592	382	152	3	54	435	37	408	1.07e-156	454
Vvi-Vitvi01g00933_t001	Atr-ERN15864	58.684	380	148	5	65	444	66	436	3.13e-155	446
Vvi-Vitvi01g00595_t001	Atr-ERN13697	57.664	685	231	15	1	651	1	660	0.0	574
Vvi-Vitvi01g00595_t001	Atr-ERN05733	33.147	715	345	27	13	650	2	660	4.38e-78	261
Vvi-Vitvi01g00617_t001	Atr-ERN03059	49.799	498	235	7	8	499	10	498	1.28e-170	490
Vvi-Vitvi01g00617_t001	Atr-ERN03058	48.203	473	236	5	31	501	58	523	5.72e-158	458
Vvi-Vitvi01g00617_t001	Atr-ERN03033	47.246	472	241	6	35	502	34	501	6.68e-157	455
Vvi-Vitvi01g00617_t001	Atr-ERN10526	47.425	466	236	5	35	498	58	516	4.93e-156	454
Vvi-Vitvi01g00617_t001	Atr-ERN15845	45.732	492	252	8	11	498	6	486	2.65e-155	451
Vvi-Vitvi01g00065_t001	Atr-ERM99906	67.832	429	138	0	30	458	34	462	0.0	622
Vvi-Vitvi01g00065_t001	Atr-ERN19831	53.468	346	157	3	64	406	50	394	1.82e-130	384
Vvi-Vitvi01g00065_t001	Atr-ERN16185	30.516	426	275	11	73	490	73	485	1.98e-52	184
Vvi-Vitvi01g00065_t001	Atr-ERN15210	28.176	433	290	13	86	509	70	490	2.45e-51	182
Vvi-Vitvi01g00065_t001	Atr-ERN19833	60.800	125	49	0	395	519	9	133	1.05e-45	155
Vvi-Vitvi01g01792_t001	Atr-ERN13774	95.402	87	4	0	1	87	1	87	1.22e-58	173
Vvi-Vitvi01g00150_t001	Atr-ERN09263	52.778	684	311	4	28	704	21	699	0.0	729
Vvi-Vitvi01g00150_t001	Atr-ERN18345	30.506	672	438	9	23	679	29	686	3.47e-99	325
Vvi-Vitvi01g00150_t001	Atr-ERN18345	28.822	569	348	6	168	682	348	913	4.38e-76	262
Vvi-Vitvi01g00150_t001	Atr-ERN18345	28.776	490	328	4	149	624	438	920	1.42e-63	227
Vvi-Vitvi01g00150_t001	Atr-ERN18345	30.807	409	275	3	300	703	165	570	3.13e-57	209
Vvi-Vitvi01g00150_t001	Atr-ERN18345	27.226	393	255	3	324	685	90	482	1.11e-42	166
Vvi-Vitvi01g00150_t001	Atr-ERN18345	22.549	408	218	4	150	460	525	931	1.52e-24	108
Vvi-Vitvi01g00150_t001	Atr-ERN18345	25.506	247	171	2	160	394	690	935	3.22e-22	101
Vvi-Vitvi01g00150_t001	Atr-ERM96278	32.282	539	357	3	174	705	152	689	2.36e-94	311
Vvi-Vitvi01g00150_t001	Atr-ERM96278	32.962	449	300	1	160	608	243	690	2.33e-77	265
Vvi-Vitvi01g00150_t001	Atr-ERM96278	30.043	466	324	2	172	637	430	893	8.26e-77	264
Vvi-Vitvi01g00150_t001	Atr-ERN01286	32.375	522	350	3	116	636	89	608	7.80e-92	305
Vvi-Vitvi01g00150_t001	Atr-ERN01286	28.447	573	361	7	168	701	316	878	1.58e-62	224
Vvi-Vitvi01g00150_t001	Atr-ERN01286	26.259	556	329	4	137	612	340	894	4.41e-56	205
Vvi-Vitvi01g00150_t001	Atr-ERN01286	27.495	491	290	5	160	585	413	902	2.13e-49	186
Vvi-Vitvi01g00150_t001	Atr-ERN01286	27.451	408	262	5	138	512	493	899	6.32e-41	160
Vvi-Vitvi01g00150_t001	Atr-ERN15570	29.910	555	382	4	135	685	29	580	1.99e-91	296
Vvi-Vitvi01g00150_t001	Atr-ERN15570	35.539	408	262	1	168	575	201	607	5.55e-86	282
Vvi-Vitvi01g00150_t001	Atr-ERN15570	29.424	486	342	1	157	642	120	604	1.50e-82	273
Vvi-Vitvi01g00150_t001	Atr-ERN15570	31.236	445	305	1	164	608	162	605	7.51e-78	260
Vvi-Vitvi01g00150_t001	Atr-ERN15570	35.340	382	246	1	160	541	228	608	4.94e-76	255
Vvi-Vitvi01g00150_t001	Atr-ERN15570	30.284	317	219	2	154	469	291	606	1.37e-49	182
Vvi-Vitvi01g00234_t001	Atr-ERM95821	63.430	309	111	2	12	318	35	343	2.17e-145	414
Vvi-Vitvi01g00234_t001	Atr-ERM94686	40.065	307	181	2	10	315	4	308	4.32e-78	241
Vvi-Vitvi01g00234_t001	Atr-ERN15602	36.741	313	188	5	10	315	7	316	1.07e-62	201
Vvi-Vitvi01g00234_t001	Atr-ERM95589	35.783	313	191	5	10	315	3	312	3.04e-60	195
Vvi-Vitvi01g00234_t001	Atr-ERN20658	30.797	276	183	3	8	280	2	272	2.18e-42	149
Vvi-Vitvi01g01645_t001	Atr-ERN09940	56.881	436	175	9	75	503	66	495	3.72e-146	427
Vvi-Vitvi01g01645_t001	Atr-ERN03142	64.929	211	73	1	270	479	158	368	7.42e-92	284
Vvi-Vitvi01g01645_t001	Atr-ERN09367	42.458	179	98	4	311	486	108	284	1.64e-37	138
Vvi-Vitvi01g01645_t001	Atr-ERN06431	34.483	174	100	2	312	472	28	200	1.47e-23	98.2
Vvi-Vitvi01g01645_t001	Atr-ERM96647	31.579	152	88	2	312	463	194	329	2.70e-18	85.9
Vvi-Vitvi01g01713_t001	Atr-ERM94058	54.237	118	54	0	7	124	50	167	4.41e-34	123
Vvi-Vitvi01g01713_t001	Atr-ERN01002	51.304	115	55	1	10	124	31	144	4.45e-28	106
Vvi-Vitvi01g01713_t001	Atr-ERN01003	50.435	115	56	1	10	124	31	144	1.06e-27	105
Vvi-Vitvi01g01713_t001	Atr-ERN01006	46.957	115	60	1	10	124	31	144	4.18e-27	102
Vvi-Vitvi01g01713_t001	Atr-ERN01004	46.957	115	60	1	10	124	31	144	2.64e-26	101
Vvi-Vitvi01g00516_t002	Atr-ERM93808	70.646	511	144	6	1	507	1	509	0.0	731
Vvi-Vitvi01g00832_t001	Atr-ERN18602	40.000	175	87	4	1	174	1	158	6.28e-39	129
Vvi-Vitvi01g00335_t001	Atr-ERN05424	68.580	697	206	5	18	712	19	704	0.0	964
Vvi-Vitvi01g00335_t001	Atr-ERN06885	46.573	715	341	12	20	712	22	717	0.0	605
Vvi-Vitvi01g00335_t001	Atr-ERN05693	42.065	775	361	22	9	708	14	775	1.32e-168	503
Vvi-Vitvi01g00335_t001	Atr-ERN11706	35.007	697	321	13	20	709	21	592	4.43e-121	374
Vvi-Vitvi01g00335_t001	Atr-ERN04034	32.910	708	347	23	15	701	22	622	9.03e-98	315
Vvi-Vitvi01g01488_t001	Atr-ERN17041	71.989	714	182	4	34	729	126	839	0.0	1052
Vvi-Vitvi01g01488_t001	Atr-ERN17496	35.531	546	262	14	178	704	199	673	2.80e-88	293
Vvi-Vitvi01g01488_t001	Atr-ERN12675	34.489	548	253	11	178	705	396	857	7.14e-84	287
Vvi-Vitvi01g01488_t001	Atr-ERN05058	35.448	536	268	13	177	702	219	686	7.85e-80	278
Vvi-Vitvi01g01488_t001	Atr-ERN02848	33.455	547	268	13	178	701	282	755	2.67e-75	265
Vvi-Vitvi01g00166_t002	Atr-ERN09439	73.301	206	55	0	26	231	25	230	7.52e-115	328
Vvi-Vitvi01g00166_t002	Atr-ERN02111	48.864	176	90	0	42	217	101	276	5.85e-59	187
Vvi-Vitvi01g00166_t002	Atr-ERN00027	44.025	159	89	0	67	225	2	160	2.41e-49	160
Vvi-Vitvi01g00166_t002	Atr-ERN17511	41.040	173	102	0	46	218	90	262	6.74e-43	145
Vvi-Vitvi01g00166_t002	Atr-ERN13291	33.495	206	132	2	35	237	9	212	2.24e-39	135
Vvi-Vitvi01g04115_t001	Atr-ERM99533	29.839	124	85	1	3	124	1	124	3.30e-13	62.0
Vvi-Vitvi01g00094_t001	Atr-ERN11223	62.931	116	43	0	12	127	8	123	3.39e-52	169
Vvi-Vitvi01g00094_t001	Atr-ERN11222	59.829	117	47	0	12	128	40	156	1.28e-49	163
Vvi-Vitvi01g00094_t001	Atr-ERN11226	63.889	108	39	0	16	123	5	112	4.40e-48	157
Vvi-Vitvi01g00094_t001	Atr-ERN11338	62.832	113	42	0	12	124	44	156	4.40e-48	164
Vvi-Vitvi01g00094_t001	Atr-ERN11224	60.177	113	45	0	15	127	12	124	4.61e-48	158
Vvi-Vitvi01g04363_t001	Atr-ERN09576	43.832	2756	1396	43	116	2783	1	2692	0.0	2128
Vvi-Vitvi01g04363_t001	Atr-ERN09580	39.418	893	445	18	14	874	64	892	0.0	583
Vvi-Vitvi01g04363_t001	Atr-ERM97260	38.667	300	175	8	569	864	528	822	2.55e-48	188
Vvi-Vitvi01g04363_t001	Atr-ERN08732	33.226	310	203	4	554	862	453	759	7.12e-48	186
Vvi-Vitvi01g04363_t001	Atr-ERN19981	37.755	294	172	7	569	858	609	895	2.98e-41	167
Vvi-Vitvi01g04216_t001	Atr-ERN01226	52.747	182	84	1	16	197	83	262	2.12e-49	162
Vvi-Vitvi01g04435_t001	Atr-ERN04589	61.017	59	23	0	3	61	77	135	2.91e-18	75.5
Vvi-Vitvi01g01814_t001	Atr-ERN04248	93.151	219	15	0	1	219	1	219	9.16e-157	432
Vvi-Vitvi01g01814_t001	Atr-ERM98403	95.876	194	8	0	5	198	3	196	3.04e-141	392
Vvi-Vitvi01g00714_t001	Atr-ERN02402	84.164	341	48	3	3	337	4	344	0.0	600
Vvi-Vitvi01g00714_t001	Atr-ERN03279	76.543	324	70	3	20	337	11	334	0.0	525
Vvi-Vitvi01g00714_t001	Atr-ERM95803	25.784	287	154	9	25	295	310	553	6.82e-19	87.0
Vvi-Vitvi01g00714_t001	Atr-ERN19935	25.984	254	137	6	25	269	310	521	1.57e-16	79.7
Vvi-Vitvi01g00714_t001	Atr-ERN12678	24.113	282	162	7	25	295	24	264	2.10e-16	78.2
Vvi-Vitvi01g00836_t001	Atr-ERN00963	50.106	2363	1004	36	1	2229	1	2322	0.0	2038
Vvi-Vitvi01g01939_t001	Atr-ERN03973	52.239	201	73	8	27	209	17	212	3.36e-49	164
Vvi-Vitvi01g00137_t001	Atr-ERN19685	69.416	582	170	1	3	584	1	574	0.0	783
Vvi-Vitvi01g00137_t001	Atr-ERM94840	65.278	576	194	2	4	577	6	577	0.0	755
Vvi-Vitvi01g00137_t001	Atr-ERN00743	48.689	534	269	4	41	570	65	597	1.43e-175	510
Vvi-Vitvi01g00137_t001	Atr-ERN05824	44.262	549	294	6	7	551	10	550	1.31e-150	444
Vvi-Vitvi01g00137_t001	Atr-ERN03339	42.964	533	300	3	46	576	34	564	1.96e-143	426
Vvi-Vitvi01g00376_t001	Atr-ERN14052	71.612	856	196	11	1	839	1	826	0.0	1224
Vvi-Vitvi01g01855_t001	Atr-ERN14923	72.712	590	160	1	28	617	26	614	0.0	940
Vvi-Vitvi01g01855_t001	Atr-ERN10922	64.250	607	209	5	28	629	7	610	0.0	830
Vvi-Vitvi01g01855_t001	Atr-ERN04171	60.743	619	235	6	8	622	1	615	0.0	810
Vvi-Vitvi01g04291_t001	Atr-ERN09305	85.000	40	6	0	123	162	133	172	2.92e-16	74.3
Vvi-Vitvi01g00613_t001	Atr-ERN13781	45.268	634	309	13	4	627	20	625	9.79e-167	491
Vvi-Vitvi01g00162_t001	Atr-ERN09434	63.969	383	132	2	30	412	25	401	7.12e-174	496
Vvi-Vitvi01g00162_t001	Atr-ERM94989	46.951	492	246	6	51	532	12	498	2.74e-149	437
Vvi-Vitvi01g00162_t001	Atr-ERN13098	43.312	471	208	7	102	527	76	532	6.07e-122	368
Vvi-Vitvi01g00162_t001	Atr-ERN01407	39.014	487	271	10	56	537	20	485	4.42e-109	333
Vvi-Vitvi01g00162_t001	Atr-ERN19434	38.710	434	250	7	105	527	75	503	3.31e-102	317
Vvi-Vitvi01g01165_t004	Atr-ERN20524	59.459	185	60	3	1	184	13	183	1.69e-52	166
Vvi-Vitvi01g00735_t001	Atr-ERN06663	67.589	253	81	1	22	273	1	253	2.10e-125	357
Vvi-Vitvi01g00735_t001	Atr-ERN00931	46.484	256	125	4	24	272	41	291	2.91e-73	226
Vvi-Vitvi01g00238_t001	Atr-ERN05496	85.992	514	71	1	62	574	1	514	0.0	910
Vvi-Vitvi01g00238_t001	Atr-ERN04222	44.020	393	174	10	109	463	92	476	7.93e-90	285
Vvi-Vitvi01g00238_t001	Atr-ERM97752	27.064	218	109	6	265	464	110	295	4.78e-14	72.4
Vvi-Vitvi01g01435_t001	Atr-ERN09540	54.626	227	84	5	6	223	2	218	2.62e-72	223
Vvi-Vitvi01g00663_t001	Atr-ERN09211	79.697	330	65	1	73	400	86	415	0.0	556
Vvi-Vitvi01g00663_t001	Atr-ERN20244	73.817	317	80	2	87	400	5	321	4.73e-178	498
Vvi-Vitvi01g00663_t001	Atr-ERN11611	26.349	315	204	14	91	397	80	374	7.78e-17	80.9
Vvi-Vitvi01g00663_t001	Atr-ERN09257	26.087	322	208	14	85	397	76	376	1.21e-16	80.1
Vvi-Vitvi01g01779_t001	Atr-ERN06127	85.302	381	55	1	62	442	55	434	0.0	664
Vvi-Vitvi01g04194_t001	Atr-ERN20486	29.167	168	110	4	9	167	8	175	1.56e-18	77.8
Vvi-Vitvi01g00326_t001	Atr-ERN04043	66.869	329	104	2	7	335	4	327	1.69e-146	417
Vvi-Vitvi01g00326_t001	Atr-ERN16812	67.961	309	97	2	12	320	9	315	2.60e-143	408
Vvi-Vitvi01g00326_t001	Atr-ERN17354	35.314	303	172	6	20	309	32	323	1.90e-54	181
Vvi-Vitvi01g00326_t001	Atr-ERN17354	33.659	205	128	5	122	324	31	229	1.85e-22	96.3
Vvi-Vitvi01g00326_t001	Atr-ERN08880	29.283	321	199	6	10	308	43	357	3.59e-36	134
Vvi-Vitvi01g00326_t001	Atr-ERN16985	29.375	320	196	9	20	312	52	368	8.57e-35	130
Vvi-Vitvi01g01763_t001	Atr-ERN06153	34.360	422	210	16	9	394	3	393	5.54e-34	130
Vvi-Vitvi01g00591_t007	Atr-ERN13724	82.560	539	88	2	1	535	1	537	0.0	917
Vvi-Vitvi01g00591_t007	Atr-ERM95212	34.286	490	286	14	54	530	12	478	6.05e-63	213
Vvi-Vitvi01g00591_t007	Atr-ERN08779	27.749	382	247	11	152	531	17	371	2.96e-36	139
Vvi-Vitvi01g00591_t007	Atr-ERN08779	32.700	263	167	6	149	410	119	372	8.99e-32	126
Vvi-Vitvi01g00591_t007	Atr-ERN08779	30.931	333	203	10	198	529	11	317	4.86e-31	124
Vvi-Vitvi01g00591_t007	Atr-ERN08779	31.707	164	96	4	352	514	1	149	7.34e-14	73.2
Vvi-Vitvi01g00591_t007	Atr-ERN08779	29.078	141	98	1	145	285	219	357	4.15e-12	67.4
Vvi-Vitvi01g00591_t007	Atr-ERM96814	27.559	381	230	10	166	534	21	367	1.31e-31	125
Vvi-Vitvi01g00591_t007	Atr-ERM96814	29.967	307	191	10	151	447	58	350	1.80e-25	107
Vvi-Vitvi01g00591_t007	Atr-ERM96814	28.652	178	123	3	146	321	211	386	2.53e-15	77.4
Vvi-Vitvi01g00591_t007	Atr-ERM94419	29.121	364	216	11	164	513	284	619	1.96e-30	125
Vvi-Vitvi01g00591_t007	Atr-ERM94419	31.293	294	173	9	153	428	371	653	3.45e-29	122
Vvi-Vitvi01g00591_t007	Atr-ERM94419	28.024	339	211	11	153	474	319	641	3.00e-22	100
Vvi-Vitvi01g04266_t001	Atr-ERN11625	61.905	105	40	0	133	237	491	595	2.85e-38	140
Vvi-Vitvi01g04266_t001	Atr-ERN16039	60.185	108	41	1	130	237	476	581	6.25e-38	139
Vvi-Vitvi01g04266_t001	Atr-ERN11617	54.386	114	47	1	124	237	479	587	5.47e-36	134
Vvi-Vitvi01g04266_t001	Atr-ERN11624	59.434	106	42	1	133	237	285	390	1.42e-35	130
Vvi-Vitvi01g04266_t001	Atr-ERN06530	61.765	102	37	1	136	237	491	590	4.93e-35	131
Vvi-Vitvi01g01253_t001	Atr-ERM94442	50.376	133	58	1	311	435	242	374	3.98e-36	138
Vvi-Vitvi01g01253_t001	Atr-ERM94442	37.815	119	73	1	310	427	170	288	2.35e-20	92.4
Vvi-Vitvi01g01253_t001	Atr-ERM94457	23.246	456	257	8	6	409	56	470	2.27e-27	114
Vvi-Vitvi01g01253_t001	Atr-ERM94960	25.366	410	241	9	38	435	241	597	2.52e-27	114
Vvi-Vitvi01g01253_t001	Atr-ERM94960	34.810	158	93	3	285	435	198	352	2.01e-15	77.8
Vvi-Vitvi01g01253_t001	Atr-ERM94960	32.231	121	82	0	315	435	582	702	7.55e-15	76.3
Vvi-Vitvi01g01253_t001	Atr-ERM94960	24.204	314	173	10	108	401	435	703	7.90e-14	72.8
Vvi-Vitvi01g01253_t001	Atr-ERN09103	26.149	348	196	8	1	345	121	410	1.82e-24	105
Vvi-Vitvi01g01253_t001	Atr-ERN11525	41.600	125	73	0	311	435	220	344	7.87e-24	102
Vvi-Vitvi01g01253_t001	Atr-ERN11525	30.909	110	76	0	326	435	200	309	7.71e-12	65.9
Vvi-Vitvi01g00908_t001	Atr-ERN01367	47.442	430	189	11	8	410	18	437	2.16e-96	296
Vvi-Vitvi01g04072_t001	Atr-ERN03987	70.701	157	44	1	44	200	27	181	1.31e-77	234
Vvi-Vitvi01g00473_t001	Atr-ERM95947	39.163	406	182	14	3	367	9	390	4.52e-65	212
Vvi-Vitvi01g00473_t001	Atr-ERM99407	34.104	173	61	5	193	365	75	194	1.64e-12	66.2
Vvi-Vitvi01g04225_t001	Atr-ERM97240	34.314	102	64	1	8	106	163	264	5.88e-18	76.3
Vvi-Vitvi01g04225_t001	Atr-ERM94512	37.624	101	58	2	11	106	95	195	1.35e-16	72.0
Vvi-Vitvi01g04225_t001	Atr-ERN09401	34.444	90	53	2	26	109	154	243	2.47e-15	69.3
Vvi-Vitvi01g04225_t001	Atr-ERN02855	41.667	72	39	2	40	108	75	146	7.33e-15	65.1
Vvi-Vitvi01g04225_t001	Atr-ERN00059	35.366	82	50	2	28	106	128	209	8.42e-15	66.2
Vvi-Vitvi01g01553_t001	Atr-ERN11897	49.413	852	342	27	1	810	1	805	0.0	634
Vvi-Vitvi01g01553_t001	Atr-ERN09769	43.750	112	58	3	20	128	14	123	4.42e-20	95.5
Vvi-Vitvi01g01553_t001	Atr-ERN09769	31.048	248	128	12	241	455	352	589	1.30e-11	68.2
Vvi-Vitvi01g01805_t001	Atr-ERN06385	81.387	274	51	0	35	308	21	294	9.67e-177	489
Vvi-Vitvi01g01805_t001	Atr-ERN10442	54.513	277	122	3	26	301	8	281	7.91e-112	325
Vvi-Vitvi01g01805_t001	Atr-ERN19506	53.559	295	117	6	11	301	1	279	2.66e-107	313
Vvi-Vitvi01g01805_t001	Atr-ERN07392	51.971	279	130	3	24	301	4	279	5.00e-106	310
Vvi-Vitvi01g01805_t001	Atr-ERN19503	54.181	299	113	7	11	301	1	283	2.21e-105	308
Vvi-Vitvi01g01835_t001	Atr-ERN17818	54.724	254	87	4	1	226	1	254	1.80e-86	256
Vvi-Vitvi01g01835_t001	Atr-ERN15821	36.416	173	98	5	64	226	1	171	2.46e-26	99.4
Vvi-Vitvi01g01835_t001	Atr-ERN20670	36.686	169	93	5	58	226	54	208	1.23e-22	90.9
Vvi-Vitvi01g01835_t001	Atr-ERN11336	28.676	136	75	3	57	172	1	134	2.77e-11	59.3
Vvi-Vitvi01g00012_t001	Atr-ERN17842	49.836	305	129	8	19	319	13	297	2.22e-60	194
Vvi-Vitvi01g00288_t001	Atr-ERM97317	48.826	426	154	16	14	429	19	390	2.64e-111	332
Vvi-Vitvi01g00288_t001	Atr-ERN12462	41.593	113	65	1	306	418	313	424	1.82e-19	89.4
Vvi-Vitvi01g00288_t001	Atr-ERN05845	72.093	43	12	0	376	418	309	351	1.79e-11	64.7
Vvi-Vitvi01g00288_t001	Atr-ERN07246	69.767	43	13	0	376	418	319	361	5.81e-11	63.2
Vvi-Vitvi01g00169_t001	Atr-ERN09444	47.293	351	144	12	66	401	48	372	2.63e-79	248
Vvi-Vitvi01g00954_t001	Atr-ERM94384	75.538	372	77	3	1	368	1	362	0.0	573
Vvi-Vitvi01g00954_t001	Atr-ERN07877	60.817	416	144	6	1	410	1	403	8.69e-171	483
Vvi-Vitvi01g00954_t001	Atr-ERM98242	60.630	381	132	4	1	373	55	425	4.33e-167	475
Vvi-Vitvi01g00954_t001	Atr-ERN06253	68.590	312	96	1	60	369	56	367	7.62e-165	469
Vvi-Vitvi01g00954_t001	Atr-ERN03778	55.149	437	168	9	1	418	40	467	5.25e-161	461
Vvi-Vitvi01g01507_t001	Atr-ERN04352	32.510	526	243	21	30	484	33	517	1.09e-33	135
Vvi-Vitvi01g01507_t001	Atr-ERN13622	82.258	62	10	1	27	87	66	127	2.24e-26	113
Vvi-Vitvi01g01507_t001	Atr-ERM93657	60.656	61	23	1	417	476	280	340	2.57e-13	72.0
Vvi-Vitvi01g01507_t001	Atr-ERN03734	62.069	58	21	1	420	476	243	300	6.02e-12	67.8
Vvi-Vitvi01g01507_t001	Atr-ERN01400	57.143	63	26	1	415	476	243	305	9.38e-11	63.5
Vvi-Vitvi01g00823_t001	Atr-ERM99592	63.584	519	176	4	63	581	80	585	0.0	662
Vvi-Vitvi01g00823_t001	Atr-ERN19753	23.819	487	257	13	85	566	96	473	1.01e-23	104
Vvi-Vitvi01g00823_t001	Atr-ERM98202	25.247	507	296	14	74	552	197	648	4.32e-23	103
Vvi-Vitvi01g00823_t001	Atr-ERN06942	23.782	513	260	16	93	584	260	662	1.00e-22	102
Vvi-Vitvi01g00823_t001	Atr-ERN03866	38.760	129	75	2	439	564	343	470	7.33e-20	92.8
Vvi-Vitvi01g01282_t001	Atr-ERN06535	74.302	179	41	1	1	179	1	174	5.85e-94	270
Vvi-Vitvi01g01282_t001	Atr-ERN09027	54.762	168	73	1	12	179	7	171	1.24e-62	190
Vvi-Vitvi01g00407_t001	Atr-ERN04359	37.705	366	187	8	24	367	18	364	5.12e-76	238
Vvi-Vitvi01g00407_t001	Atr-ERN02127	34.050	279	163	9	32	300	36	303	1.18e-27	110
Vvi-Vitvi01g00610_t001	Atr-ERN10515	55.791	708	296	6	11	715	3	696	0.0	842
Vvi-Vitvi01g00610_t001	Atr-ERN10513	58.503	147	61	0	111	257	26	172	2.17e-55	186
Vvi-Vitvi01g00610_t001	Atr-ERN10512	50.307	163	79	1	342	504	31	191	3.26e-49	170
Vvi-Vitvi01g00610_t001	Atr-ERN10511	53.175	126	58	1	591	715	1	126	2.21e-43	152
Vvi-Vitvi01g00626_t002	Atr-ERN14480	68.640	456	123	5	43	492	55	496	0.0	628
Vvi-Vitvi01g00626_t002	Atr-ERN12348	36.424	151	87	3	104	254	23	164	2.79e-21	91.3
Vvi-Vitvi01g00626_t002	Atr-ERN03334	34.014	147	86	3	118	257	696	838	1.15e-16	84.3
Vvi-Vitvi01g00626_t002	Atr-ERN01609	34.043	141	78	4	120	256	51	180	2.80e-13	70.5
Vvi-Vitvi01g00541_t001	Atr-ERN11028	53.488	430	183	6	66	484	1	424	8.10e-158	454
Vvi-Vitvi01g00541_t001	Atr-ERM94212	52.778	252	114	3	216	463	208	458	2.47e-86	273
Vvi-Vitvi01g00541_t001	Atr-ERM94212	56.000	75	32	1	118	192	37	110	1.79e-18	87.4
Vvi-Vitvi01g00541_t001	Atr-ERM97263	51.111	270	118	5	230	496	227	485	8.41e-83	265
Vvi-Vitvi01g00541_t001	Atr-ERM97263	52.778	72	33	1	121	192	56	126	2.06e-15	77.8
Vvi-Vitvi01g00541_t001	Atr-ERN01575	54.321	243	105	3	223	460	333	574	4.59e-81	263
Vvi-Vitvi01g00541_t001	Atr-ERN01575	58.667	75	30	1	117	191	136	209	7.30e-22	98.6
Vvi-Vitvi01g00541_t001	Atr-ERN10155	41.026	351	157	6	120	422	89	437	6.16e-78	250
Vvi-Vitvi01g04438_t001	Atr-ERN15454	62.500	216	77	4	22	236	15	227	1.07e-90	266
Vvi-Vitvi01g04438_t001	Atr-ERN17951	54.148	229	103	2	6	234	19	245	1.16e-88	261
Vvi-Vitvi01g04438_t001	Atr-ERN15455	61.579	190	71	2	48	236	5	193	4.21e-79	235
Vvi-Vitvi01g04438_t001	Atr-ERN15452	59.459	185	72	3	43	226	12	194	8.93e-73	225
Vvi-Vitvi01g04438_t001	Atr-ERN15458	57.343	143	55	3	95	234	1	140	4.37e-53	167
Vvi-Vitvi01g01710_t001	Atr-ERN06278	75.810	463	112	0	8	470	6	468	0.0	749
Vvi-Vitvi01g00744_t002	Atr-ERN06636	90.580	138	13	0	1	138	1	138	8.20e-93	263
Vvi-Vitvi01g00886_t001	Atr-ERN04416	66.142	635	214	1	26	660	37	670	0.0	908
Vvi-Vitvi01g01783_t001	Atr-ERN06118	50.467	107	46	1	9	108	111	217	8.48e-27	105
Vvi-Vitvi01g04190_t001	Atr-ERN15269	84.279	229	34	1	23	251	405	631	4.32e-138	405
Vvi-Vitvi01g04190_t001	Atr-ERN17675	83.710	221	36	0	23	243	425	645	3.91e-132	391
Vvi-Vitvi01g04190_t001	Atr-ERN07795	50.917	218	105	2	17	234	55	270	2.25e-80	246
Vvi-Vitvi01g04190_t001	Atr-ERM98577	53.917	217	99	1	27	243	90	305	5.15e-78	243
Vvi-Vitvi01g04190_t001	Atr-ERM99065	56.398	211	86	3	25	234	263	468	9.16e-75	238
Vvi-Vitvi01g00130_t001	Atr-ERN11072	62.173	1261	345	21	59	1198	4	1253	0.0	1419
Vvi-Vitvi01g00130_t001	Atr-ERN05239	71.182	347	100	0	874	1220	390	736	1.89e-178	543
Vvi-Vitvi01g00130_t001	Atr-ERM94793	35.598	368	184	10	900	1218	113	476	5.31e-53	201
Vvi-Vitvi01g00130_t001	Atr-ERN03909	33.038	339	188	8	906	1213	55	385	1.78e-48	177
Vvi-Vitvi01g00130_t001	Atr-ERN00986	33.036	336	190	7	902	1213	843	1167	1.05e-47	186
Vvi-Vitvi01g01641_t001	Atr-ERN09948	71.261	595	166	4	6	595	4	598	0.0	831
Vvi-Vitvi01g01641_t001	Atr-ERN01616	52.730	586	256	5	17	596	13	583	0.0	579
Vvi-Vitvi01g01641_t001	Atr-ERM99079	50.829	543	255	4	1	538	1	536	1.79e-163	478
Vvi-Vitvi01g01641_t001	Atr-ERN11039	44.942	603	315	9	1	595	1	594	2.76e-160	471
Vvi-Vitvi01g01641_t001	Atr-ERN13223	44.424	538	290	4	17	553	13	542	5.16e-139	421
Vvi-Vitvi01g01986_t002	Atr-ERN05020	83.013	312	53	0	1	312	1	312	0.0	538
Vvi-Vitvi01g01986_t002	Atr-ERN20544	82.692	312	54	0	1	312	1	312	0.0	534
Vvi-Vitvi01g01986_t002	Atr-ERN18954	43.234	303	171	1	21	323	19	320	4.17e-85	260
Vvi-Vitvi01g00453_t001	Atr-ERM94075	67.514	354	110	4	11	360	1	353	3.97e-179	503
Vvi-Vitvi01g00453_t001	Atr-ERN03999	50.678	369	160	8	26	387	9	362	4.98e-123	360
Vvi-Vitvi01g00453_t001	Atr-ERN12045	55.405	296	129	2	53	345	54	349	2.63e-117	345
Vvi-Vitvi01g00453_t001	Atr-ERN00669	53.094	307	139	3	42	343	59	365	3.28e-115	341
Vvi-Vitvi01g00453_t001	Atr-ERN12802	55.375	307	134	2	43	346	507	813	7.50e-115	353
Vvi-Vitvi01g01456_t001	Atr-ERN09573	67.312	465	131	12	1	457	1	452	0.0	614
Vvi-Vitvi01g01695_t001	Atr-ERN09826	50.424	236	98	5	1	218	69	303	1.11e-68	212
Vvi-Vitvi01g01695_t001	Atr-ERN03997	35.745	235	126	7	1	218	32	258	1.26e-30	112
Vvi-Vitvi01g01695_t001	Atr-ERN08115	44.286	140	70	3	1	136	52	187	4.65e-30	109
Vvi-Vitvi01g01695_t001	Atr-ERM98501	32.558	258	133	5	1	218	30	286	2.30e-24	97.1
Vvi-Vitvi01g02300_t001	Atr-ERN06354	44.366	142	61	4	7	148	1	124	1.02e-27	108
Vvi-Vitvi01g02300_t001	Atr-ERN16990	30.872	149	89	3	7	155	6	140	2.77e-19	85.5
Vvi-Vitvi01g00705_t001	Atr-ERN02360	54.062	357	141	4	1	354	1	337	3.58e-129	372
Vvi-Vitvi01g00705_t001	Atr-ERN06388	40.000	250	134	6	116	352	108	354	6.49e-54	180
Vvi-Vitvi01g00705_t001	Atr-ERN15486	29.492	295	174	7	75	354	62	337	8.02e-38	137
Vvi-Vitvi01g00705_t001	Atr-ERN14815	30.769	208	131	3	149	354	114	310	7.49e-28	110
Vvi-Vitvi01g00705_t001	Atr-ERN18872	26.786	224	145	3	131	354	78	282	4.69e-22	93.6
Vvi-Vitvi01g04006_t001	Atr-ERN00771	37.838	111	35	2	116	192	67	177	1.55e-12	64.3
Vvi-Vitvi01g04422_t001	Atr-ERN11656	75.000	60	15	0	1	60	30	89	2.88e-27	95.5
Vvi-Vitvi01g04422_t001	Atr-ERN18545	75.000	60	15	0	1	60	30	89	1.38e-26	94.0
Vvi-Vitvi01g01034_t001	Atr-ERM94537	64.865	518	149	12	1	505	26	523	0.0	598
Vvi-Vitvi01g01034_t001	Atr-ERM99221	36.842	570	290	25	9	534	5	548	8.46e-85	275
Vvi-Vitvi01g01034_t001	Atr-ERM99221	33.770	305	168	11	41	326	304	593	2.81e-31	127
Vvi-Vitvi01g01034_t001	Atr-ERN07461	37.336	458	229	10	38	445	39	488	2.19e-72	243
Vvi-Vitvi01g01034_t001	Atr-ERN14218	35.628	494	228	10	43	459	40	520	1.07e-70	239
Vvi-Vitvi01g01034_t001	Atr-ERN14218	35.450	189	110	3	41	229	331	507	1.61e-22	100
Vvi-Vitvi01g01034_t001	Atr-ERN06590	35.333	450	253	14	43	461	65	507	1.75e-68	233
Vvi-Vitvi01g00085_t001	Atr-ERM95102	65.075	670	198	10	208	864	30	676	0.0	846
Vvi-Vitvi01g00085_t001	Atr-ERM95101	86.486	74	10	0	2	75	13	86	1.03e-39	140
Vvi-Vitvi01g00085_t001	Atr-ERM98777	71.212	66	19	0	324	389	5	70	1.77e-24	99.0
Vvi-Vitvi01g00085_t001	Atr-ERN16610	24.645	422	263	15	317	731	17	390	1.84e-16	83.2
Vvi-Vitvi01g00085_t001	Atr-ERN16610	28.571	217	134	7	640	845	202	408	6.97e-12	68.6
Vvi-Vitvi01g00085_t001	Atr-ERN12363	37.931	87	54	0	329	415	30	116	1.92e-13	67.0
Vvi-Vitvi01g01573_t001	Atr-ERN09187	47.758	446	209	6	13	441	1	439	3.06e-147	429
Vvi-Vitvi01g01573_t001	Atr-ERN15371	44.906	481	217	7	15	464	6	469	3.67e-140	411
Vvi-Vitvi01g01573_t001	Atr-ERN09116	47.668	386	185	4	73	441	1	386	4.47e-129	380
Vvi-Vitvi01g01573_t001	Atr-ERN07406	42.411	448	226	9	30	449	8	451	5.56e-118	354
Vvi-Vitvi01g01573_t001	Atr-ERN09119	41.299	431	197	5	10	437	4	381	5.56e-110	330
Vvi-Vitvi01g00385_t001	Atr-ERN00069	63.603	272	90	4	1	270	1	265	1.27e-113	327
Vvi-Vitvi01g00385_t001	Atr-ERN01537	65.975	241	81	1	30	270	47	286	1.06e-110	320
Vvi-Vitvi01g00385_t001	Atr-ERN14762	65.145	241	83	1	30	270	40	279	1.37e-108	314
Vvi-Vitvi01g00385_t001	Atr-ERM98102	39.073	151	91	1	38	188	53	202	4.84e-28	107
Vvi-Vitvi01g00385_t001	Atr-ERM99279	28.889	225	145	4	57	269	1	222	9.57e-20	84.7
Vvi-Vitvi01g01304_t001	Atr-ERN05769	41.716	338	192	4	28	362	8	343	9.17e-88	268
Vvi-Vitvi01g01304_t001	Atr-ERN14158	39.276	359	208	7	9	362	82	435	3.38e-83	259
Vvi-Vitvi01g01304_t001	Atr-ERN05761	42.778	360	200	4	7	362	3	360	5.40e-83	256
Vvi-Vitvi01g01304_t001	Atr-ERN20072	38.462	364	210	7	9	363	8	366	1.45e-82	255
Vvi-Vitvi01g01304_t001	Atr-ERM99747	39.118	340	203	4	27	363	13	351	1.20e-74	234
Vvi-Vitvi01g00019_t001	Atr-ERN17869	61.588	466	173	2	1	460	1	466	0.0	617
Vvi-Vitvi01g00019_t001	Atr-ERN17870	68.261	230	71	1	233	460	1	230	2.11e-118	345
Vvi-Vitvi01g00019_t001	Atr-ERN09782	39.362	470	266	11	5	462	1	463	7.41e-112	337
Vvi-Vitvi01g00019_t001	Atr-ERN19347	35.881	471	289	8	1	460	1	469	3.91e-107	325
Vvi-Vitvi01g00019_t001	Atr-ERN19749	33.686	472	295	8	1	462	1	464	3.31e-93	289
Vvi-Vitvi01g01799_t001	Atr-ERN06348	79.325	919	163	8	2	903	9	917	0.0	1412
Vvi-Vitvi01g01799_t001	Atr-ERN03397	36.851	616	357	11	259	844	28	641	6.56e-105	343
Vvi-Vitvi01g01799_t001	Atr-ERN10340	34.891	642	368	11	238	856	34	648	4.34e-103	337
Vvi-Vitvi01g01799_t001	Atr-ERM96226	33.171	615	353	10	249	830	124	713	3.03e-101	332
Vvi-Vitvi01g01799_t001	Atr-ERN16747	36.293	518	292	6	338	844	144	634	1.53e-98	325
Vvi-Vitvi01g00116_t001	Atr-ERN03947	26.777	422	277	8	148	563	28	423	3.92e-44	165
Vvi-Vitvi01g00116_t001	Atr-ERN17779	30.055	183	122	2	605	781	3	185	3.82e-24	101
Vvi-Vitvi01g00116_t001	Atr-ERM95532	32.275	189	104	4	129	315	122	288	3.94e-20	95.1
Vvi-Vitvi01g00116_t001	Atr-ERM95532	31.159	138	76	3	150	285	307	427	1.91e-14	77.0
Vvi-Vitvi01g00116_t001	Atr-ERN16716	30.952	168	104	4	605	763	3	167	9.60e-17	78.2
Vvi-Vitvi01g00116_t001	Atr-ERN06422	27.711	166	99	1	148	313	110	254	2.54e-16	82.8
Vvi-Vitvi01g04343_t001	Atr-ERN05058	67.059	85	28	0	54	138	155	239	3.27e-30	115
Vvi-Vitvi01g01632_t001	Atr-ERM95300	56.202	774	315	11	22	793	38	789	0.0	869
Vvi-Vitvi01g01632_t001	Atr-ERN02202	27.432	740	480	17	34	766	65	754	6.55e-68	241
Vvi-Vitvi01g01632_t001	Atr-ERN02202	24.478	719	488	11	62	774	59	728	5.77e-55	203
Vvi-Vitvi01g01632_t001	Atr-ERN02202	25.761	427	282	4	98	495	446	866	2.85e-31	130
Vvi-Vitvi01g01632_t001	Atr-ERN02202	26.154	325	228	4	107	431	560	872	1.18e-24	109
Vvi-Vitvi01g01632_t001	Atr-ERN02202	24.468	282	195	6	85	364	610	875	2.59e-12	70.1
Vvi-Vitvi01g01632_t001	Atr-ERN18345	27.749	573	361	11	213	762	179	721	6.63e-60	218
Vvi-Vitvi01g01632_t001	Atr-ERN18345	23.788	660	398	9	82	741	368	922	3.70e-41	162
Vvi-Vitvi01g01632_t001	Atr-ERN18345	21.987	755	495	16	62	759	118	835	3.75e-39	155
Vvi-Vitvi01g01632_t001	Atr-ERN18345	23.413	504	353	3	263	766	185	655	1.60e-36	147
Vvi-Vitvi01g01632_t001	Atr-ERN18345	24.615	455	275	7	312	766	164	550	1.86e-30	128
Vvi-Vitvi01g01632_t001	Atr-ERN18345	21.140	421	273	5	101	474	525	933	9.13e-18	87.8
Vvi-Vitvi01g01632_t001	Atr-ERN18345	22.756	312	223	7	80	383	611	912	2.53e-11	66.6
Vvi-Vitvi01g01632_t001	Atr-ERM96967	29.559	521	291	8	246	766	79	523	3.25e-59	210
Vvi-Vitvi01g01632_t001	Atr-ERM96967	27.310	487	280	8	193	679	101	513	9.07e-49	180
Vvi-Vitvi01g01632_t001	Atr-ERM96967	24.130	431	300	5	98	528	117	520	1.19e-34	139
Vvi-Vitvi01g01632_t001	Atr-ERM96967	26.893	383	266	5	82	464	173	541	1.37e-30	126
Vvi-Vitvi01g01632_t001	Atr-ERN07051	24.890	683	440	13	122	772	380	1021	2.86e-56	208
Vvi-Vitvi01g01632_t001	Atr-ERN07051	23.382	680	461	13	56	731	496	1119	3.19e-42	165
Vvi-Vitvi01g01632_t001	Atr-ERN07051	22.563	718	499	12	85	762	205	905	1.60e-40	160
Vvi-Vitvi01g01632_t001	Atr-ERN07051	21.485	754	516	15	52	787	103	798	1.28e-39	157
Vvi-Vitvi01g00028_t001	Atr-ERM99285	58.289	187	75	1	128	314	144	327	3.01e-75	233
Vvi-Vitvi01g00028_t001	Atr-ERN19940	47.368	133	70	0	105	237	155	287	4.01e-30	117
Vvi-Vitvi01g00444_t001	Atr-ERN05468	59.394	165	67	0	1	165	1	165	3.80e-70	208
Vvi-Vitvi01g00444_t001	Atr-ERN05469	61.146	157	61	0	5	161	1	157	1.45e-67	202
Vvi-Vitvi01g00444_t001	Atr-ERN05472	56.962	158	68	0	2	159	3	160	5.42e-64	193
Vvi-Vitvi01g00444_t001	Atr-ERN16219	45.000	160	79	3	1	155	191	346	2.97e-40	138
Vvi-Vitvi01g00444_t001	Atr-ERN07681	42.857	161	85	3	1	157	162	319	4.74e-39	134
Vvi-Vitvi01g00529_t001	Atr-ERM93844	41.036	251	105	11	21	247	25	256	3.79e-39	135
Vvi-Vitvi01g00529_t001	Atr-ERM96698	38.816	152	62	6	59	205	14	139	1.42e-20	84.7
Vvi-Vitvi01g00529_t001	Atr-ERN08449	36.420	162	56	5	81	208	13	161	4.84e-20	83.6
Vvi-Vitvi01g00529_t001	Atr-ERN07291	52.941	68	29	1	65	129	5	72	2.66e-16	73.6
Vvi-Vitvi01g00529_t001	Atr-ERN15871	52.632	76	28	3	93	162	25	98	1.14e-12	63.9
Vvi-Vitvi01g01648_t001	Atr-ERN09929	81.985	272	42	3	1	272	1	265	8.85e-154	428
Vvi-Vitvi01g01648_t001	Atr-ERM99465	68.023	172	55	0	95	266	3	174	6.03e-87	256
Vvi-Vitvi01g01648_t001	Atr-ERM94529	50.000	240	104	5	30	264	18	246	3.89e-75	228
Vvi-Vitvi01g01648_t001	Atr-ERM95809	44.292	219	118	3	53	268	39	256	2.06e-62	196
Vvi-Vitvi01g01648_t001	Atr-ERN19025	39.245	265	136	8	27	268	28	290	2.09e-48	161
Vvi-Vitvi01g01661_t001	Atr-ERN12583	59.200	375	109	4	4	335	14	387	5.27e-150	435
Vvi-Vitvi01g01661_t001	Atr-ERN07293	39.360	531	314	3	12	540	8	532	5.86e-135	402
Vvi-Vitvi01g01661_t001	Atr-ERM96395	39.619	525	303	6	15	536	18	531	4.40e-130	390
Vvi-Vitvi01g01661_t001	Atr-ERN04712	38.225	552	320	8	5	544	1	543	1.90e-123	373
Vvi-Vitvi01g01661_t001	Atr-ERM96392	38.491	530	308	6	12	536	17	533	5.44e-118	372
Vvi-Vitvi01g01492_t001	Atr-ERN14837	50.080	627	203	20	3	571	2	576	7.04e-162	474
Vvi-Vitvi01g01492_t001	Atr-ERN17042	51.034	435	158	11	1	424	1	391	8.94e-122	373
Vvi-Vitvi01g01492_t001	Atr-ERN01511	76.355	203	44	2	42	240	48	250	5.62e-113	345
Vvi-Vitvi01g01492_t001	Atr-ERN15313	82.022	178	29	1	27	204	26	200	3.81e-111	338
Vvi-Vitvi01g01492_t001	Atr-ERN17536	85.714	168	24	0	37	204	44	211	5.79e-111	341
Vvi-Vitvi01g00103_t001	Atr-ERN19684	68.182	440	140	0	53	492	72	511	0.0	649
Vvi-Vitvi01g00103_t001	Atr-ERN01402	31.106	434	268	9	47	477	45	450	1.04e-47	171
Vvi-Vitvi01g00450_t001	Atr-ERN00692	57.179	794	316	6	74	860	75	851	0.0	875
Vvi-Vitvi01g01858_t001	Atr-ERN01505	40.118	850	472	12	53	897	128	945	0.0	631
Vvi-Vitvi01g01858_t001	Atr-ERN01505	27.650	698	440	18	21	706	7	651	1.06e-70	251
Vvi-Vitvi01g01858_t001	Atr-ERN16271	35.730	890	492	14	23	897	91	915	6.23e-178	537
Vvi-Vitvi01g01858_t001	Atr-ERN03093	38.248	719	390	8	225	897	82	792	1.49e-167	506
Vvi-Vitvi01g01858_t001	Atr-ERN03093	25.786	636	372	13	37	604	5	608	1.03e-48	185
Vvi-Vitvi01g01858_t001	Atr-ERN15215	36.706	771	448	11	131	894	50	787	1.63e-166	504
Vvi-Vitvi01g01858_t001	Atr-ERN15215	29.756	615	384	15	55	656	76	655	2.27e-81	278
Vvi-Vitvi01g01858_t001	Atr-ERN14977	50.499	501	224	5	53	552	104	581	6.77e-165	495
Vvi-Vitvi01g01858_t001	Atr-ERN14977	30.059	509	324	8	138	643	87	566	1.70e-68	240
Vvi-Vitvi01g01858_t001	Atr-ERN14977	29.614	466	297	8	237	700	83	519	1.97e-59	214
Vvi-Vitvi01g01858_t001	Atr-ERN14977	29.563	389	262	7	53	438	206	585	1.27e-51	192
Vvi-Vitvi01g01500_t001	Atr-ERN13754	56.981	265	104	2	55	312	44	305	5.87e-101	298
Vvi-Vitvi01g00081_t001	Atr-ERN14981	58.861	158	37	2	62	217	47	178	1.01e-57	179
Vvi-Vitvi01g00081_t001	Atr-ERM94242	57.724	123	52	0	92	214	97	219	6.37e-46	151
Vvi-Vitvi01g00081_t001	Atr-ERN20346	30.303	231	129	7	2	212	3	221	1.66e-21	88.2
Vvi-Vitvi01g00081_t001	Atr-ERN02568	51.899	79	32	1	113	191	46	118	2.64e-21	87.0
Vvi-Vitvi01g00081_t001	Atr-ERN13302	42.373	118	52	5	99	213	405	509	5.58e-21	89.7
Vvi-Vitvi01g00379_t001	Atr-ERN00085	47.644	191	89	5	1	182	1	189	4.30e-52	164
Vvi-Vitvi01g00379_t001	Atr-ERN00086	41.667	120	65	4	1	117	1	118	1.76e-17	75.1
Vvi-Vitvi01g00379_t001	Atr-ERN16755	31.250	176	98	6	1	175	1	154	4.29e-14	65.9
Vvi-Vitvi01g00379_t001	Atr-ERN16757	34.409	93	56	1	1	93	1	88	4.29e-11	58.5
Vvi-Vitvi01g04079_t001	Atr-ERN04046	30.213	235	152	8	22	252	10	236	5.06e-22	92.4
Vvi-Vitvi01g04079_t001	Atr-ERM98067	28.163	245	159	9	12	252	40	271	3.00e-17	79.3
Vvi-Vitvi01g00816_t001	Atr-ERM99533	50.336	149	71	2	1	147	1	148	3.16e-50	157
Vvi-Vitvi01g00816_t001	Atr-ERN20513	30.345	145	94	5	8	148	7	148	5.73e-14	64.3
Vvi-Vitvi01g01776_t001	Atr-ERM97046	74.729	277	60	6	1	273	11	281	2.25e-145	408
Vvi-Vitvi01g01776_t001	Atr-ERM97829	86.765	136	18	0	138	273	1	136	1.40e-87	256
Vvi-Vitvi01g01776_t001	Atr-ERM97831	58.000	150	34	3	60	207	13	135	4.16e-49	158
Vvi-Vitvi01g00977_t001	Atr-ERM94419	64.744	1075	321	9	16	1047	2	1061	0.0	1351
Vvi-Vitvi01g00977_t001	Atr-ERN16235	61.870	1091	359	9	1	1047	4	1081	0.0	1291
Vvi-Vitvi01g00977_t001	Atr-ERN17469	50.901	943	406	14	1	928	1	901	0.0	904
Vvi-Vitvi01g00977_t001	Atr-ERN16055	47.364	1138	470	16	1	1044	1	1103	0.0	903
Vvi-Vitvi01g00977_t001	Atr-ERN17078	42.469	1142	537	24	1	1046	1	1118	0.0	834
Vvi-Vitvi01g01331_t001	Atr-ERN05808	54.965	1692	720	15	34	1703	43	1714	0.0	1778
Vvi-Vitvi01g01331_t001	Atr-ERN03797	27.863	262	159	9	66	309	39	288	7.80e-16	82.4
Vvi-Vitvi01g00196_t001	Atr-ERN06676	57.789	597	200	11	172	721	134	725	0.0	590
Vvi-Vitvi01g00196_t001	Atr-ERM98577	65.903	349	110	3	383	723	83	430	4.80e-172	501
Vvi-Vitvi01g00196_t001	Atr-ERN17500	61.714	350	123	3	383	723	294	641	1.16e-156	469
Vvi-Vitvi01g00196_t001	Atr-ERM95419	59.467	338	121	4	387	715	179	509	1.06e-136	413
Vvi-Vitvi01g00196_t001	Atr-ERN15269	53.633	289	129	2	389	676	408	692	4.61e-109	348
Vvi-Vitvi01g02012_t001	Atr-ERN11089	62.500	104	39	0	12	115	13	116	1.17e-42	136
Vvi-Vitvi01g02012_t001	Atr-ERN00345	52.586	116	53	2	1	115	1	115	1.75e-33	112
Vvi-Vitvi01g02012_t001	Atr-ERN11091	51.786	112	52	2	5	115	1	111	2.26e-31	107
Vvi-Vitvi01g02012_t001	Atr-ERN12011	52.041	98	46	1	24	121	21	117	7.96e-30	103
Vvi-Vitvi01g02012_t001	Atr-ERN12942	46.957	115	59	2	1	114	1	114	2.42e-29	101
Vvi-Vitvi01g00035_t001	Atr-ERN07555	51.654	393	145	5	79	451	165	532	6.50e-133	400
Vvi-Vitvi01g01077_t001	Atr-ERM94562	59.476	802	304	7	28	822	1	788	0.0	917
Vvi-Vitvi01g01077_t001	Atr-ERM94563	53.683	801	337	8	26	815	26	803	0.0	851
Vvi-Vitvi01g01077_t001	Atr-ERN18829	33.995	806	467	16	28	820	2	755	1.41e-148	454
Vvi-Vitvi01g01077_t001	Atr-ERN11357	34.672	822	473	15	28	819	2	789	9.00e-147	450
Vvi-Vitvi01g04304_t001	Atr-ERN14259	65.882	85	23	1	195	279	359	437	1.08e-26	108
Vvi-Vitvi01g04304_t001	Atr-ERN17959	55.294	85	38	0	195	279	275	359	7.07e-24	99.8
Vvi-Vitvi01g04304_t001	Atr-ERN05402	37.600	125	34	1	10	90	209	333	1.30e-17	81.6
Vvi-Vitvi01g04304_t001	Atr-ERM97413	60.784	51	20	0	89	139	793	843	1.59e-12	67.0
Vvi-Vitvi01g04304_t001	Atr-ERN11543	47.692	65	28	1	139	197	335	399	8.79e-11	61.6
Vvi-Vitvi01g01959_t001	Atr-ERN13621	26.198	313	152	5	18	330	13	246	3.71e-27	115
Vvi-Vitvi01g01959_t001	Atr-ERN01087	26.807	332	172	6	14	334	14	285	1.04e-26	113
Vvi-Vitvi01g01959_t001	Atr-ERN07282	25.936	374	191	9	18	386	18	310	4.12e-23	102
Vvi-Vitvi01g01959_t001	Atr-ERN16820	30.159	126	88	0	13	138	11	136	3.88e-17	84.3
Vvi-Vitvi01g01959_t001	Atr-ERN02864	31.405	121	83	0	18	138	22	142	6.33e-17	83.6
Vvi-Vitvi01g00218_t001	Atr-ERN11348	48.244	427	184	14	37	433	56	475	1.73e-104	321
Vvi-Vitvi01g00218_t001	Atr-ERN05497	37.076	383	230	8	38	412	33	412	5.06e-63	211
Vvi-Vitvi01g00218_t001	Atr-ERN09347	36.119	371	225	8	38	404	2	364	1.20e-56	193
Vvi-Vitvi01g00218_t001	Atr-ERN18816	34.501	371	227	9	42	404	8	370	1.08e-49	174
Vvi-Vitvi01g00218_t001	Atr-ERN16627	33.500	400	248	8	36	427	50	439	1.30e-48	173
Vvi-Vitvi01g00917_t001	Atr-ERN01290	62.171	304	107	2	7	310	19	314	1.02e-111	325
Vvi-Vitvi01g00078_t001	Atr-ERN03093	34.232	742	460	4	23	763	78	792	1.12e-152	463
Vvi-Vitvi01g00078_t001	Atr-ERN03093	26.459	514	337	8	87	593	6	485	2.75e-52	194
Vvi-Vitvi01g00078_t001	Atr-ERN03093	28.177	181	124	4	11	186	429	608	7.02e-11	65.1
Vvi-Vitvi01g00078_t001	Atr-ERN01505	31.406	882	481	15	4	763	66	945	2.60e-149	459
Vvi-Vitvi01g00078_t001	Atr-ERM96697	32.791	738	458	9	40	763	50	763	3.90e-140	430
Vvi-Vitvi01g00078_t001	Atr-ERM96697	22.244	499	285	10	24	471	127	573	8.38e-31	128
Vvi-Vitvi01g00078_t001	Atr-ERM96697	19.795	293	169	5	290	520	1	289	6.51e-12	68.6
Vvi-Vitvi01g00078_t001	Atr-ERN15215	31.026	780	435	11	39	760	53	787	1.04e-136	422
Vvi-Vitvi01g00078_t001	Atr-ERN15215	23.110	463	268	7	19	411	134	578	2.12e-34	140
Vvi-Vitvi01g00078_t001	Atr-ERN15215	27.517	298	213	3	329	624	51	347	1.28e-31	131
Vvi-Vitvi01g00078_t001	Atr-ERN18796	34.259	648	337	4	66	662	1	610	8.48e-125	386
Vvi-Vitvi01g00078_t001	Atr-ERN18796	24.329	559	329	8	19	524	56	573	1.89e-47	177
Vvi-Vitvi01g00078_t001	Atr-ERN18796	25.000	368	209	9	13	356	248	572	3.57e-22	100
Vvi-Vitvi01g04232_t001	Atr-ERM97240	40.741	81	48	0	69	149	184	264	1.06e-17	77.4
Vvi-Vitvi01g04232_t001	Atr-ERM94512	43.902	82	45	1	69	149	114	195	3.34e-17	75.1
Vvi-Vitvi01g04232_t001	Atr-ERN09401	35.556	90	52	2	69	152	154	243	1.81e-15	71.2
Vvi-Vitvi01g04232_t001	Atr-ERN00059	30.556	108	65	3	52	149	102	209	6.04e-15	68.2
Vvi-Vitvi01g04232_t001	Atr-ERN02857	38.824	85	47	3	72	151	176	260	2.16e-14	67.4
Vvi-Vitvi01g01844_t002	Atr-ERM99929	60.377	212	72	3	93	304	72	271	3.21e-65	205
Vvi-Vitvi01g01844_t002	Atr-ERN03304	84.810	79	12	0	142	220	117	195	6.55e-43	149
Vvi-Vitvi01g01844_t002	Atr-ERN03881	68.056	72	23	0	147	218	125	196	1.91e-31	116
Vvi-Vitvi01g01844_t002	Atr-ERM99620	58.065	93	36	1	143	235	418	507	1.51e-28	114
Vvi-Vitvi01g01844_t002	Atr-ERM99620	61.404	57	21	1	162	218	259	314	1.18e-14	73.6
Vvi-Vitvi01g01844_t002	Atr-ERN19019	64.474	76	27	0	143	218	517	592	1.98e-28	114
Vvi-Vitvi01g01844_t002	Atr-ERN19019	61.404	57	21	1	162	218	321	376	2.18e-15	75.9
Vvi-Vitvi01g00522_t001	Atr-ERM93824	34.799	523	249	11	1	449	1912	2416	5.58e-83	278
Vvi-Vitvi01g00522_t001	Atr-ERN12912	32.817	323	176	5	5	289	6	325	1.63e-47	172
Vvi-Vitvi01g00522_t001	Atr-ERN12470	34.007	297	176	8	6	290	8	296	6.10e-42	155
Vvi-Vitvi01g00522_t001	Atr-ERN10640	31.908	304	194	4	1	301	1	294	6.51e-41	152
Vvi-Vitvi01g00522_t001	Atr-ERN00686	27.586	435	283	12	6	423	8	427	6.55e-41	153
Vvi-Vitvi01g00859_t001	Atr-ERN13622	45.522	134	63	3	24	155	65	190	5.06e-24	105
Vvi-Vitvi01g00859_t001	Atr-ERN13622	62.500	64	24	0	428	491	475	538	4.63e-19	89.7
Vvi-Vitvi01g00859_t001	Atr-ERM93657	55.319	94	33	1	429	513	283	376	6.82e-22	98.2
Vvi-Vitvi01g00859_t001	Atr-ERN04352	48.113	106	43	4	27	123	32	134	4.24e-21	96.3
Vvi-Vitvi01g00859_t001	Atr-ERN03734	64.286	70	23	1	425	492	237	306	1.49e-19	90.5
Vvi-Vitvi01g00859_t001	Atr-ERN01400	54.412	68	29	1	425	492	246	311	1.56e-16	81.3
Vvi-Vitvi01g00414_t001	Atr-ERN02142	80.328	122	24	0	1	122	27	148	6.50e-71	208
Vvi-Vitvi01g00392_t001	Atr-ERN00029	57.143	455	193	2	79	531	66	520	0.0	548
Vvi-Vitvi01g00392_t001	Atr-ERN11514	42.958	426	240	2	97	522	7	429	9.60e-133	392
Vvi-Vitvi01g00392_t001	Atr-ERN11514	26.050	238	173	3	286	523	57	291	8.10e-21	94.4
Vvi-Vitvi01g00392_t001	Atr-ERN01571	34.033	429	278	4	80	505	103	529	1.19e-81	265
Vvi-Vitvi01g00392_t001	Atr-ERN01571	24.204	314	224	6	217	525	173	477	3.57e-27	114
Vvi-Vitvi01g00392_t001	Atr-ERN01571	21.033	271	212	2	245	515	166	434	6.70e-17	83.2
Vvi-Vitvi01g00392_t001	Atr-ERN03739	30.176	454	312	4	79	529	97	548	2.19e-81	265
Vvi-Vitvi01g00392_t001	Atr-ERN17907	32.207	444	282	7	80	506	15	456	1.01e-78	254
Vvi-Vitvi01g00392_t001	Atr-ERN17907	22.581	279	190	5	101	367	194	458	3.80e-20	92.8
Vvi-Vitvi01g00392_t001	Atr-ERN17907	22.905	358	189	6	144	454	153	470	2.70e-19	90.1
Vvi-Vitvi01g00392_t001	Atr-ERN17907	22.887	284	186	8	259	529	71	334	4.88e-11	64.3
Vvi-Vitvi01g00254_t001	Atr-ERN00991	79.874	159	31	1	1	158	1	159	5.17e-93	266
Vvi-Vitvi01g00676_t001	Atr-ERN20391	57.743	381	144	4	106	470	37	416	5.20e-163	466
Vvi-Vitvi01g00676_t001	Atr-ERM98017	61.257	382	134	6	102	470	42	422	9.18e-163	466
Vvi-Vitvi01g00676_t001	Atr-ERN02658	76.355	203	38	3	152	344	32	234	2.93e-107	318
Vvi-Vitvi01g00676_t001	Atr-ERN06117	47.546	326	159	8	151	470	1	320	1.13e-95	291
Vvi-Vitvi01g00676_t001	Atr-ERN02657	82.946	129	22	0	342	470	7	135	1.48e-78	240
Vvi-Vitvi01g00927_t001	Atr-ERN03778	84.711	484	57	10	1	480	1	471	0.0	806
Vvi-Vitvi01g00927_t001	Atr-ERN07877	64.689	354	113	4	94	444	50	394	7.15e-156	448
Vvi-Vitvi01g00927_t001	Atr-ERN06253	64.984	317	107	2	98	411	57	372	1.30e-153	443
Vvi-Vitvi01g00927_t001	Atr-ERN04312	67.385	325	98	4	85	405	41	361	1.65e-152	440
Vvi-Vitvi01g00927_t001	Atr-ERM94384	59.350	369	139	4	41	405	1	362	4.65e-150	433
Vvi-Vitvi01g00146_t001	Atr-ERN14898	72.222	594	153	6	6	594	1	587	0.0	854
Vvi-Vitvi01g00146_t001	Atr-ERN17096	66.218	595	153	10	1	593	1	549	0.0	723
Vvi-Vitvi01g00146_t001	Atr-ERN05451	76.047	430	94	1	41	461	64	493	0.0	646
Vvi-Vitvi01g01020_t001	Atr-ERN01505	40.210	572	337	3	25	596	379	945	1.13e-150	457
Vvi-Vitvi01g01020_t001	Atr-ERN01505	28.010	382	263	8	74	450	120	494	8.48e-40	155
Vvi-Vitvi01g01020_t001	Atr-ERN01505	26.463	393	276	8	74	460	324	709	4.86e-39	152
Vvi-Vitvi01g01020_t001	Atr-ERN01505	27.132	387	257	8	26	400	173	546	1.21e-37	148
Vvi-Vitvi01g01020_t001	Atr-ERN01505	26.377	345	246	5	111	450	52	393	9.42e-34	136
Vvi-Vitvi01g01020_t001	Atr-ERN19002	39.246	637	324	10	13	596	4	630	2.17e-150	446
Vvi-Vitvi01g01020_t001	Atr-ERN06656	40.555	577	335	4	24	596	9	581	8.15e-150	443
Vvi-Vitvi01g01020_t001	Atr-ERN03093	39.497	557	305	2	71	596	237	792	6.21e-140	425
Vvi-Vitvi01g01020_t001	Atr-ERN03093	27.525	396	222	5	74	406	107	500	8.03e-42	160
Vvi-Vitvi01g01020_t001	Atr-ERN03093	26.158	367	206	5	119	422	20	384	2.74e-28	119
Vvi-Vitvi01g01020_t001	Atr-ERN03093	28.916	332	190	10	25	315	292	618	1.01e-25	111
Vvi-Vitvi01g01020_t001	Atr-ERM96697	41.379	551	290	5	74	596	218	763	6.73e-139	421
Vvi-Vitvi01g01020_t001	Atr-ERM96697	22.626	358	209	10	70	421	58	353	4.17e-15	78.2
Vvi-Vitvi01g00319_t002	Atr-ERN04035	62.409	274	101	1	16	289	1	272	2.98e-127	362
Vvi-Vitvi01g01801_t001	Atr-ERN06367	56.641	256	94	6	1	250	1	245	3.89e-94	276
Vvi-Vitvi01g01801_t001	Atr-ERN16260	36.170	188	88	6	39	222	17	176	2.39e-26	101
Vvi-Vitvi01g01801_t001	Atr-ERN00086	45.205	73	40	0	35	107	17	89	4.73e-14	68.2
Vvi-Vitvi01g01801_t001	Atr-ERN00085	31.633	98	65	1	18	115	1	96	1.02e-13	67.4
Vvi-Vitvi01g01801_t001	Atr-ERN11423	41.270	63	37	0	37	99	14	76	4.15e-11	60.1
Vvi-Vitvi01g01851_t001	Atr-ERN19084	33.933	890	536	17	12	873	1	866	1.89e-150	465
Vvi-Vitvi01g01851_t001	Atr-ERM96739	34.199	924	545	22	12	892	1	904	1.94e-145	453
Vvi-Vitvi01g01851_t001	Atr-ERM99585	33.480	911	554	18	12	889	1	892	7.05e-141	441
Vvi-Vitvi01g01851_t001	Atr-ERM99606	33.333	894	525	21	50	900	44	909	1.16e-130	414
Vvi-Vitvi01g01851_t001	Atr-ERN06525	33.479	917	534	25	12	882	1	887	3.02e-130	412
Vvi-Vitvi01g00701_t001	Atr-ERN02351	48.123	293	151	1	1	293	1	292	1.86e-105	310
Vvi-Vitvi01g00701_t001	Atr-ERN03242	44.215	242	123	3	71	307	61	295	1.20e-66	211
Vvi-Vitvi01g02082_t001	Atr-ERN08594	74.609	256	61	2	77	328	21	276	7.09e-126	373
Vvi-Vitvi01g02082_t001	Atr-ERN09863	57.529	259	107	1	71	329	15	270	1.64e-94	292
Vvi-Vitvi01g02082_t001	Atr-ERN09863	30.769	143	94	4	114	255	225	363	4.98e-13	69.7
Vvi-Vitvi01g00071_t001	Atr-ERM98175	69.149	658	181	8	7	648	1	652	0.0	818
Vvi-Vitvi01g00071_t001	Atr-ERN16835	31.016	187	84	1	460	646	156	297	1.70e-22	97.8
Vvi-Vitvi01g00071_t001	Atr-ERM99984	29.167	264	130	6	99	319	7	256	2.29e-20	94.7
Vvi-Vitvi01g01429_t001	Atr-ERN19002	39.935	616	301	9	20	575	24	630	2.05e-155	458
Vvi-Vitvi01g01429_t001	Atr-ERN06656	39.551	579	319	7	22	575	9	581	4.00e-146	433
Vvi-Vitvi01g01429_t001	Atr-ERN06656	31.313	297	172	8	116	388	3	291	4.93e-29	120
Vvi-Vitvi01g01429_t001	Atr-ERN01505	37.037	567	337	3	26	575	382	945	1.61e-135	417
Vvi-Vitvi01g01429_t001	Atr-ERN01505	33.866	313	181	6	24	313	173	482	6.25e-38	149
Vvi-Vitvi01g01429_t001	Atr-ERN01505	27.487	382	248	9	24	380	69	446	2.43e-36	144
Vvi-Vitvi01g01429_t001	Atr-ERN01505	29.719	249	135	7	182	393	46	291	9.79e-16	80.1
Vvi-Vitvi01g01429_t001	Atr-ERM98631	38.394	573	329	4	23	575	51	619	1.11e-132	400
Vvi-Vitvi01g01429_t001	Atr-ERM98631	29.121	182	115	3	205	380	49	222	6.47e-20	92.8
Vvi-Vitvi01g01429_t001	Atr-ERN03093	36.559	558	306	1	66	575	235	792	1.77e-123	381
Vvi-Vitvi01g01429_t001	Atr-ERN03093	27.830	424	220	6	47	386	79	500	3.48e-42	161
Vvi-Vitvi01g01429_t001	Atr-ERN03093	25.714	280	183	5	22	282	329	602	9.13e-25	108
Vvi-Vitvi01g00329_t001	Atr-ERN17255	66.746	418	120	9	5	415	12	417	0.0	549
Vvi-Vitvi01g00852_t001	Atr-ERN18364	84.024	507	79	2	17	521	21	527	0.0	896
Vvi-Vitvi01g00852_t001	Atr-ERN19622	71.291	519	137	6	9	521	15	527	0.0	779
Vvi-Vitvi01g01848_t001	Atr-ERM96739	34.674	920	543	18	9	886	1	904	4.14e-158	486
Vvi-Vitvi01g01848_t001	Atr-ERN19084	32.859	913	546	22	9	884	1	883	9.92e-148	458
Vvi-Vitvi01g01848_t001	Atr-ERM99585	32.489	908	558	15	9	880	1	889	6.87e-138	432
Vvi-Vitvi01g01848_t001	Atr-ERN06525	33.803	923	540	22	9	888	1	895	4.15e-137	430
Vvi-Vitvi01g01848_t001	Atr-ERM99606	33.333	930	551	19	9	894	5	909	8.71e-136	427
Vvi-Vitvi01g01952_t001	Atr-ERN04045	54.706	510	182	12	207	692	71	555	8.10e-167	489
Vvi-Vitvi01g01952_t001	Atr-ERN17667	43.684	380	195	7	252	627	241	605	1.40e-89	293
Vvi-Vitvi01g01952_t001	Atr-ERN04420	48.675	302	135	6	339	629	296	588	8.90e-83	273
Vvi-Vitvi01g01952_t001	Atr-ERN01343	46.711	304	156	4	327	626	335	636	7.98e-81	269
Vvi-Vitvi01g01952_t001	Atr-ERN01204	46.416	293	145	6	339	629	302	584	5.35e-72	244
Vvi-Vitvi01g01514_t001	Atr-ERN14473	36.591	440	251	10	4	429	3	428	3.46e-88	274
Vvi-Vitvi01g01514_t001	Atr-ERN14471	33.410	437	240	12	6	429	4	402	2.33e-65	214
Vvi-Vitvi01g01514_t001	Atr-ERN01824	30.508	295	177	7	141	429	107	379	6.18e-39	143
Vvi-Vitvi01g01514_t001	Atr-ERM93925	25.901	444	283	15	3	419	21	445	3.56e-34	132
Vvi-Vitvi01g01514_t001	Atr-ERN06274	25.290	431	281	12	14	419	13	427	9.12e-34	130
Vvi-Vitvi01g04121_t001	Atr-ERM95886	68.877	543	158	2	1	543	1	532	0.0	791
Vvi-Vitvi01g04121_t001	Atr-ERM94640	38.137	451	252	10	8	450	29	460	4.65e-103	328
Vvi-Vitvi01g04121_t001	Atr-ERM94808	37.916	451	253	10	8	450	29	460	1.03e-100	322
Vvi-Vitvi01g04121_t001	Atr-ERM95057	27.624	362	241	8	20	370	22	373	4.38e-36	144
Vvi-Vitvi01g01567_t001	Atr-ERN11719	52.811	587	226	11	520	1067	216	790	0.0	576
Vvi-Vitvi01g01567_t001	Atr-ERN06912	54.146	591	230	14	506	1066	260	839	0.0	574
Vvi-Vitvi01g01567_t001	Atr-ERN06913	60.648	216	76	5	1	212	1	211	4.36e-77	252
Vvi-Vitvi01g00525_t001	Atr-ERM93829	47.005	434	219	6	13	443	4	429	5.81e-135	394
Vvi-Vitvi01g00525_t001	Atr-ERN08695	34.684	395	243	6	30	420	15	398	3.96e-63	209
Vvi-Vitvi01g00525_t001	Atr-ERN16085	36.317	391	231	9	33	419	7	383	4.44e-61	203
Vvi-Vitvi01g00525_t001	Atr-ERN16064	29.197	411	266	9	30	436	9	398	1.03e-50	176
Vvi-Vitvi01g00525_t001	Atr-ERN09288	31.234	397	244	10	33	419	12	389	5.92e-47	166
Vvi-Vitvi01g02150_t001	Atr-ERN06524	51.662	331	151	5	1	327	1	326	7.09e-113	330
Vvi-Vitvi01g02150_t001	Atr-ERN10926	38.679	318	184	5	7	316	13	327	8.13e-70	220
Vvi-Vitvi01g02150_t001	Atr-ERM94297	27.907	301	198	10	11	302	26	316	6.76e-30	115
Vvi-Vitvi01g00924_t005	Atr-ERN03770	57.360	394	151	8	8	397	11	391	3.89e-152	435
Vvi-Vitvi01g00924_t005	Atr-ERM95652	39.286	140	85	0	243	382	505	644	1.11e-31	126
Vvi-Vitvi01g00924_t005	Atr-ERM95652	40.833	120	71	0	238	357	218	337	5.94e-25	106
Vvi-Vitvi01g00924_t005	Atr-ERM95652	37.222	180	103	4	15	191	221	393	1.95e-24	105
Vvi-Vitvi01g00924_t005	Atr-ERM95652	38.462	117	71	1	15	131	503	618	5.47e-22	97.8
Vvi-Vitvi01g00924_t005	Atr-ERN11433	37.931	145	90	0	243	387	450	594	2.28e-30	122
Vvi-Vitvi01g00924_t005	Atr-ERN11433	40.367	109	65	0	249	357	174	282	3.79e-25	107
Vvi-Vitvi01g00924_t005	Atr-ERN11433	35.484	124	79	1	8	131	441	563	3.36e-23	101
Vvi-Vitvi01g00924_t005	Atr-ERN11433	39.200	125	75	1	11	135	162	285	2.14e-22	99.0
Vvi-Vitvi01g00924_t005	Atr-ERN07346	32.143	112	66	3	28	130	36	146	8.67e-13	69.3
Vvi-Vitvi01g00457_t001	Atr-ERN01185	47.239	163	79	3	41	203	43	198	5.87e-43	143
Vvi-Vitvi01g00457_t001	Atr-ERM94153	41.667	168	91	3	38	205	27	187	1.24e-40	136
Vvi-Vitvi01g00457_t001	Atr-ERM94156	41.243	177	89	5	31	204	16	180	7.75e-39	132
Vvi-Vitvi01g00457_t001	Atr-ERM94154	42.286	175	80	6	43	211	30	189	1.07e-36	126
Vvi-Vitvi01g00457_t001	Atr-ERN04893	40.120	167	92	3	43	204	31	194	2.66e-35	123
Vvi-Vitvi01g01040_t001	Atr-ERM94551	42.952	1050	501	29	415	1435	402	1382	0.0	645
Vvi-Vitvi01g00588_t001	Atr-ERN13702	64.583	240	75	2	3	242	4	233	9.63e-108	310
Vvi-Vitvi01g00588_t001	Atr-ERM95574	37.766	188	107	2	56	241	59	238	1.01e-40	145
Vvi-Vitvi01g00588_t001	Atr-ERN12780	36.552	145	90	1	51	193	34	178	1.37e-31	115
Vvi-Vitvi01g00588_t001	Atr-ERN15966	31.875	160	103	2	89	248	135	288	1.46e-22	95.1
Vvi-Vitvi01g02120_t001	Atr-ERM97240	39.241	79	48	0	158	236	186	264	1.38e-15	73.9
Vvi-Vitvi01g02120_t001	Atr-ERM94512	42.683	82	46	1	156	236	114	195	1.94e-15	72.8
Vvi-Vitvi01g02120_t001	Atr-ERN02859	43.056	72	38	2	170	238	180	251	9.60e-14	67.8
Vvi-Vitvi01g02120_t001	Atr-ERN09401	34.091	88	52	2	158	239	156	243	1.20e-13	68.6
Vvi-Vitvi01g02120_t001	Atr-ERN00059	28.704	108	67	3	139	236	102	209	4.07e-13	65.5
Vvi-Vitvi01g01354_t001	Atr-ERN05587	27.964	447	276	10	33	440	63	502	2.94e-35	137
Vvi-Vitvi01g01354_t001	Atr-ERN05586	28.193	415	254	11	31	407	46	454	3.00e-35	135
Vvi-Vitvi01g01354_t001	Atr-ERN12986	28.074	431	280	10	33	441	8	430	3.30e-33	129
Vvi-Vitvi01g01354_t001	Atr-ERN13054	28.806	427	259	11	34	437	3	407	3.45e-33	129
Vvi-Vitvi01g01354_t001	Atr-ERN04843	27.813	471	269	14	26	440	17	472	2.79e-32	127
Vvi-Vitvi01g00088_t001	Atr-ERN19084	31.903	536	335	14	1	520	1	522	3.06e-73	250
Vvi-Vitvi01g00088_t001	Atr-ERM99585	31.228	570	345	18	1	547	1	546	3.74e-60	214
Vvi-Vitvi01g00088_t001	Atr-ERM96739	30.258	542	322	16	14	525	10	525	1.60e-58	209
Vvi-Vitvi01g00088_t001	Atr-ERN19127	30.727	550	296	18	14	548	10	489	1.12e-56	204
Vvi-Vitvi01g00088_t001	Atr-ERM99606	29.520	542	348	14	1	520	1	530	1.16e-54	199
Vvi-Vitvi01g00143_t001	Atr-ERN14907	66.479	534	173	3	1	530	1	532	0.0	749
Vvi-Vitvi01g00143_t001	Atr-ERN20096	50.122	411	191	4	32	430	38	446	1.53e-148	433
Vvi-Vitvi01g02281_t001	Atr-ERN06088	61.017	118	40	2	28	139	167	284	2.41e-37	129
Vvi-Vitvi01g02281_t001	Atr-ERN08111	61.386	101	35	1	29	125	171	271	2.10e-33	119
Vvi-Vitvi01g01449_t001	Atr-ERN00727	54.254	717	326	2	37	751	36	752	0.0	785
Vvi-Vitvi01g01449_t001	Atr-ERM95888	38.674	543	329	2	200	742	1	539	4.08e-127	389
Vvi-Vitvi01g01449_t001	Atr-ERM95888	32.311	489	330	1	183	671	51	538	9.34e-82	270
Vvi-Vitvi01g01449_t001	Atr-ERM95888	34.336	399	262	0	169	567	141	539	5.44e-66	228
Vvi-Vitvi01g01449_t001	Atr-ERM95888	33.544	316	210	0	183	498	225	540	2.61e-48	178
Vvi-Vitvi01g01449_t001	Atr-ERN19032	34.498	658	427	3	87	742	66	721	1.85e-125	391
Vvi-Vitvi01g01449_t001	Atr-ERN15570	32.237	608	376	2	138	710	1	607	1.70e-112	353
Vvi-Vitvi01g01449_t001	Atr-ERN15570	27.296	392	285	0	359	750	46	437	1.07e-48	181
Vvi-Vitvi01g01449_t001	Atr-ERN15570	29.474	285	201	0	182	466	324	608	1.13e-42	163
Vvi-Vitvi01g01449_t001	Atr-ERN04201	34.539	608	363	6	111	689	71	672	9.82e-110	348
Vvi-Vitvi01g01449_t001	Atr-ERN04201	29.280	625	366	7	161	724	63	672	5.06e-80	269
Vvi-Vitvi01g01449_t001	Atr-ERN04201	32.854	417	279	1	327	742	149	565	1.44e-66	233
Vvi-Vitvi01g01449_t001	Atr-ERN04201	28.354	328	197	3	456	745	136	463	5.84e-30	125
Vvi-Vitvi01g00369_t001	Atr-ERN05644	47.139	367	171	5	1	346	1	365	6.30e-109	323
Vvi-Vitvi01g01537_t001	Atr-ERN06797	81.111	90	17	0	1	90	1	90	4.20e-53	160
Vvi-Vitvi01g01537_t001	Atr-ERN18379	78.889	90	19	0	1	90	1	90	6.39e-52	157
Vvi-Vitvi01g01537_t001	Atr-ERN17874	54.762	84	38	0	6	89	1	84	1.47e-33	110
Vvi-Vitvi01g00741_t001	Atr-ERN06611	66.667	462	153	1	36	496	18	479	0.0	662
Vvi-Vitvi01g00741_t001	Atr-ERN18368	54.036	446	204	1	53	498	1	445	0.0	518
Vvi-Vitvi01g00741_t001	Atr-ERN12646	50.000	448	206	5	45	492	10	439	1.52e-160	464
Vvi-Vitvi01g00741_t001	Atr-ERN09585	26.809	470	285	13	45	493	24	455	4.20e-38	145
Vvi-Vitvi01g00741_t001	Atr-ERM99187	26.856	458	301	12	45	492	29	462	5.56e-33	130
Vvi-Vitvi01g00960_t003	Atr-ERM94403	62.097	248	89	4	1	247	1	244	3.72e-93	273
Vvi-Vitvi01g00960_t003	Atr-ERN15517	41.004	239	125	3	6	240	4	230	2.95e-52	170
Vvi-Vitvi01g00960_t003	Atr-ERM93596	38.819	237	133	4	6	236	4	234	1.39e-47	157
Vvi-Vitvi01g00960_t003	Atr-ERM93813	38.655	238	125	5	6	239	81	301	7.11e-45	153
Vvi-Vitvi01g00437_t001	Atr-ERM99533	36.054	147	92	1	7	151	5	151	1.25e-25	94.7
Vvi-Vitvi01g02278_t001	Atr-ERN09903	47.157	299	142	7	65	357	4	292	1.90e-70	221
Vvi-Vitvi01g02278_t001	Atr-ERN01663	33.333	261	158	4	7	262	11	260	1.70e-44	155
Vvi-Vitvi01g02278_t001	Atr-ERN03802	31.963	219	131	5	3	214	7	214	9.69e-26	102
Vvi-Vitvi01g04174_t001	Atr-ERM99722	44.572	608	334	2	53	660	47	651	5.14e-155	462
Vvi-Vitvi01g04174_t001	Atr-ERM99722	26.857	350	250	4	44	392	241	585	1.14e-30	127
Vvi-Vitvi01g04174_t001	Atr-ERN04108	31.908	608	410	3	57	663	285	889	8.38e-106	342
Vvi-Vitvi01g04174_t001	Atr-ERN04108	25.670	522	362	12	106	617	232	737	1.24e-46	177
Vvi-Vitvi01g04174_t001	Atr-ERN04108	25.369	339	217	5	44	382	577	879	1.27e-22	102
Vvi-Vitvi01g04174_t001	Atr-ERN16796	30.868	622	425	4	44	664	34	651	4.52e-103	329
Vvi-Vitvi01g04174_t001	Atr-ERN16796	25.440	511	358	8	114	617	3	497	4.88e-44	168
Vvi-Vitvi01g04174_t001	Atr-ERN16796	23.757	362	271	4	43	403	235	592	1.44e-31	130
Vvi-Vitvi01g04174_t001	Atr-ERM94359	30.903	631	420	4	44	662	76	702	6.25e-103	329
Vvi-Vitvi01g04174_t001	Atr-ERM94359	25.000	556	409	7	71	625	1	549	6.31e-58	208
Vvi-Vitvi01g04174_t001	Atr-ERM94359	29.691	421	290	5	33	451	165	581	5.04e-54	197
Vvi-Vitvi01g04174_t001	Atr-ERM94359	29.781	366	243	3	38	390	272	636	4.68e-43	165
Vvi-Vitvi01g04174_t001	Atr-ERN11457	29.920	625	428	5	44	665	41	658	4.76e-100	321
Vvi-Vitvi01g04174_t001	Atr-ERN11457	26.316	532	379	7	111	638	7	529	1.30e-57	206
Vvi-Vitvi01g04013_t001	Atr-ERN20035	67.969	256	76	2	59	308	1	256	5.89e-125	360
Vvi-Vitvi01g00306_t002	Atr-ERN20537	53.333	60	28	0	191	250	297	356	6.79e-13	67.0
Vvi-Vitvi01g00306_t002	Atr-ERN04006	52.632	57	26	1	194	250	102	157	4.97e-12	62.0
Vvi-Vitvi01g00306_t002	Atr-ERN20394	30.802	237	130	8	33	250	54	275	5.15e-12	63.9
Vvi-Vitvi01g00284_t001	Atr-ERN02947	77.980	495	109	0	3	497	5	499	0.0	822
Vvi-Vitvi01g00284_t001	Atr-ERN04054	73.261	460	123	0	37	496	1	460	0.0	709
Vvi-Vitvi01g00284_t001	Atr-ERN09170	65.979	485	165	0	6	490	21	505	0.0	671
Vvi-Vitvi01g00284_t001	Atr-ERN16398	60.569	492	191	1	6	494	33	524	0.0	633
Vvi-Vitvi01g00284_t001	Atr-ERN01464	57.884	482	199	2	6	486	24	502	0.0	581
Vvi-Vitvi01g01808_t001	Atr-ERN06395	67.562	521	158	4	10	525	10	524	0.0	667
Vvi-Vitvi01g01808_t001	Atr-ERN02174	61.538	520	181	6	10	525	10	514	0.0	604
Vvi-Vitvi01g01808_t001	Atr-ERN07838	37.772	413	242	4	122	519	226	638	2.06e-86	278
Vvi-Vitvi01g01808_t001	Atr-ERN02092	37.874	301	138	2	269	520	618	918	2.16e-59	210
Vvi-Vitvi01g01808_t001	Atr-ERN02092	59.322	59	24	0	157	215	288	346	4.26e-14	74.7
Vvi-Vitvi01g01808_t001	Atr-ERN09279	36.735	294	144	2	269	520	685	978	5.95e-58	207
Vvi-Vitvi01g01808_t001	Atr-ERN09279	46.591	88	40	1	157	244	291	371	2.80e-15	78.6
Vvi-Vitvi01g00545_t001	Atr-ERN11041	40.000	180	73	7	4	178	30	179	1.47e-34	119
Vvi-Vitvi01g00545_t001	Atr-ERM94478	35.610	205	87	7	1	171	27	220	2.35e-31	112
Vvi-Vitvi01g00545_t001	Atr-ERN14507	38.202	178	94	6	4	171	55	226	8.32e-30	108
Vvi-Vitvi01g00545_t001	Atr-ERN20649	34.239	184	99	4	4	178	46	216	1.81e-29	107
Vvi-Vitvi01g00545_t001	Atr-ERM94746	35.025	197	101	6	6	176	47	242	6.90e-27	101
Vvi-Vitvi01g00598_t001	Atr-ERN13692	72.101	828	183	9	1	795	1	813	0.0	1183
Vvi-Vitvi01g00598_t001	Atr-ERM95326	65.014	726	233	8	74	785	53	771	0.0	919
Vvi-Vitvi01g00598_t001	Atr-ERN02833	61.943	628	208	11	164	785	14	616	0.0	771
Vvi-Vitvi01g00598_t001	Atr-ERN14765	33.604	369	221	12	417	771	37	395	1.53e-41	157
Vvi-Vitvi01g00598_t001	Atr-ERN07919	33.787	367	219	12	419	771	22	378	2.56e-41	155
Vvi-Vitvi01g01311_t001	Atr-ERN05767	81.227	815	128	5	1	790	1	815	0.0	1275
Vvi-Vitvi01g01311_t001	Atr-ERN10631	69.110	764	216	7	25	780	40	791	0.0	1053
Vvi-Vitvi01g01311_t001	Atr-ERN13378	44.870	731	342	16	62	743	55	773	0.0	577
Vvi-Vitvi01g01311_t001	Atr-ERN19005	46.370	675	339	9	80	743	5	667	0.0	568
Vvi-Vitvi01g01311_t001	Atr-ERM96210	45.852	687	348	9	69	743	1	675	0.0	566
Vvi-Vitvi01g00889_t003	Atr-ERN11589	66.667	219	72	1	3	221	4	221	2.92e-103	297
Vvi-Vitvi01g00889_t003	Atr-ERN10804	46.445	211	106	4	3	213	5	208	1.90e-61	191
Vvi-Vitvi01g00889_t003	Atr-ERN10807	45.982	224	112	6	1	223	1	216	2.36e-58	183
Vvi-Vitvi01g00889_t003	Atr-ERN10803	42.424	231	125	5	3	233	5	227	9.95e-57	179
Vvi-Vitvi01g00889_t003	Atr-ERM94464	39.732	224	128	5	1	219	1	222	1.28e-55	177
Vvi-Vitvi01g00015_t001	Atr-ERN17869	52.561	449	167	3	16	418	18	466	4.27e-170	484
Vvi-Vitvi01g00015_t001	Atr-ERN17870	63.478	230	83	1	190	418	1	230	5.49e-109	320
Vvi-Vitvi01g00015_t001	Atr-ERN19347	34.555	382	239	6	47	418	89	469	8.41e-84	263
Vvi-Vitvi01g00015_t001	Atr-ERN09782	32.203	472	254	8	6	420	1	463	1.33e-81	258
Vvi-Vitvi01g00015_t001	Atr-ERN19749	33.159	383	239	7	47	420	90	464	1.04e-72	234
Vvi-Vitvi01g01550_t001	Atr-ERN13658	54.377	971	381	17	11	942	10	957	0.0	969
Vvi-Vitvi01g01550_t001	Atr-ERN15693	38.095	336	192	7	300	623	84	415	1.65e-59	216
Vvi-Vitvi01g01550_t001	Atr-ERN16790	38.806	335	189	10	300	623	203	532	8.50e-59	212
Vvi-Vitvi01g01550_t001	Atr-ERM97820	36.919	344	205	6	300	635	498	837	3.95e-58	217
Vvi-Vitvi01g01550_t001	Atr-ERN04379	36.637	333	190	7	289	613	594	913	2.49e-50	192
Vvi-Vitvi01g00970_t001	Atr-ERM94407	59.791	383	126	5	175	542	74	443	1.20e-157	456
Vvi-Vitvi01g00970_t001	Atr-ERN15962	56.863	357	140	4	191	542	99	446	9.16e-139	408
Vvi-Vitvi01g00970_t001	Atr-ERN09990	35.121	373	214	9	187	539	24	388	4.84e-53	184
Vvi-Vitvi01g00970_t001	Atr-ERN09987	35.065	231	135	6	320	539	1	227	2.27e-27	109
Vvi-Vitvi01g00970_t001	Atr-ERN13898	47.619	105	55	0	188	292	39	143	2.68e-27	106
Vvi-Vitvi01g02062_t001	Atr-ERN06680	43.373	83	45	1	5	87	8	88	1.06e-15	66.6
Vvi-Vitvi01g01296_t001	Atr-ERN17550	76.797	306	66	2	44	346	52	355	2.67e-175	489
Vvi-Vitvi01g01296_t001	Atr-ERM98576	45.420	262	118	5	75	320	187	439	7.57e-65	213
Vvi-Vitvi01g01296_t001	Atr-ERN06805	28.251	223	142	7	53	270	63	272	3.91e-16	77.4
Vvi-Vitvi01g01296_t001	Atr-ERM99708	32.143	196	125	5	78	273	14	201	4.99e-15	73.2
Vvi-Vitvi01g01296_t001	Atr-ERN05074	29.126	206	136	3	67	272	36	231	1.83e-14	72.4
Vvi-Vitvi01g01557_t001	Atr-ERN06805	85.663	279	38	1	53	331	53	329	1.93e-172	481
Vvi-Vitvi01g01557_t001	Atr-ERN11603	32.222	270	162	9	80	330	13	280	5.84e-33	122
Vvi-Vitvi01g01557_t001	Atr-ERM93542	34.766	256	151	5	89	329	20	274	1.75e-32	121
Vvi-Vitvi01g01557_t001	Atr-ERN00954	32.520	246	155	5	91	330	25	265	1.72e-30	115
Vvi-Vitvi01g01557_t001	Atr-ERN08030	32.787	244	153	5	91	328	23	261	1.19e-29	113
Vvi-Vitvi01g00882_t001	Atr-ERN01218	66.764	683	195	8	1	671	1	663	0.0	935
Vvi-Vitvi01g00882_t001	Atr-ERM99178	51.308	688	269	8	1	671	1	639	0.0	679
Vvi-Vitvi01g00882_t001	Atr-ERN03256	39.209	556	299	13	123	667	111	638	3.39e-121	374
Vvi-Vitvi01g00882_t001	Atr-ERM94500	36.742	528	282	14	159	668	138	631	1.43e-106	336
Vvi-Vitvi01g00882_t001	Atr-ERN04262	68.000	50	16	0	558	607	14	63	2.87e-19	82.8
Vvi-Vitvi01g01027_t001	Atr-ERM94524	50.000	122	53	3	79	193	88	208	6.24e-32	114
Vvi-Vitvi01g01027_t001	Atr-ERM97253	37.143	140	76	2	63	193	80	216	4.39e-21	85.9
Vvi-Vitvi01g01027_t001	Atr-ERN13577	50.000	88	39	2	110	192	64	151	1.97e-19	84.7
Vvi-Vitvi01g01027_t001	Atr-ERM95785	53.333	60	28	0	124	183	85	144	1.35e-14	67.4
Vvi-Vitvi01g01027_t001	Atr-ERN02624	51.667	60	29	0	124	183	71	130	3.08e-14	66.2
Vvi-Vitvi01g00460_t001	Atr-ERM94041	60.993	141	52	3	71	208	52	192	6.17e-55	172
Vvi-Vitvi01g00460_t001	Atr-ERM94040	55.319	141	61	2	70	208	23	163	1.02e-48	155
Vvi-Vitvi01g00460_t001	Atr-ERM94039	47.826	115	59	1	75	188	119	233	5.19e-32	115
Vvi-Vitvi01g00460_t001	Atr-ERN18866	45.614	114	62	0	72	185	7	120	7.47e-30	107
Vvi-Vitvi01g00460_t001	Atr-ERN08505	38.835	103	63	0	76	178	300	402	7.40e-12	62.8
Vvi-Vitvi01g02140_t001	Atr-ERN14846	68.657	67	20	1	1	66	241	307	2.89e-27	101
Vvi-Vitvi01g02127_t001	Atr-ERM94410	40.854	164	60	7	20	169	20	160	1.58e-20	82.4
Vvi-Vitvi01g01982_t001	Atr-ERM99533	27.815	151	107	1	3	151	1	151	3.11e-17	73.2
Vvi-Vitvi01g01821_t001	Atr-ERN06454	77.994	359	79	0	82	440	39	397	0.0	601
Vvi-Vitvi01g01821_t001	Atr-ERN05509	30.747	348	189	10	106	431	48	365	4.35e-43	154
Vvi-Vitvi01g00372_t001	Atr-ERN05631	91.358	162	14	0	1	162	1	162	4.65e-108	306
Vvi-Vitvi01g02039_t001	Atr-ERN02509	47.115	104	53	2	1	103	1	103	2.51e-26	93.6
Vvi-Vitvi01g02039_t001	Atr-ERM96762	46.575	73	35	3	27	98	28	97	5.41e-11	54.3
Vvi-Vitvi01g04327_t001	Atr-ERN17711	56.250	80	35	0	50	129	239	318	4.02e-20	84.0
Vvi-Vitvi01g04327_t001	Atr-ERN07912	56.250	80	35	0	50	129	239	318	4.23e-20	84.0
Vvi-Vitvi01g04327_t001	Atr-ERN20134	55.000	80	36	0	50	129	239	318	1.68e-19	82.0
Vvi-Vitvi01g00633_t001	Atr-ERM98884	58.871	248	90	5	265	512	3	238	2.33e-81	253
Vvi-Vitvi01g00633_t001	Atr-ERN13426	37.813	320	103	15	58	304	61	357	7.73e-31	123
Vvi-Vitvi01g00211_t001	Atr-ERM94760	63.666	611	214	7	62	671	40	643	0.0	763
Vvi-Vitvi01g00211_t001	Atr-ERN17004	54.242	660	251	9	38	674	13	644	0.0	725
Vvi-Vitvi01g00211_t001	Atr-ERN02964	52.581	620	264	9	65	671	27	629	0.0	642
Vvi-Vitvi01g00211_t001	Atr-ERN16078	46.178	628	299	10	58	671	146	748	0.0	574
Vvi-Vitvi01g00211_t001	Atr-ERN19204	43.051	662	344	9	29	671	31	678	2.18e-177	520
Vvi-Vitvi01g02052_t001	Atr-ERN02361	60.870	207	74	2	5	205	6	211	1.30e-81	242
Vvi-Vitvi01g01733_t001	Atr-ERN06165	45.918	196	72	7	1	190	1	168	4.89e-46	149
Vvi-Vitvi01g01761_t001	Atr-ERN06213	61.773	361	125	5	38	391	42	396	7.75e-147	421
Vvi-Vitvi01g01761_t001	Atr-ERN10509	36.461	373	210	8	38	387	284	652	3.43e-67	224
Vvi-Vitvi01g01761_t001	Atr-ERN00137	33.056	360	196	10	61	386	651	999	1.32e-50	182
Vvi-Vitvi01g01761_t001	Atr-ERN01287	36.140	285	163	5	110	387	313	585	3.56e-50	177
Vvi-Vitvi01g01761_t001	Atr-ERN15703	33.553	304	178	7	88	384	273	559	1.52e-49	175
Vvi-Vitvi01g00079_t001	Atr-ERN11457	35.494	648	411	5	45	687	13	658	1.41e-137	420
Vvi-Vitvi01g00079_t001	Atr-ERN11457	30.714	560	356	9	141	674	10	563	2.98e-84	280
Vvi-Vitvi01g00079_t001	Atr-ERN11457	31.347	386	249	5	240	618	9	385	8.76e-58	207
Vvi-Vitvi01g00079_t001	Atr-ERN11457	35.526	228	145	2	334	560	2	228	1.40e-41	160
Vvi-Vitvi01g00079_t001	Atr-ERN04108	37.157	619	383	5	69	683	271	887	5.14e-137	425
Vvi-Vitvi01g00079_t001	Atr-ERN04108	34.845	485	298	7	135	609	234	710	1.06e-88	296
Vvi-Vitvi01g00079_t001	Atr-ERN04108	28.150	508	310	13	45	533	446	917	1.40e-43	168
Vvi-Vitvi01g00079_t001	Atr-ERN04108	28.571	182	125	2	431	610	229	407	5.79e-14	75.1
Vvi-Vitvi01g00079_t001	Atr-ERM94457	34.697	660	418	8	29	681	151	804	1.22e-134	415
Vvi-Vitvi01g00079_t001	Atr-ERM94457	32.906	468	300	7	90	552	15	473	2.19e-79	269
Vvi-Vitvi01g00079_t001	Atr-ERN19736	35.024	631	406	4	56	684	315	943	1.58e-134	419
Vvi-Vitvi01g00079_t001	Atr-ERN19736	32.934	501	323	8	66	560	124	617	2.20e-78	269
Vvi-Vitvi01g00079_t001	Atr-ERN19736	26.114	651	454	13	30	671	196	828	4.36e-71	248
Vvi-Vitvi01g00079_t001	Atr-ERN19736	30.321	498	331	8	129	619	85	573	6.82e-67	236
Vvi-Vitvi01g00079_t001	Atr-ERN19736	31.102	254	172	3	307	559	62	313	1.05e-33	137
Vvi-Vitvi01g00079_t001	Atr-ERM94359	35.052	679	415	7	21	684	35	702	3.59e-134	412
Vvi-Vitvi01g00079_t001	Atr-ERM94359	31.250	512	340	5	101	606	5	510	1.21e-85	285
Vvi-Vitvi01g00079_t001	Atr-ERM94359	34.286	350	227	3	201	548	4	352	5.81e-59	211
Vvi-Vitvi01g01930_t001	Atr-ERN02216	48.428	159	55	3	1	139	1	152	1.35e-41	142
Vvi-Vitvi01g01930_t001	Atr-ERN05906	45.918	98	53	0	47	144	69	166	3.52e-26	102
Vvi-Vitvi01g01592_t001	Atr-ERN14995	36.712	444	233	8	33	446	361	786	2.25e-61	216
Vvi-Vitvi01g01592_t001	Atr-ERN14995	35.351	413	233	6	60	446	213	617	6.04e-56	200
Vvi-Vitvi01g01592_t001	Atr-ERN14995	35.601	441	229	9	31	424	431	863	1.09e-53	194
Vvi-Vitvi01g01592_t001	Atr-ERN14995	34.450	418	237	5	60	449	141	549	8.57e-51	185
Vvi-Vitvi01g01592_t001	Atr-ERN14995	34.000	400	197	8	31	377	479	864	6.05e-40	153
Vvi-Vitvi01g01592_t001	Atr-ERN14995	39.535	215	119	3	74	282	658	867	3.10e-26	112
Vvi-Vitvi01g01592_t001	Atr-ERN14995	36.822	258	159	2	190	447	102	355	3.00e-22	99.8
Vvi-Vitvi01g01592_t001	Atr-ERN18950	35.054	465	267	8	6	446	358	811	4.54e-61	215
Vvi-Vitvi01g01592_t001	Atr-ERN18950	35.000	440	264	6	13	446	75	498	1.47e-49	181
Vvi-Vitvi01g01592_t001	Atr-ERN18950	34.574	376	224	8	3	372	452	811	6.83e-45	167
Vvi-Vitvi01g01592_t001	Atr-ERN18950	33.333	222	118	5	251	446	64	281	3.73e-17	84.0
Vvi-Vitvi01g01592_t001	Atr-ERN19491	35.561	419	212	7	78	446	79	489	1.04e-60	213
Vvi-Vitvi01g01592_t001	Atr-ERN19491	33.100	429	265	8	3	426	132	543	5.60e-49	179
Vvi-Vitvi01g01592_t001	Atr-ERN19491	31.675	382	227	5	89	466	66	417	2.63e-40	154
Vvi-Vitvi01g01592_t001	Atr-ERN19491	31.818	308	161	4	185	446	65	369	1.53e-30	125
Vvi-Vitvi01g01592_t001	Atr-ERN16327	38.581	451	255	9	3	446	239	674	1.21e-58	208
Vvi-Vitvi01g01592_t001	Atr-ERN16327	34.917	421	218	7	78	446	162	578	4.91e-52	189
Vvi-Vitvi01g01592_t001	Atr-ERN16327	35.135	444	247	8	32	446	195	626	4.80e-51	186
Vvi-Vitvi01g01592_t001	Atr-ERN16327	36.232	414	209	8	34	400	297	702	2.19e-49	181
Vvi-Vitvi01g01592_t001	Atr-ERN16327	37.429	350	182	7	5	353	390	703	2.32e-43	163
Vvi-Vitvi01g01592_t001	Atr-ERN16327	32.708	480	202	13	102	470	89	558	9.23e-34	134
Vvi-Vitvi01g01592_t001	Atr-ERN16327	33.987	153	87	2	31	183	583	721	2.70e-11	65.5
Vvi-Vitvi01g01592_t001	Atr-ERM99260	39.247	372	221	4	74	445	149	515	2.50e-57	204
Vvi-Vitvi01g01592_t001	Atr-ERM99260	35.484	403	246	5	58	454	205	599	3.97e-49	180
Vvi-Vitvi01g01592_t001	Atr-ERM99260	34.747	495	253	12	6	446	254	732	7.05e-49	179
Vvi-Vitvi01g01592_t001	Atr-ERM99260	34.644	407	209	5	90	446	69	468	2.38e-48	178
Vvi-Vitvi01g01592_t001	Atr-ERM99260	34.419	430	235	8	34	430	356	771	1.86e-43	163
Vvi-Vitvi01g01592_t001	Atr-ERM99260	38.095	210	126	2	238	447	72	277	1.34e-26	113
Vvi-Vitvi01g00434_t001	Atr-ERM99533	46.296	54	29	0	10	63	8	61	6.49e-12	55.8
Vvi-Vitvi01g00902_t004	Atr-ERN04408	58.389	298	124	0	196	493	1	298	1.28e-119	352
Vvi-Vitvi01g00902_t004	Atr-ERN04408	60.667	150	55	2	1	147	1	149	3.93e-58	194
Vvi-Vitvi01g00902_t004	Atr-ERN00366	47.423	291	142	3	196	486	1	280	1.33e-77	244
Vvi-Vitvi01g00902_t004	Atr-ERN00366	52.727	165	73	3	1	162	1	163	6.63e-46	161
Vvi-Vitvi01g02011_t001	Atr-ERN11058	49.474	190	78	2	3	175	7	195	7.74e-52	167
Vvi-Vitvi01g02011_t001	Atr-ERN11175	46.073	191	85	4	1	174	1	190	1.02e-48	159
Vvi-Vitvi01g02011_t001	Atr-ERN11063	46.512	172	79	2	11	169	12	183	5.70e-45	145
Vvi-Vitvi01g02011_t001	Atr-ERN00753	42.308	182	84	7	11	175	9	186	2.91e-34	122
Vvi-Vitvi01g02011_t001	Atr-ERN08050	40.449	178	87	3	12	174	16	189	9.58e-34	120
Vvi-Vitvi01g00547_t001	Atr-ERN11048	47.176	301	143	6	1	294	70	361	1.38e-76	237
Vvi-Vitvi01g00547_t001	Atr-ERN14459	66.316	95	32	0	200	294	1	95	4.50e-44	144
Vvi-Vitvi01g00547_t001	Atr-ERN05777	58.947	95	39	0	200	294	263	357	7.66e-37	134
Vvi-Vitvi01g01558_t001	Atr-ERN20356	46.457	254	119	2	9	245	7	260	3.58e-66	205
Vvi-Vitvi01g01727_t001	Atr-ERN06233	72.038	211	57	1	10	220	3	211	2.57e-105	301
Vvi-Vitvi01g01727_t001	Atr-ERM98142	66.667	189	63	0	26	214	19	207	7.01e-91	265
Vvi-Vitvi01g01727_t001	Atr-ERN03660	66.061	165	56	0	26	190	29	193	2.16e-76	228
Vvi-Vitvi01g01727_t001	Atr-ERM94319	62.105	190	72	0	15	204	17	206	2.29e-73	233
Vvi-Vitvi01g01727_t001	Atr-ERN07113	41.899	179	96	2	27	203	32	204	4.10e-36	133
Vvi-Vitvi01g00282_t001	Atr-ERN06974	67.958	284	90	1	38	320	1	284	3.74e-149	420
Vvi-Vitvi01g00282_t001	Atr-ERN11436	45.679	324	158	6	5	321	9	321	1.32e-97	290
Vvi-Vitvi01g00282_t001	Atr-ERN12653	43.711	318	175	4	5	321	7	321	7.48e-80	245
Vvi-Vitvi01g00282_t001	Atr-ERN12651	44.237	321	167	8	5	321	7	319	2.40e-78	241
Vvi-Vitvi01g00282_t001	Atr-ERN09003	40.062	322	181	5	5	320	8	323	4.03e-75	233
Vvi-Vitvi01g00265_t002	Atr-ERN15521	85.884	588	83	0	1	588	1	588	0.0	1047
Vvi-Vitvi01g00265_t002	Atr-ERN07361	81.741	586	107	0	1	586	19	604	0.0	981
Vvi-Vitvi01g00620_t001	Atr-ERN03059	50.100	501	230	9	8	500	10	498	6.07e-169	486
Vvi-Vitvi01g00620_t001	Atr-ERN03033	49.789	474	231	5	30	499	27	497	3.56e-162	468
Vvi-Vitvi01g00620_t001	Atr-ERN15845	46.774	496	249	9	7	499	3	486	1.53e-156	454
Vvi-Vitvi01g00620_t001	Atr-ERN10526	48.101	474	232	7	31	499	52	516	3.94e-156	454
Vvi-Vitvi01g00620_t001	Atr-ERN15851	46.707	501	246	9	10	499	12	502	1.84e-155	452
Vvi-Vitvi01g00716_t001	Atr-ERN02415	67.952	415	120	4	6	411	68	478	0.0	558
Vvi-Vitvi01g00716_t001	Atr-ERN02412	64.411	399	130	4	6	395	54	449	0.0	517
Vvi-Vitvi01g00096_t001	Atr-ERN14952	52.320	388	152	9	37	421	39	396	1.05e-129	380
Vvi-Vitvi01g00096_t001	Atr-ERN09960	31.169	385	227	8	37	420	32	379	9.13e-49	170
Vvi-Vitvi01g00096_t001	Atr-ERN05768	28.465	404	243	14	22	420	56	418	4.64e-32	125
Vvi-Vitvi01g00096_t001	Atr-ERN09831	23.706	367	236	10	37	393	31	363	2.10e-27	112
Vvi-Vitvi01g00096_t001	Atr-ERN01737	24.615	390	239	12	51	418	46	402	6.00e-25	105
Vvi-Vitvi01g04179_t001	Atr-ERM99464	53.714	175	63	2	1	157	430	604	2.81e-59	192
Vvi-Vitvi01g04179_t001	Atr-ERM99464	33.019	106	61	2	1	105	109	205	2.83e-14	68.6
Vvi-Vitvi01g04179_t001	Atr-ERM99464	43.750	64	36	0	1	64	270	333	3.59e-13	65.1
Vvi-Vitvi01g04179_t001	Atr-ERM99461	46.875	128	64	1	1	128	427	550	4.70e-38	135
Vvi-Vitvi01g04179_t001	Atr-ERM99461	37.234	94	56	2	1	93	267	358	4.18e-15	70.9
Vvi-Vitvi01g04179_t001	Atr-ERM99461	32.075	106	62	2	1	105	106	202	7.00e-13	64.3
Vvi-Vitvi01g04179_t001	Atr-ERN17329	43.609	133	72	1	1	130	268	400	1.55e-32	119
Vvi-Vitvi01g04179_t001	Atr-ERN17329	44.048	84	44	2	1	83	107	188	7.12e-14	67.0
Vvi-Vitvi01g00451_t002	Atr-ERN00686	69.149	564	139	7	1	547	1	546	0.0	759
Vvi-Vitvi01g00451_t002	Atr-ERN12470	65.858	577	159	10	1	569	1	547	0.0	686
Vvi-Vitvi01g00451_t002	Atr-ERN07102	54.419	577	211	11	2	566	6	542	0.0	524
Vvi-Vitvi01g00451_t002	Atr-ERN19881	33.453	559	327	17	9	542	8	546	2.29e-78	257
Vvi-Vitvi01g00451_t002	Atr-ERN12912	31.925	639	314	19	6	563	5	603	7.91e-76	252
Vvi-Vitvi01g01857_t001	Atr-ERN19655	81.000	100	19	0	4	103	1	100	1.35e-55	167
Vvi-Vitvi01g04196_t001	Atr-ERN15521	77.586	58	13	0	12	69	166	223	4.36e-25	95.5
Vvi-Vitvi01g04196_t001	Atr-ERN07361	67.241	58	19	0	12	69	184	241	6.74e-22	86.3
Vvi-Vitvi01g00005_t001	Atr-ERN17784	65.644	163	56	0	485	647	417	579	8.87e-65	223
Vvi-Vitvi01g01874_t001	Atr-ERN14812	69.951	203	51	3	30	222	21	223	8.42e-98	283
Vvi-Vitvi01g01874_t001	Atr-ERN06126	34.459	148	74	4	84	220	50	185	2.20e-15	70.9
Vvi-Vitvi01g01874_t001	Atr-ERN02572	35.461	141	56	5	81	219	47	154	5.47e-14	69.7
Vvi-Vitvi01g01874_t001	Atr-ERN19168	29.747	158	92	4	65	220	7	147	2.31e-13	64.7
Vvi-Vitvi01g01874_t001	Atr-ERN13302	33.099	142	60	4	82	221	404	512	1.46e-12	65.5
Vvi-Vitvi01g01033_t001	Atr-ERM94535	57.088	261	107	2	52	307	69	329	9.31e-103	303
Vvi-Vitvi01g00952_t001	Atr-ERM94383	95.187	187	9	0	1	187	1	187	7.85e-132	366
Vvi-Vitvi01g02213_t001	Atr-ERN14473	35.859	198	110	4	75	262	239	429	2.20e-32	122
Vvi-Vitvi01g02213_t001	Atr-ERN14471	35.450	189	117	3	77	262	217	403	6.22e-29	112
Vvi-Vitvi01g02213_t001	Atr-ERN01824	28.713	202	127	7	63	262	194	380	8.10e-19	84.3
Vvi-Vitvi01g02213_t001	Atr-ERN03030	47.945	73	38	0	191	263	27	99	1.03e-18	78.6
Vvi-Vitvi01g02213_t001	Atr-ERN03001	45.205	73	40	0	191	263	27	99	1.12e-18	78.2
Vvi-Vitvi01g00733_t002	Atr-ERN06665	60.150	266	99	3	16	276	217	480	1.84e-109	324
Vvi-Vitvi01g00733_t002	Atr-ERN16776	51.527	262	123	2	16	276	264	522	1.12e-90	277
Vvi-Vitvi01g00733_t002	Atr-ERN04000	50.000	262	127	2	16	276	258	516	2.87e-89	273
Vvi-Vitvi01g01575_t001	Atr-ERN09187	48.132	455	218	4	7	451	1	447	1.84e-153	445
Vvi-Vitvi01g01575_t001	Atr-ERN15371	47.072	461	211	6	8	445	3	453	4.27e-150	436
Vvi-Vitvi01g01575_t001	Atr-ERN09116	50.126	397	183	4	67	451	1	394	9.98e-141	410
Vvi-Vitvi01g01575_t001	Atr-ERN09119	43.243	444	182	8	1	438	1	380	2.05e-120	357
Vvi-Vitvi01g01575_t001	Atr-ERN07406	41.667	456	225	10	22	451	11	451	1.64e-116	350
Vvi-Vitvi01g00080_t001	Atr-ERN10284	32.979	564	328	20	84	623	4	541	3.06e-53	202
Vvi-Vitvi01g00080_t001	Atr-ERN10284	50.000	102	44	2	1014	1111	836	934	1.18e-14	78.6
Vvi-Vitvi01g00080_t001	Atr-ERN07366	39.091	110	55	4	103	205	1	105	2.84e-11	65.5
Vvi-Vitvi01g00467_t001	Atr-ERM95925	41.611	298	160	6	36	332	3	287	7.81e-76	234
Vvi-Vitvi01g00467_t001	Atr-ERN13640	39.921	253	148	4	43	294	226	475	5.06e-52	178
Vvi-Vitvi01g01794_t001	Atr-ERN06339	39.155	710	409	12	320	1025	1	691	2.03e-138	431
Vvi-Vitvi01g01794_t001	Atr-ERN13346	27.827	1017	675	21	34	1026	33	1014	1.62e-97	330
Vvi-Vitvi01g01794_t001	Atr-ERN01467	28.067	1019	649	23	35	1015	29	1001	9.67e-83	289
Vvi-Vitvi01g01794_t001	Atr-ERN05263	25.290	949	624	35	75	978	50	958	1.43e-52	199
Vvi-Vitvi01g01794_t001	Atr-ERN05025	24.728	1011	628	21	33	1026	32	926	2.90e-51	195
Vvi-Vitvi01g00298_t001	Atr-ERN03979	47.188	320	123	6	47	329	47	357	1.31e-93	281
Vvi-Vitvi01g00298_t001	Atr-ERN12361	47.260	292	131	6	43	328	38	312	1.85e-82	252
Vvi-Vitvi01g00298_t001	Atr-ERM98158	51.376	109	52	1	47	155	15	122	4.67e-31	121
Vvi-Vitvi01g00298_t001	Atr-ERM98158	34.066	182	85	5	173	330	222	392	1.89e-23	99.8
Vvi-Vitvi01g00298_t001	Atr-ERN13946	34.286	105	68	1	47	151	63	166	1.60e-15	76.6
Vvi-Vitvi01g00345_t001	Atr-ERN04338	52.727	220	96	5	26	241	1	216	9.10e-60	191
Vvi-Vitvi01g00653_t001	Atr-ERN13761	69.763	506	142	4	1	506	1	495	0.0	716
Vvi-Vitvi01g00653_t001	Atr-ERN13766	71.538	390	111	0	111	500	1	390	0.0	562
Vvi-Vitvi01g00653_t001	Atr-ERN17619	55.650	469	208	0	38	506	15	483	0.0	541
Vvi-Vitvi01g00653_t001	Atr-ERN17620	51.471	476	230	1	31	506	5	479	3.69e-174	498
Vvi-Vitvi01g00653_t001	Atr-ERN17618	51.579	475	201	2	31	505	8	453	5.44e-164	471
Vvi-Vitvi01g01356_t001	Atr-ERN12986	29.148	446	266	14	1	414	1	428	6.49e-36	136
Vvi-Vitvi01g01356_t001	Atr-ERN13054	27.427	412	284	9	9	412	3	407	1.20e-31	124
Vvi-Vitvi01g01356_t001	Atr-ERN16550	25.910	467	282	12	8	419	17	474	1.64e-26	110
Vvi-Vitvi01g01356_t001	Atr-ERN05587	26.563	448	277	12	9	414	64	501	1.70e-24	105
Vvi-Vitvi01g01356_t001	Atr-ERN13033	26.292	445	274	14	8	419	7	430	7.21e-24	102
Vvi-Vitvi01g00029_t002	Atr-ERN18348	57.244	849	293	17	7	833	6	806	0.0	884
Vvi-Vitvi01g00029_t002	Atr-ERN16711	52.075	265	123	3	230	493	8	269	2.81e-81	275
Vvi-Vitvi01g00029_t002	Atr-ERN06673	40.453	309	173	6	232	529	13	321	3.27e-64	223
Vvi-Vitvi01g00029_t002	Atr-ERN07138	40.226	266	152	4	235	493	13	278	4.27e-58	205
Vvi-Vitvi01g00029_t002	Atr-ERN10769	41.573	267	147	6	235	493	31	296	4.47e-56	205
Vvi-Vitvi01g00700_t002	Atr-ERN10507	76.446	242	56	1	20	260	3	244	1.10e-133	376
Vvi-Vitvi01g00700_t002	Atr-ERN14870	76.446	242	56	1	20	260	3	244	2.60e-133	375
Vvi-Vitvi01g04130_t001	Atr-ERM99411	52.308	65	31	0	9	73	58	122	8.16e-20	77.4
Vvi-Vitvi01g04130_t001	Atr-ERM96409	39.604	101	51	2	5	102	16	109	8.03e-18	72.4
Vvi-Vitvi01g04130_t001	Atr-ERN05517	47.692	65	34	0	9	73	72	136	1.65e-16	69.7
Vvi-Vitvi01g04130_t001	Atr-ERN04080	51.563	64	29	1	7	70	52	113	9.89e-16	67.4
Vvi-Vitvi01g04130_t001	Atr-ERN14800	43.077	65	37	0	7	71	58	122	1.66e-15	67.0
Vvi-Vitvi01g01508_t001	Atr-ERN06879	74.757	309	68	2	98	396	205	513	2.19e-176	501
Vvi-Vitvi01g01508_t001	Atr-ERN06879	43.312	157	65	4	1	136	1	154	1.30e-25	107
Vvi-Vitvi01g01508_t001	Atr-ERN18489	34.700	317	159	9	49	362	56	327	1.14e-42	152
Vvi-Vitvi01g01508_t001	Atr-ERM99727	32.288	319	178	8	77	384	40	331	5.24e-36	134
Vvi-Vitvi01g01508_t001	Atr-ERM99728	34.524	252	119	6	56	307	66	271	1.72e-33	126
Vvi-Vitvi01g01508_t001	Atr-ERM96562	30.479	292	147	6	54	345	49	284	6.07e-29	114
Vvi-Vitvi01g00484_t001	Atr-ERM95848	62.144	457	168	3	23	477	24	477	0.0	569
Vvi-Vitvi01g00484_t001	Atr-ERM94564	25.000	452	269	18	40	471	59	460	1.12e-15	78.6
Vvi-Vitvi01g00046_t001	Atr-ERN13526	66.310	187	63	0	1	187	1	187	1.74e-75	224
Vvi-Vitvi01g04083_t002	Atr-ERN04045	54.365	504	188	11	179	661	73	555	5.86e-168	491
Vvi-Vitvi01g04083_t002	Atr-ERN17667	42.821	390	190	10	222	597	235	605	3.88e-88	289
Vvi-Vitvi01g04083_t002	Atr-ERN04420	48.344	302	136	6	309	599	296	588	4.78e-80	265
Vvi-Vitvi01g04083_t002	Atr-ERN01343	45.955	309	157	5	308	612	346	648	4.02e-79	264
Vvi-Vitvi01g04083_t002	Atr-ERM95767	39.276	359	195	8	261	609	37	382	1.04e-70	235
Vvi-Vitvi01g01057_t001	Atr-ERM94565	68.582	522	136	3	7	501	338	858	0.0	744
Vvi-Vitvi01g01057_t001	Atr-ERM97184	65.927	496	146	3	26	499	26	520	0.0	686
Vvi-Vitvi01g01057_t001	Atr-ERN05750	61.443	485	186	1	11	494	9	493	0.0	655
Vvi-Vitvi01g01057_t001	Atr-ERN13665	63.319	458	165	3	30	485	1	457	0.0	622
Vvi-Vitvi01g01057_t001	Atr-ERM95412	49.882	423	193	7	93	503	123	538	3.90e-139	411
Vvi-Vitvi01g01807_t001	Atr-ERN06389	71.166	326	52	4	4	289	74	397	4.93e-135	387
Vvi-Vitvi01g01807_t001	Atr-ERN17150	65.584	308	77	4	4	283	58	364	9.53e-117	341
Vvi-Vitvi01g01807_t001	Atr-ERN15902	38.961	308	155	6	4	283	102	404	1.63e-59	194
Vvi-Vitvi01g01807_t001	Atr-ERN15036	38.961	308	155	6	4	283	92	394	3.36e-59	195
Vvi-Vitvi01g01807_t001	Atr-ERN10304	40.314	191	84	5	21	182	33	222	1.96e-36	129
Vvi-Vitvi01g01946_t001	Atr-ERN03989	71.756	131	36	1	123	253	150	279	4.10e-63	198
Vvi-Vitvi01g01946_t001	Atr-ERN10031	55.556	126	49	2	129	247	369	494	1.88e-35	132
Vvi-Vitvi01g01946_t001	Atr-ERM94714	67.368	95	30	1	123	217	225	318	7.08e-35	129
Vvi-Vitvi01g01946_t001	Atr-ERN06183	53.719	121	37	2	116	217	132	252	7.35e-35	128
Vvi-Vitvi01g01946_t001	Atr-ERN04404	67.949	78	25	0	135	212	146	223	3.57e-33	120
Vvi-Vitvi01g00232_t001	Atr-ERM94129	64.032	253	75	5	100	350	133	371	4.74e-89	271
Vvi-Vitvi01g00232_t001	Atr-ERM99122	50.962	208	85	4	142	340	61	260	1.42e-55	181
Vvi-Vitvi01g00232_t001	Atr-ERN00932	51.685	178	69	2	163	340	85	245	1.39e-48	163
Vvi-Vitvi01g00232_t001	Atr-ERN05323	44.395	223	92	6	127	344	21	216	1.02e-42	147
Vvi-Vitvi01g00232_t001	Atr-ERN13912	42.632	190	98	3	151	330	66	254	4.00e-41	144
Vvi-Vitvi01g01373_t001	Atr-ERN09460	66.000	150	50	1	59	208	62	210	1.68e-60	187
Vvi-Vitvi01g00401_t001	Atr-ERN06975	72.081	197	48	3	1	195	1	192	9.66e-98	285
Vvi-Vitvi01g00401_t001	Atr-ERM93882	57.346	211	78	4	2	201	3	212	3.53e-81	242
Vvi-Vitvi01g00401_t001	Atr-ERN18229	56.771	192	68	3	2	191	3	181	3.08e-74	224
Vvi-Vitvi01g00401_t001	Atr-ERN03536	68.548	124	39	0	2	125	3	126	2.23e-64	203
Vvi-Vitvi01g00401_t001	Atr-ERN11223	72.807	114	31	0	2	115	3	116	1.12e-60	191
Vvi-Vitvi01g01404_t001	Atr-ERN09484	47.153	562	245	11	1	538	1	534	1.14e-162	472
Vvi-Vitvi01g01404_t001	Atr-ERN12751	41.176	510	258	12	49	538	3	490	3.65e-124	372
Vvi-Vitvi01g01404_t001	Atr-ERM99161	29.895	572	343	12	6	531	29	588	3.97e-70	236
Vvi-Vitvi01g01404_t001	Atr-ERN06935	30.590	559	327	15	6	524	32	569	4.38e-65	222
Vvi-Vitvi01g01404_t001	Atr-ERN02912	30.660	561	307	18	28	523	68	611	1.78e-63	219
Vvi-Vitvi01g00799_t001	Atr-ERM99492	54.981	522	196	8	6	492	3	520	0.0	565
Vvi-Vitvi01g00799_t001	Atr-ERM97655	38.758	467	235	14	39	482	25	463	2.52e-81	259
Vvi-Vitvi01g00799_t001	Atr-ERM99493	42.273	220	113	5	56	264	17	233	5.80e-41	147
Vvi-Vitvi01g01016_t001	Atr-ERN02132	56.459	209	89	1	10	218	12	218	7.81e-74	223
Vvi-Vitvi01g00918_t001	Atr-ERN03777	48.943	331	135	9	1	322	1	306	6.22e-90	270
Vvi-Vitvi01g00918_t001	Atr-ERN05904	74.000	100	26	0	82	181	38	137	6.35e-46	155
Vvi-Vitvi01g00918_t001	Atr-ERM95386	58.333	132	51	1	51	182	22	149	3.65e-40	143
Vvi-Vitvi01g00918_t001	Atr-ERM94395	53.383	133	59	2	49	178	40	172	2.33e-36	132
Vvi-Vitvi01g00918_t001	Atr-ERN01152	63.000	100	37	0	86	185	42	141	1.49e-34	125
Vvi-Vitvi01g04209_t001	Atr-ERN20410	52.967	455	166	3	1	407	164	618	1.68e-166	487
Vvi-Vitvi01g04209_t001	Atr-ERN01969	52.350	468	177	4	1	423	146	612	3.68e-166	485
Vvi-Vitvi01g04209_t001	Atr-ERN16761	45.726	468	201	7	1	422	140	600	9.39e-140	417
Vvi-Vitvi01g04209_t001	Atr-ERM94358	45.806	465	198	6	1	418	147	604	4.97e-138	412
Vvi-Vitvi01g04209_t001	Atr-ERM97495	47.020	453	187	8	1	406	150	596	4.07e-124	377
Vvi-Vitvi01g01703_t001	Atr-ERN06302	50.000	306	152	1	6	311	3	307	7.17e-108	318
Vvi-Vitvi01g01703_t001	Atr-ERM99658	49.057	212	108	0	6	217	3	214	4.07e-69	214
Vvi-Vitvi01g01703_t001	Atr-ERN06305	42.308	260	134	4	74	330	3	249	3.90e-65	205
Vvi-Vitvi01g01703_t001	Atr-ERM94253	32.653	196	122	5	51	243	8	196	4.28e-19	85.1
Vvi-Vitvi01g01703_t001	Atr-ERN20317	33.503	197	121	7	46	234	39	233	1.79e-17	81.3
Vvi-Vitvi01g02230_t001	Atr-ERN11448	58.647	133	55	0	7	139	87	219	3.71e-50	159
Vvi-Vitvi01g02230_t001	Atr-ERN13114	41.538	130	76	0	10	139	60	189	2.28e-27	99.8
Vvi-Vitvi01g02230_t001	Atr-ERN15551	36.029	136	76	2	11	140	17	147	1.19e-22	86.7
Vvi-Vitvi01g02230_t001	Atr-ERM98170	36.029	136	75	3	11	139	17	147	4.64e-22	85.1
Vvi-Vitvi01g02230_t001	Atr-ERN11033	34.351	131	85	1	11	140	17	147	2.89e-21	84.7
Vvi-Vitvi01g01083_t001	Atr-ERM94559	52.000	500	195	11	1	492	1	463	5.30e-163	469
Vvi-Vitvi01g00030_t001	Atr-ERN07064	52.030	394	183	4	10	397	18	411	4.52e-143	412
Vvi-Vitvi01g00030_t001	Atr-ERN07142	53.600	375	171	2	26	397	10	384	1.60e-142	410
Vvi-Vitvi01g00030_t001	Atr-ERN07068	51.482	371	177	3	30	397	17	387	2.64e-127	371
Vvi-Vitvi01g00030_t001	Atr-ERN17693	46.900	371	192	4	30	395	61	431	1.59e-113	338
Vvi-Vitvi01g00030_t001	Atr-ERN07066	52.288	306	145	1	93	397	7	312	1.97e-113	333
Vvi-Vitvi01g00159_t001	Atr-ERN14947	47.120	191	36	4	20	182	7	160	1.93e-46	149
Vvi-Vitvi01g00159_t001	Atr-ERN09270	41.935	155	37	2	56	182	34	163	1.16e-30	108
Vvi-Vitvi01g02044_t001	Atr-ERN02692	40.268	149	85	2	32	176	27	175	9.92e-27	99.4
Vvi-Vitvi01g02044_t001	Atr-ERN02102	31.928	166	99	5	23	176	71	234	3.63e-15	70.1
Vvi-Vitvi01g02044_t001	Atr-ERN02103	27.044	159	106	3	26	176	42	198	1.62e-11	59.7
Vvi-Vitvi01g01517_t001	Atr-ERN14473	30.385	441	232	10	5	389	7	428	1.11e-51	178
Vvi-Vitvi01g01517_t001	Atr-ERN14471	32.289	415	233	13	5	389	6	402	8.06e-48	167
Vvi-Vitvi01g01517_t001	Atr-ERN01824	29.950	404	227	15	1	389	17	379	7.65e-32	123
Vvi-Vitvi01g01517_t001	Atr-ERM93925	23.023	430	256	13	11	380	32	446	3.91e-21	94.0
Vvi-Vitvi01g01517_t001	Atr-ERN03030	49.333	75	35	2	316	389	25	97	3.60e-17	75.9
Vvi-Vitvi01g04025_t001	Atr-ERN03793	59.259	108	42	2	1	107	4	110	2.65e-40	129
Vvi-Vitvi01g01137_t001	Atr-ERM94573	75.879	199	44	2	82	280	107	301	1.48e-104	305
Vvi-Vitvi01g00126_t001	Atr-ERM96584	55.556	243	92	5	1	242	1	228	3.48e-77	233
Vvi-Vitvi01g00126_t001	Atr-ERN20181	40.984	244	114	6	1	244	1	214	4.87e-50	163
Vvi-Vitvi01g00126_t001	Atr-ERM96348	36.364	242	123	3	1	234	1	219	2.05e-49	162
Vvi-Vitvi01g00126_t001	Atr-ERN01839	36.325	234	123	5	1	233	1	209	5.30e-43	145
Vvi-Vitvi01g00126_t001	Atr-ERN17823	43.850	187	94	3	1	180	1	183	5.57e-43	145
Vvi-Vitvi01g01898_t001	Atr-ERN13835	67.391	46	15	0	93	138	91	136	3.53e-17	73.6
Vvi-Vitvi01g01898_t001	Atr-ERN17269	50.000	54	27	0	84	137	92	145	4.72e-14	66.2
Vvi-Vitvi01g01898_t001	Atr-ERN17254	47.826	69	29	1	82	143	98	166	2.73e-13	63.9
Vvi-Vitvi01g01898_t001	Atr-ERM96515	48.333	60	30	1	95	153	89	148	5.91e-13	62.8
Vvi-Vitvi01g01898_t001	Atr-ERM96622	50.000	58	28	1	87	143	61	118	1.05e-12	61.6
Vvi-Vitvi01g01623_t001	Atr-ERN15865	67.647	68	20	1	44	109	181	248	4.84e-24	95.5
Vvi-Vitvi01g01623_t001	Atr-ERN15864	60.294	68	25	1	44	109	159	226	4.71e-21	87.0
Vvi-Vitvi01g01623_t001	Atr-ERM93592	50.000	72	34	1	43	112	205	276	5.07e-17	75.5
Vvi-Vitvi01g01623_t001	Atr-ERM98053	47.761	67	35	0	47	113	145	211	2.05e-15	71.2
Vvi-Vitvi01g01623_t001	Atr-ERN03796	52.381	63	30	0	47	109	167	229	4.81e-15	70.1
Vvi-Vitvi01g00443_t001	Atr-ERN05471	72.421	475	122	1	1	466	15	489	0.0	715
Vvi-Vitvi01g00443_t001	Atr-ERN00849	32.973	185	112	6	231	405	75	257	1.82e-15	77.0
Vvi-Vitvi01g00443_t001	Atr-ERN15686	27.660	141	94	3	259	392	81	220	1.48e-14	73.6
Vvi-Vitvi01g00443_t001	Atr-ERN00850	31.902	163	102	4	252	405	95	257	3.59e-14	72.8
Vvi-Vitvi01g00443_t001	Atr-ERN15687	30.822	146	93	3	254	392	15	159	5.50e-13	67.8
Vvi-Vitvi01g00224_t001	Atr-ERN04366	72.910	993	237	17	35	1004	60	1043	0.0	1264
Vvi-Vitvi01g00224_t001	Atr-ERN07654	57.229	332	125	3	659	989	535	850	1.96e-110	361
Vvi-Vitvi01g00224_t001	Atr-ERN07654	38.701	354	173	7	144	489	152	469	1.10e-49	189
Vvi-Vitvi01g00224_t001	Atr-ERN13939	57.246	276	111	3	725	997	358	629	1.27e-96	318
Vvi-Vitvi01g00224_t001	Atr-ERN02030	53.430	277	128	1	726	1001	286	562	4.83e-91	301
Vvi-Vitvi01g00224_t001	Atr-ERM93996	39.744	468	251	10	96	546	88	541	2.43e-78	268
Vvi-Vitvi01g01121_t001	Atr-ERN06512	65.120	625	192	14	1	611	1	613	0.0	757
Vvi-Vitvi01g01121_t001	Atr-ERN17136	39.429	525	247	13	2	508	3	474	6.46e-111	348
Vvi-Vitvi01g01121_t001	Atr-ERM93740	37.639	449	231	12	15	434	52	480	5.85e-88	289
Vvi-Vitvi01g01121_t001	Atr-ERN02042	33.700	273	158	5	154	424	132	383	1.34e-41	157
Vvi-Vitvi01g01121_t001	Atr-ERN02042	37.179	78	49	0	1	78	1	78	1.69e-13	72.8
Vvi-Vitvi01g01121_t001	Atr-ERN06254	32.061	131	79	3	182	312	153	273	6.87e-16	79.7
Vvi-Vitvi01g00013_t001	Atr-ERN17844	68.354	158	47	3	9	164	1	157	8.24e-61	186
Vvi-Vitvi01g00013_t001	Atr-ERM93666	50.000	150	68	3	9	152	1	149	2.56e-42	139
Vvi-Vitvi01g00013_t001	Atr-ERN02354	48.649	148	63	3	16	152	12	157	6.66e-40	132
Vvi-Vitvi01g00013_t001	Atr-ERN02637	46.541	159	64	4	14	152	13	170	8.30e-40	133
Vvi-Vitvi01g00013_t001	Atr-ERN03728	43.023	172	65	4	13	152	16	186	8.12e-38	128
Vvi-Vitvi01g02246_t001	Atr-ERN04589	49.194	124	45	2	1	124	30	135	1.13e-26	100
Vvi-Vitvi01g00612_t001	Atr-ERM94989	40.613	522	274	8	13	522	2	499	4.56e-132	393
Vvi-Vitvi01g00612_t001	Atr-ERN10539	58.966	290	116	2	4	292	3	290	1.22e-128	376
Vvi-Vitvi01g00612_t001	Atr-ERN09434	47.872	376	184	5	28	401	36	401	2.08e-119	357
Vvi-Vitvi01g00612_t001	Atr-ERN13098	39.130	460	222	6	91	508	79	522	2.59e-109	335
Vvi-Vitvi01g00612_t001	Atr-ERN01407	36.907	485	278	9	42	521	19	480	5.65e-108	330
Vvi-Vitvi01g02229_t001	Atr-ERN11448	59.398	133	54	0	7	139	87	219	3.13e-49	156
Vvi-Vitvi01g02229_t001	Atr-ERN13114	41.985	131	76	0	9	139	59	189	3.18e-27	99.8
Vvi-Vitvi01g02229_t001	Atr-ERN15551	34.815	135	87	1	7	140	13	147	3.13e-23	88.2
Vvi-Vitvi01g02229_t001	Atr-ERM98170	34.815	135	86	2	7	139	13	147	1.17e-22	86.7
Vvi-Vitvi01g02229_t001	Atr-ERN13276	37.226	137	82	3	8	140	56	192	2.82e-22	87.0
Vvi-Vitvi01g00330_t001	Atr-ERM95237	50.279	179	88	1	4	181	7	185	2.09e-55	173
Vvi-Vitvi01g00330_t001	Atr-ERN17263	53.049	164	73	2	26	185	38	201	4.90e-46	150
Vvi-Vitvi01g00330_t001	Atr-ERN03956	47.619	168	85	2	18	182	21	188	1.52e-43	143
Vvi-Vitvi01g00330_t001	Atr-ERN15629	32.386	176	110	4	14	186	15	184	1.04e-18	79.3
Vvi-Vitvi01g00426_t001	Atr-ERM94104	75.352	284	69	1	1	284	1	283	1.26e-161	449
Vvi-Vitvi01g04227_t001	Atr-ERN03828	53.125	64	29	1	17	79	439	502	6.74e-16	70.1
Vvi-Vitvi01g00111_t001	Atr-ERN15032	57.384	237	101	0	26	262	13	249	1.05e-99	290
Vvi-Vitvi01g00111_t001	Atr-ERN17545	48.163	245	111	3	25	258	3	242	7.98e-77	232
Vvi-Vitvi01g00111_t001	Atr-ERN14272	45.815	227	115	1	42	260	7	233	4.57e-66	204
Vvi-Vitvi01g00111_t001	Atr-ERN11422	32.806	253	128	6	24	258	67	295	3.12e-39	137
Vvi-Vitvi01g00111_t001	Atr-ERM95379	45.185	135	73	1	26	159	6	140	9.94e-39	133
Vvi-Vitvi01g04413_t001	Atr-ERN18163	34.307	411	246	9	64	459	258	659	2.31e-48	178
Vvi-Vitvi01g04413_t001	Atr-ERN18163	27.540	374	181	10	54	393	440	757	1.29e-15	79.3
Vvi-Vitvi01g04413_t001	Atr-ERN09759	35.452	409	239	9	8	406	346	739	2.72e-48	178
Vvi-Vitvi01g04413_t001	Atr-ERN09759	32.012	328	192	8	48	371	644	944	9.04e-27	114
Vvi-Vitvi01g04413_t001	Atr-ERN09759	28.800	375	185	8	48	392	619	941	2.70e-26	112
Vvi-Vitvi01g04413_t001	Atr-ERN09759	30.073	409	222	16	39	393	63	461	6.17e-17	83.6
Vvi-Vitvi01g04413_t001	Atr-ERN09759	28.993	407	225	12	42	392	303	701	6.56e-17	83.6
Vvi-Vitvi01g04413_t001	Atr-ERN09759	28.798	441	273	15	10	421	92	520	8.79e-16	79.7
Vvi-Vitvi01g04413_t001	Atr-ERN09759	32.192	146	85	2	69	200	857	1002	3.02e-12	68.6
Vvi-Vitvi01g04413_t001	Atr-ERN09759	34.091	132	82	1	2	133	819	945	5.64e-12	67.8
Vvi-Vitvi01g04413_t001	Atr-ERN09746	35.872	407	232	10	8	402	343	732	8.64e-48	177
Vvi-Vitvi01g04413_t001	Atr-ERN09746	30.726	358	200	10	48	392	616	938	1.77e-26	113
Vvi-Vitvi01g04413_t001	Atr-ERN09746	30.183	328	180	8	48	350	641	944	4.61e-24	105
Vvi-Vitvi01g04413_t001	Atr-ERN09746	30.084	359	207	13	64	393	115	458	3.00e-20	94.0
Vvi-Vitvi01g04413_t001	Atr-ERN09746	29.484	407	223	12	42	392	300	698	3.55e-19	90.5
Vvi-Vitvi01g04413_t001	Atr-ERN09746	28.846	468	267	14	9	417	88	548	1.19e-16	82.8
Vvi-Vitvi01g04413_t001	Atr-ERN09746	41.573	89	52	0	45	133	854	942	8.96e-12	67.0
Vvi-Vitvi01g04413_t001	Atr-ERN08439	30.562	445	271	9	10	427	86	519	1.82e-42	160
Vvi-Vitvi01g04413_t001	Atr-ERN08439	29.787	470	240	18	13	402	259	718	1.17e-30	125
Vvi-Vitvi01g04413_t001	Atr-ERN00810	32.570	393	253	10	43	427	310	698	7.27e-42	159
Vvi-Vitvi01g04413_t001	Atr-ERN00810	30.488	410	206	13	45	395	507	896	1.08e-26	113
Vvi-Vitvi01g04413_t001	Atr-ERN00810	35.410	305	175	10	1	299	589	877	9.73e-26	110
Vvi-Vitvi01g04413_t001	Atr-ERN00810	25.819	519	257	12	8	405	352	863	2.14e-22	100
Vvi-Vitvi01g04413_t001	Atr-ERN00810	27.920	351	206	10	86	399	186	526	1.19e-12	69.7
Vvi-Vitvi01g04092_t001	Atr-ERN16826	32.031	128	76	4	10	134	2	121	4.24e-15	66.6
Vvi-Vitvi01g04092_t001	Atr-ERN04344	32.500	120	68	4	4	113	4	120	5.82e-11	55.8
Vvi-Vitvi01g04419_t001	Atr-ERN11712	40.127	157	88	2	56	212	115	265	2.84e-22	92.4
Vvi-Vitvi01g04419_t001	Atr-ERN11712	36.170	141	85	1	72	212	178	313	2.89e-16	75.5
Vvi-Vitvi01g04419_t001	Atr-ERN11712	33.766	154	96	2	59	212	190	337	1.01e-12	65.5
Vvi-Vitvi01g04419_t001	Atr-ERN11268	38.217	157	84	3	59	212	235	381	6.24e-21	89.7
Vvi-Vitvi01g04419_t001	Atr-ERN11268	35.065	154	94	2	60	213	379	526	3.08e-16	76.3
Vvi-Vitvi01g04419_t001	Atr-ERN11268	34.416	154	95	2	59	212	282	429	3.41e-15	73.2
Vvi-Vitvi01g04419_t001	Atr-ERN11268	33.140	172	94	4	60	212	164	333	9.41e-15	71.6
Vvi-Vitvi01g04419_t001	Atr-ERN11268	32.778	180	114	4	39	213	38	215	5.86e-14	69.3
Vvi-Vitvi01g04419_t001	Atr-ERN11268	32.716	162	102	3	51	212	323	477	1.01e-12	65.9
Vvi-Vitvi01g04419_t001	Atr-ERN14995	40.741	135	75	1	78	212	344	473	2.47e-20	88.2
Vvi-Vitvi01g04419_t001	Atr-ERN14995	38.849	139	80	1	74	212	603	736	2.31e-19	85.1
Vvi-Vitvi01g04419_t001	Atr-ERN14995	38.571	140	79	3	73	210	722	856	3.61e-17	79.0
Vvi-Vitvi01g04419_t001	Atr-ERN14995	36.364	154	92	2	59	212	374	521	5.28e-16	75.5
Vvi-Vitvi01g04419_t001	Atr-ERN14995	34.706	170	91	2	60	210	399	567	8.25e-16	75.1
Vvi-Vitvi01g04419_t001	Atr-ERN14995	37.226	137	80	3	59	194	733	864	3.15e-15	73.2
Vvi-Vitvi01g04419_t001	Atr-ERN14995	35.928	167	101	2	46	212	241	401	1.37e-13	68.6
Vvi-Vitvi01g04419_t001	Atr-ERN14995	33.333	153	96	3	60	212	447	593	1.78e-13	68.2
Vvi-Vitvi01g04419_t001	Atr-ERN14995	34.641	153	94	2	60	212	183	329	5.98e-13	66.6
Vvi-Vitvi01g04419_t001	Atr-ERN04168	38.961	154	88	2	59	212	183	330	5.78e-20	87.0
Vvi-Vitvi01g04419_t001	Atr-ERN04168	36.364	154	91	3	59	212	231	377	2.27e-14	70.9
Vvi-Vitvi01g04419_t001	Atr-ERN04168	35.526	152	92	2	59	210	401	546	7.13e-14	69.3
Vvi-Vitvi01g04419_t001	Atr-ERN04168	37.815	119	72	1	94	212	166	282	1.00e-13	68.9
Vvi-Vitvi01g04419_t001	Atr-ERN04168	32.370	173	95	4	59	210	327	498	3.67e-12	64.3
Vvi-Vitvi01g04419_t001	Atr-ERN04168	31.953	169	84	3	70	212	289	452	1.64e-11	62.4
Vvi-Vitvi01g04419_t001	Atr-ERM94837	39.583	144	82	1	67	210	137	275	9.83e-20	86.3
Vvi-Vitvi01g04419_t001	Atr-ERM94837	39.216	153	87	2	54	206	173	319	9.59e-17	77.8
Vvi-Vitvi01g04419_t001	Atr-ERM94837	37.931	145	84	2	59	203	202	340	2.41e-16	76.6
Vvi-Vitvi01g04419_t001	Atr-ERM94837	37.888	161	92	3	59	212	610	769	5.68e-16	75.5
Vvi-Vitvi01g04419_t001	Atr-ERM94837	32.813	192	105	4	35	210	20	203	1.12e-15	74.7
Vvi-Vitvi01g04419_t001	Atr-ERM94837	35.417	144	86	2	70	212	116	253	6.51e-15	72.4
Vvi-Vitvi01g04419_t001	Atr-ERM94837	31.492	181	91	3	60	213	695	869	6.90e-14	69.3
Vvi-Vitvi01g04419_t001	Atr-ERM94837	34.524	168	92	3	47	202	526	687	3.68e-13	67.4
Vvi-Vitvi01g04419_t001	Atr-ERM94837	31.579	152	98	3	59	210	670	815	2.15e-12	65.1
Vvi-Vitvi01g04419_t001	Atr-ERM94837	36.667	120	74	1	70	189	800	917	5.92e-11	60.8
Vvi-Vitvi01g01339_t001	Atr-ERN00743	72.458	541	149	0	25	565	66	606	0.0	815
Vvi-Vitvi01g01339_t001	Atr-ERN05824	74.755	511	129	0	26	536	39	549	0.0	788
Vvi-Vitvi01g01339_t001	Atr-ERM94840	46.630	549	280	5	25	572	40	576	1.79e-170	496
Vvi-Vitvi01g01339_t001	Atr-ERN04382	43.013	551	303	4	18	567	8	548	6.16e-153	451
Vvi-Vitvi01g01339_t001	Atr-ERN03339	42.960	554	309	4	1	553	8	555	6.07e-152	449
Vvi-Vitvi01g01711_t001	Atr-ERN06272	60.331	121	41	2	29	149	41	154	6.53e-50	156
Vvi-Vitvi01g01711_t001	Atr-ERN05517	45.205	73	40	0	59	131	72	144	1.00e-16	71.6
Vvi-Vitvi01g01711_t001	Atr-ERN12524	36.364	110	63	2	22	125	13	121	3.93e-16	70.5
Vvi-Vitvi01g01711_t001	Atr-ERN13013	41.791	67	39	0	57	123	35	101	6.05e-16	68.9
Vvi-Vitvi01g01711_t001	Atr-ERN01191	40.000	95	55	1	30	122	70	164	9.16e-16	69.7
Vvi-Vitvi01g00328_t001	Atr-ERN16816	62.393	234	70	5	162	380	29	259	2.41e-88	267
Vvi-Vitvi01g00328_t001	Atr-ERN17003	40.439	319	149	5	72	380	7	294	2.44e-67	214
Vvi-Vitvi01g00328_t001	Atr-ERN10207	42.424	330	158	10	76	381	14	335	1.19e-64	209
Vvi-Vitvi01g00328_t001	Atr-ERM99602	40.769	260	127	6	74	317	14	262	2.35e-51	172
Vvi-Vitvi01g00328_t001	Atr-ERN09447	32.258	310	152	17	77	345	926	1218	2.53e-21	95.5
Vvi-Vitvi01g04428_t001	Atr-ERN04589	61.667	60	23	0	9	68	76	135	3.80e-19	78.2
Vvi-Vitvi01g01995_t001	Atr-ERN11380	52.647	699	226	18	1	661	1	632	0.0	611
Vvi-Vitvi01g01995_t001	Atr-ERN16820	57.341	361	140	8	28	383	12	363	9.46e-125	384
Vvi-Vitvi01g01995_t001	Atr-ERN13621	50.000	374	172	8	23	394	4	364	5.34e-108	338
Vvi-Vitvi01g01995_t001	Atr-ERN02864	59.862	289	88	6	27	306	17	286	1.76e-101	322
Vvi-Vitvi01g01995_t001	Atr-ERN07282	57.661	248	101	2	29	276	15	258	4.77e-88	286
Vvi-Vitvi01g01938_t001	Atr-ERN03950	54.023	174	68	6	6	175	9	174	3.96e-48	153
Vvi-Vitvi01g00831_t001	Atr-ERM99547	72.093	129	31	2	50	173	32	160	1.69e-59	185
Vvi-Vitvi01g00831_t001	Atr-ERM99574	61.682	107	40	1	76	181	7	113	4.69e-42	136
Vvi-Vitvi01g01824_t001	Atr-ERN06457	75.598	209	45	2	1	203	1	209	8.20e-113	320
Vvi-Vitvi01g04000_t001	Atr-ERN08425	23.697	211	116	4	4	169	60	270	3.69e-13	65.5
Vvi-Vitvi01g00038_t001	Atr-ERN07535	55.835	1114	447	17	42	1121	51	1153	0.0	1109
Vvi-Vitvi01g00038_t001	Atr-ERN06315	43.834	1111	573	13	17	1118	8	1076	0.0	832
Vvi-Vitvi01g00038_t001	Atr-ERN15722	32.507	1129	666	26	20	1114	14	1080	9.30e-148	471
Vvi-Vitvi01g00038_t001	Atr-ERM99222	32.863	1135	650	32	20	1114	13	1075	2.41e-146	467
Vvi-Vitvi01g00038_t001	Atr-ERN14995	32.617	1070	629	30	117	1117	201	1247	6.81e-128	421
Vvi-Vitvi01g00038_t001	Atr-ERN14995	30.066	755	399	19	42	752	61	730	2.32e-54	206
Vvi-Vitvi01g01638_t001	Atr-ERN12334	53.333	135	23	1	1	95	25	159	5.28e-42	135
Vvi-Vitvi01g01638_t001	Atr-ERN06977	59.756	82	33	0	12	93	20	101	2.47e-29	101
Vvi-Vitvi01g04098_t001	Atr-ERN05681	73.488	1075	270	5	112	1184	123	1184	0.0	1600
Vvi-Vitvi01g04098_t001	Atr-ERM93582	64.804	1074	356	8	99	1169	44	1098	0.0	1424
Vvi-Vitvi01g04098_t001	Atr-ERN10675	47.012	887	404	12	172	1046	39	871	0.0	804
Vvi-Vitvi01g04098_t001	Atr-ERN12620	39.202	852	440	15	290	1064	390	1240	2.22e-179	560
Vvi-Vitvi01g04098_t001	Atr-ERN13981	31.481	702	402	15	295	987	48	679	1.27e-94	317
Vvi-Vitvi01g02115_t001	Atr-ERM97240	39.241	79	48	0	158	236	186	264	1.25e-15	74.3
Vvi-Vitvi01g02115_t001	Atr-ERM94512	42.683	82	46	1	156	236	114	195	1.98e-15	72.8
Vvi-Vitvi01g02115_t001	Atr-ERN02859	43.056	72	38	2	170	238	180	251	8.36e-14	68.2
Vvi-Vitvi01g02115_t001	Atr-ERN09401	34.091	88	52	2	158	239	156	243	1.28e-13	68.6
Vvi-Vitvi01g02115_t001	Atr-ERN00059	28.704	108	67	3	139	236	102	209	3.57e-13	65.9
Vvi-Vitvi01g00346_t001	Atr-ERN04337	36.877	301	123	6	1	236	18	316	4.88e-45	154
Vvi-Vitvi01g00346_t001	Atr-ERN19175	38.739	111	35	1	1	78	1	111	1.18e-17	81.6
Vvi-Vitvi01g00346_t001	Atr-ERN06220	32.593	135	47	2	1	91	8	142	3.64e-16	76.6
Vvi-Vitvi01g00346_t001	Atr-ERN20166	37.113	97	29	1	1	65	56	152	1.73e-13	69.7
Vvi-Vitvi01g01049_t001	Atr-ERM94556	71.174	281	75	1	1	281	20	294	2.11e-154	431
Vvi-Vitvi01g01049_t001	Atr-ERM94556	28.070	171	110	3	88	256	11	170	2.81e-17	79.3
Vvi-Vitvi01g01049_t001	Atr-ERN09651	37.545	277	157	4	2	270	25	293	6.38e-61	196
Vvi-Vitvi01g01049_t001	Atr-ERN09651	27.551	196	138	4	82	273	9	204	2.36e-20	88.6
Vvi-Vitvi01g01049_t001	Atr-ERN02888	35.855	304	164	4	1	274	14	316	4.63e-54	177
Vvi-Vitvi01g01049_t001	Atr-ERN16848	34.397	282	163	7	7	281	66	332	1.10e-43	150
Vvi-Vitvi01g01049_t001	Atr-ERN16848	31.677	161	98	5	93	252	56	205	2.68e-11	62.4
Vvi-Vitvi01g01049_t001	Atr-ERN20407	35.612	278	164	6	1	274	26	292	2.97e-41	143
Vvi-Vitvi01g01049_t001	Atr-ERN20407	28.000	200	113	8	92	278	21	202	1.08e-11	63.2
Vvi-Vitvi01g00935_t001	Atr-ERN01663	59.914	232	92	1	1	232	1	231	7.30e-94	280
Vvi-Vitvi01g00935_t001	Atr-ERN03802	64.563	206	71	2	1	206	1	204	5.78e-87	259
Vvi-Vitvi01g00935_t001	Atr-ERN09903	35.928	167	105	1	65	231	4	168	8.32e-34	124
Vvi-Vitvi01g00532_t001	Atr-ERM95439	43.478	207	113	1	17	219	17	223	2.66e-54	172
Vvi-Vitvi01g00532_t001	Atr-ERM95107	40.097	207	119	2	17	219	14	219	9.29e-54	172
Vvi-Vitvi01g00532_t001	Atr-ERM95441	47.761	201	101	1	24	220	14	214	5.75e-52	167
Vvi-Vitvi01g00532_t001	Atr-ERM95440	41.000	200	114	1	23	218	17	216	3.40e-45	149
Vvi-Vitvi01g00532_t001	Atr-ERN11333	39.869	153	88	1	71	219	4	156	9.62e-37	126
Vvi-Vitvi01g01024_t001	Atr-ERM97246	55.042	238	95	4	5	236	32	263	1.60e-74	235
Vvi-Vitvi01g01024_t001	Atr-ERN01820	51.724	232	99	5	5	230	29	253	2.81e-68	215
Vvi-Vitvi01g01024_t001	Atr-ERN12457	48.869	221	97	3	8	212	23	243	9.23e-65	206
Vvi-Vitvi01g01024_t001	Atr-ERN19064	47.177	248	114	9	5	245	30	267	3.30e-58	190
Vvi-Vitvi01g01024_t001	Atr-ERM98297	54.878	164	72	2	5	167	22	184	2.92e-54	179
Vvi-Vitvi01g01815_t001	Atr-ERN06446	72.792	283	71	4	1	280	1	280	2.42e-138	391
Vvi-Vitvi01g01390_t001	Atr-ERM96442	32.166	314	191	8	33	324	38	351	7.62e-38	138
Vvi-Vitvi01g01390_t001	Atr-ERM96443	30.650	323	198	10	24	323	30	349	7.41e-37	135
Vvi-Vitvi01g01629_t001	Atr-ERN09980	65.018	849	295	2	26	874	1	847	0.0	1184
Vvi-Vitvi01g01629_t001	Atr-ERN08364	31.469	429	277	10	41	463	71	488	4.56e-45	174
Vvi-Vitvi01g01437_t001	Atr-ERN05402	60.870	46	18	0	45	90	69	114	4.23e-11	57.4
Vvi-Vitvi01g00791_t001	Atr-ERM99489	78.276	847	157	4	12	834	6	849	0.0	1316
Vvi-Vitvi01g00791_t001	Atr-ERN11391	58.673	859	300	8	11	834	4	842	0.0	1019
Vvi-Vitvi01g00791_t001	Atr-ERM97498	49.608	766	360	7	82	834	37	789	0.0	746
Vvi-Vitvi01g00791_t001	Atr-ERN06736	49.174	787	357	10	64	834	44	803	0.0	745
Vvi-Vitvi01g00791_t001	Atr-ERN06343	47.209	824	399	12	19	834	9	804	0.0	740
Vvi-Vitvi01g01680_t001	Atr-ERM99929	72.000	75	21	0	93	167	121	195	3.44e-35	124
Vvi-Vitvi01g01680_t001	Atr-ERN03304	64.103	78	28	0	91	168	117	194	2.85e-32	117
Vvi-Vitvi01g01680_t001	Atr-ERN03881	58.750	80	33	0	96	175	125	204	1.80e-31	112
Vvi-Vitvi01g01680_t001	Atr-ERN01868	55.435	92	41	0	90	181	394	485	5.27e-31	117
Vvi-Vitvi01g01680_t001	Atr-ERN01868	57.895	57	23	1	111	167	199	254	1.01e-16	76.6
Vvi-Vitvi01g01680_t001	Atr-ERN19019	62.821	78	29	0	92	169	517	594	7.38e-31	117
Vvi-Vitvi01g01680_t001	Atr-ERN19019	61.017	59	22	1	109	167	319	376	1.19e-18	82.4
Vvi-Vitvi01g01494_t001	Atr-ERN17594	51.695	118	47	4	4	117	124	235	2.90e-24	92.0
Vvi-Vitvi01g02228_t001	Atr-ERN11448	59.398	133	54	0	7	139	87	219	2.30e-50	159
Vvi-Vitvi01g02228_t001	Atr-ERN13114	42.748	131	75	0	9	139	59	189	5.60e-29	103
Vvi-Vitvi01g02228_t001	Atr-ERN15551	35.556	135	86	1	7	140	13	147	2.45e-24	90.9
Vvi-Vitvi01g02228_t001	Atr-ERM98170	35.556	135	85	2	7	139	13	147	1.33e-23	89.0
Vvi-Vitvi01g02228_t001	Atr-ERN11033	34.815	135	87	1	7	140	13	147	5.97e-23	89.0
Vvi-Vitvi01g00303_t001	Atr-ERN05736	76.709	790	183	1	1	790	1	789	0.0	1276
Vvi-Vitvi01g00303_t001	Atr-ERN02087	30.020	503	333	8	266	766	217	702	1.69e-58	211
Vvi-Vitvi01g00303_t001	Atr-ERN19976	33.939	330	213	3	263	590	133	459	3.28e-55	197
Vvi-Vitvi01g00134_t001	Atr-ERN19701	68.606	1392	407	8	1	1387	1	1367	0.0	1976
Vvi-Vitvi01g01875_t001	Atr-ERN07558	48.366	153	77	1	23	173	26	178	9.99e-40	140
Vvi-Vitvi01g01875_t001	Atr-ERN10078	42.000	150	84	2	25	171	14	163	9.55e-34	124
Vvi-Vitvi01g01875_t001	Atr-ERM97819	46.875	64	34	0	32	95	1	64	1.05e-13	63.9
Vvi-Vitvi01g00695_t001	Atr-ERN02736	72.543	346	94	1	273	617	149	494	0.0	552
Vvi-Vitvi01g00695_t001	Atr-ERN11118	62.533	379	132	3	238	615	345	714	2.89e-178	522
Vvi-Vitvi01g00695_t001	Atr-ERN15596	60.571	350	134	2	275	622	180	527	8.32e-161	471
Vvi-Vitvi01g00695_t001	Atr-ERN02122	52.754	345	156	3	275	618	76	414	5.26e-132	393
Vvi-Vitvi01g00695_t001	Atr-ERM98940	44.857	350	179	6	275	617	79	421	7.06e-107	328
Vvi-Vitvi01g04480_t001	Atr-ERM93813	28.704	216	116	6	121	299	84	298	1.97e-18	84.0
Vvi-Vitvi01g04480_t001	Atr-ERN15517	25.561	223	119	5	121	299	7	226	8.38e-15	72.4
Vvi-Vitvi01g04480_t001	Atr-ERM94403	43.284	67	38	0	121	187	9	75	2.53e-13	67.8
Vvi-Vitvi01g04294_t001	Atr-ERN12742	48.421	95	49	0	4	98	1118	1212	1.42e-27	103
Vvi-Vitvi01g00602_t001	Atr-ERN13685	46.756	524	255	8	78	585	105	620	2.44e-144	436
Vvi-Vitvi01g00602_t001	Atr-ERM95304	57.143	133	55	1	441	573	169	299	4.96e-48	172
Vvi-Vitvi01g00602_t001	Atr-ERM98800	33.171	205	100	1	72	276	182	349	2.68e-31	129
Vvi-Vitvi01g00602_t001	Atr-ERN06149	33.659	205	99	1	72	276	284	451	2.43e-26	112
Vvi-Vitvi01g00602_t001	Atr-ERN05941	38.298	94	43	4	404	493	106	188	6.68e-12	64.3
Vvi-Vitvi01g01613_t001	Atr-ERN08074	56.658	383	158	7	4	385	159	534	1.04e-124	379
Vvi-Vitvi01g01613_t001	Atr-ERM96635	35.417	384	170	12	4	376	69	385	2.03e-48	174
Vvi-Vitvi01g01613_t001	Atr-ERN10045	36.220	127	75	4	4	129	79	200	1.84e-16	79.3
Vvi-Vitvi01g01613_t001	Atr-ERN15216	30.702	114	77	2	6	119	172	283	2.10e-12	67.0
Vvi-Vitvi01g01613_t001	Atr-ERN18668	36.190	105	62	3	10	113	174	274	2.41e-12	67.8
Vvi-Vitvi01g00320_t001	Atr-ERN04035	63.971	272	98	0	1	272	1	272	1.55e-132	375
Vvi-Vitvi01g00881_t001	Atr-ERN20335	67.824	749	228	6	30	767	28	774	0.0	968
[truncated: 107,469 more rows]
