# Supplementary material for: Genome-wide identification, characterization and gene expression of BES1 transcription factor family in grapevine (Vitis vinifera L.)
Source: Sci Rep. 2023 Jan 5;13:240. doi: 10.1038/s41598-022-24407-y (PMC9816167; doi:10.1038/s41598-022-24407-y)
Supplement: Supplementary file 3 — Supplementary Information. [file 41598_2022_24407_MOESM3_ESM.zip › Vvi_Atr/Vitis_vinifera.PN40024.v4.dna_sm.toplevel.fa.vs.Amborella_trichopoda.AMTR1.0.dna_sm.toplevel.fa.collinearity]

############### Parameters ###############
# MATCH_SCORE: 50
# MATCH_SIZE: 5
# GAP_PENALTY: -1
# OVERLAP_WINDOW: 5
# E_VALUE: 1e-05
# MAX GAPS: 25
############### Statistics ###############
# Number of collinear genes: 13415, Percentage: 21.48
# Number of all genes: 62447
##########################################
## Alignment 0: score=385.0 e_value=7.3e-18 N=9 Atr-AmTr_v1.0_scaffold00001&Vvi-16 plus
  0-  0:	Atr-ERM96456	Vvi-Vitvi16g01090_t001	      0
  0-  1:	Atr-ERM96460	Vvi-Vitvi16g01916_t001	  8e-52
  0-  2:	Atr-ERM96463	Vvi-Vitvi16g01095_t001	 6e-123
  0-  3:	Atr-ERM96475	Vvi-Vitvi16g01096_t001	  4e-42
  0-  4:	Atr-ERM96489	Vvi-Vitvi16g01097_t001	 7e-162
  0-  5:	Atr-ERM96490	Vvi-Vitvi16g01099_t001	 7e-141
  0-  6:	Atr-ERM96502	Vvi-Vitvi16g01105_t001	  2e-27
  0-  7:	Atr-ERM96503	Vvi-Vitvi16g01106_t001	 7e-125
  0-  8:	Atr-ERM96506	Vvi-Vitvi16g01127_t001	 5e-107
## Alignment 1: score=287.0 e_value=1.8e-09 N=6 Atr-AmTr_v1.0_scaffold00001&Vvi-16 minus
  1-  0:	Atr-ERM96614	Vvi-Vitvi16g01340_t001	  8e-99
  1-  1:	Atr-ERM96616	Vvi-Vitvi16g01339_t001	  3e-29
  1-  2:	Atr-ERM96618	Vvi-Vitvi16g01338_t001	  7e-77
  1-  3:	Atr-ERM96622	Vvi-Vitvi16g02062_t001	  9e-25
  1-  4:	Atr-ERM96623	Vvi-Vitvi16g01337_t001	 2e-163
  1-  5:	Atr-ERM96632	Vvi-Vitvi16g01334_t001	      0
## Alignment 2: score=546.0 e_value=9.6e-27 N=12 Atr-AmTr_v1.0_scaffold00001&Vvi-18 plus
  2-  0:	Atr-ERM96359	Vvi-Vitvi18g00113_t001	 5e-159
  2-  1:	Atr-ERM96360	Vvi-Vitvi18g00114_t001	      0
  2-  2:	Atr-ERM96365	Vvi-Vitvi18g00116_t002	 4e-179
  2-  3:	Atr-ERM96369	Vvi-Vitvi18g00119_t001	  8e-41
  2-  4:	Atr-ERM96371	Vvi-Vitvi18g00120_t002	      0
  2-  5:	Atr-ERM96372	Vvi-Vitvi18g02496_t001	      0
  2-  6:	Atr-ERM96383	Vvi-Vitvi18g00122_t001	  2e-11
  2-  7:	Atr-ERM96397	Vvi-Vitvi18g02497_t001	  2e-34
  2-  8:	Atr-ERM96409	Vvi-Vitvi18g00127_t001	  2e-14
  2-  9:	Atr-ERM96412	Vvi-Vitvi18g00128_t001	      0
  2- 10:	Atr-ERM96419	Vvi-Vitvi18g00131_t001	  2e-37
  2- 11:	Atr-ERM96424	Vvi-Vitvi18g02500_t001	  2e-29
## Alignment 3: score=433.0 e_value=7.3e-17 N=9 Atr-AmTr_v1.0_scaffold00001&Vvi-18 plus
  3-  0:	Atr-ERM96244	Vvi-Vitvi18g00157_t001	  1e-76
  3-  1:	Atr-ERM96245	Vvi-Vitvi18g00158_t001	  1e-72
  3-  2:	Atr-ERM96250	Vvi-Vitvi18g00161_t001	  1e-76
  3-  3:	Atr-ERM96253	Vvi-Vitvi18g02503_t001	 3e-130
  3-  4:	Atr-ERM96258	Vvi-Vitvi18g00164_t001	  1e-47
  3-  5:	Atr-ERM96260	Vvi-Vitvi18g00167_t001	      0
  3-  6:	Atr-ERM96264	Vvi-Vitvi18g00172_t001.3.6037826c	 3e-157
  3-  7:	Atr-ERM96267	Vvi-Vitvi18g00173_t001	      0
  3-  8:	Atr-ERM96268	Vvi-Vitvi18g00174_t001	  4e-21
## Alignment 4: score=264.0 e_value=5.7e-08 N=6 Atr-AmTr_v1.0_scaffold00001&Vvi-18 plus
  4-  0:	Atr-ERM96124	Vvi-Vitvi18g02488_t001	      0
  4-  1:	Atr-ERM96130	Vvi-Vitvi18g00095_t001	      0
  4-  2:	Atr-ERM96145	Vvi-Vitvi18g00096_t001	      0
  4-  3:	Atr-ERM96150	Vvi-Vitvi18g00098_t001	  5e-75
  4-  4:	Atr-ERM96159	Vvi-Vitvi18g00102_t001	 2e-172
  4-  5:	Atr-ERM96165	Vvi-Vitvi18g00103_t001	  9e-85
## Alignment 5: score=602.0 e_value=1.5e-30 N=13 Atr-AmTr_v1.0_scaffold00001&Vvi-18 minus
  5-  0:	Atr-ERM96246	Vvi-Vitvi18g00163_t001	      0
  5-  1:	Atr-ERM96250	Vvi-Vitvi18g00161_t001	  1e-76
  5-  2:	Atr-ERM96252	Vvi-Vitvi18g00159_t001	      0
  5-  3:	Atr-ERM96277	Vvi-Vitvi18g00156_t001	 8e-153
  5-  4:	Atr-ERM96281	Vvi-Vitvi18g00154_t001	      0
  5-  5:	Atr-ERM96282	Vvi-Vitvi18g00153_t001	      0
  5-  6:	Atr-ERM96285	Vvi-Vitvi18g00152_t001	 6e-104
  5-  7:	Atr-ERM96288	Vvi-Vitvi18g00151_t001	  2e-68
  5-  8:	Atr-ERM96293	Vvi-Vitvi18g00150_t001	  3e-94
  5-  9:	Atr-ERM96295	Vvi-Vitvi18g04021_t001	 9e-101
  5- 10:	Atr-ERM96296	Vvi-Vitvi18g00148_t001	  2e-84
  5- 11:	Atr-ERM96300	Vvi-Vitvi18g00144_t001	 4e-177
  5- 12:	Atr-ERM96303	Vvi-Vitvi18g00142_t001	      0
## Alignment 6: score=362.0 e_value=1e-13 N=8 Atr-AmTr_v1.0_scaffold00001&Vvi-2 minus
  6-  0:	Atr-ERM96482	Vvi-Vitvi02g00023_t001	      0
  6-  1:	Atr-ERM96491	Vvi-Vitvi02g00021_t001	  3e-26
  6-  2:	Atr-ERM96507	Vvi-Vitvi02g00016_t001	 1e-119
  6-  3:	Atr-ERM96509	Vvi-Vitvi02g00015_t001	  4e-14
  6-  4:	Atr-ERM96511	Vvi-Vitvi02g00014_t001	      0
  6-  5:	Atr-ERM96515	Vvi-Vitvi02g00013_t001	  6e-66
  6-  6:	Atr-ERM96521	Vvi-Vitvi02g04003_t002	 2e-105
  6-  7:	Atr-ERM96526	Vvi-Vitvi02g00009_t001	      0
## Alignment 7: score=534.0 e_value=6.9e-31 N=13 Atr-AmTr_v1.0_scaffold00001&Vvi-3 plus
  7-  0:	Atr-ERM96323	Vvi-Vitvi03g00197_t001	 9e-111
  7-  1:	Atr-ERM96343	Vvi-Vitvi03g00199_t003	  3e-13
  7-  2:	Atr-ERM96358	Vvi-Vitvi03g01433_t001	  2e-78
  7-  3:	Atr-ERM96360	Vvi-Vitvi03g00202_t001	      0
  7-  4:	Atr-ERM96362	Vvi-Vitvi03g00203_t001	      0
  7-  5:	Atr-ERM96369	Vvi-Vitvi03g00204_t001	  8e-84
  7-  6:	Atr-ERM96371	Vvi-Vitvi03g00205_t001	      0
  7-  7:	Atr-ERM96373	Vvi-Vitvi03g01436_t001	  7e-26
  7-  8:	Atr-ERM96384	Vvi-Vitvi03g01438_t001	  1e-20
  7-  9:	Atr-ERM96403	Vvi-Vitvi03g00207_t001	 1e-100
  7- 10:	Atr-ERM96409	Vvi-Vitvi03g04085_t001	  4e-14
  7- 11:	Atr-ERM96412	Vvi-Vitvi03g00213_t001	      0
  7- 12:	Atr-ERM96423	Vvi-Vitvi03g00229_t003	  1e-12
## Alignment 8: score=356.0 e_value=6.7e-15 N=8 Atr-AmTr_v1.0_scaffold00001&Vvi-3 minus
  8-  0:	Atr-ERM96645	Vvi-Vitvi03g00606_t001	  4e-52
  8-  1:	Atr-ERM96650	Vvi-Vitvi03g00600_t001	      0
  8-  2:	Atr-ERM96657	Vvi-Vitvi03g00599_t001	  3e-51
  8-  3:	Atr-ERM96679	Vvi-Vitvi03g00586_t001	      0
  8-  4:	Atr-ERM96685	Vvi-Vitvi03g01600_t001	 7e-101
  8-  5:	Atr-ERM96686	Vvi-Vitvi03g00584_t001	 2e-119
  8-  6:	Atr-ERM96691	Vvi-Vitvi03g00583_t001	 4e-125
  8-  7:	Atr-ERM96695	Vvi-Vitvi03g00581_t001	      0
## Alignment 9: score=328.0 e_value=6.4e-12 N=7 Atr-AmTr_v1.0_scaffold00001&Vvi-3 minus
  9-  0:	Atr-ERM96124	Vvi-Vitvi03g00231_t001	 2e-180
  9-  1:	Atr-ERM96132	Vvi-Vitvi03g00230_t001	  1e-65
  9-  2:	Atr-ERM96133	Vvi-Vitvi03g01464_t001	  1e-15
  9-  3:	Atr-ERM96134	Vvi-Vitvi03g00229_t003	      0
  9-  4:	Atr-ERM96148	Vvi-Vitvi03g00228_t001	      0
  9-  5:	Atr-ERM96150	Vvi-Vitvi03g00226_t001	  6e-74
  9-  6:	Atr-ERM96152	Vvi-Vitvi03g00225_t001	 2e-109
## Alignment 10: score=277.0 e_value=6.4e-09 N=6 Atr-AmTr_v1.0_scaffold00001&Vvi-3 minus
 10-  0:	Atr-ERM96333	Vvi-Vitvi03g01326_t001	 1e-108
 10-  1:	Atr-ERM96340	Vvi-Vitvi03g00037_t001	  1e-56
 10-  2:	Atr-ERM96343	Vvi-Vitvi03g00032_t001	 2e-169
 10-  3:	Atr-ERM96346	Vvi-Vitvi03g00026_t001	  6e-51
 10-  4:	Atr-ERM96352	Vvi-Vitvi03g00025_t001	 6e-160
 10-  5:	Atr-ERM96356	Vvi-Vitvi03g00024_t001	  5e-46
## Alignment 11: score=267.0 e_value=1.1e-08 N=6 Atr-AmTr_v1.0_scaffold00001&Vvi-3 minus
 11-  0:	Atr-ERM96238	Vvi-Vitvi03g00188_t001	 4e-122
 11-  1:	Atr-ERM96241	Vvi-Vitvi03g00187_t001	      0
 11-  2:	Atr-ERM96246	Vvi-Vitvi03g00185_t001	      0
 11-  3:	Atr-ERM96253	Vvi-Vitvi03g04074_t001	  2e-35
 11-  4:	Atr-ERM96261	Vvi-Vitvi03g01411_t001	      0
 11-  5:	Atr-ERM96271	Vvi-Vitvi03g00170_t001	      0
## Alignment 12: score=334.0 e_value=4.4e-14 N=8 Atr-AmTr_v1.0_scaffold00001&Vvi-4 plus
 12-  0:	Atr-ERM96224	Vvi-Vitvi04g04401_t001	 4e-176
 12-  1:	Atr-ERM96236	Vvi-Vitvi04g02280_t001	      0
 12-  2:	Atr-ERM96259	Vvi-Vitvi04g01534_t001	  2e-57
 12-  3:	Atr-ERM96260	Vvi-Vitvi04g04403_t001	  5e-85
 12-  4:	Atr-ERM96263	Vvi-Vitvi04g01529_t001	 2e-118
 12-  5:	Atr-ERM96272	Vvi-Vitvi04g04407_t002	 4e-116
 12-  6:	Atr-ERM96281	Vvi-Vitvi04g04409_t001	      0
 12-  7:	Atr-ERM96296	Vvi-Vitvi04g01520_t001	  2e-86
## Alignment 13: score=292.0 e_value=1.2e-13 N=7 Atr-AmTr_v1.0_scaffold00001&Vvi-4 plus
 13-  0:	Atr-ERM96373	Vvi-Vitvi04g02298_t001	  2e-26
 13-  1:	Atr-ERM96375	Vvi-Vitvi04g02299_t001	  2e-21
 13-  2:	Atr-ERM96380	Vvi-Vitvi04g04428_t001	  1e-16
 13-  3:	Atr-ERM96395	Vvi-Vitvi04g01518_t001	  7e-37
 13-  4:	Atr-ERM96405	Vvi-Vitvi04g02300_t001	  4e-54
 13-  5:	Atr-ERM96407	Vvi-Vitvi04g01510_t001	  2e-26
 13-  6:	Atr-ERM96423	Vvi-Vitvi04g04445_t001	  3e-11
## Alignment 14: score=555.0 e_value=1.1e-28 N=12 Atr-AmTr_v1.0_scaffold00001&Vvi-4 minus
 14-  0:	Atr-ERM96125	Vvi-Vitvi04g01566_t001	  3e-82
 14-  1:	Atr-ERM96128	Vvi-Vitvi04g01565_t001	 4e-163
 14-  2:	Atr-ERM96130	Vvi-Vitvi04g04448_t001	      0
 14-  3:	Atr-ERM96132	Vvi-Vitvi04g02200_t001	  1e-17
 14-  4:	Atr-ERM96133	Vvi-Vitvi04g02199_t001	  4e-23
 14-  5:	Atr-ERM96134	Vvi-Vitvi04g04445_t001	      0
 14-  6:	Atr-ERM96135	Vvi-Vitvi04g04444_t001	 2e-162
 14-  7:	Atr-ERM96138	Vvi-Vitvi04g04443_t001	 3e-143
 14-  8:	Atr-ERM96144	Vvi-Vitvi04g01559_t002	      0
 14-  9:	Atr-ERM96158	Vvi-Vitvi04g01556_t001	  1e-40
 14- 10:	Atr-ERM96166	Vvi-Vitvi04g02190_t001	 1e-121
 14- 11:	Atr-ERM96177	Vvi-Vitvi04g04429_t001	  2e-42
## Alignment 15: score=358.0 e_value=7.2e-15 N=8 Atr-AmTr_v1.0_scaffold00001&Vvi-4 minus
 15-  0:	Atr-ERM96221	Vvi-Vitvi04g02179_t001	  6e-75
 15-  1:	Atr-ERM96237	Vvi-Vitvi04g01526_t001	 7e-150
 15-  2:	Atr-ERM96240	Vvi-Vitvi04g01527_t001	  2e-63
 15-  3:	Atr-ERM96252	Vvi-Vitvi04g01530_t002	      0
 15-  4:	Atr-ERM96258	Vvi-Vitvi04g04405_t001	  6e-24
 15-  5:	Atr-ERM96264	Vvi-Vitvi04g02185_t001	 1e-151
 15-  6:	Atr-ERM96266	Vvi-Vitvi04g01535_t001	      0
 15-  7:	Atr-ERM96270	Vvi-Vitvi04g01536_t001	  1e-56
## Alignment 16: score=315.0 e_value=2.3e-12 N=7 Atr-AmTr_v1.0_scaffold00001&Vvi-4 minus
 16-  0:	Atr-ERM96324	Vvi-Vitvi04g01425_t003	  4e-82
 16-  1:	Atr-ERM96333	Vvi-Vitvi04g02143_t002	 4e-120
 16-  2:	Atr-ERM96340	Vvi-Vitvi04g01410_t001	  1e-59
 16-  3:	Atr-ERM96348	Vvi-Vitvi04g01404_t001	  6e-82
 16-  4:	Atr-ERM96353	Vvi-Vitvi04g02136_t001	  1e-11
 16-  5:	Atr-ERM96354	Vvi-Vitvi04g01401_t001	  1e-51
 16-  6:	Atr-ERM96356	Vvi-Vitvi04g01399_t001	  5e-51
## Alignment 17: score=287.0 e_value=5.4e-09 N=6 Atr-AmTr_v1.0_scaffold00001&Vvi-7 minus
 17-  0:	Atr-ERM96697	Vvi-Vitvi07g01646_t001	 2e-156
 17-  1:	Atr-ERM96698	Vvi-Vitvi07g01645_t001	  3e-31
 17-  2:	Atr-ERM96707	Vvi-Vitvi07g04685_t001	  2e-26
 17-  3:	Atr-ERM96711	Vvi-Vitvi07g01642_t001	      0
 17-  4:	Atr-ERM96713	Vvi-Vitvi07g01641_t002	 1e-165
 17-  5:	Atr-ERM96714	Vvi-Vitvi07g01638_t001	  2e-28
## Alignment 18: score=287.0 e_value=6.2e-09 N=6 Atr-AmTr_v1.0_scaffold00002&Vvi-1 minus
 18-  0:	Atr-ERN01351	Vvi-Vitvi01g00915_t001	 3e-145
 18-  1:	Atr-ERN01352	Vvi-Vitvi01g00914_t001	  1e-99
 18-  2:	Atr-ERN01356	Vvi-Vitvi01g00911_t001	      0
 18-  3:	Atr-ERN01361	Vvi-Vitvi01g00909_t001	      0
 18-  4:	Atr-ERN01367	Vvi-Vitvi01g00908_t001	  2e-96
 18-  5:	Atr-ERN01368	Vvi-Vitvi01g00906_t001	 3e-112
## Alignment 19: score=360.0 e_value=2.3e-16 N=8 Atr-AmTr_v1.0_scaffold00002&Vvi-13 plus
 19-  0:	Atr-ERN01071	Vvi-Vitvi13g04597_t001	 6e-128
 19-  1:	Atr-ERN01074	Vvi-Vitvi13g04602_t001	      0
 19-  2:	Atr-ERN01075	Vvi-Vitvi13g04614_t001	 7e-165
 19-  3:	Atr-ERN01076	Vvi-Vitvi13g04615_t001	      0
 19-  4:	Atr-ERN01081	Vvi-Vitvi13g04624_t001	      0
 19-  5:	Atr-ERN01083	Vvi-Vitvi13g04625_t001	 5e-101
 19-  6:	Atr-ERN01100	Vvi-Vitvi13g04636_t001	 8e-148
 19-  7:	Atr-ERN01101	Vvi-Vitvi13g04637_t001	  5e-76
## Alignment 20: score=301.0 e_value=6.7e-11 N=7 Atr-AmTr_v1.0_scaffold00002&Vvi-13 minus
 20-  0:	Atr-ERN01035	Vvi-Vitvi13g04637_t001	  4e-28
 20-  1:	Atr-ERN01055	Vvi-Vitvi13g04622_t001	      0
 20-  2:	Atr-ERN01057	Vvi-Vitvi13g04621_t001	      0
 20-  3:	Atr-ERN01061	Vvi-Vitvi13g04618_t001	  2e-32
 20-  4:	Atr-ERN01065	Vvi-Vitvi13g04616_t001	      0
 20-  5:	Atr-ERN01074	Vvi-Vitvi13g04602_t001	      0
 20-  6:	Atr-ERN01079	Vvi-Vitvi13g04591_t001	  1e-51
## Alignment 21: score=269.0 e_value=1.3e-08 N=6 Atr-AmTr_v1.0_scaffold00002&Vvi-14 plus
 21-  0:	Atr-ERN01383	Vvi-Vitvi14g00508_t001	  4e-99
 21-  1:	Atr-ERN01386	Vvi-Vitvi14g00509_t001	      0
 21-  2:	Atr-ERN01403	Vvi-Vitvi14g00521_t001	 6e-174
 21-  3:	Atr-ERN01405	Vvi-Vitvi14g00536_t001	      0
 21-  4:	Atr-ERN01413	Vvi-Vitvi14g02049_t001	  2e-29
 21-  5:	Atr-ERN01414	Vvi-Vitvi14g00540_t001	 6e-120
## Alignment 22: score=1290.0 e_value=2.4e-100 N=29 Atr-AmTr_v1.0_scaffold00002&Vvi-14 minus
 22-  0:	Atr-ERN01400	Vvi-Vitvi14g00535_t001	  5e-74
 22-  1:	Atr-ERN01403	Vvi-Vitvi14g00521_t001	 6e-174
 22-  2:	Atr-ERN01404	Vvi-Vitvi14g02679_t001	 3e-154
 22-  3:	Atr-ERN01419	Vvi-Vitvi14g00497_t001	      0
 22-  4:	Atr-ERN01421	Vvi-Vitvi14g02667_t001	  4e-59
 22-  5:	Atr-ERN01422	Vvi-Vitvi14g00491_t001	  1e-61
 22-  6:	Atr-ERN01426	Vvi-Vitvi14g00490_t001	 6e-158
 22-  7:	Atr-ERN01429	Vvi-Vitvi14g00489_t001	  4e-46
 22-  8:	Atr-ERN01435	Vvi-Vitvi14g00487_t001	  4e-75
 22-  9:	Atr-ERN01436	Vvi-Vitvi14g00483_t001	  3e-53
 22- 10:	Atr-ERN01440	Vvi-Vitvi14g00482_t001	      0
 22- 11:	Atr-ERN01450	Vvi-Vitvi14g00477_t001	  1e-65
 22- 12:	Atr-ERN01453	Vvi-Vitvi14g00476_t001	  8e-36
 22- 13:	Atr-ERN01458	Vvi-Vitvi14g00473_t001	 6e-114
 22- 14:	Atr-ERN01462	Vvi-Vitvi14g00471_t002	      0
 22- 15:	Atr-ERN01479	Vvi-Vitvi14g00469_t001	      0
 22- 16:	Atr-ERN01481	Vvi-Vitvi14g00468_t001	  2e-73
 22- 17:	Atr-ERN01506	Vvi-Vitvi14g00446_t001	 2e-180
 22- 18:	Atr-ERN01522	Vvi-Vitvi14g00445_t001	 6e-116
 22- 19:	Atr-ERN01536	Vvi-Vitvi14g00440_t002	  4e-92
 22- 20:	Atr-ERN01537	Vvi-Vitvi14g00439_t001	 3e-150
 22- 21:	Atr-ERN01538	Vvi-Vitvi14g00438_t001	  3e-48
 22- 22:	Atr-ERN01544	Vvi-Vitvi14g00437_t001	  5e-62
 22- 23:	Atr-ERN01548	Vvi-Vitvi14g00434_t001	      0
 22- 24:	Atr-ERN01551	Vvi-Vitvi14g00433_t001	 3e-100
 22- 25:	Atr-ERN01557	Vvi-Vitvi14g00432_t002	      0
 22- 26:	Atr-ERN01558	Vvi-Vitvi14g00430_t001	 2e-180
 22- 27:	Atr-ERN01559	Vvi-Vitvi14g00429_t001	 2e-160
 22- 28:	Atr-ERN01561	Vvi-Vitvi14g00428_t001	 2e-126
## Alignment 23: score=444.0 e_value=1.1e-23 N=11 Atr-AmTr_v1.0_scaffold00002&Vvi-15 plus
 23-  0:	Atr-ERN01010	Vvi-Vitvi15g00492_t001	  4e-60
 23-  1:	Atr-ERN01012	Vvi-Vitvi15g00500_t001	  9e-80
 23-  2:	Atr-ERN01027	Vvi-Vitvi15g00513_t003	      0
 23-  3:	Atr-ERN01029	Vvi-Vitvi15g00514_t001	  4e-16
 23-  4:	Atr-ERN01044	Vvi-Vitvi15g00516_t001	  4e-51
 23-  5:	Atr-ERN01046	Vvi-Vitvi15g00518_t001	  4e-20
 23-  6:	Atr-ERN01053	Vvi-Vitvi15g00526_t001	 2e-128
 23-  7:	Atr-ERN01072	Vvi-Vitvi15g01421_t001	      0
 23-  8:	Atr-ERN01075	Vvi-Vitvi15g00531_t001	 1e-149
 23-  9:	Atr-ERN01092	Vvi-Vitvi15g00537_t001	  1e-76
 23- 10:	Atr-ERN01118	Vvi-Vitvi15g00547_t001	  5e-33
## Alignment 24: score=254.0 e_value=1.1e-09 N=6 Atr-AmTr_v1.0_scaffold00002&Vvi-15 minus
 24-  0:	Atr-ERN01007	Vvi-Vitvi15g01417_t001	  1e-21
 24-  1:	Atr-ERN01020	Vvi-Vitvi15g00478_t001	  2e-92
 24-  2:	Atr-ERN01024	Vvi-Vitvi15g00457_t001	  1e-12
 24-  3:	Atr-ERN01033	Vvi-Vitvi15g00452_t001	      0
 24-  4:	Atr-ERN01037	Vvi-Vitvi15g00448_t001	      0
 24-  5:	Atr-ERN01038	Vvi-Vitvi15g00447_t001	  7e-87
## Alignment 25: score=287.0 e_value=7.3e-10 N=6 Atr-AmTr_v1.0_scaffold00002&Vvi-2 plus
 25-  0:	Atr-ERN01106	Vvi-Vitvi02g00705_t001	  1e-84
 25-  1:	Atr-ERN01107	Vvi-Vitvi02g00706_t001	  6e-75
 25-  2:	Atr-ERN01108	Vvi-Vitvi02g00708_t001	 1e-115
 25-  3:	Atr-ERN01110	Vvi-Vitvi02g00710_t001	      0
 25-  4:	Atr-ERN01120	Vvi-Vitvi02g00711_t001	  6e-44
 25-  5:	Atr-ERN01121	Vvi-Vitvi02g00714_t001	  2e-44
## Alignment 26: score=258.0 e_value=4.3e-09 N=6 Atr-AmTr_v1.0_scaffold00002&Vvi-2 minus
 26-  0:	Atr-ERN01121	Vvi-Vitvi02g00714_t001	  2e-44
 26-  1:	Atr-ERN01143	Vvi-Vitvi02g00704_t001	 1e-106
 26-  2:	Atr-ERN01154	Vvi-Vitvi02g00703_t001	  3e-18
 26-  3:	Atr-ERN01160	Vvi-Vitvi02g00700_t001	 4e-129
 26-  4:	Atr-ERN01162	Vvi-Vitvi02g00699_t001	  1e-37
 26-  5:	Atr-ERN01168	Vvi-Vitvi02g00696_t001	  7e-38
## Alignment 27: score=1677.0 e_value=6.9e-114 N=35 Atr-AmTr_v1.0_scaffold00002&Vvi-5 minus
 27-  0:	Atr-ERN01489	Vvi-Vitvi05g00576_t001	      0
 27-  1:	Atr-ERN01490	Vvi-Vitvi05g00574_t002	      0
 27-  2:	Atr-ERN01491	Vvi-Vitvi05g00573_t001	      0
 27-  3:	Atr-ERN01492	Vvi-Vitvi05g00570_t001	      0
 27-  4:	Atr-ERN01494	Vvi-Vitvi05g00569_t001	 1e-131
 27-  5:	Atr-ERN01504	Vvi-Vitvi05g00568_t001	 1e-124
 27-  6:	Atr-ERN01506	Vvi-Vitvi05g00565_t001	 1e-177
 27-  7:	Atr-ERN01509	Vvi-Vitvi05g00563_t001	  4e-57
 27-  8:	Atr-ERN01512	Vvi-Vitvi05g00562_t001	      0
 27-  9:	Atr-ERN01513	Vvi-Vitvi05g00561_t001	  3e-75
 27- 10:	Atr-ERN01517	Vvi-Vitvi05g00559_t002	  8e-91
 27- 11:	Atr-ERN01521	Vvi-Vitvi05g00558_t002	  2e-41
 27- 12:	Atr-ERN01524	Vvi-Vitvi05g00557_t001	  3e-31
 27- 13:	Atr-ERN01527	Vvi-Vitvi05g00556_t001	 1e-129
 27- 14:	Atr-ERN01529	Vvi-Vitvi05g00555_t001	  2e-99
 27- 15:	Atr-ERN01530	Vvi-Vitvi05g00554_t001	 6e-174
 27- 16:	Atr-ERN01538	Vvi-Vitvi05g00553_t001	  2e-43
 27- 17:	Atr-ERN01540	Vvi-Vitvi05g00551_t001	  1e-19
 27- 18:	Atr-ERN01544	Vvi-Vitvi05g00549_t001	 7e-158
 27- 19:	Atr-ERN01554	Vvi-Vitvi05g00546_t001	      0
 27- 20:	Atr-ERN01555	Vvi-Vitvi05g00545_t001	 5e-165
 27- 21:	Atr-ERN01556	Vvi-Vitvi05g00544_t001	 1e-155
 27- 22:	Atr-ERN01559	Vvi-Vitvi05g00543_t001	 7e-162
 27- 23:	Atr-ERN01560	Vvi-Vitvi05g00542_t001	  1e-97
 27- 24:	Atr-ERN01561	Vvi-Vitvi05g00541_t001	 4e-139
 27- 25:	Atr-ERN01567	Vvi-Vitvi05g00540_t001	      0
 27- 26:	Atr-ERN01568	Vvi-Vitvi05g00539_t003	 8e-141
 27- 27:	Atr-ERN01570	Vvi-Vitvi05g00537_t002	  2e-55
 27- 28:	Atr-ERN01571	Vvi-Vitvi05g00535_t001	  2e-87
 27- 29:	Atr-ERN01573	Vvi-Vitvi05g00534_t001	      0
 27- 30:	Atr-ERN01575	Vvi-Vitvi05g00533_t001	      0
 27- 31:	Atr-ERN01585	Vvi-Vitvi05g00530_t001	      0
 27- 32:	Atr-ERN01587	Vvi-Vitvi05g00528_t001	  8e-15
 27- 33:	Atr-ERN01588	Vvi-Vitvi05g00527_t002	  2e-35
 27- 34:	Atr-ERN01589	Vvi-Vitvi05g00526_t001	 1e-178
## Alignment 28: score=1360.0 e_value=4.3e-89 N=29 Atr-AmTr_v1.0_scaffold00002&Vvi-5 minus
 28-  0:	Atr-ERN01371	Vvi-Vitvi05g04160_t001	  7e-13
 28-  1:	Atr-ERN01384	Vvi-Vitvi05g00661_t001	      0
 28-  2:	Atr-ERN01402	Vvi-Vitvi05g00654_t001	      0
 28-  3:	Atr-ERN01408	Vvi-Vitvi05g00651_t001	      0
 28-  4:	Atr-ERN01409	Vvi-Vitvi05g00650_t001	  6e-78
 28-  5:	Atr-ERN01411	Vvi-Vitvi05g00642_t001	  6e-24
 28-  6:	Atr-ERN01416	Vvi-Vitvi05g00640_t001	  2e-48
 28-  7:	Atr-ERN01418	Vvi-Vitvi05g00639_t001	      0
 28-  8:	Atr-ERN01420	Vvi-Vitvi05g00638_t001.1.6037826e	  2e-69
 28-  9:	Atr-ERN01421	Vvi-Vitvi05g01906_t001	  2e-56
 28- 10:	Atr-ERN01426	Vvi-Vitvi05g00634_t001	 1e-121
 28- 11:	Atr-ERN01427	Vvi-Vitvi05g00633_t002	      0
 28- 12:	Atr-ERN01430	Vvi-Vitvi05g00632_t001	      0
 28- 13:	Atr-ERN01436	Vvi-Vitvi05g00630_t001	 4e-102
 28- 14:	Atr-ERN01439	Vvi-Vitvi05g00628_t001	      0
 28- 15:	Atr-ERN01444	Vvi-Vitvi05g00627_t001	      0
 28- 16:	Atr-ERN01445	Vvi-Vitvi05g00626_t001	 8e-138
 28- 17:	Atr-ERN01446	Vvi-Vitvi05g00625_t001	      0
 28- 18:	Atr-ERN01450	Vvi-Vitvi05g00624_t001	  7e-81
 28- 19:	Atr-ERN01454	Vvi-Vitvi05g00621_t001	  6e-87
 28- 20:	Atr-ERN01459	Vvi-Vitvi05g00620_t001	      0
 28- 21:	Atr-ERN01461	Vvi-Vitvi05g00619_t001	      0
 28- 22:	Atr-ERN01467	Vvi-Vitvi05g00617_t001	      0
 28- 23:	Atr-ERN01468	Vvi-Vitvi05g01904_t001	  8e-15
 28- 24:	Atr-ERN01471	Vvi-Vitvi05g04150_t001	 7e-108
 28- 25:	Atr-ERN01472	Vvi-Vitvi05g00612_t001	      0
 28- 26:	Atr-ERN01476	Vvi-Vitvi05g00611_t001	 9e-128
 28- 27:	Atr-ERN01477	Vvi-Vitvi05g00609_t001	  9e-42
 28- 28:	Atr-ERN01481	Vvi-Vitvi05g00605_t001	  3e-85
## Alignment 29: score=265.0 e_value=2.1e-09 N=6 Atr-AmTr_v1.0_scaffold00002&Vvi-6 plus
 29-  0:	Atr-ERN01284	Vvi-Vitvi06g01376_t001	 5e-125
 29-  1:	Atr-ERN01300	Vvi-Vitvi06g01380_t001	      0
 29-  2:	Atr-ERN01311	Vvi-Vitvi06g01383_t003	      0
 29-  3:	Atr-ERN01318	Vvi-Vitvi06g01386_t001	 7e-125
 29-  4:	Atr-ERN01319	Vvi-Vitvi06g01940_t001	  2e-56
 29-  5:	Atr-ERN01321	Vvi-Vitvi06g01387_t001	 5e-172
## Alignment 30: score=2801.0 e_value=3.3e-230 N=60 Atr-AmTr_v1.0_scaffold00002&Vvi-7 plus
 30-  0:	Atr-ERN01383	Vvi-Vitvi07g00013_t001	  2e-50
 30-  1:	Atr-ERN01385	Vvi-Vitvi07g00015_t001	 7e-136
 30-  2:	Atr-ERN01387	Vvi-Vitvi07g00016_t001	      0
 30-  3:	Atr-ERN01403	Vvi-Vitvi07g00018_t001	 1e-140
 30-  4:	Atr-ERN01404	Vvi-Vitvi07g00020_t001	      0
 30-  5:	Atr-ERN01411	Vvi-Vitvi07g00024_t001	  4e-34
 30-  6:	Atr-ERN01413	Vvi-Vitvi07g02066_t001	  1e-28
 30-  7:	Atr-ERN01414	Vvi-Vitvi07g00026_t001	 4e-119
 30-  8:	Atr-ERN01415	Vvi-Vitvi07g00027_t001	  2e-65
 30-  9:	Atr-ERN01417	Vvi-Vitvi07g00029_t001	      0
 30- 10:	Atr-ERN01421	Vvi-Vitvi07g00030_t001	  6e-59
 30- 11:	Atr-ERN01426	Vvi-Vitvi07g00031_t001	 6e-164
 30- 12:	Atr-ERN01427	Vvi-Vitvi07g00032_t001	      0
 30- 13:	Atr-ERN01428	Vvi-Vitvi07g00034_t001	      0
 30- 14:	Atr-ERN01429	Vvi-Vitvi07g00035_t001	  3e-49
 30- 15:	Atr-ERN01432	Vvi-Vitvi07g04010_t001	  6e-27
 30- 16:	Atr-ERN01433	Vvi-Vitvi07g00040_t001	      0
 30- 17:	Atr-ERN01434	Vvi-Vitvi07g00041_t001	 9e-126
 30- 18:	Atr-ERN01436	Vvi-Vitvi07g00042_t001	 1e-100
 30- 19:	Atr-ERN01443	Vvi-Vitvi07g00044_t001	 4e-120
 30- 20:	Atr-ERN01447	Vvi-Vitvi07g00045_t001	 4e-161
 30- 21:	Atr-ERN01450	Vvi-Vitvi07g00046_t001	  4e-73
 30- 22:	Atr-ERN01455	Vvi-Vitvi07g00047_t001	 6e-141
 30- 23:	Atr-ERN01458	Vvi-Vitvi07g00049_t001	  1e-69
 30- 24:	Atr-ERN01460	Vvi-Vitvi07g00050_t001	      0
 30- 25:	Atr-ERN01464	Vvi-Vitvi07g00054_t001	 2e-179
 30- 26:	Atr-ERN01470	Vvi-Vitvi07g00060_t001	  2e-67
 30- 27:	Atr-ERN01471	Vvi-Vitvi07g00061_t002	 1e-118
 30- 28:	Atr-ERN01472	Vvi-Vitvi07g00062_t001	      0
 30- 29:	Atr-ERN01473	Vvi-Vitvi07g00064_t001	  2e-34
 30- 30:	Atr-ERN01479	Vvi-Vitvi07g00065_t001	      0
 30- 31:	Atr-ERN01483	Vvi-Vitvi07g00066_t001	      0
 30- 32:	Atr-ERN01495	Vvi-Vitvi07g00073_t002	      0
 30- 33:	Atr-ERN01504	Vvi-Vitvi07g00074_t001	 1e-105
 30- 34:	Atr-ERN01510	Vvi-Vitvi07g00075_t001	      0
 30- 35:	Atr-ERN01511	Vvi-Vitvi07g00077_t001	 2e-132
 30- 36:	Atr-ERN01513	Vvi-Vitvi07g00078_t001	  1e-77
 30- 37:	Atr-ERN01515	Vvi-Vitvi07g00079_t001	      0
 30- 38:	Atr-ERN01519	Vvi-Vitvi07g00081_t001	      0
 30- 39:	Atr-ERN01521	Vvi-Vitvi07g00082_t001	  7e-51
 30- 40:	Atr-ERN01525	Vvi-Vitvi07g02102_t001	 2e-111
 30- 41:	Atr-ERN01527	Vvi-Vitvi07g02114_t001	  3e-76
 30- 42:	Atr-ERN01529	Vvi-Vitvi07g00087_t001	 1e-109
 30- 43:	Atr-ERN01530	Vvi-Vitvi07g00088_t001	 2e-145
 30- 44:	Atr-ERN01545	Vvi-Vitvi07g04029_t001	  4e-50
 30- 45:	Atr-ERN01548	Vvi-Vitvi07g00090_t001	      0
 30- 46:	Atr-ERN01554	Vvi-Vitvi07g00091_t001	      0
 30- 47:	Atr-ERN01560	Vvi-Vitvi07g00097_t002	  3e-97
 30- 48:	Atr-ERN01566	Vvi-Vitvi07g00099_t001	      0
 30- 49:	Atr-ERN01567	Vvi-Vitvi07g04032_t001	      0
 30- 50:	Atr-ERN01569	Vvi-Vitvi07g00102_t001	  2e-50
 30- 51:	Atr-ERN01572	Vvi-Vitvi07g00103_t001	 1e-131
 30- 52:	Atr-ERN01575	Vvi-Vitvi07g00105_t001	      0
 30- 53:	Atr-ERN01578	Vvi-Vitvi07g00106_t001	      0
 30- 54:	Atr-ERN01579	Vvi-Vitvi07g00107_t001	  3e-23
 30- 55:	Atr-ERN01582	Vvi-Vitvi07g00109_t001	 3e-116
 30- 56:	Atr-ERN01587	Vvi-Vitvi07g00110_t001	  8e-44
 30- 57:	Atr-ERN01588	Vvi-Vitvi07g02131_t001	  2e-33
 30- 58:	Atr-ERN01590	Vvi-Vitvi07g00112_t001	  3e-84
 30- 59:	Atr-ERN01596	Vvi-Vitvi07g00113_t001	  4e-47
## Alignment 31: score=459.0 e_value=2.2e-20 N=10 Atr-AmTr_v1.0_scaffold00002&Vvi-8 plus
 31-  0:	Atr-ERN01300	Vvi-Vitvi08g01545_t001	      0
 31-  1:	Atr-ERN01308	Vvi-Vitvi08g01546_t001	      0
 31-  2:	Atr-ERN01312	Vvi-Vitvi08g01547_t001	  3e-51
 31-  3:	Atr-ERN01320	Vvi-Vitvi08g01551_t001.1.6037826f	      0
 31-  4:	Atr-ERN01321	Vvi-Vitvi08g01553_t001	      0
 31-  5:	Atr-ERN01323	Vvi-Vitvi08g01555_t001	  4e-13
 31-  6:	Atr-ERN01332	Vvi-Vitvi08g01556_t001	 2e-104
 31-  7:	Atr-ERN01343	Vvi-Vitvi08g01558_t001	      0
 31-  8:	Atr-ERN01344	Vvi-Vitvi08g01561_t001	      0
 31-  9:	Atr-ERN01347	Vvi-Vitvi08g01562_t001	      0
## Alignment 32: score=347.0 e_value=7.5e-16 N=8 Atr-AmTr_v1.0_scaffold00003&Vvi-10 plus
 32-  0:	Atr-ERN03350	Vvi-Vitvi10g04278_t001	  4e-19
 32-  1:	Atr-ERN03360	Vvi-Vitvi10g00436_t001	 1e-140
 32-  2:	Atr-ERN03380	Vvi-Vitvi10g00437_t001	 2e-132
 32-  3:	Atr-ERN03391	Vvi-Vitvi10g04280_t001	  1e-23
 32-  4:	Atr-ERN03393	Vvi-Vitvi10g04281_t001	  3e-62
 32-  5:	Atr-ERN03408	Vvi-Vitvi10g04283_t001	 2e-151
 32-  6:	Atr-ERN03409	Vvi-Vitvi10g04284_t001	  1e-19
 32-  7:	Atr-ERN03410	Vvi-Vitvi10g00420_t001	 2e-142
## Alignment 33: score=1425.0 e_value=8.4e-102 N=31 Atr-AmTr_v1.0_scaffold00003&Vvi-10 minus
 33-  0:	Atr-ERN03391	Vvi-Vitvi10g04280_t001	  1e-23
 33-  1:	Atr-ERN03393	Vvi-Vitvi10g01600_t001	  5e-56
 33-  2:	Atr-ERN03395	Vvi-Vitvi10g00427_t001	 7e-145
 33-  3:	Atr-ERN03396	Vvi-Vitvi10g00426_t001	 6e-162
 33-  4:	Atr-ERN03405	Vvi-Vitvi10g00425_t001	      0
 33-  5:	Atr-ERN03408	Vvi-Vitvi10g04277_t001	 7e-155
 33-  6:	Atr-ERN03409	Vvi-Vitvi10g04276_t001	  3e-20
 33-  7:	Atr-ERN03410	Vvi-Vitvi10g00423_t001	 8e-120
 33-  8:	Atr-ERN03412	Vvi-Vitvi10g00422_t001	  4e-43
 33-  9:	Atr-ERN03417	Vvi-Vitvi10g00417_t002	      0
 33- 10:	Atr-ERN03421	Vvi-Vitvi10g04272_t001	  5e-62
 33- 11:	Atr-ERN03422	Vvi-Vitvi10g04271_t001	  5e-85
 33- 12:	Atr-ERN03423	Vvi-Vitvi10g00397_t001	 6e-170
 33- 13:	Atr-ERN03427	Vvi-Vitvi10g01753_t001	  5e-23
 33- 14:	Atr-ERN03428	Vvi-Vitvi10g00398_t001	      0
 33- 15:	Atr-ERN03429	Vvi-Vitvi10g00399_t001	      0
 33- 16:	Atr-ERN03432	Vvi-Vitvi10g00401_t001	 2e-143
 33- 17:	Atr-ERN03436	Vvi-Vitvi10g00406_t001	 7e-113
 33- 18:	Atr-ERN03438	Vvi-Vitvi10g01757_t001	      0
 33- 19:	Atr-ERN03446	Vvi-Vitvi10g00394_t001	 1e-161
 33- 20:	Atr-ERN03458	Vvi-Vitvi10g04259_t002	      0
 33- 21:	Atr-ERN03460	Vvi-Vitvi10g00383_t001	      0
 33- 22:	Atr-ERN03479	Vvi-Vitvi10g00365_t001	      0
 33- 23:	Atr-ERN03484	Vvi-Vitvi10g01748_t001	  1e-22
 33- 24:	Atr-ERN03486	Vvi-Vitvi10g00363_t001	      0
 33- 25:	Atr-ERN03488	Vvi-Vitvi10g01746_t001	  4e-13
 33- 26:	Atr-ERN03499	Vvi-Vitvi10g04257_t001	      0
 33- 27:	Atr-ERN03504	Vvi-Vitvi10g01740_t001	      0
 33- 28:	Atr-ERN03507	Vvi-Vitvi10g00359_t001	 7e-180
 33- 29:	Atr-ERN03523	Vvi-Vitvi10g04245_t001	  1e-95
 33- 30:	Atr-ERN03536	Vvi-Vitvi10g00345_t001	  2e-50
## Alignment 34: score=1032.0 e_value=3.1e-68 N=23 Atr-AmTr_v1.0_scaffold00003&Vvi-12 plus
 34-  0:	Atr-ERN03346	Vvi-Vitvi12g00468_t001	  8e-69
 34-  1:	Atr-ERN03348	Vvi-Vitvi12g00469_t001	 2e-159
 34-  2:	Atr-ERN03355	Vvi-Vitvi12g00472_t001	  2e-29
 34-  3:	Atr-ERN03358	Vvi-Vitvi12g00473_t001	  3e-81
 34-  4:	Atr-ERN03365	Vvi-Vitvi12g02389_t001	 3e-134
 34-  5:	Atr-ERN03366	Vvi-Vitvi12g04142_t001	  5e-20
 34-  6:	Atr-ERN03378	Vvi-Vitvi12g00475_t001	  7e-31
 34-  7:	Atr-ERN03381	Vvi-Vitvi12g02394_t001	  2e-22
 34-  8:	Atr-ERN03387	Vvi-Vitvi12g00478_t001	 2e-157
 34-  9:	Atr-ERN03404	Vvi-Vitvi12g00480_t001	      0
 34- 10:	Atr-ERN03410	Vvi-Vitvi12g00481_t001	 1e-139
 34- 11:	Atr-ERN03412	Vvi-Vitvi12g00482_t001	  7e-39
 34- 12:	Atr-ERN03417	Vvi-Vitvi12g00483_t003	      0
 34- 13:	Atr-ERN03423	Vvi-Vitvi12g00484_t001	 6e-169
 34- 14:	Atr-ERN03425	Vvi-Vitvi12g00485_t001	      0
 34- 15:	Atr-ERN03430	Vvi-Vitvi12g00486_t001	      0
 34- 16:	Atr-ERN03431	Vvi-Vitvi12g00489_t001	  8e-64
 34- 17:	Atr-ERN03441	Vvi-Vitvi12g00490_t001	  5e-94
 34- 18:	Atr-ERN03444	Vvi-Vitvi12g00491_t001	      0
 34- 19:	Atr-ERN03445	Vvi-Vitvi12g00493_t002	 3e-110
 34- 20:	Atr-ERN03452	Vvi-Vitvi12g02402_t001	  5e-15
 34- 21:	Atr-ERN03456	Vvi-Vitvi12g00501_t001	  1e-13
 34- 22:	Atr-ERN03480	Vvi-Vitvi12g00502_t001	      0
## Alignment 35: score=387.0 e_value=3e-18 N=9 Atr-AmTr_v1.0_scaffold00003&Vvi-12 minus
 35-  0:	Atr-ERN03495	Vvi-Vitvi12g00643_t001	  6e-82
 35-  1:	Atr-ERN03499	Vvi-Vitvi12g00641_t001	      0
 35-  2:	Atr-ERN03511	Vvi-Vitvi12g00640_t001	  1e-47
 35-  3:	Atr-ERN03523	Vvi-Vitvi12g00638_t001	 3e-121
 35-  4:	Atr-ERN03528	Vvi-Vitvi12g02457_t001	  1e-14
 35-  5:	Atr-ERN03530	Vvi-Vitvi12g00634_t001	 6e-155
 35-  6:	Atr-ERN03531	Vvi-Vitvi12g00633_t003	      0
 35-  7:	Atr-ERN03536	Vvi-Vitvi12g00632_t001	 1e-125
 35-  8:	Atr-ERN03542	Vvi-Vitvi12g00631_t001	 2e-137
## Alignment 36: score=796.0 e_value=8.5e-46 N=17 Atr-AmTr_v1.0_scaffold00003&Vvi-14 plus
 36-  0:	Atr-ERN03253	Vvi-Vitvi14g00052_t003	 4e-174
 36-  1:	Atr-ERN03257	Vvi-Vitvi14g00053_t003	      0
 36-  2:	Atr-ERN03260	Vvi-Vitvi14g02452_t001	  3e-45
 36-  3:	Atr-ERN03264	Vvi-Vitvi14g04006_t001	  6e-46
 36-  4:	Atr-ERN03267	Vvi-Vitvi14g00056_t001	  5e-67
 36-  5:	Atr-ERN03268	Vvi-Vitvi14g00057_t002	      0
 36-  6:	Atr-ERN03271	Vvi-Vitvi14g00059_t001	 2e-148
 36-  7:	Atr-ERN03275	Vvi-Vitvi14g04009_t001	 4e-104
 36-  8:	Atr-ERN03277	Vvi-Vitvi14g00062_t001	 4e-161
 36-  9:	Atr-ERN03279	Vvi-Vitvi14g02457_t001	  6e-60
 36- 10:	Atr-ERN03280	Vvi-Vitvi14g00066_t001	 3e-175
 36- 11:	Atr-ERN03283	Vvi-Vitvi14g00067_t001	 3e-114
 36- 12:	Atr-ERN03284	Vvi-Vitvi14g00068_t001	      0
 36- 13:	Atr-ERN03290	Vvi-Vitvi14g00070_t001	      0
 36- 14:	Atr-ERN03293	Vvi-Vitvi14g00071_t001	      0
 36- 15:	Atr-ERN03308	Vvi-Vitvi14g00079_t001	  3e-49
 36- 16:	Atr-ERN03309	Vvi-Vitvi14g02465_t001	  2e-25
## Alignment 37: score=1036.0 e_value=8.2e-72 N=24 Atr-AmTr_v1.0_scaffold00003&Vvi-19 plus
 37-  0:	Atr-ERN03350	Vvi-Vitvi19g00262_t001	 5e-157
 37-  1:	Atr-ERN03355	Vvi-Vitvi19g01896_t001	  2e-28
 37-  2:	Atr-ERN03380	Vvi-Vitvi19g00270_t001	  3e-77
 37-  3:	Atr-ERN03387	Vvi-Vitvi19g00272_t001	      0
 37-  4:	Atr-ERN03398	Vvi-Vitvi19g04107_t001	      0
 37-  5:	Atr-ERN03400	Vvi-Vitvi19g00274_t001	  8e-64
 37-  6:	Atr-ERN03414	Vvi-Vitvi19g00275_t001	  1e-88
 37-  7:	Atr-ERN03428	Vvi-Vitvi19g00276_t001	      0
 37-  8:	Atr-ERN03433	Vvi-Vitvi19g00280_t001	      0
 37-  9:	Atr-ERN03436	Vvi-Vitvi19g00282_t001	 8e-133
 37- 10:	Atr-ERN03440	Vvi-Vitvi19g01899_t001	      0
 37- 11:	Atr-ERN03441	Vvi-Vitvi19g01900_t001	  2e-61
 37- 12:	Atr-ERN03442	Vvi-Vitvi19g00284_t001	  3e-14
 37- 13:	Atr-ERN03446	Vvi-Vitvi19g00286_t001	 1e-162
 37- 14:	Atr-ERN03447	Vvi-Vitvi19g01901_t001.2.6037826c	  6e-27
 37- 15:	Atr-ERN03452	Vvi-Vitvi19g01902_t001	  7e-17
 37- 16:	Atr-ERN03478	Vvi-Vitvi19g00290_t001	 7e-169
 37- 17:	Atr-ERN03492	Vvi-Vitvi19g01910_t001	      0
 37- 18:	Atr-ERN03503	Vvi-Vitvi19g00300_t001	      0
 37- 19:	Atr-ERN03505	Vvi-Vitvi19g00302_t001	  3e-22
 37- 20:	Atr-ERN03521	Vvi-Vitvi19g00303_t001	 1e-125
 37- 21:	Atr-ERN03523	Vvi-Vitvi19g00304_t001	 2e-117
 37- 22:	Atr-ERN03531	Vvi-Vitvi19g00305_t001	      0
 37- 23:	Atr-ERN03536	Vvi-Vitvi19g00306_t001	 9e-127
## Alignment 38: score=541.0 e_value=1e-27 N=12 Atr-AmTr_v1.0_scaffold00003&Vvi-5 plus
 38-  0:	Atr-ERN03083	Vvi-Vitvi05g00101_t002	      0
 38-  1:	Atr-ERN03090	Vvi-Vitvi05g00115_t001	  8e-21
 38-  2:	Atr-ERN03107	Vvi-Vitvi05g00124_t001	      0
 38-  3:	Atr-ERN03108	Vvi-Vitvi05g00125_t001	  2e-45
 38-  4:	Atr-ERN03113	Vvi-Vitvi05g00126_t001	  7e-67
 38-  5:	Atr-ERN03122	Vvi-Vitvi05g00129_t002	      0
 38-  6:	Atr-ERN03123	Vvi-Vitvi05g00130_t001	      0
 38-  7:	Atr-ERN03125	Vvi-Vitvi05g00132_t001	      0
 38-  8:	Atr-ERN03126	Vvi-Vitvi05g01774_t001	  3e-62
 38-  9:	Atr-ERN03135	Vvi-Vitvi05g00137_t001	 2e-148
 38- 10:	Atr-ERN03141	Vvi-Vitvi05g00141_t001	      0
 38- 11:	Atr-ERN03143	Vvi-Vitvi05g00142_t001	      0
## Alignment 39: score=331.0 e_value=2.5e-12 N=7 Atr-AmTr_v1.0_scaffold00003&Vvi-5 plus
 39-  0:	Atr-ERN03297	Vvi-Vitvi05g01776_t001	  2e-42
 39-  1:	Atr-ERN03301	Vvi-Vitvi05g00143_t001	  6e-37
 39-  2:	Atr-ERN03302	Vvi-Vitvi05g01783_t001	  9e-18
 39-  3:	Atr-ERN03303	Vvi-Vitvi05g00144_t001	 1e-113
 39-  4:	Atr-ERN03304	Vvi-Vitvi05g00145_t001	  7e-61
 39-  5:	Atr-ERN03309	Vvi-Vitvi05g00150_t001	  3e-30
 39-  6:	Atr-ERN03320	Vvi-Vitvi05g00153_t001	      0
## Alignment 40: score=324.0 e_value=3.6e-11 N=7 Atr-AmTr_v1.0_scaffold00003&Vvi-5 plus
 40-  0:	Atr-ERN03166	Vvi-Vitvi05g00044_t001	      0
 40-  1:	Atr-ERN03179	Vvi-Vitvi05g01724_t001	  5e-47
 40-  2:	Atr-ERN03186	Vvi-Vitvi05g00060_t001	      0
 40-  3:	Atr-ERN03187	Vvi-Vitvi05g00061_t001	      0
 40-  4:	Atr-ERN03194	Vvi-Vitvi05g00063_t006	      0
 40-  5:	Atr-ERN03195	Vvi-Vitvi05g00064_t001	  1e-18
 40-  6:	Atr-ERN03196	Vvi-Vitvi05g00065_t001	  2e-17
## Alignment 41: score=523.0 e_value=2.7e-26 N=11 Atr-AmTr_v1.0_scaffold00003&Vvi-5 minus
 41-  0:	Atr-ERN03278	Vvi-Vitvi05g04031_t001	  2e-36
 41-  1:	Atr-ERN03279	Vvi-Vitvi05g00170_t001	 1e-176
 41-  2:	Atr-ERN03281	Vvi-Vitvi05g00169_t001	      0
 41-  3:	Atr-ERN03282	Vvi-Vitvi05g00168_t001	      0
 41-  4:	Atr-ERN03285	Vvi-Vitvi05g00167_t001	      0
 41-  5:	Atr-ERN03288	Vvi-Vitvi05g00166_t001	 3e-103
 41-  6:	Atr-ERN03290	Vvi-Vitvi05g00164_t001	      0
 41-  7:	Atr-ERN03292	Vvi-Vitvi05g00163_t001	  2e-42
 41-  8:	Atr-ERN03294	Vvi-Vitvi05g00161_t001	      0
 41-  9:	Atr-ERN03312	Vvi-Vitvi05g00149_t001	      0
 41- 10:	Atr-ERN03315	Vvi-Vitvi05g01784_t001	      0
## Alignment 42: score=428.0 e_value=4.2e-22 N=10 Atr-AmTr_v1.0_scaffold00003&Vvi-5 minus
 42-  0:	Atr-ERN03218	Vvi-Vitvi05g00254_t001	  8e-44
 42-  1:	Atr-ERN03237	Vvi-Vitvi05g04070_t001	  8e-24
 42-  2:	Atr-ERN03251	Vvi-Vitvi05g04059_t001	  1e-13
 42-  3:	Atr-ERN03254	Vvi-Vitvi05g00208_t001	 9e-130
 42-  4:	Atr-ERN03256	Vvi-Vitvi05g00209_t001	      0
 42-  5:	Atr-ERN03258	Vvi-Vitvi05g00212_t001	      0
 42-  6:	Atr-ERN03269	Vvi-Vitvi05g00214_t001	      0
 42-  7:	Atr-ERN03270	Vvi-Vitvi05g00215_t001	 4e-159
 42-  8:	Atr-ERN03273	Vvi-Vitvi05g00218_t001	 2e-170
 42-  9:	Atr-ERN03275	Vvi-Vitvi05g04047_t001	 9e-110
## Alignment 43: score=313.0 e_value=5e-11 N=7 Atr-AmTr_v1.0_scaffold00003&Vvi-7 plus
 43-  0:	Atr-ERN03161	Vvi-Vitvi07g00350_t001	 2e-151
 43-  1:	Atr-ERN03174	Vvi-Vitvi07g00355_t001	      0
 43-  2:	Atr-ERN03178	Vvi-Vitvi07g02208_t001	  2e-23
 43-  3:	Atr-ERN03179	Vvi-Vitvi07g00357_t001	  5e-39
 43-  4:	Atr-ERN03185	Vvi-Vitvi07g00358_t001	      0
 43-  5:	Atr-ERN03187	Vvi-Vitvi07g00363_t001	      0
 43-  6:	Atr-ERN03196	Vvi-Vitvi07g00365_t001	  6e-22
## Alignment 44: score=265.0 e_value=4.6e-10 N=6 Atr-AmTr_v1.0_scaffold00003&Vvi-7 plus
 44-  0:	Atr-ERN03302	Vvi-Vitvi07g02230_t001	  9e-27
 44-  1:	Atr-ERN03304	Vvi-Vitvi07g00434_t001	  3e-55
 44-  2:	Atr-ERN03306	Vvi-Vitvi07g00437_t001	  2e-29
 44-  3:	Atr-ERN03309	Vvi-Vitvi07g00439_t001	  2e-24
 44-  4:	Atr-ERN03317	Vvi-Vitvi07g00441_t001	 1e-178
 44-  5:	Atr-ERN03325	Vvi-Vitvi07g00458_t001	  2e-12
## Alignment 45: score=831.0 e_value=2.2e-48 N=18 Atr-AmTr_v1.0_scaffold00003&Vvi-7 minus
 45-  0:	Atr-ERN03240	Vvi-Vitvi07g00485_t001	  2e-45
 45-  1:	Atr-ERN03243	Vvi-Vitvi07g02245_t001	 2e-120
 45-  2:	Atr-ERN03250	Vvi-Vitvi07g00475_t001	  1e-68
 45-  3:	Atr-ERN03254	Vvi-Vitvi07g00474_t001	 6e-157
 45-  4:	Atr-ERN03257	Vvi-Vitvi07g00472_t002	      0
 45-  5:	Atr-ERN03258	Vvi-Vitvi07g00471_t001	      0
 45-  6:	Atr-ERN03269	Vvi-Vitvi07g00470_t001	      0
 45-  7:	Atr-ERN03271	Vvi-Vitvi07g04113_t001	  9e-19
 45-  8:	Atr-ERN03272	Vvi-Vitvi07g00465_t001	  9e-80
 45-  9:	Atr-ERN03275	Vvi-Vitvi07g00464_t001	 1e-108
 45- 10:	Atr-ERN03276	Vvi-Vitvi07g00463_t001	      0
 45- 11:	Atr-ERN03279	Vvi-Vitvi07g00457_t001	      0
 45- 12:	Atr-ERN03283	Vvi-Vitvi07g00456_t001	 2e-116
 45- 13:	Atr-ERN03288	Vvi-Vitvi07g00455_t001	  2e-96
 45- 14:	Atr-ERN03292	Vvi-Vitvi07g00453_t001	  3e-43
 45- 15:	Atr-ERN03296	Vvi-Vitvi07g00450_t001	 3e-106
 45- 16:	Atr-ERN03309	Vvi-Vitvi07g00439_t001	  2e-24
 45- 17:	Atr-ERN03316	Vvi-Vitvi07g00436_t001	 8e-177
## Alignment 46: score=623.0 e_value=9.8e-30 N=13 Atr-AmTr_v1.0_scaffold00004&Vvi-5 minus
 46-  0:	Atr-ERM93485	Vvi-Vitvi05g04122_t001	  7e-36
 46-  1:	Atr-ERM93486	Vvi-Vitvi05g00521_t001	      0
 46-  2:	Atr-ERM93487	Vvi-Vitvi05g00520_t001	  3e-51
 46-  3:	Atr-ERM93488	Vvi-Vitvi05g00519_t001	  2e-66
 46-  4:	Atr-ERM93491	Vvi-Vitvi05g01891_t001	  2e-62
 46-  5:	Atr-ERM93495	Vvi-Vitvi05g00517_t001	  5e-47
 46-  6:	Atr-ERM93496	Vvi-Vitvi05g04120_t001	  3e-73
 46-  7:	Atr-ERM93497	Vvi-Vitvi05g01890_t001	  1e-39
 46-  8:	Atr-ERM93506	Vvi-Vitvi05g00510_t001	  3e-61
 46-  9:	Atr-ERM93511	Vvi-Vitvi05g00505_t001	  1e-53
 46- 10:	Atr-ERM93512	Vvi-Vitvi05g00503_t001	 2e-172
 46- 11:	Atr-ERM93515	Vvi-Vitvi05g00497_t001	 3e-132
 46- 12:	Atr-ERM93519	Vvi-Vitvi05g00496_t001	      0
## Alignment 47: score=259.0 e_value=2e-09 N=6 Atr-AmTr_v1.0_scaffold00004&Vvi-6 plus
 47-  0:	Atr-ERM93601	Vvi-Vitvi06g00956_t001	      0
 47-  1:	Atr-ERM93604	Vvi-Vitvi06g00959_t001	      0
 47-  2:	Atr-ERM93621	Vvi-Vitvi06g00979_t001	      0
 47-  3:	Atr-ERM93626	Vvi-Vitvi06g01818_t001	  2e-45
 47-  4:	Atr-ERM93628	Vvi-Vitvi06g00984_t001	 3e-137
 47-  5:	Atr-ERM93647	Vvi-Vitvi06g00990_t001	 3e-173
## Alignment 48: score=482.0 e_value=6.3e-20 N=10 Atr-AmTr_v1.0_scaffold00004&Vvi-6 minus
 48-  0:	Atr-ERM93527	Vvi-Vitvi06g01581_t001	  1e-20
 48-  1:	Atr-ERM93530	Vvi-Vitvi06g00035_t001	      0
 48-  2:	Atr-ERM93532	Vvi-Vitvi06g04007_t001	 1e-144
 48-  3:	Atr-ERM93533	Vvi-Vitvi06g01575_t001	 3e-134
 48-  4:	Atr-ERM93535	Vvi-Vitvi06g01574_t001	  3e-30
 48-  5:	Atr-ERM93536	Vvi-Vitvi06g00031_t001	      0
 48-  6:	Atr-ERM93537	Vvi-Vitvi06g00030_t001	      0
 48-  7:	Atr-ERM93538	Vvi-Vitvi06g00029_t001	      0
 48-  8:	Atr-ERM93541	Vvi-Vitvi06g00028_t001	      0
 48-  9:	Atr-ERM93544	Vvi-Vitvi06g00027_t001	 1e-100
## Alignment 49: score=1141.0 e_value=2.1e-81 N=26 Atr-AmTr_v1.0_scaffold00004&Vvi-8 plus
 49-  0:	Atr-ERM93552	Vvi-Vitvi08g01999_t001	  3e-42
 49-  1:	Atr-ERM93553	Vvi-Vitvi08g02000_t001	      0
 49-  2:	Atr-ERM93555	Vvi-Vitvi08g00130_t001	  7e-63
 49-  3:	Atr-ERM93557	Vvi-Vitvi08g00132_t001	 6e-163
 49-  4:	Atr-ERM93558	Vvi-Vitvi08g00133_t001	      0
 49-  5:	Atr-ERM93569	Vvi-Vitvi08g00146_t001	      0
 49-  6:	Atr-ERM93591	Vvi-Vitvi08g00163_t001	 5e-142
 49-  7:	Atr-ERM93597	Vvi-Vitvi08g00173_t001	      0
 49-  8:	Atr-ERM93610	Vvi-Vitvi08g00186_t001	      0
 49-  9:	Atr-ERM93613	Vvi-Vitvi08g00198_t001	 4e-172
 49- 10:	Atr-ERM93614	Vvi-Vitvi08g02021_t001	  2e-54
 49- 11:	Atr-ERM93621	Vvi-Vitvi08g00200_t001	      0
 49- 12:	Atr-ERM93622	Vvi-Vitvi08g00202_t001	  7e-84
 49- 13:	Atr-ERM93623	Vvi-Vitvi08g00205_t001	      0
 49- 14:	Atr-ERM93627	Vvi-Vitvi08g00209_t001	      0
 49- 15:	Atr-ERM93628	Vvi-Vitvi08g00212_t001	 4e-116
 49- 16:	Atr-ERM93631	Vvi-Vitvi08g00215_t001	 2e-145
 49- 17:	Atr-ERM93637	Vvi-Vitvi08g00216_t001	      0
 49- 18:	Atr-ERM93643	Vvi-Vitvi08g02028_t001	  4e-11
 49- 19:	Atr-ERM93644	Vvi-Vitvi08g00222_t001	      0
 49- 20:	Atr-ERM93645	Vvi-Vitvi08g00223_t001	 5e-173
 49- 21:	Atr-ERM93649	Vvi-Vitvi08g00225_t001	      0
 49- 22:	Atr-ERM93654	Vvi-Vitvi08g00235_t003	      0
 49- 23:	Atr-ERM93662	Vvi-Vitvi08g02036_t001	  1e-89
 49- 24:	Atr-ERM93674	Vvi-Vitvi08g00261_t001	  1e-52
 49- 25:	Atr-ERM93686	Vvi-Vitvi08g00289_t002	 9e-179
## Alignment 50: score=405.0 e_value=3.1e-21 N=10 Atr-AmTr_v1.0_scaffold00004&Vvi-8 plus
 50-  0:	Atr-ERM93559	Vvi-Vitvi08g00112_t001	      0
 50-  1:	Atr-ERM93570	Vvi-Vitvi08g00113_t001	      0
 50-  2:	Atr-ERM93573	Vvi-Vitvi08g00115_t001	      0
 50-  3:	Atr-ERM93575	Vvi-Vitvi08g00120_t001	      0
 50-  4:	Atr-ERM93577	Vvi-Vitvi08g01995_t001	 5e-129
 50-  5:	Atr-ERM93584	Vvi-Vitvi08g00134_t001	  5e-45
 50-  6:	Atr-ERM93593	Vvi-Vitvi08g00161_t001	  5e-15
 50-  7:	Atr-ERM93596	Vvi-Vitvi08g00174_t002	 3e-131
 50-  8:	Atr-ERM93613	Vvi-Vitvi08g00180_t001	  3e-89
 50-  9:	Atr-ERM93628	Vvi-Vitvi08g00195_t001	 1e-109
## Alignment 51: score=370.0 e_value=1.3e-14 N=8 Atr-AmTr_v1.0_scaffold00004&Vvi-8 plus
 51-  0:	Atr-ERM93524	Vvi-Vitvi08g01812_t002	      0
 51-  1:	Atr-ERM93526	Vvi-Vitvi08g01813_t001	  1e-62
 51-  2:	Atr-ERM93531	Vvi-Vitvi08g01815_t001	 9e-153
 51-  3:	Atr-ERM93533	Vvi-Vitvi08g01816_t001	 5e-146
 51-  4:	Atr-ERM93538	Vvi-Vitvi08g01817_t003	      0
 51-  5:	Atr-ERM93545	Vvi-Vitvi08g01824_t001	 4e-140
 51-  6:	Atr-ERM93550	Vvi-Vitvi08g01832_t001	      0
 51-  7:	Atr-ERM93560	Vvi-Vitvi08g01833_t004	      0
## Alignment 52: score=358.0 e_value=5.3e-15 N=8 Atr-AmTr_v1.0_scaffold00004&Vvi-8 minus
 52-  0:	Atr-ERM93658	Vvi-Vitvi08g00298_t001	      0
 52-  1:	Atr-ERM93660	Vvi-Vitvi08g00297_t001	  7e-51
 52-  2:	Atr-ERM93666	Vvi-Vitvi08g00274_t001	  1e-76
 52-  3:	Atr-ERM93667	Vvi-Vitvi08g00271_t002	      0
 52-  4:	Atr-ERM93669	Vvi-Vitvi08g00262_t001	      0
 52-  5:	Atr-ERM93675	Vvi-Vitvi08g02039_t001	  2e-55
 52-  6:	Atr-ERM93680	Vvi-Vitvi08g00258_t001	  3e-52
 52-  7:	Atr-ERM93681	Vvi-Vitvi08g00241_t001	  3e-46
## Alignment 53: score=345.0 e_value=8.5e-12 N=7 Atr-AmTr_v1.0_scaffold00004&Vvi-8 minus
 53-  0:	Atr-ERM93539	Vvi-Vitvi08g01831_t001	  4e-62
 53-  1:	Atr-ERM93540	Vvi-Vitvi08g01829_t001	 2e-116
 53-  2:	Atr-ERM93542	Vvi-Vitvi08g01826_t001	 6e-111
 53-  3:	Atr-ERM93543	Vvi-Vitvi08g01825_t001	      0
 53-  4:	Atr-ERM93546	Vvi-Vitvi08g01822_t001	 2e-156
 53-  5:	Atr-ERM93547	Vvi-Vitvi08g01820_t001	  2e-31
 53-  6:	Atr-ERM93549	Vvi-Vitvi08g01818_t001	      0
## Alignment 54: score=261.0 e_value=1.7e-09 N=6 Atr-AmTr_v1.0_scaffold00004&Vvi-8 minus
 54-  0:	Atr-ERM93563	Vvi-Vitvi08g00160_t001	      0
 54-  1:	Atr-ERM93567	Vvi-Vitvi08g00152_t001	      0
 54-  2:	Atr-ERM93579	Vvi-Vitvi08g00140_t001	 7e-172
 54-  3:	Atr-ERM93580	Vvi-Vitvi08g00137_t001	      0
 54-  4:	Atr-ERM93583	Vvi-Vitvi08g00135_t003	      0
 54-  5:	Atr-ERM93585	Vvi-Vitvi08g00114_t001	      0
## Alignment 55: score=327.0 e_value=2.3e-12 N=7 Atr-AmTr_v1.0_scaffold00005&Vvi-1 plus
 55-  0:	Atr-ERN06792	Vvi-Vitvi01g01533_t002	 8e-176
 55-  1:	Atr-ERN06795	Vvi-Vitvi01g01534_t001	 2e-135
 55-  2:	Atr-ERN06796	Vvi-Vitvi01g01536_t001	      0
 55-  3:	Atr-ERN06797	Vvi-Vitvi01g01537_t001	  4e-53
 55-  4:	Atr-ERN06798	Vvi-Vitvi01g01540_t001	      0
 55-  5:	Atr-ERN06802	Vvi-Vitvi01g01555_t001	      0
 55-  6:	Atr-ERN06805	Vvi-Vitvi01g01557_t001	 2e-172
## Alignment 56: score=288.0 e_value=5.6e-12 N=7 Atr-AmTr_v1.0_scaffold00005&Vvi-14 minus
 56-  0:	Atr-ERN06792	Vvi-Vitvi14g01602_t001	      0
 56-  1:	Atr-ERN06798	Vvi-Vitvi14g01597_t001	      0
 56-  2:	Atr-ERN06802	Vvi-Vitvi14g01596_t001	      0
 56-  3:	Atr-ERN06807	Vvi-Vitvi14g01594_t002	      0
 56-  4:	Atr-ERN06808	Vvi-Vitvi14g02987_t001	  1e-39
 56-  5:	Atr-ERN06821	Vvi-Vitvi14g01579_t001	  6e-77
 56-  6:	Atr-ERN06847	Vvi-Vitvi14g01574_t001	  7e-17
## Alignment 57: score=274.0 e_value=5.7e-10 N=6 Atr-AmTr_v1.0_scaffold00005&Vvi-14 minus
 57-  0:	Atr-ERN06948	Vvi-Vitvi14g01003_t002	  1e-26
 57-  1:	Atr-ERN06949	Vvi-Vitvi14g00999_t001	 3e-158
 57-  2:	Atr-ERN06951	Vvi-Vitvi14g00997_t001	  3e-74
 57-  3:	Atr-ERN06952	Vvi-Vitvi14g00996_t001	      0
 57-  4:	Atr-ERN06965	Vvi-Vitvi14g00992_t001	 2e-122
 57-  5:	Atr-ERN06975	Vvi-Vitvi14g00974_t001	  4e-87
## Alignment 58: score=755.0 e_value=2.2e-46 N=17 Atr-AmTr_v1.0_scaffold00006&Vvi-1 plus
 58-  0:	Atr-ERN05748	Vvi-Vitvi01g01289_t001	  2e-88
 58-  1:	Atr-ERN05755	Vvi-Vitvi01g01299_t001	      0
 58-  2:	Atr-ERN05760	Vvi-Vitvi01g01301_t001	  2e-76
 58-  3:	Atr-ERN05761	Vvi-Vitvi01g01304_t001	  5e-83
 58-  4:	Atr-ERN05766	Vvi-Vitvi01g01307_t001	      0
 58-  5:	Atr-ERN05767	Vvi-Vitvi01g01311_t001	      0
 58-  6:	Atr-ERN05778	Vvi-Vitvi01g01312_t001	      0
 58-  7:	Atr-ERN05792	Vvi-Vitvi01g01313_t001	      0
 58-  8:	Atr-ERN05795	Vvi-Vitvi01g01314_t001	      0
 58-  9:	Atr-ERN05798	Vvi-Vitvi01g01315_t001	      0
 58- 10:	Atr-ERN05799	Vvi-Vitvi01g01317_t001	  5e-92
 58- 11:	Atr-ERN05808	Vvi-Vitvi01g01331_t001	      0
 58- 12:	Atr-ERN05824	Vvi-Vitvi01g01339_t001	      0
 58- 13:	Atr-ERN05836	Vvi-Vitvi01g01351_t001	      0
 58- 14:	Atr-ERN05837	Vvi-Vitvi01g01357_t001	      0
 58- 15:	Atr-ERN05840	Vvi-Vitvi01g01359_t001	 3e-161
 58- 16:	Atr-ERN05846	Vvi-Vitvi01g01361_t001	 2e-174
## Alignment 59: score=327.0 e_value=5e-12 N=7 Atr-AmTr_v1.0_scaffold00006&Vvi-1 plus
 59-  0:	Atr-ERN05898	Vvi-Vitvi01g00777_t005	      0
 59-  1:	Atr-ERN05905	Vvi-Vitvi01g00779_t001	      0
 59-  2:	Atr-ERN05909	Vvi-Vitvi01g00781_t001	      0
 59-  3:	Atr-ERN05910	Vvi-Vitvi01g00782_t001	 2e-162
 59-  4:	Atr-ERN05911	Vvi-Vitvi01g00785_t001	      0
 59-  5:	Atr-ERN05918	Vvi-Vitvi01g00789_t001	  8e-76
 59-  6:	Atr-ERN05926	Vvi-Vitvi01g00792_t002	      0
## Alignment 60: score=293.0 e_value=1.6e-11 N=7 Atr-AmTr_v1.0_scaffold00006&Vvi-1 minus
 60-  0:	Atr-ERN05618	Vvi-Vitvi01g00374_t001	 2e-102
 60-  1:	Atr-ERN05619	Vvi-Vitvi01g00373_t001	      0
 60-  2:	Atr-ERN05631	Vvi-Vitvi01g00372_t001	 5e-108
 60-  3:	Atr-ERN05646	Vvi-Vitvi01g00370_t001	      0
 60-  4:	Atr-ERN05659	Vvi-Vitvi01g00366_t001	      0
 60-  5:	Atr-ERN05670	Vvi-Vitvi01g00363_t001	      0
 60-  6:	Atr-ERN05681	Vvi-Vitvi01g04098_t001	      0
## Alignment 61: score=380.0 e_value=6e-15 N=8 Atr-AmTr_v1.0_scaffold00006&Vvi-14 plus
 61-  0:	Atr-ERN05904	Vvi-Vitvi14g01786_t001	  4e-87
 61-  1:	Atr-ERN05905	Vvi-Vitvi14g01787_t001	      0
 61-  2:	Atr-ERN05906	Vvi-Vitvi14g04630_t001	 5e-151
 61-  3:	Atr-ERN05907	Vvi-Vitvi14g01789_t001	  1e-53
 61-  4:	Atr-ERN05909	Vvi-Vitvi14g01795_t001	      0
 61-  5:	Atr-ERN05911	Vvi-Vitvi14g01796_t001	      0
 61-  6:	Atr-ERN05914	Vvi-Vitvi14g01797_t001	 7e-164
 61-  7:	Atr-ERN05926	Vvi-Vitvi14g01798_t001	      0
## Alignment 62: score=1002.0 e_value=3.2e-69 N=23 Atr-AmTr_v1.0_scaffold00006&Vvi-14 minus
 62-  0:	Atr-ERN05740	Vvi-Vitvi14g01330_t001	      0
 62-  1:	Atr-ERN05750	Vvi-Vitvi14g01327_t001	      0
 62-  2:	Atr-ERN05752	Vvi-Vitvi14g01326_t001	  5e-84
 62-  3:	Atr-ERN05754	Vvi-Vitvi14g01325_t001	      0
 62-  4:	Atr-ERN05755	Vvi-Vitvi14g01321_t001	      0
 62-  5:	Atr-ERN05758	Vvi-Vitvi14g01319_t001	      0
 62-  6:	Atr-ERN05761	Vvi-Vitvi14g01316_t001	  1e-75
 62-  7:	Atr-ERN05769	Vvi-Vitvi14g01314_t001	 2e-156
 62-  8:	Atr-ERN05778	Vvi-Vitvi14g01311_t001	      0
 62-  9:	Atr-ERN05779	Vvi-Vitvi14g01310_t001	      0
 62- 10:	Atr-ERN05780	Vvi-Vitvi14g01309_t001	  9e-62
 62- 11:	Atr-ERN05788	Vvi-Vitvi14g01307_t001	      0
 62- 12:	Atr-ERN05799	Vvi-Vitvi14g01306_t003	  2e-97
 62- 13:	Atr-ERN05800	Vvi-Vitvi14g01305_t001	      0
 62- 14:	Atr-ERN05807	Vvi-Vitvi14g01303_t001	  4e-40
 62- 15:	Atr-ERN05815	Vvi-Vitvi14g01302_t001	  3e-28
 62- 16:	Atr-ERN05836	Vvi-Vitvi14g01294_t001	      0
 62- 17:	Atr-ERN05853	Vvi-Vitvi14g01283_t001	 3e-172
 62- 18:	Atr-ERN05873	Vvi-Vitvi14g01281_t001	      0
 62- 19:	Atr-ERN05874	Vvi-Vitvi14g01280_t001	 7e-146
 62- 20:	Atr-ERN05876	Vvi-Vitvi14g01279_t001	  7e-96
 62- 21:	Atr-ERN05885	Vvi-Vitvi14g01268_t001	 5e-172
 62- 22:	Atr-ERN05901	Vvi-Vitvi14g02897_t001	      0
## Alignment 63: score=427.0 e_value=2.9e-16 N=9 Atr-AmTr_v1.0_scaffold00006&Vvi-17 minus
 63-  0:	Atr-ERN05734	Vvi-Vitvi17g00451_t001	 2e-175
 63-  1:	Atr-ERN05735	Vvi-Vitvi17g01435_t001	  3e-86
 63-  2:	Atr-ERN05737	Vvi-Vitvi17g01434_t001	  1e-11
 63-  3:	Atr-ERN05743	Vvi-Vitvi17g00447_t001	  1e-47
 63-  4:	Atr-ERN05746	Vvi-Vitvi17g00444_t004	 2e-100
 63-  5:	Atr-ERN05750	Vvi-Vitvi17g00443_t001	      0
 63-  6:	Atr-ERN05752	Vvi-Vitvi17g00442_t001	 1e-112
 63-  7:	Atr-ERN05755	Vvi-Vitvi17g00441_t001	      0
 63-  8:	Atr-ERN05762	Vvi-Vitvi17g00440_t001	  4e-33
## Alignment 64: score=411.0 e_value=1.7e-20 N=10 Atr-AmTr_v1.0_scaffold00006&Vvi-17 minus
 64-  0:	Atr-ERN05801	Vvi-Vitvi17g00436_t001	      0
 64-  1:	Atr-ERN05807	Vvi-Vitvi17g00435_t001	  5e-49
 64-  2:	Atr-ERN05817	Vvi-Vitvi17g04120_t001	  4e-19
 64-  3:	Atr-ERN05825	Vvi-Vitvi17g00430_t001	      0
 64-  4:	Atr-ERN05837	Vvi-Vitvi17g00426_t001	      0
 64-  5:	Atr-ERN05855	Vvi-Vitvi17g00414_t001	  7e-96
 64-  6:	Atr-ERN05866	Vvi-Vitvi17g00413_t001	      0
 64-  7:	Atr-ERN05881	Vvi-Vitvi17g00411_t001	 3e-111
 64-  8:	Atr-ERN05891	Vvi-Vitvi17g00409_t001	      0
 64-  9:	Atr-ERN05896	Vvi-Vitvi17g00406_t001	  1e-29
## Alignment 65: score=388.0 e_value=2.6e-14 N=8 Atr-AmTr_v1.0_scaffold00006&Vvi-17 minus
 65-  0:	Atr-ERN05907	Vvi-Vitvi17g00790_t001	  3e-48
 65-  1:	Atr-ERN05910	Vvi-Vitvi17g00787_t001	 9e-155
 65-  2:	Atr-ERN05911	Vvi-Vitvi17g00786_t001	      0
 65-  3:	Atr-ERN05914	Vvi-Vitvi17g04228_t001	  1e-94
 65-  4:	Atr-ERN05917	Vvi-Vitvi17g00781_t001	  2e-21
 65-  5:	Atr-ERN05918	Vvi-Vitvi17g00780_t001	  6e-64
 65-  6:	Atr-ERN05923	Vvi-Vitvi17g00779_t001	 5e-112
 65-  7:	Atr-ERN05925	Vvi-Vitvi17g00778_t001	      0
## Alignment 66: score=275.0 e_value=7e-09 N=6 Atr-AmTr_v1.0_scaffold00006&Vvi-3 plus
 66-  0:	Atr-ERN05685	Vvi-Vitvi03g01579_t001	  9e-25
 66-  1:	Atr-ERN05687	Vvi-Vitvi03g00550_t001	      0
 66-  2:	Atr-ERN05693	Vvi-Vitvi03g00553_t001	      0
 66-  3:	Atr-ERN05703	Vvi-Vitvi03g00556_t001	  8e-92
 66-  4:	Atr-ERN05704	Vvi-Vitvi03g01580_t001	  8e-67
 66-  5:	Atr-ERN05715	Vvi-Vitvi03g00560_t001	 3e-156
## Alignment 67: score=622.0 e_value=1.5e-33 N=14 Atr-AmTr_v1.0_scaffold00007&Vvi-11 plus
 67-  0:	Atr-ERN05503	Vvi-Vitvi11g00025_t001	 6e-177
 67-  1:	Atr-ERN05508	Vvi-Vitvi11g00032_t001	      0
 67-  2:	Atr-ERN05517	Vvi-Vitvi11g00035_t001	  2e-47
 67-  3:	Atr-ERN05525	Vvi-Vitvi11g00037_t001	      0
 67-  4:	Atr-ERN05532	Vvi-Vitvi11g00038_t001	 9e-103
 67-  5:	Atr-ERN05545	Vvi-Vitvi11g00041_t002	      0
 67-  6:	Atr-ERN05566	Vvi-Vitvi11g01326_t001	 4e-110
 67-  7:	Atr-ERN05567	Vvi-Vitvi11g00042_t002	      0
 67-  8:	Atr-ERN05571	Vvi-Vitvi11g00043_t001	      0
 67-  9:	Atr-ERN05572	Vvi-Vitvi11g00044_t002	 5e-134
 67- 10:	Atr-ERN05580	Vvi-Vitvi11g00045_t001	  4e-53
 67- 11:	Atr-ERN05588	Vvi-Vitvi11g00047_t001	      0
 67- 12:	Atr-ERN05591	Vvi-Vitvi11g00048_t001	  7e-52
 67- 13:	Atr-ERN05592	Vvi-Vitvi11g00049_t001	      0
## Alignment 68: score=460.0 e_value=4.4e-19 N=10 Atr-AmTr_v1.0_scaffold00007&Vvi-13 plus
 68-  0:	Atr-ERN05223	Vvi-Vitvi13g00047_t001	      0
 68-  1:	Atr-ERN05225	Vvi-Vitvi13g00049_t001	 5e-150
 68-  2:	Atr-ERN05227	Vvi-Vitvi13g00050_t001	      0
 68-  3:	Atr-ERN05240	Vvi-Vitvi13g00051_t001	 1e-127
 68-  4:	Atr-ERN05242	Vvi-Vitvi13g00053_t001	 8e-177
 68-  5:	Atr-ERN05253	Vvi-Vitvi13g00055_t001	 3e-166
 68-  6:	Atr-ERN05262	Vvi-Vitvi13g00060_t001	      0
 68-  7:	Atr-ERN05265	Vvi-Vitvi13g00061_t001	      0
 68-  8:	Atr-ERN05267	Vvi-Vitvi13g00062_t001	  4e-36
 68-  9:	Atr-ERN05272	Vvi-Vitvi13g00066_t001	      0
## Alignment 69: score=407.0 e_value=7.8e-19 N=9 Atr-AmTr_v1.0_scaffold00007&Vvi-13 plus
 69-  0:	Atr-ERN05359	Vvi-Vitvi13g00132_t001	      0
 69-  1:	Atr-ERN05362	Vvi-Vitvi13g00133_t001	 2e-139
 69-  2:	Atr-ERN05364	Vvi-Vitvi13g00134_t001	 9e-163
 69-  3:	Atr-ERN05374	Vvi-Vitvi13g00135_t001	  1e-68
 69-  4:	Atr-ERN05395	Vvi-Vitvi13g00146_t001	      0
 69-  5:	Atr-ERN05396	Vvi-Vitvi13g00147_t001	      0
 69-  6:	Atr-ERN05398	Vvi-Vitvi13g00149_t001	      0
 69-  7:	Atr-ERN05407	Vvi-Vitvi13g00150_t001	 2e-169
 69-  8:	Atr-ERN05410	Vvi-Vitvi13g00151_t001	      0
## Alignment 70: score=469.0 e_value=1.9e-21 N=10 Atr-AmTr_v1.0_scaffold00007&Vvi-13 minus
 70-  0:	Atr-ERN05379	Vvi-Vitvi13g00158_t001	 3e-124
 70-  1:	Atr-ERN05380	Vvi-Vitvi13g00157_t001	      0
 70-  2:	Atr-ERN05389	Vvi-Vitvi13g00156_t001	      0
 70-  3:	Atr-ERN05390	Vvi-Vitvi13g00155_t001	  6e-68
 70-  4:	Atr-ERN05393	Vvi-Vitvi13g00153_t001	      0
 70-  5:	Atr-ERN05405	Vvi-Vitvi13g01905_t001	 7e-139
 70-  6:	Atr-ERN05412	Vvi-Vitvi13g00145_t001	  5e-99
 70-  7:	Atr-ERN05413	Vvi-Vitvi13g01903_t001	  1e-24
 70-  8:	Atr-ERN05416	Vvi-Vitvi13g00144_t001	  8e-86
 70-  9:	Atr-ERN05419	Vvi-Vitvi13g00143_t001	 1e-177
## Alignment 71: score=404.0 e_value=6.3e-17 N=9 Atr-AmTr_v1.0_scaffold00007&Vvi-6 plus
 71-  0:	Atr-ERN05223	Vvi-Vitvi06g00647_t001	      0
 71-  1:	Atr-ERN05227	Vvi-Vitvi06g00650_t001	      0
 71-  2:	Atr-ERN05232	Vvi-Vitvi06g00651_t002	  1e-95
 71-  3:	Atr-ERN05242	Vvi-Vitvi06g00652_t001	      0
 71-  4:	Atr-ERN05250	Vvi-Vitvi06g00653_t002	      0
 71-  5:	Atr-ERN05262	Vvi-Vitvi06g00654_t001	      0
 71-  6:	Atr-ERN05263	Vvi-Vitvi06g00657_t001	      0
 71-  7:	Atr-ERN05266	Vvi-Vitvi06g01751_t001	      0
 71-  8:	Atr-ERN05275	Vvi-Vitvi06g00666_t001	      0
## Alignment 72: score=304.0 e_value=1.3e-11 N=7 Atr-AmTr_v1.0_scaffold00007&Vvi-6 plus
 72-  0:	Atr-ERN05361	Vvi-Vitvi06g01769_t001	      0
 72-  1:	Atr-ERN05366	Vvi-Vitvi06g00746_t001	      0
 72-  2:	Atr-ERN05369	Vvi-Vitvi06g01772_t001	  5e-31
 72-  3:	Atr-ERN05374	Vvi-Vitvi06g00759_t001	      0
 72-  4:	Atr-ERN05378	Vvi-Vitvi06g01773_t002	  9e-87
 72-  5:	Atr-ERN05398	Vvi-Vitvi06g00775_t003	      0
 72-  6:	Atr-ERN05404	Vvi-Vitvi06g00779_t001	 2e-157
## Alignment 73: score=281.0 e_value=8.2e-09 N=6 Atr-AmTr_v1.0_scaffold00007&Vvi-6 plus
 73-  0:	Atr-ERN05310	Vvi-Vitvi06g00667_t001	 8e-114
 73-  1:	Atr-ERN05316	Vvi-Vitvi06g00668_t001	  9e-73
 73-  2:	Atr-ERN05320	Vvi-Vitvi06g00669_t001	      0
 73-  3:	Atr-ERN05324	Vvi-Vitvi06g00672_t001	      0
 73-  4:	Atr-ERN05326	Vvi-Vitvi06g00679_t001	 1e-136
 73-  5:	Atr-ERN05328	Vvi-Vitvi06g00680_t001	 3e-129
## Alignment 74: score=465.0 e_value=2e-20 N=10 Atr-AmTr_v1.0_scaffold00007&Vvi-6 minus
 74-  0:	Atr-ERN05379	Vvi-Vitvi06g00785_t001	 3e-169
 74-  1:	Atr-ERN05381	Vvi-Vitvi06g00784_t001	      0
 74-  2:	Atr-ERN05383	Vvi-Vitvi06g00783_t001	  7e-65
 74-  3:	Atr-ERN05387	Vvi-Vitvi06g00782_t001	  1e-43
 74-  4:	Atr-ERN05391	Vvi-Vitvi06g00781_t001	 2e-110
 74-  5:	Atr-ERN05408	Vvi-Vitvi06g00777_t001	 5e-161
 74-  6:	Atr-ERN05409	Vvi-Vitvi06g00776_t001	  5e-92
 74-  7:	Atr-ERN05413	Vvi-Vitvi06g01776_t001	  1e-24
 74-  8:	Atr-ERN05416	Vvi-Vitvi06g00772_t001	  1e-80
 74-  9:	Atr-ERN05419	Vvi-Vitvi06g00768_t001	 2e-138
## Alignment 75: score=757.0 e_value=4.3e-43 N=17 Atr-AmTr_v1.0_scaffold00007&Vvi-8 plus
 75-  0:	Atr-ERN05223	Vvi-Vitvi08g00642_t001	      0
 75-  1:	Atr-ERN05230	Vvi-Vitvi08g00643_t001	  5e-52
 75-  2:	Atr-ERN05241	Vvi-Vitvi08g00644_t001	      0
 75-  3:	Atr-ERN05253	Vvi-Vitvi08g00656_t001	 7e-158
 75-  4:	Atr-ERN05262	Vvi-Vitvi08g00662_t001	      0
 75-  5:	Atr-ERN05264	Vvi-Vitvi08g00665_t001	  4e-92
 75-  6:	Atr-ERN05265	Vvi-Vitvi08g00666_t001	      0
 75-  7:	Atr-ERN05269	Vvi-Vitvi08g00667_t001	      0
 75-  8:	Atr-ERN05281	Vvi-Vitvi08g00671_t001	      0
 75-  9:	Atr-ERN05282	Vvi-Vitvi08g00672_t001	 1e-128
 75- 10:	Atr-ERN05299	Vvi-Vitvi08g00674_t002	  5e-28
 75- 11:	Atr-ERN05301	Vvi-Vitvi08g00676_t002	      0
 75- 12:	Atr-ERN05306	Vvi-Vitvi08g00678_t001	      0
 75- 13:	Atr-ERN05313	Vvi-Vitvi08g00679_t001	  4e-34
 75- 14:	Atr-ERN05319	Vvi-Vitvi08g00685_t001	      0
 75- 15:	Atr-ERN05325	Vvi-Vitvi08g00687_t001	      0
 75- 16:	Atr-ERN05331	Vvi-Vitvi08g00690_t001	      0
## Alignment 76: score=564.0 e_value=3.2e-28 N=12 Atr-AmTr_v1.0_scaffold00007&Vvi-8 plus
 76-  0:	Atr-ERN05359	Vvi-Vitvi08g00803_t001	 4e-170
 76-  1:	Atr-ERN05360	Vvi-Vitvi08g00805_t001	      0
 76-  2:	Atr-ERN05362	Vvi-Vitvi08g00806_t001	 1e-145
 76-  3:	Atr-ERN05369	Vvi-Vitvi08g02086_t001	  3e-29
 76-  4:	Atr-ERN05370	Vvi-Vitvi08g00812_t001	 9e-160
 76-  5:	Atr-ERN05372	Vvi-Vitvi08g02087_t001	      0
 76-  6:	Atr-ERN05374	Vvi-Vitvi08g00816_t001	      0
 76-  7:	Atr-ERN05375	Vvi-Vitvi08g00817_t001	  3e-87
 76-  8:	Atr-ERN05377	Vvi-Vitvi08g00819_t001	  6e-67
 76-  9:	Atr-ERN05398	Vvi-Vitvi08g00828_t001	      0
 76- 10:	Atr-ERN05399	Vvi-Vitvi08g00829_t001	  2e-24
 76- 11:	Atr-ERN05404	Vvi-Vitvi08g00835_t001	 4e-151
## Alignment 77: score=619.0 e_value=4.7e-29 N=13 Atr-AmTr_v1.0_scaffold00007&Vvi-8 minus
 77-  0:	Atr-ERN05378	Vvi-Vitvi08g00845_t001	 5e-110
 77-  1:	Atr-ERN05379	Vvi-Vitvi08g00844_t001	      0
 77-  2:	Atr-ERN05381	Vvi-Vitvi08g00843_t001	      0
 77-  3:	Atr-ERN05382	Vvi-Vitvi08g00841_t001	  1e-26
 77-  4:	Atr-ERN05383	Vvi-Vitvi08g00840_t001	  1e-70
 77-  5:	Atr-ERN05388	Vvi-Vitvi08g00839_t001	  2e-16
 77-  6:	Atr-ERN05392	Vvi-Vitvi08g00836_t001	      0
 77-  7:	Atr-ERN05398	Vvi-Vitvi08g00835_t001	 3e-156
 77-  8:	Atr-ERN05407	Vvi-Vitvi08g00834_t001	 8e-160
 77-  9:	Atr-ERN05411	Vvi-Vitvi08g00826_t002	  3e-39
 77- 10:	Atr-ERN05412	Vvi-Vitvi08g00825_t002	 3e-175
 77- 11:	Atr-ERN05413	Vvi-Vitvi08g02089_t001	  6e-32
 77- 12:	Atr-ERN05419	Vvi-Vitvi08g00821_t001	 2e-147
## Alignment 78: score=572.0 e_value=4.9e-31 N=13 Atr-AmTr_v1.0_scaffold00007&Vvi-9 plus
 78-  0:	Atr-ERN05503	Vvi-Vitvi09g00033_t001	 4e-127
 78-  1:	Atr-ERN05518	Vvi-Vitvi09g00049_t001	  8e-75
 78-  2:	Atr-ERN05520	Vvi-Vitvi09g00050_t003	  2e-25
 78-  3:	Atr-ERN05527	Vvi-Vitvi09g01496_t001	  1e-76
 78-  4:	Atr-ERN05529	Vvi-Vitvi09g00052_t001	      0
 78-  5:	Atr-ERN05530	Vvi-Vitvi09g00053_t001	      0
 78-  6:	Atr-ERN05531	Vvi-Vitvi09g00055_t001	 4e-143
 78-  7:	Atr-ERN05545	Vvi-Vitvi09g00058_t001	      0
 78-  8:	Atr-ERN05548	Vvi-Vitvi09g00059_t001	 2e-121
 78-  9:	Atr-ERN05564	Vvi-Vitvi09g01499_t001	 3e-124
 78- 10:	Atr-ERN05568	Vvi-Vitvi09g00060_t001	 3e-169
 78- 11:	Atr-ERN05569	Vvi-Vitvi09g00061_t001	      0
 78- 12:	Atr-ERN05592	Vvi-Vitvi09g00063_t001	      0
## Alignment 79: score=382.0 e_value=2e-18 N=9 Atr-AmTr_v1.0_scaffold00008&Vvi-18 minus
 79-  0:	Atr-ERM95347	Vvi-Vitvi18g00470_t001	      0
 79-  1:	Atr-ERM95352	Vvi-Vitvi18g00466_t001	 6e-127
 79-  2:	Atr-ERM95355	Vvi-Vitvi18g00464_t001	  6e-61
 79-  3:	Atr-ERM95366	Vvi-Vitvi18g00463_t001	  6e-89
 79-  4:	Atr-ERM95369	Vvi-Vitvi18g00462_t001	  5e-52
 79-  5:	Atr-ERM95371	Vvi-Vitvi18g00456_t001	  4e-43
 79-  6:	Atr-ERM95386	Vvi-Vitvi18g00448_t001	  9e-58
 79-  7:	Atr-ERM95412	Vvi-Vitvi18g00446_t001	      0
 79-  8:	Atr-ERM95421	Vvi-Vitvi18g00444_t001	      0
## Alignment 80: score=258.0 e_value=1.3e-09 N=6 Atr-AmTr_v1.0_scaffold00008&Vvi-18 minus
 80-  0:	Atr-ERM95265	Vvi-Vitvi18g00328_t001	  2e-81
 80-  1:	Atr-ERM95270	Vvi-Vitvi18g00326_t001	      0
 80-  2:	Atr-ERM95274	Vvi-Vitvi18g02548_t001	  4e-31
 80-  3:	Atr-ERM95283	Vvi-Vitvi18g00325_t001	  3e-85
 80-  4:	Atr-ERM95304	Vvi-Vitvi18g02546_t001	  3e-29
 80-  5:	Atr-ERM95311	Vvi-Vitvi18g00317_t001	      0
## Alignment 81: score=630.0 e_value=9.1e-38 N=15 Atr-AmTr_v1.0_scaffold00008&Vvi-7 minus
 81-  0:	Atr-ERM95347	Vvi-Vitvi07g04591_t001	 9e-156
 81-  1:	Atr-ERM95355	Vvi-Vitvi07g04590_t001	  1e-17
 81-  2:	Atr-ERM95363	Vvi-Vitvi07g02600_t001	      0
 81-  3:	Atr-ERM95364	Vvi-Vitvi07g01473_t001	      0
 81-  4:	Atr-ERM95366	Vvi-Vitvi07g01475_t001	  8e-87
 81-  5:	Atr-ERM95369	Vvi-Vitvi07g01476_t001	  7e-48
 81-  6:	Atr-ERM95384	Vvi-Vitvi07g01482_t001	      0
 81-  7:	Atr-ERM95386	Vvi-Vitvi07g01488_t001	  6e-90
 81-  8:	Atr-ERM95396	Vvi-Vitvi07g01489_t001	  4e-31
 81-  9:	Atr-ERM95402	Vvi-Vitvi07g01492_t001	 4e-164
 81- 10:	Atr-ERM95420	Vvi-Vitvi07g01494_t001	      0
 81- 11:	Atr-ERM95431	Vvi-Vitvi07g04587_t001	  4e-35
 81- 12:	Atr-ERM95455	Vvi-Vitvi07g01498_t001	  3e-89
 81- 13:	Atr-ERM95470	Vvi-Vitvi07g03049_t001	      0
 81- 14:	Atr-ERM95478	Vvi-Vitvi07g04577_t001	 2e-144
## Alignment 82: score=957.0 e_value=4.4e-57 N=20 Atr-AmTr_v1.0_scaffold00009&Vvi-10 minus
 82-  0:	Atr-ERM95185	Vvi-Vitvi10g00452_t002	  6e-26
 82-  1:	Atr-ERM95189	Vvi-Vitvi10g00469_t001	  1e-58
 82-  2:	Atr-ERM95190	Vvi-Vitvi10g00471_t001	      0
 82-  3:	Atr-ERM95192	Vvi-Vitvi10g00473_t003	  2e-74
 82-  4:	Atr-ERM95196	Vvi-Vitvi10g04308_t001	      0
 82-  5:	Atr-ERM95197	Vvi-Vitvi10g04307_t001	      0
 82-  6:	Atr-ERM95200	Vvi-Vitvi10g04304_t001	      0
 82-  7:	Atr-ERM95204	Vvi-Vitvi10g00413_t001	  4e-67
 82-  8:	Atr-ERM95205	Vvi-Vitvi10g00414_t001	      0
 82-  9:	Atr-ERM95206	Vvi-Vitvi10g00415_t001	 7e-151
 82- 10:	Atr-ERM95210	Vvi-Vitvi10g04303_t001	  8e-90
 82- 11:	Atr-ERM95213	Vvi-Vitvi10g04302_t001	  1e-87
 82- 12:	Atr-ERM95215	Vvi-Vitvi10g04301_t001	      0
 82- 13:	Atr-ERM95217	Vvi-Vitvi10g00450_t001	      0
 82- 14:	Atr-ERM95218	Vvi-Vitvi10g04300_t001	      0
 82- 15:	Atr-ERM95219	Vvi-Vitvi10g02342_t001	 2e-158
 82- 16:	Atr-ERM95220	Vvi-Vitvi10g02343_t001	 5e-108
 82- 17:	Atr-ERM95222	Vvi-Vitvi10g02344_t001	      0
 82- 18:	Atr-ERM95226	Vvi-Vitvi10g04285_t001	 7e-157
 82- 19:	Atr-ERM95227	Vvi-Vitvi10g02346_t001	  5e-75
## Alignment 83: score=254.0 e_value=1.2e-08 N=6 Atr-AmTr_v1.0_scaffold00009&Vvi-10 minus
 83-  0:	Atr-ERM95186	Vvi-Vitvi10g00470_t001	 2e-133
 83-  1:	Atr-ERM95203	Vvi-Vitvi10g04306_t001	  1e-34
 83-  2:	Atr-ERM95214	Vvi-Vitvi10g00451_t001	 3e-105
 83-  3:	Atr-ERM95226	Vvi-Vitvi10g02340_t001	 7e-156
 83-  4:	Atr-ERM95231	Vvi-Vitvi10g04299_t001	      0
 83-  5:	Atr-ERM95237	Vvi-Vitvi10g01762_t001	  1e-77
## Alignment 84: score=315.0 e_value=6.9e-11 N=7 Atr-AmTr_v1.0_scaffold00009&Vvi-12 plus
 84-  0:	Atr-ERM95199	Vvi-Vitvi12g00340_t001	  5e-69
 84-  1:	Atr-ERM95204	Vvi-Vitvi12g00341_t001	  3e-82
 84-  2:	Atr-ERM95207	Vvi-Vitvi12g00342_t001	 1e-132
 84-  3:	Atr-ERM95223	Vvi-Vitvi12g00343_t001	 8e-168
 84-  4:	Atr-ERM95227	Vvi-Vitvi12g02332_t001	  7e-74
 84-  5:	Atr-ERM95231	Vvi-Vitvi12g00344_t001	      0
 84-  6:	Atr-ERM95240	Vvi-Vitvi12g00348_t001	  3e-48
## Alignment 85: score=559.0 e_value=5.5e-26 N=12 Atr-AmTr_v1.0_scaffold00009&Vvi-13 minus
 85-  0:	Atr-ERM94827	Vvi-Vitvi13g00647_t001	 3e-110
 85-  1:	Atr-ERM94829	Vvi-Vitvi13g00646_t001	      0
 85-  2:	Atr-ERM94838	Vvi-Vitvi13g04181_t001	  4e-43
 85-  3:	Atr-ERM94842	Vvi-Vitvi13g00640_t001	 4e-152
 85-  4:	Atr-ERM94848	Vvi-Vitvi13g00639_t001	      0
 85-  5:	Atr-ERM94849	Vvi-Vitvi13g00638_t001	      0
 85-  6:	Atr-ERM94856	Vvi-Vitvi13g00637_t001.1.6037826b	      0
 85-  7:	Atr-ERM94862	Vvi-Vitvi13g00636_t001	  4e-56
 85-  8:	Atr-ERM94866	Vvi-Vitvi13g00632_t001	 1e-124
 85-  9:	Atr-ERM94868	Vvi-Vitvi13g00631_t001	  6e-91
 85- 10:	Atr-ERM94869	Vvi-Vitvi13g04179_t002	      0
 85- 11:	Atr-ERM94879	Vvi-Vitvi13g04177_t001	  2e-45
## Alignment 86: score=314.0 e_value=7.6e-12 N=7 Atr-AmTr_v1.0_scaffold00009&Vvi-14 minus
 86-  0:	Atr-ERM94896	Vvi-Vitvi14g00564_t001	  2e-49
 86-  1:	Atr-ERM94918	Vvi-Vitvi14g00562_t001	  8e-70
 86-  2:	Atr-ERM94922	Vvi-Vitvi14g00560_t001	 3e-103
 86-  3:	Atr-ERM94931	Vvi-Vitvi14g00557_t001	 2e-172
 86-  4:	Atr-ERM94933	Vvi-Vitvi14g00555_t001	  2e-70
 86-  5:	Atr-ERM94934	Vvi-Vitvi14g00551_t001	 3e-140
 86-  6:	Atr-ERM94935	Vvi-Vitvi14g00547_t001	      0
## Alignment 87: score=1505.0 e_value=6.9e-118 N=34 Atr-AmTr_v1.0_scaffold00009&Vvi-15 plus
 87-  0:	Atr-ERM94961	Vvi-Vitvi15g01099_t003	 2e-119
 87-  1:	Atr-ERM94966	Vvi-Vitvi15g01100_t001	      0
 87-  2:	Atr-ERM94970	Vvi-Vitvi15g01101_t002	      0
 87-  3:	Atr-ERM94979	Vvi-Vitvi15g01103_t001	  2e-61
 87-  4:	Atr-ERM94980	Vvi-Vitvi15g01104_t001	 3e-137
 87-  5:	Atr-ERM94983	Vvi-Vitvi15g04613_t001	  4e-79
 87-  6:	Atr-ERM94989	Vvi-Vitvi15g01106_t001	      0
 87-  7:	Atr-ERM94990	Vvi-Vitvi15g01107_t001	      0
 87-  8:	Atr-ERM94995	Vvi-Vitvi15g01108_t001	      0
 87-  9:	Atr-ERM94996	Vvi-Vitvi15g01110_t002	 2e-176
 87- 10:	Atr-ERM94997	Vvi-Vitvi15g01113_t001	 1e-166
 87- 11:	Atr-ERM94998	Vvi-Vitvi15g01114_t001	      0
 87- 12:	Atr-ERM95008	Vvi-Vitvi15g01115_t002	      0
 87- 13:	Atr-ERM95011	Vvi-Vitvi15g01116_t001	  2e-96
 87- 14:	Atr-ERM95013	Vvi-Vitvi15g01117_t002	  3e-95
 87- 15:	Atr-ERM95018	Vvi-Vitvi15g01118_t005	      0
 87- 16:	Atr-ERM95036	Vvi-Vitvi15g01123_t001	 1e-137
 87- 17:	Atr-ERM95037	Vvi-Vitvi15g01124_t001	      0
 87- 18:	Atr-ERM95043	Vvi-Vitvi15g01127_t001	      0
 87- 19:	Atr-ERM95058	Vvi-Vitvi15g01129_t002	      0
 87- 20:	Atr-ERM95059	Vvi-Vitvi15g01134_t001	  3e-65
 87- 21:	Atr-ERM95073	Vvi-Vitvi15g01142_t001	  2e-84
 87- 22:	Atr-ERM95078	Vvi-Vitvi15g01144_t001	      0
 87- 23:	Atr-ERM95085	Vvi-Vitvi15g01674_t001	  3e-28
 87- 24:	Atr-ERM95086	Vvi-Vitvi15g01145_t001	 9e-118
 87- 25:	Atr-ERM95092	Vvi-Vitvi15g01147_t001	      0
 87- 26:	Atr-ERM95109	Vvi-Vitvi15g01160_t001	  2e-71
 87- 27:	Atr-ERM95112	Vvi-Vitvi15g01162_t002	      0
 87- 28:	Atr-ERM95113	Vvi-Vitvi15g01168_t001	      0
 87- 29:	Atr-ERM95119	Vvi-Vitvi15g01169_t001	 1e-145
 87- 30:	Atr-ERM95120	Vvi-Vitvi15g01170_t001	      0
 87- 31:	Atr-ERM95124	Vvi-Vitvi15g01171_t001	 2e-107
 87- 32:	Atr-ERM95131	Vvi-Vitvi15g01172_t002	      0
 87- 33:	Atr-ERM95156	Vvi-Vitvi15g01191_t002	 1e-126
## Alignment 88: score=1569.0 e_value=3.3e-120 N=35 Atr-AmTr_v1.0_scaffold00009&Vvi-16 minus
 88-  0:	Atr-ERM94950	Vvi-Vitvi16g04377_t001	  3e-21
 88-  1:	Atr-ERM94951	Vvi-Vitvi16g01912_t001	  3e-67
 88-  2:	Atr-ERM94968	Vvi-Vitvi16g01083_t001	 6e-156
 88-  3:	Atr-ERM94972	Vvi-Vitvi16g01080_t001	  5e-68
 88-  4:	Atr-ERM94981	Vvi-Vitvi16g01079_t001	  8e-47
 88-  5:	Atr-ERM94982	Vvi-Vitvi16g01078_t001	 1e-150
 88-  6:	Atr-ERM94984	Vvi-Vitvi16g01909_t001	  5e-53
 88-  7:	Atr-ERM94986	Vvi-Vitvi16g01074_t001	  1e-71
 88-  8:	Atr-ERM94988	Vvi-Vitvi16g01073_t001	      0
 88-  9:	Atr-ERM94991	Vvi-Vitvi16g01071_t001	      0
 88- 10:	Atr-ERM94993	Vvi-Vitvi16g04376_t001	  2e-53
 88- 11:	Atr-ERM94997	Vvi-Vitvi16g01068_t002	      0
 88- 12:	Atr-ERM94999	Vvi-Vitvi16g01904_t001	  2e-69
 88- 13:	Atr-ERM95002	Vvi-Vitvi16g01067_t001	 3e-118
 88- 14:	Atr-ERM95008	Vvi-Vitvi16g01066_t001	      0
 88- 15:	Atr-ERM95010	Vvi-Vitvi16g01065_t001	 9e-125
 88- 16:	Atr-ERM95019	Vvi-Vitvi16g01063_t002	 6e-115
 88- 17:	Atr-ERM95036	Vvi-Vitvi16g01058_t001	 2e-133
 88- 18:	Atr-ERM95044	Vvi-Vitvi16g01053_t001	      0
 88- 19:	Atr-ERM95057	Vvi-Vitvi16g01052_t001	      0
 88- 20:	Atr-ERM95061	Vvi-Vitvi16g01051_t001	      0
 88- 21:	Atr-ERM95071	Vvi-Vitvi16g01897_t002	      0
 88- 22:	Atr-ERM95083	Vvi-Vitvi16g04365_t001	  3e-63
 88- 23:	Atr-ERM95094	Vvi-Vitvi16g01036_t001	      0
 88- 24:	Atr-ERM95096	Vvi-Vitvi16g01029_t001	  9e-87
 88- 25:	Atr-ERM95097	Vvi-Vitvi16g01027_t001	  2e-93
 88- 26:	Atr-ERM95103	Vvi-Vitvi16g01022_t001	  2e-25
 88- 27:	Atr-ERM95104	Vvi-Vitvi16g01021_t001	  3e-95
 88- 28:	Atr-ERM95105	Vvi-Vitvi16g01874_t001	 3e-156
 88- 29:	Atr-ERM95107	Vvi-Vitvi16g01019_t001	  5e-99
 88- 30:	Atr-ERM95109	Vvi-Vitvi16g01018_t001	  2e-76
 88- 31:	Atr-ERM95119	Vvi-Vitvi16g01012_t001	 4e-142
 88- 32:	Atr-ERM95126	Vvi-Vitvi16g01011_t001	 2e-115
 88- 33:	Atr-ERM95127	Vvi-Vitvi16g01009_t001	      0
 88- 34:	Atr-ERM95145	Vvi-Vitvi16g01872_t001	  6e-14
## Alignment 89: score=541.0 e_value=2.4e-27 N=12 Atr-AmTr_v1.0_scaffold00009&Vvi-19 plus
 89-  0:	Atr-ERM95185	Vvi-Vitvi19g00239_t001	  1e-28
 89-  1:	Atr-ERM95186	Vvi-Vitvi19g00241_t001	 2e-131
 89-  2:	Atr-ERM95188	Vvi-Vitvi19g01881_t001	  9e-89
 89-  3:	Atr-ERM95191	Vvi-Vitvi19g00242_t001	      0
 89-  4:	Atr-ERM95198	Vvi-Vitvi19g00245_t001	      0
 89-  5:	Atr-ERM95209	Vvi-Vitvi19g00246_t001	      0
 89-  6:	Atr-ERM95212	Vvi-Vitvi19g00251_t001	      0
 89-  7:	Atr-ERM95213	Vvi-Vitvi19g00252_t001	  2e-83
 89-  8:	Atr-ERM95214	Vvi-Vitvi19g00255_t001	 1e-117
 89-  9:	Atr-ERM95223	Vvi-Vitvi19g00256_t001	      0
 89- 10:	Atr-ERM95239	Vvi-Vitvi19g00258_t001	      0
 89- 11:	Atr-ERM95240	Vvi-Vitvi19g00260_t001	  2e-37
## Alignment 90: score=1478.0 e_value=3.6e-114 N=33 Atr-AmTr_v1.0_scaffold00009&Vvi-2 plus
 90-  0:	Atr-ERM94971	Vvi-Vitvi02g00296_t001	      0
 90-  1:	Atr-ERM94986	Vvi-Vitvi02g00297_t001	  3e-70
 90-  2:	Atr-ERM94987	Vvi-Vitvi02g00298_t001	 1e-178
 90-  3:	Atr-ERM94988	Vvi-Vitvi02g00301_t001	      0
 90-  4:	Atr-ERM94989	Vvi-Vitvi02g00303_t001	      0
 90-  5:	Atr-ERM94991	Vvi-Vitvi02g00308_t001	      0
 90-  6:	Atr-ERM94993	Vvi-Vitvi02g00309_t001	 1e-167
 90-  7:	Atr-ERM94996	Vvi-Vitvi02g00310_t001	      0
 90-  8:	Atr-ERM94998	Vvi-Vitvi02g00311_t001	      0
 90-  9:	Atr-ERM95009	Vvi-Vitvi02g00313_t001	      0
 90- 10:	Atr-ERM95013	Vvi-Vitvi02g00314_t002	  4e-45
 90- 11:	Atr-ERM95034	Vvi-Vitvi02g00315_t001	  4e-50
 90- 12:	Atr-ERM95036	Vvi-Vitvi02g00316_t001	 1e-130
 90- 13:	Atr-ERM95037	Vvi-Vitvi02g00317_t001	 1e-149
 90- 14:	Atr-ERM95040	Vvi-Vitvi02g01379_t001	  2e-56
 90- 15:	Atr-ERM95053	Vvi-Vitvi02g00320_t001	 3e-151
 90- 16:	Atr-ERM95070	Vvi-Vitvi02g04073_t001	      0
 90- 17:	Atr-ERM95075	Vvi-Vitvi02g00327_t001	      0
 90- 18:	Atr-ERM95078	Vvi-Vitvi02g00328_t003	      0
 90- 19:	Atr-ERM95079	Vvi-Vitvi02g00329_t001	      0
 90- 20:	Atr-ERM95086	Vvi-Vitvi02g00331_t001	 1e-108
 90- 21:	Atr-ERM95089	Vvi-Vitvi02g00332_t001	  2e-90
 90- 22:	Atr-ERM95092	Vvi-Vitvi02g01381_t001	      0
 90- 23:	Atr-ERM95094	Vvi-Vitvi02g00338_t001	      0
 90- 24:	Atr-ERM95095	Vvi-Vitvi02g00339_t001	 7e-127
 90- 25:	Atr-ERM95096	Vvi-Vitvi02g00340_t001	      0
 90- 26:	Atr-ERM95105	Vvi-Vitvi02g00346_t001	      0
 90- 27:	Atr-ERM95106	Vvi-Vitvi02g00347_t001	  2e-47
 90- 28:	Atr-ERM95109	Vvi-Vitvi02g00348_t001	  4e-63
 90- 29:	Atr-ERM95112	Vvi-Vitvi02g00349_t001	      0
 90- 30:	Atr-ERM95133	Vvi-Vitvi02g00366_t001	  4e-80
 90- 31:	Atr-ERM95145	Vvi-Vitvi02g01398_t001	  4e-27
 90- 32:	Atr-ERM95170	Vvi-Vitvi02g01400_t001	  1e-83
## Alignment 91: score=491.0 e_value=3.6e-25 N=11 Atr-AmTr_v1.0_scaffold00009&Vvi-5 minus
 91-  0:	Atr-ERM94896	Vvi-Vitvi05g00715_t001	  4e-48
 91-  1:	Atr-ERM94898	Vvi-Vitvi05g01722_t001	  3e-34
 91-  2:	Atr-ERM94915	Vvi-Vitvi05g00713_t001	  3e-79
 91-  3:	Atr-ERM94917	Vvi-Vitvi05g00710_t001	      0
 91-  4:	Atr-ERM94920	Vvi-Vitvi05g00691_t001	      0
 91-  5:	Atr-ERM94923	Vvi-Vitvi05g00688_t001	      0
 91-  6:	Atr-ERM94924	Vvi-Vitvi05g01918_t001	  1e-13
 91-  7:	Atr-ERM94932	Vvi-Vitvi05g00686_t001	      0
 91-  8:	Atr-ERM94933	Vvi-Vitvi05g01916_t001	  2e-75
 91-  9:	Atr-ERM94935	Vvi-Vitvi05g00684_t001	      0
 91- 10:	Atr-ERM94937	Vvi-Vitvi05g01913_t001	  5e-15
## Alignment 92: score=307.0 e_value=5.4e-14 N=7 Atr-AmTr_v1.0_scaffold00009&Vvi-6 plus
 92-  0:	Atr-ERM95074	Vvi-Vitvi06g00563_t001	  8e-25
 92-  1:	Atr-ERM95076	Vvi-Vitvi06g00564_t001	  2e-14
 92-  2:	Atr-ERM95078	Vvi-Vitvi06g00565_t001	      0
 92-  3:	Atr-ERM95080	Vvi-Vitvi06g00567_t001	  2e-33
 92-  4:	Atr-ERM95083	Vvi-Vitvi06g01734_t001	  4e-52
 92-  5:	Atr-ERM95096	Vvi-Vitvi06g00569_t001	      0
 92-  6:	Atr-ERM95122	Vvi-Vitvi06g01738_t001	  4e-30
## Alignment 93: score=280.0 e_value=4.1e-08 N=6 Atr-AmTr_v1.0_scaffold00009&Vvi-6 plus
 93-  0:	Atr-ERM94841	Vvi-Vitvi06g01646_t001	  1e-20
 93-  1:	Atr-ERM94842	Vvi-Vitvi06g00241_t003	 5e-146
 93-  2:	Atr-ERM94849	Vvi-Vitvi06g00242_t001	      0
 93-  3:	Atr-ERM94856	Vvi-Vitvi06g00243_t001	      0
 93-  4:	Atr-ERM94861	Vvi-Vitvi06g00245_t001	  6e-89
 93-  5:	Atr-ERM94866	Vvi-Vitvi06g00246_t001	 3e-128
## Alignment 94: score=257.0 e_value=3e-10 N=6 Atr-AmTr_v1.0_scaffold00009&Vvi-6 plus
 94-  0:	Atr-ERM94943	Vvi-Vitvi06g04198_t001	  6e-38
 94-  1:	Atr-ERM94944	Vvi-Vitvi06g00584_t001	 3e-170
 94-  2:	Atr-ERM94957	Vvi-Vitvi06g00588_t001	  2e-43
 94-  3:	Atr-ERM94972	Vvi-Vitvi06g00599_t001	  4e-53
 94-  4:	Atr-ERM94989	Vvi-Vitvi06g00605_t001	      0
 94-  5:	Atr-ERM94990	Vvi-Vitvi06g00606_t001	      0
## Alignment 95: score=399.0 e_value=7e-18 N=9 Atr-AmTr_v1.0_scaffold00009&Vvi-7 minus
 95-  0:	Atr-ERM94884	Vvi-Vitvi07g02266_t001	  4e-72
 95-  1:	Atr-ERM94886	Vvi-Vitvi07g00594_t001	      0
 95-  2:	Atr-ERM94896	Vvi-Vitvi07g02067_t001	  5e-54
 95-  3:	Atr-ERM94898	Vvi-Vitvi07g02062_t001	  1e-30
 95-  4:	Atr-ERM94914	Vvi-Vitvi07g00581_t001	      0
 95-  5:	Atr-ERM94917	Vvi-Vitvi07g00578_t001	 3e-168
 95-  6:	Atr-ERM94927	Vvi-Vitvi07g00574_t001	      0
 95-  7:	Atr-ERM94937	Vvi-Vitvi07g02262_t001	  5e-17
 95-  8:	Atr-ERM94938	Vvi-Vitvi07g02261_t001	  3e-15
## Alignment 96: score=316.0 e_value=2.1e-11 N=7 Atr-AmTr_v1.0_scaffold00009&Vvi-8 plus
 96-  0:	Atr-ERM95074	Vvi-Vitvi08g01293_t001	  2e-32
 96-  1:	Atr-ERM95076	Vvi-Vitvi08g01295_t001	  1e-14
 96-  2:	Atr-ERM95078	Vvi-Vitvi08g01296_t001	      0
 96-  3:	Atr-ERM95080	Vvi-Vitvi08g01297_t001	  4e-42
 96-  4:	Atr-ERM95083	Vvi-Vitvi08g01300_t001	  2e-62
 96-  5:	Atr-ERM95096	Vvi-Vitvi08g02232_t002	      0
 96-  6:	Atr-ERM95113	Vvi-Vitvi08g01319_t001	      0
## Alignment 97: score=276.0 e_value=3.8e-08 N=6 Atr-AmTr_v1.0_scaffold00009&Vvi-8 plus
 97-  0:	Atr-ERM94837	Vvi-Vitvi08g02139_t001	      0
 97-  1:	Atr-ERM94842	Vvi-Vitvi08g01010_t005	 2e-133
 97-  2:	Atr-ERM94849	Vvi-Vitvi08g01013_t001	      0
 97-  3:	Atr-ERM94850	Vvi-Vitvi08g01014_t001	 3e-133
 97-  4:	Atr-ERM94861	Vvi-Vitvi08g02140_t003	  6e-62
 97-  5:	Atr-ERM94866	Vvi-Vitvi08g01015_t001	 3e-114
## Alignment 98: score=2385.0 e_value=5.2e-188 N=51 Atr-AmTr_v1.0_scaffold00010&Vvi-1 plus
 98-  0:	Atr-ERM94383	Vvi-Vitvi01g00952_t001	 8e-132
 98-  1:	Atr-ERM94384	Vvi-Vitvi01g00953_t001	 3e-109
 98-  2:	Atr-ERM94393	Vvi-Vitvi01g00955_t002	 8e-168
 98-  3:	Atr-ERM94394	Vvi-Vitvi01g00956_t001	 1e-132
 98-  4:	Atr-ERM94395	Vvi-Vitvi01g00958_t002	 2e-133
 98-  5:	Atr-ERM94399	Vvi-Vitvi01g00959_t001	      0
 98-  6:	Atr-ERM94403	Vvi-Vitvi01g00960_t003	  4e-93
 98-  7:	Atr-ERM94404	Vvi-Vitvi01g00964_t001	  2e-39
 98-  8:	Atr-ERM94407	Vvi-Vitvi01g00970_t001	 1e-157
 98-  9:	Atr-ERM94410	Vvi-Vitvi01g02127_t001	  2e-20
 98- 10:	Atr-ERM94413	Vvi-Vitvi01g00971_t001	 6e-122
 98- 11:	Atr-ERM94414	Vvi-Vitvi01g00972_t001	 2e-140
 98- 12:	Atr-ERM94419	Vvi-Vitvi01g00977_t001	      0
 98- 13:	Atr-ERM94426	Vvi-Vitvi01g00979_t001	  6e-75
 98- 14:	Atr-ERM94431	Vvi-Vitvi01g00980_t001	  2e-80
 98- 15:	Atr-ERM94432	Vvi-Vitvi01g04240_t001	  4e-77
 98- 16:	Atr-ERM94433	Vvi-Vitvi01g02129_t001	 1e-114
 98- 17:	Atr-ERM94434	Vvi-Vitvi01g00988_t001	      0
 98- 18:	Atr-ERM94439	Vvi-Vitvi01g00989_t001	  6e-39
 98- 19:	Atr-ERM94441	Vvi-Vitvi01g00991_t001	 4e-165
 98- 20:	Atr-ERM94444	Vvi-Vitvi01g00993_t001	 1e-156
 98- 21:	Atr-ERM94445	Vvi-Vitvi01g00994_t001	  2e-36
 98- 22:	Atr-ERM94450	Vvi-Vitvi01g00995_t001	      0
 98- 23:	Atr-ERM94454	Vvi-Vitvi01g00997_t001	 5e-150
 98- 24:	Atr-ERM94456	Vvi-Vitvi01g00999_t001	 2e-130
 98- 25:	Atr-ERM94463	Vvi-Vitvi01g01007_t001	  1e-79
 98- 26:	Atr-ERM94466	Vvi-Vitvi01g04246_t001	  4e-77
 98- 27:	Atr-ERM94467	Vvi-Vitvi01g01009_t001	 6e-105
 98- 28:	Atr-ERM94478	Vvi-Vitvi01g01013_t001	  2e-69
 98- 29:	Atr-ERM94484	Vvi-Vitvi01g01018_t001	      0
 98- 30:	Atr-ERM94495	Vvi-Vitvi01g01021_t001	 2e-109
 98- 31:	Atr-ERM94500	Vvi-Vitvi01g01022_t001	      0
 98- 32:	Atr-ERM94512	Vvi-Vitvi01g01023_t001	  3e-32
 98- 33:	Atr-ERM94520	Vvi-Vitvi01g01026_t001	 2e-115
 98- 34:	Atr-ERM94524	Vvi-Vitvi01g01027_t001	  6e-32
 98- 35:	Atr-ERM94527	Vvi-Vitvi01g01028_t001	  2e-95
 98- 36:	Atr-ERM94535	Vvi-Vitvi01g01033_t001	 9e-103
 98- 37:	Atr-ERM94537	Vvi-Vitvi01g01034_t001	      0
 98- 38:	Atr-ERM94542	Vvi-Vitvi01g01035_t001	  6e-68
 98- 39:	Atr-ERM94546	Vvi-Vitvi01g01037_t001	      0
 98- 40:	Atr-ERM94551	Vvi-Vitvi01g01040_t001	      0
 98- 41:	Atr-ERM94555	Vvi-Vitvi01g01044_t001	      0
 98- 42:	Atr-ERM94556	Vvi-Vitvi01g01049_t001	 2e-154
 98- 43:	Atr-ERM94557	Vvi-Vitvi01g01052_t001	 3e-110
 98- 44:	Atr-ERM94559	Vvi-Vitvi01g01085_t001	 1e-159
 98- 45:	Atr-ERM94561	Vvi-Vitvi01g01079_t001	      0
 98- 46:	Atr-ERM94562	Vvi-Vitvi01g01077_t001	      0
 98- 47:	Atr-ERM94564	Vvi-Vitvi01g01058_t001	      0
 98- 48:	Atr-ERM94565	Vvi-Vitvi01g01057_t001	      0
 98- 49:	Atr-ERM94566	Vvi-Vitvi01g01056_t001	 1e-107
 98- 50:	Atr-ERM94570	Vvi-Vitvi01g01055_t001	      0
## Alignment 99: score=375.0 e_value=2.8e-19 N=9 Atr-AmTr_v1.0_scaffold00010&Vvi-1 plus
 99-  0:	Atr-ERM94085	Vvi-Vitvi01g00423_t001	      0
 99-  1:	Atr-ERM94103	Vvi-Vitvi01g00424_t001	  1e-54
 99-  2:	Atr-ERM94104	Vvi-Vitvi01g00426_t001	 1e-161
 99-  3:	Atr-ERM94108	Vvi-Vitvi01g00428_t001	 2e-135
 99-  4:	Atr-ERM94130	Vvi-Vitvi01g00446_t001	      0
 99-  5:	Atr-ERM94147	Vvi-Vitvi01g00455_t002	      0
 99-  6:	Atr-ERM94148	Vvi-Vitvi01g00456_t001	      0
 99-  7:	Atr-ERM94153	Vvi-Vitvi01g00457_t001	  1e-40
 99-  8:	Atr-ERM94159	Vvi-Vitvi01g00466_t001	  7e-71
## Alignment 100: score=278.0 e_value=2e-10 N=6 Atr-AmTr_v1.0_scaffold00010&Vvi-1 minus
100-  0:	Atr-ERM94132	Vvi-Vitvi01g00479_t002	  2e-83
100-  1:	Atr-ERM94136	Vvi-Vitvi01g00478_t001	  4e-83
100-  2:	Atr-ERM94138	Vvi-Vitvi01g00477_t001	  8e-73
100-  3:	Atr-ERM94144	Vvi-Vitvi01g00476_t001	  7e-76
100-  4:	Atr-ERM94146	Vvi-Vitvi01g00475_t001	      0
100-  5:	Atr-ERM94159	Vvi-Vitvi01g00466_t001	  7e-71
## Alignment 101: score=275.0 e_value=5.6e-08 N=6 Atr-AmTr_v1.0_scaffold00010&Vvi-12 minus
101-  0:	Atr-ERM94203	Vvi-Vitvi12g01603_t001	 3e-110
101-  1:	Atr-ERM94209	Vvi-Vitvi12g04347_t001	  1e-32
101-  2:	Atr-ERM94217	Vvi-Vitvi12g01555_t001	 2e-112
101-  3:	Atr-ERM94219	Vvi-Vitvi12g01529_t001	 1e-111
101-  4:	Atr-ERM94220	Vvi-Vitvi12g01497_t001	  5e-27
101-  5:	Atr-ERM94223	Vvi-Vitvi12g04345_t001	  5e-14
## Alignment 102: score=1935.0 e_value=6.3e-145 N=42 Atr-AmTr_v1.0_scaffold00010&Vvi-14 plus
102-  0:	Atr-ERM94378	Vvi-Vitvi14g01916_t001	 2e-140
102-  1:	Atr-ERM94381	Vvi-Vitvi14g01919_t001	      0
102-  2:	Atr-ERM94384	Vvi-Vitvi14g01921_t001	 4e-153
102-  3:	Atr-ERM94395	Vvi-Vitvi14g01922_t001	 2e-110
102-  4:	Atr-ERM94397	Vvi-Vitvi14g01923_t001	  6e-53
102-  5:	Atr-ERM94403	Vvi-Vitvi14g03076_t001	  4e-78
102-  6:	Atr-ERM94404	Vvi-Vitvi14g01926_t001	  2e-39
102-  7:	Atr-ERM94405	Vvi-Vitvi14g01928_t001	      0
102-  8:	Atr-ERM94406	Vvi-Vitvi14g01929_t001	      0
102-  9:	Atr-ERM94413	Vvi-Vitvi14g04680_t001	 1e-120
102- 10:	Atr-ERM94417	Vvi-Vitvi14g01932_t001	  2e-45
102- 11:	Atr-ERM94428	Vvi-Vitvi14g03079_t001	  1e-52
102- 12:	Atr-ERM94438	Vvi-Vitvi14g01935_t001	      0
102- 13:	Atr-ERM94443	Vvi-Vitvi14g01936_t001	 4e-115
102- 14:	Atr-ERM94446	Vvi-Vitvi14g01938_t001	      0
102- 15:	Atr-ERM94448	Vvi-Vitvi14g01940_t001	      0
102- 16:	Atr-ERM94451	Vvi-Vitvi14g01941_t002	      0
102- 17:	Atr-ERM94473	Vvi-Vitvi14g01952_t001	 8e-103
102- 18:	Atr-ERM94477	Vvi-Vitvi14g03084_t001	  6e-38
102- 19:	Atr-ERM94478	Vvi-Vitvi14g01955_t001	  2e-66
102- 20:	Atr-ERM94479	Vvi-Vitvi14g01956_t001	  9e-33
102- 21:	Atr-ERM94481	Vvi-Vitvi14g01960_t002	 2e-118
102- 22:	Atr-ERM94496	Vvi-Vitvi14g01964_t001	      0
102- 23:	Atr-ERM94500	Vvi-Vitvi14g01965_t001	      0
102- 24:	Atr-ERM94501	Vvi-Vitvi14g01966_t001	  6e-99
102- 25:	Atr-ERM94505	Vvi-Vitvi14g01967_t001	  3e-43
102- 26:	Atr-ERM94507	Vvi-Vitvi14g01968_t001	      0
102- 27:	Atr-ERM94512	Vvi-Vitvi14g01971_t001	  4e-15
102- 28:	Atr-ERM94517	Vvi-Vitvi14g01972_t001	  1e-53
102- 29:	Atr-ERM94520	Vvi-Vitvi14g01973_t001	 2e-123
102- 30:	Atr-ERM94524	Vvi-Vitvi14g01975_t001	  5e-35
102- 31:	Atr-ERM94527	Vvi-Vitvi14g01976_t001	  1e-91
102- 32:	Atr-ERM94534	Vvi-Vitvi14g01978_t001	      0
102- 33:	Atr-ERM94537	Vvi-Vitvi14g01981_t002	      0
102- 34:	Atr-ERM94541	Vvi-Vitvi14g03091_t001	  1e-79
102- 35:	Atr-ERM94547	Vvi-Vitvi14g01985_t001	 7e-153
102- 36:	Atr-ERM94557	Vvi-Vitvi14g01987_t001	 1e-126
102- 37:	Atr-ERM94562	Vvi-Vitvi14g01992_t001	      0
102- 38:	Atr-ERM94566	Vvi-Vitvi14g03093_t001	 2e-106
102- 39:	Atr-ERM94567	Vvi-Vitvi14g01993_t001	 3e-132
102- 40:	Atr-ERM94569	Vvi-Vitvi14g01995_t001	 2e-120
102- 41:	Atr-ERM94572	Vvi-Vitvi14g01996_t001	  7e-85
## Alignment 103: score=1690.0 e_value=1.6e-126 N=37 Atr-AmTr_v1.0_scaffold00010&Vvi-17 plus
103-  0:	Atr-ERM94378	Vvi-Vitvi17g00565_t001	 5e-133
103-  1:	Atr-ERM94383	Vvi-Vitvi17g00567_t001	 4e-129
103-  2:	Atr-ERM94384	Vvi-Vitvi17g00568_t001	 8e-130
103-  3:	Atr-ERM94404	Vvi-Vitvi17g00569_t001	  9e-38
103-  4:	Atr-ERM94407	Vvi-Vitvi17g00570_t001	 1e-173
103-  5:	Atr-ERM94408	Vvi-Vitvi17g00571_t001	      0
103-  6:	Atr-ERM94413	Vvi-Vitvi17g04155_t001	 1e-122
103-  7:	Atr-ERM94419	Vvi-Vitvi17g04156_t001	      0
103-  8:	Atr-ERM94426	Vvi-Vitvi17g00577_t001	  7e-78
103-  9:	Atr-ERM94428	Vvi-Vitvi17g00578_t001	  8e-39
103- 10:	Atr-ERM94429	Vvi-Vitvi17g00579_t001	 5e-130
103- 11:	Atr-ERM94431	Vvi-Vitvi17g00581_t001	  3e-83
103- 12:	Atr-ERM94443	Vvi-Vitvi17g00582_t001	 7e-114
103- 13:	Atr-ERM94445	Vvi-Vitvi17g00583_t001	  2e-33
103- 14:	Atr-ERM94450	Vvi-Vitvi17g00584_t001	      0
103- 15:	Atr-ERM94457	Vvi-Vitvi17g00586_t001	 1e-105
103- 16:	Atr-ERM94463	Vvi-Vitvi17g01465_t001	  2e-71
103- 17:	Atr-ERM94464	Vvi-Vitvi17g00592_t001	  6e-69
103- 18:	Atr-ERM94471	Vvi-Vitvi17g00597_t001	 1e-178
103- 19:	Atr-ERM94481	Vvi-Vitvi17g00598_t001	 7e-119
103- 20:	Atr-ERM94496	Vvi-Vitvi17g00607_t001	      0
103- 21:	Atr-ERM94498	Vvi-Vitvi17g00608_t001	      0
103- 22:	Atr-ERM94499	Vvi-Vitvi17g00609_t001	 6e-116
103- 23:	Atr-ERM94520	Vvi-Vitvi17g00611_t001	 4e-115
103- 24:	Atr-ERM94522	Vvi-Vitvi17g00612_t001	  1e-86
103- 25:	Atr-ERM94524	Vvi-Vitvi17g01471_t001	  2e-25
103- 26:	Atr-ERM94528	Vvi-Vitvi17g00614_t001	  1e-54
103- 27:	Atr-ERM94529	Vvi-Vitvi17g00615_t001	 4e-156
103- 28:	Atr-ERM94538	Vvi-Vitvi17g00617_t001	  4e-92
103- 29:	Atr-ERM94539	Vvi-Vitvi17g04171_t001	  8e-76
103- 30:	Atr-ERM94547	Vvi-Vitvi17g00622_t001	 1e-144
103- 31:	Atr-ERM94557	Vvi-Vitvi17g00623_t001	 8e-104
103- 32:	Atr-ERM94558	Vvi-Vitvi17g00624_t001	      0
103- 33:	Atr-ERM94560	Vvi-Vitvi17g04173_t001	  2e-76
103- 34:	Atr-ERM94561	Vvi-Vitvi17g00627_t001	      0
103- 35:	Atr-ERM94565	Vvi-Vitvi17g00630_t001	  4e-85
103- 36:	Atr-ERM94571	Vvi-Vitvi17g00635_t001	      0
## Alignment 104: score=401.0 e_value=3e-22 N=10 Atr-AmTr_v1.0_scaffold00010&Vvi-18 plus
104-  0:	Atr-ERM94319	Vvi-Vitvi18g01436_t001	      0
104-  1:	Atr-ERM94336	Vvi-Vitvi18g01488_t001	      0
104-  2:	Atr-ERM94337	Vvi-Vitvi18g04366_t001	  1e-17
104-  3:	Atr-ERM94338	Vvi-Vitvi18g01579_t001	      0
104-  4:	Atr-ERM94347	Vvi-Vitvi18g01501_t001	 1e-177
104-  5:	Atr-ERM94348	Vvi-Vitvi18g01510_t001	  5e-52
104-  6:	Atr-ERM94356	Vvi-Vitvi18g01512_t001	      0
104-  7:	Atr-ERM94367	Vvi-Vitvi18g01522_t002	 6e-166
104-  8:	Atr-ERM94371	Vvi-Vitvi18g01527_t001	 1e-125
104-  9:	Atr-ERM94374	Vvi-Vitvi18g02917_t001	 2e-150
## Alignment 105: score=294.0 e_value=3.9e-08 N=6 Atr-AmTr_v1.0_scaffold00010&Vvi-18 plus
105-  0:	Atr-ERM94258	Vvi-Vitvi18g00350_t001	      0
105-  1:	Atr-ERM94259	Vvi-Vitvi18g00351_t001	      0
105-  2:	Atr-ERM94262	Vvi-Vitvi18g00352_t002	 3e-146
105-  3:	Atr-ERM94263	Vvi-Vitvi18g00353_t001	      0
105-  4:	Atr-ERM94267	Vvi-Vitvi18g00355_t001	      0
105-  5:	Atr-ERM94268	Vvi-Vitvi18g02556_t001	  8e-51
## Alignment 106: score=1623.0 e_value=1.1e-116 N=35 Atr-AmTr_v1.0_scaffold00010&Vvi-18 minus
106-  0:	Atr-ERM94163	Vvi-Vitvi18g00393_t001	  2e-83
106-  1:	Atr-ERM94164	Vvi-Vitvi18g00392_t001	      0
106-  2:	Atr-ERM94166	Vvi-Vitvi18g00391_t001	  1e-15
106-  3:	Atr-ERM94173	Vvi-Vitvi18g00390_t001	  7e-33
106-  4:	Atr-ERM94175	Vvi-Vitvi18g00388_t001	  2e-70
106-  5:	Atr-ERM94177	Vvi-Vitvi18g00387_t001	  2e-95
106-  6:	Atr-ERM94184	Vvi-Vitvi18g00385_t001	  1e-36
106-  7:	Atr-ERM94185	Vvi-Vitvi18g00384_t001	 2e-174
106-  8:	Atr-ERM94188	Vvi-Vitvi18g00382_t001	      0
106-  9:	Atr-ERM94199	Vvi-Vitvi18g00378_t001	      0
106- 10:	Atr-ERM94202	Vvi-Vitvi18g00374_t001	  4e-83
106- 11:	Atr-ERM94204	Vvi-Vitvi18g00373_t001	  5e-53
106- 12:	Atr-ERM94208	Vvi-Vitvi18g00372_t001	 1e-150
106- 13:	Atr-ERM94213	Vvi-Vitvi18g02571_t001	      0
106- 14:	Atr-ERM94215	Vvi-Vitvi18g02570_t001	      0
106- 15:	Atr-ERM94218	Vvi-Vitvi18g02569_t001	  1e-47
106- 16:	Atr-ERM94222	Vvi-Vitvi18g00368_t003	      0
106- 17:	Atr-ERM94224	Vvi-Vitvi18g00367_t001	      0
106- 18:	Atr-ERM94226	Vvi-Vitvi18g00363_t001	      0
106- 19:	Atr-ERM94228	Vvi-Vitvi18g02565_t002	  5e-28
106- 20:	Atr-ERM94229	Vvi-Vitvi18g00362_t001	      0
106- 21:	Atr-ERM94241	Vvi-Vitvi18g00361_t001	  6e-36
106- 22:	Atr-ERM94243	Vvi-Vitvi18g02559_t001	  4e-66
106- 23:	Atr-ERM94244	Vvi-Vitvi18g00360_t001	 2e-171
106- 24:	Atr-ERM94248	Vvi-Vitvi18g00359_t001	  5e-88
106- 25:	Atr-ERM94250	Vvi-Vitvi18g00358_t002	  4e-69
106- 26:	Atr-ERM94254	Vvi-Vitvi18g02557_t001	  3e-17
106- 27:	Atr-ERM94257	Vvi-Vitvi18g00356_t001	      0
106- 28:	Atr-ERM94269	Vvi-Vitvi18g00349_t001	      0
106- 29:	Atr-ERM94270	Vvi-Vitvi18g00348_t001	      0
106- 30:	Atr-ERM94284	Vvi-Vitvi18g00347_t001	  8e-22
106- 31:	Atr-ERM94291	Vvi-Vitvi18g00346_t001	 5e-145
106- 32:	Atr-ERM94300	Vvi-Vitvi18g00345_t001	  1e-87
106- 33:	Atr-ERM94301	Vvi-Vitvi18g00344_t001	 2e-104
106- 34:	Atr-ERM94321	Vvi-Vitvi18g00333_t001	      0
## Alignment 107: score=1682.0 e_value=3.6e-121 N=36 Atr-AmTr_v1.0_scaffold00010&Vvi-7 plus
107-  0:	Atr-ERM94221	Vvi-Vitvi07g01777_t001	      0
107-  1:	Atr-ERM94223	Vvi-Vitvi07g01778_t001	  3e-18
107-  2:	Atr-ERM94226	Vvi-Vitvi07g01779_t001	      0
107-  3:	Atr-ERM94229	Vvi-Vitvi07g01783_t002	      0
107-  4:	Atr-ERM94236	Vvi-Vitvi07g02674_t001	      0
107-  5:	Atr-ERM94241	Vvi-Vitvi07g01792_t001	  5e-55
107-  6:	Atr-ERM94242	Vvi-Vitvi07g04732_t003	  2e-93
107-  7:	Atr-ERM94243	Vvi-Vitvi07g01794_t001	  5e-65
107-  8:	Atr-ERM94244	Vvi-Vitvi07g01795_t001	      0
107-  9:	Atr-ERM94246	Vvi-Vitvi07g01796_t001	      0
107- 10:	Atr-ERM94247	Vvi-Vitvi07g01798_t001	 2e-116
107- 11:	Atr-ERM94248	Vvi-Vitvi07g01800_t001	 5e-112
107- 12:	Atr-ERM94250	Vvi-Vitvi07g01802_t001	  7e-73
107- 13:	Atr-ERM94251	Vvi-Vitvi07g01803_t002	 9e-147
107- 14:	Atr-ERM94253	Vvi-Vitvi07g01804_t001	 4e-138
107- 15:	Atr-ERM94266	Vvi-Vitvi07g02679_t001	  2e-20
107- 16:	Atr-ERM94275	Vvi-Vitvi07g01806_t001	      0
107- 17:	Atr-ERM94280	Vvi-Vitvi07g02683_t001	  2e-98
107- 18:	Atr-ERM94291	Vvi-Vitvi07g01807_t001	 1e-145
107- 19:	Atr-ERM94293	Vvi-Vitvi07g01808_t001	      0
107- 20:	Atr-ERM94317	Vvi-Vitvi07g01818_t001	      0
107- 21:	Atr-ERM94322	Vvi-Vitvi07g01823_t001	  8e-59
107- 22:	Atr-ERM94326	Vvi-Vitvi07g01825_t001	 2e-155
107- 23:	Atr-ERM94329	Vvi-Vitvi07g01826_t001	      0
107- 24:	Atr-ERM94330	Vvi-Vitvi07g01827_t001	  6e-62
107- 25:	Atr-ERM94332	Vvi-Vitvi07g01828_t001	  8e-95
107- 26:	Atr-ERM94334	Vvi-Vitvi07g01829_t001	  9e-51
107- 27:	Atr-ERM94335	Vvi-Vitvi07g01830_t001	      0
107- 28:	Atr-ERM94336	Vvi-Vitvi07g01831_t002	 8e-177
107- 29:	Atr-ERM94338	Vvi-Vitvi07g01832_t001	      0
107- 30:	Atr-ERM94345	Vvi-Vitvi07g02689_t001	 2e-134
107- 31:	Atr-ERM94353	Vvi-Vitvi07g01835_t001	  7e-93
107- 32:	Atr-ERM94359	Vvi-Vitvi07g01836_t001	      0
107- 33:	Atr-ERM94360	Vvi-Vitvi07g01838_t001	      0
107- 34:	Atr-ERM94361	Vvi-Vitvi07g02691_t001	  1e-27
107- 35:	Atr-ERM94363	Vvi-Vitvi07g01840_t001	      0
## Alignment 108: score=754.0 e_value=1.8e-39 N=16 Atr-AmTr_v1.0_scaffold00010&Vvi-7 minus
108-  0:	Atr-ERM94160	Vvi-Vitvi07g04551_t001	      0
108-  1:	Atr-ERM94164	Vvi-Vitvi07g01358_t001	      0
108-  2:	Atr-ERM94166	Vvi-Vitvi07g01359_t001	  5e-28
108-  3:	Atr-ERM94168	Vvi-Vitvi07g01360_t001	  5e-91
108-  4:	Atr-ERM94169	Vvi-Vitvi07g01361_t001	  2e-89
108-  5:	Atr-ERM94172	Vvi-Vitvi07g01363_t001	  4e-34
108-  6:	Atr-ERM94176	Vvi-Vitvi07g01364_t001	  2e-71
108-  7:	Atr-ERM94184	Vvi-Vitvi07g02540_t001	  1e-27
108-  8:	Atr-ERM94185	Vvi-Vitvi07g01365_t001	      0
108-  9:	Atr-ERM94196	Vvi-Vitvi07g03031_t001	  1e-19
108- 10:	Atr-ERM94201	Vvi-Vitvi07g01354_t001	  7e-39
108- 11:	Atr-ERM94212	Vvi-Vitvi07g01352_t001	      0
108- 12:	Atr-ERM94214	Vvi-Vitvi07g01350_t001	 3e-104
108- 13:	Atr-ERM94215	Vvi-Vitvi07g02536_t001	      0
108- 14:	Atr-ERM94217	Vvi-Vitvi07g02535_t001	 5e-105
108- 15:	Atr-ERM94218	Vvi-Vitvi07g04543_t001	  3e-44
## Alignment 109: score=903.0 e_value=3.2e-55 N=20 Atr-AmTr_v1.0_scaffold00011&Vvi-18 minus
109-  0:	Atr-ERM94627	Vvi-Vitvi18g00994_t001	 2e-145
109-  1:	Atr-ERM94629	Vvi-Vitvi18g02761_t002	 1e-112
109-  2:	Atr-ERM94631	Vvi-Vitvi18g00992_t001	  2e-29
109-  3:	Atr-ERM94635	Vvi-Vitvi18g02759_t001	  1e-55
109-  4:	Atr-ERM94645	Vvi-Vitvi18g02758_t002	      0
109-  5:	Atr-ERM94646	Vvi-Vitvi18g00991_t001	      0
109-  6:	Atr-ERM94671	Vvi-Vitvi18g04232_t001	  1e-47
109-  7:	Atr-ERM94673	Vvi-Vitvi18g00986_t001	      0
109-  8:	Atr-ERM94674	Vvi-Vitvi18g00983_t001	  1e-81
109-  9:	Atr-ERM94676	Vvi-Vitvi18g02757_t001	      0
109- 10:	Atr-ERM94677	Vvi-Vitvi18g00981_t001	      0
109- 11:	Atr-ERM94681	Vvi-Vitvi18g00980_t001	 3e-115
109- 12:	Atr-ERM94686	Vvi-Vitvi18g00979_t001	 2e-179
109- 13:	Atr-ERM94697	Vvi-Vitvi18g02754_t002	  6e-44
109- 14:	Atr-ERM94706	Vvi-Vitvi18g00976_t001	 6e-162
109- 15:	Atr-ERM94708	Vvi-Vitvi18g02752_t001	  9e-32
109- 16:	Atr-ERM94711	Vvi-Vitvi18g00975_t001	      0
109- 17:	Atr-ERM94717	Vvi-Vitvi18g00974_t001	 8e-123
109- 18:	Atr-ERM94724	Vvi-Vitvi18g00973_t001	  7e-29
109- 19:	Atr-ERM94743	Vvi-Vitvi18g00970_t002	      0
## Alignment 110: score=978.0 e_value=8.1e-58 N=21 Atr-AmTr_v1.0_scaffold00011&Vvi-2 minus
110-  0:	Atr-ERM94748	Vvi-Vitvi02g01286_t001	      0
110-  1:	Atr-ERM94757	Vvi-Vitvi02g01284_t001	 3e-175
110-  2:	Atr-ERM94760	Vvi-Vitvi02g01279_t001	      0
110-  3:	Atr-ERM94763	Vvi-Vitvi02g01278_t001	 2e-166
110-  4:	Atr-ERM94764	Vvi-Vitvi02g01275_t001	 1e-145
110-  5:	Atr-ERM94769	Vvi-Vitvi02g01272_t001	      0
110-  6:	Atr-ERM94771	Vvi-Vitvi02g01269_t001	      0
110-  7:	Atr-ERM94773	Vvi-Vitvi02g01267_t001	 7e-121
110-  8:	Atr-ERM94774	Vvi-Vitvi02g01264_t001	      0
110-  9:	Atr-ERM94778	Vvi-Vitvi02g01261_t001	  1e-68
110- 10:	Atr-ERM94779	Vvi-Vitvi02g01253_t001	 3e-145
110- 11:	Atr-ERM94780	Vvi-Vitvi02g01252_t001	  2e-55
110- 12:	Atr-ERM94781	Vvi-Vitvi02g01248_t001	  6e-95
110- 13:	Atr-ERM94786	Vvi-Vitvi02g04388_t001	  5e-25
110- 14:	Atr-ERM94790	Vvi-Vitvi02g04386_t001	  2e-48
110- 15:	Atr-ERM94791	Vvi-Vitvi02g01236_t005	      0
110- 16:	Atr-ERM94796	Vvi-Vitvi02g01235_t001	 3e-136
110- 17:	Atr-ERM94797	Vvi-Vitvi02g01232_t001	      0
110- 18:	Atr-ERM94806	Vvi-Vitvi02g01231_t002	 3e-120
110- 19:	Atr-ERM94809	Vvi-Vitvi02g01230_t001	      0
110- 20:	Atr-ERM94811	Vvi-Vitvi02g01228_t001	 3e-144
## Alignment 111: score=599.0 e_value=1.2e-33 N=14 Atr-AmTr_v1.0_scaffold00011&Vvi-3 plus
111-  0:	Atr-ERM94629	Vvi-Vitvi03g00299_t001	  5e-51
111-  1:	Atr-ERM94631	Vvi-Vitvi03g00302_t001	  2e-32
111-  2:	Atr-ERM94641	Vvi-Vitvi03g00303_t001	  5e-53
111-  3:	Atr-ERM94645	Vvi-Vitvi03g00304_t001	      0
111-  4:	Atr-ERM94651	Vvi-Vitvi03g01483_t001	 3e-111
111-  5:	Atr-ERM94655	Vvi-Vitvi03g00306_t001	  7e-12
111-  6:	Atr-ERM94681	Vvi-Vitvi03g00307_t003	 2e-102
111-  7:	Atr-ERM94685	Vvi-Vitvi03g00308_t001	      0
111-  8:	Atr-ERM94686	Vvi-Vitvi03g01484_t001	 3e-179
111-  9:	Atr-ERM94699	Vvi-Vitvi03g00311_t001	  8e-91
111- 10:	Atr-ERM94710	Vvi-Vitvi03g00314_t001	  6e-23
111- 11:	Atr-ERM94714	Vvi-Vitvi03g00315_t001	 6e-114
111- 12:	Atr-ERM94724	Vvi-Vitvi03g01495_t001	  8e-31
111- 13:	Atr-ERM94741	Vvi-Vitvi03g00321_t001	 3e-116
## Alignment 112: score=1088.0 e_value=2.1e-75 N=24 Atr-AmTr_v1.0_scaffold00011&Vvi-4 minus
112-  0:	Atr-ERM94626	Vvi-Vitvi04g04362_t001	  1e-82
112-  1:	Atr-ERM94629	Vvi-Vitvi04g01338_t001	 2e-133
112-  2:	Atr-ERM94631	Vvi-Vitvi04g01337_t001	  2e-44
112-  3:	Atr-ERM94636	Vvi-Vitvi04g01336_t001	  3e-29
112-  4:	Atr-ERM94646	Vvi-Vitvi04g01334_t001	      0
112-  5:	Atr-ERM94647	Vvi-Vitvi04g01332_t001	      0
112-  6:	Atr-ERM94650	Vvi-Vitvi04g01330_t001	  7e-90
112-  7:	Atr-ERM94658	Vvi-Vitvi04g04348_t001	  1e-15
112-  8:	Atr-ERM94671	Vvi-Vitvi04g04347_t001	  1e-93
112-  9:	Atr-ERM94674	Vvi-Vitvi04g01327_t002	 4e-112
112- 10:	Atr-ERM94677	Vvi-Vitvi04g01325_t001	 2e-126
112- 11:	Atr-ERM94680	Vvi-Vitvi04g01324_t002	 2e-140
112- 12:	Atr-ERM94681	Vvi-Vitvi04g01323_t002	 2e-104
112- 13:	Atr-ERM94682	Vvi-Vitvi04g02109_t001	      0
112- 14:	Atr-ERM94688	Vvi-Vitvi04g01322_t001	      0
112- 15:	Atr-ERM94698	Vvi-Vitvi04g01321_t001	  2e-94
112- 16:	Atr-ERM94699	Vvi-Vitvi04g01319_t001	  2e-76
112- 17:	Atr-ERM94700	Vvi-Vitvi04g01318_t001	 2e-160
112- 18:	Atr-ERM94701	Vvi-Vitvi04g01317_t001	      0
112- 19:	Atr-ERM94706	Vvi-Vitvi04g01315_t001	 5e-168
112- 20:	Atr-ERM94714	Vvi-Vitvi04g01312_t001	  9e-75
112- 21:	Atr-ERM94717	Vvi-Vitvi04g01311_t001	  6e-67
112- 22:	Atr-ERM94724	Vvi-Vitvi04g01309_t001	  1e-32
112- 23:	Atr-ERM94740	Vvi-Vitvi04g01299_t001	  2e-33
## Alignment 113: score=1639.0 e_value=1.2e-119 N=36 Atr-AmTr_v1.0_scaffold00012&Vvi-13 plus
113-  0:	Atr-ERN07887	Vvi-Vitvi13g00306_t001	 5e-161
113-  1:	Atr-ERN07888	Vvi-Vitvi13g00307_t001	      0
113-  2:	Atr-ERN07889	Vvi-Vitvi13g01987_t001	 5e-171
113-  3:	Atr-ERN07898	Vvi-Vitvi13g00309_t001	 2e-165
113-  4:	Atr-ERN07920	Vvi-Vitvi13g00310_t001	 1e-117
113-  5:	Atr-ERN07921	Vvi-Vitvi13g00311_t001	      0
113-  6:	Atr-ERN07932	Vvi-Vitvi13g00315_t001	 9e-109
113-  7:	Atr-ERN07934	Vvi-Vitvi13g00316_t001	      0
113-  8:	Atr-ERN07937	Vvi-Vitvi13g00317_t001	      0
113-  9:	Atr-ERN07939	Vvi-Vitvi13g01990_t001	  2e-22
113- 10:	Atr-ERN07945	Vvi-Vitvi13g00320_t003	  1e-93
113- 11:	Atr-ERN07950	Vvi-Vitvi13g00321_t001	      0
113- 12:	Atr-ERN07953	Vvi-Vitvi13g00324_t001	 5e-120
113- 13:	Atr-ERN07955	Vvi-Vitvi13g00325_t001	 5e-167
113- 14:	Atr-ERN07957	Vvi-Vitvi13g00326_t001	 2e-126
113- 15:	Atr-ERN07960	Vvi-Vitvi13g00327_t001	      0
113- 16:	Atr-ERN07963	Vvi-Vitvi13g00328_t001	      0
113- 17:	Atr-ERN07967	Vvi-Vitvi13g00329_t001	 1e-120
113- 18:	Atr-ERN07970	Vvi-Vitvi13g00330_t001	 6e-130
113- 19:	Atr-ERN07995	Vvi-Vitvi13g00332_t001	      0
113- 20:	Atr-ERN08004	Vvi-Vitvi13g01994_t001	      0
113- 21:	Atr-ERN08014	Vvi-Vitvi13g00338_t001	  4e-91
113- 22:	Atr-ERN08016	Vvi-Vitvi13g00339_t002	 5e-109
113- 23:	Atr-ERN08018	Vvi-Vitvi13g01996_t001	 6e-137
113- 24:	Atr-ERN08020	Vvi-Vitvi13g00340_t001	  4e-14
113- 25:	Atr-ERN08026	Vvi-Vitvi13g01997_t001	 3e-117
113- 26:	Atr-ERN08035	Vvi-Vitvi13g00346_t001	 4e-115
113- 27:	Atr-ERN08036	Vvi-Vitvi13g00348_t002	      0
113- 28:	Atr-ERN08037	Vvi-Vitvi13g00349_t001	      0
113- 29:	Atr-ERN08038	Vvi-Vitvi13g00350_t002	      0
113- 30:	Atr-ERN08044	Vvi-Vitvi13g00352_t001	      0
113- 31:	Atr-ERN08048	Vvi-Vitvi13g00353_t001	  1e-65
113- 32:	Atr-ERN08055	Vvi-Vitvi13g00354_t001	  8e-97
113- 33:	Atr-ERN08072	Vvi-Vitvi13g00358_t001	  4e-82
113- 34:	Atr-ERN08073	Vvi-Vitvi13g00359_t001	      0
113- 35:	Atr-ERN08075	Vvi-Vitvi13g00361_t001	      0
## Alignment 114: score=539.0 e_value=5.7e-28 N=12 Atr-AmTr_v1.0_scaffold00012&Vvi-13 minus
114-  0:	Atr-ERN07816	Vvi-Vitvi13g00302_t001	 3e-155
114-  1:	Atr-ERN07817	Vvi-Vitvi13g00301_t001	 2e-133
114-  2:	Atr-ERN07821	Vvi-Vitvi13g00298_t001	  1e-36
114-  3:	Atr-ERN07833	Vvi-Vitvi13g00295_t001	      0
114-  4:	Atr-ERN07842	Vvi-Vitvi13g00294_t001	 7e-164
114-  5:	Atr-ERN07852	Vvi-Vitvi13g00293_t001	  3e-97
114-  6:	Atr-ERN07854	Vvi-Vitvi13g00292_t001	      0
114-  7:	Atr-ERN07862	Vvi-Vitvi13g00289_t001	 6e-131
114-  8:	Atr-ERN07876	Vvi-Vitvi13g00288_t001	 6e-163
114-  9:	Atr-ERN07877	Vvi-Vitvi13g00287_t001	      0
114- 10:	Atr-ERN07878	Vvi-Vitvi13g00286_t001	 1e-107
114- 11:	Atr-ERN07882	Vvi-Vitvi13g04089_t001	  9e-78
## Alignment 115: score=2534.0 e_value=4e-217 N=56 Atr-AmTr_v1.0_scaffold00012&Vvi-6 plus
115-  0:	Atr-ERN07736	Vvi-Vitvi06g00405_t001	      0
115-  1:	Atr-ERN07750	Vvi-Vitvi06g00422_t001	  2e-71
115-  2:	Atr-ERN07755	Vvi-Vitvi06g00424_t001	  3e-91
115-  3:	Atr-ERN07774	Vvi-Vitvi06g00432_t001	 3e-125
115-  4:	Atr-ERN07797	Vvi-Vitvi06g00445_t001	  7e-57
115-  5:	Atr-ERN07821	Vvi-Vitvi06g00449_t001	  2e-42
115-  6:	Atr-ERN07825	Vvi-Vitvi06g00451_t001	      0
115-  7:	Atr-ERN07829	Vvi-Vitvi06g00452_t001	  1e-38
115-  8:	Atr-ERN07836	Vvi-Vitvi06g00455_t001.1.6037826f	 7e-109
115-  9:	Atr-ERN07838	Vvi-Vitvi06g00456_t001	 6e-131
115- 10:	Atr-ERN07839	Vvi-Vitvi06g00459_t001	  2e-65
115- 11:	Atr-ERN07841	Vvi-Vitvi06g00460_t001	  5e-32
115- 12:	Atr-ERN07848	Vvi-Vitvi06g00465_t001	  2e-74
115- 13:	Atr-ERN07849	Vvi-Vitvi06g00466_t001	  2e-48
115- 14:	Atr-ERN07853	Vvi-Vitvi06g00467_t001	      0
115- 15:	Atr-ERN07854	Vvi-Vitvi06g00468_t001	 4e-142
115- 16:	Atr-ERN07855	Vvi-Vitvi06g00470_t001	      0
115- 17:	Atr-ERN07861	Vvi-Vitvi06g01703_t001	  9e-28
115- 18:	Atr-ERN07876	Vvi-Vitvi06g00472_t001	 4e-171
115- 19:	Atr-ERN07877	Vvi-Vitvi06g00473_t001	      0
115- 20:	Atr-ERN07884	Vvi-Vitvi06g00474_t001	      0
115- 21:	Atr-ERN07885	Vvi-Vitvi06g00475_t001	  3e-36
115- 22:	Atr-ERN07889	Vvi-Vitvi06g00477_t001	 6e-145
115- 23:	Atr-ERN07898	Vvi-Vitvi06g00481_t001	 5e-163
115- 24:	Atr-ERN07899	Vvi-Vitvi06g01704_t001	  9e-77
115- 25:	Atr-ERN07902	Vvi-Vitvi06g00483_t001	  3e-96
115- 26:	Atr-ERN07914	Vvi-Vitvi06g01705_t001	      0
115- 27:	Atr-ERN07916	Vvi-Vitvi06g00484_t001	 4e-117
115- 28:	Atr-ERN07917	Vvi-Vitvi06g00486_t001	  1e-68
115- 29:	Atr-ERN07919	Vvi-Vitvi06g00487_t001	      0
115- 30:	Atr-ERN07920	Vvi-Vitvi06g00488_t001	 8e-128
115- 31:	Atr-ERN07921	Vvi-Vitvi06g01569_t001	      0
115- 32:	Atr-ERN07925	Vvi-Vitvi06g00493_t001	  2e-39
115- 33:	Atr-ERN07930	Vvi-Vitvi06g00494_t001	  9e-50
115- 34:	Atr-ERN07931	Vvi-Vitvi06g00495_t001	 3e-122
115- 35:	Atr-ERN07936	Vvi-Vitvi06g00498_t001	      0
115- 36:	Atr-ERN07939	Vvi-Vitvi06g01706_t001	  6e-15
115- 37:	Atr-ERN07951	Vvi-Vitvi06g00500_t001	 6e-157
115- 38:	Atr-ERN07953	Vvi-Vitvi06g00501_t001	  6e-84
115- 39:	Atr-ERN07957	Vvi-Vitvi06g00502_t001	 3e-128
115- 40:	Atr-ERN07963	Vvi-Vitvi06g00503_t001	      0
115- 41:	Atr-ERN07964	Vvi-Vitvi06g01708_t001	  1e-25
115- 42:	Atr-ERN07966	Vvi-Vitvi06g00505_t001	  3e-92
115- 43:	Atr-ERN07971	Vvi-Vitvi06g00509_t001	  4e-83
115- 44:	Atr-ERN07972	Vvi-Vitvi06g00510_t001	      0
115- 45:	Atr-ERN07974	Vvi-Vitvi06g00511_t001	      0
115- 46:	Atr-ERN07993	Vvi-Vitvi06g00512_t001	      0
115- 47:	Atr-ERN08004	Vvi-Vitvi06g00513_t001	      0
115- 48:	Atr-ERN08005	Vvi-Vitvi06g00514_t001	      0
115- 49:	Atr-ERN08010	Vvi-Vitvi06g00515_t001	  4e-77
115- 50:	Atr-ERN08012	Vvi-Vitvi06g00516_t001	  2e-95
115- 51:	Atr-ERN08013	Vvi-Vitvi06g00517_t001	      0
115- 52:	Atr-ERN08018	Vvi-Vitvi06g00520_t001	 1e-166
115- 53:	Atr-ERN08020	Vvi-Vitvi06g01710_t001	  9e-21
115- 54:	Atr-ERN08026	Vvi-Vitvi06g00522_t001	 5e-116
115- 55:	Atr-ERN08028	Vvi-Vitvi06g04175_t001	  5e-12
## Alignment 116: score=387.0 e_value=4.1e-14 N=8 Atr-AmTr_v1.0_scaffold00012&Vvi-6 minus
116-  0:	Atr-ERN07794	Vvi-Vitvi06g00447_t001	  5e-82
116-  1:	Atr-ERN07801	Vvi-Vitvi06g00444_t001	      0
116-  2:	Atr-ERN07804	Vvi-Vitvi06g00442_t001	      0
116-  3:	Atr-ERN07806	Vvi-Vitvi06g00440_t001	 6e-129
116-  4:	Atr-ERN07808	Vvi-Vitvi06g00439_t003	  3e-89
116-  5:	Atr-ERN07809	Vvi-Vitvi06g00438_t001	  3e-15
116-  6:	Atr-ERN07812	Vvi-Vitvi06g00437_t001	 3e-158
116-  7:	Atr-ERN07814	Vvi-Vitvi06g00436_t001	  5e-32
## Alignment 117: score=2558.0 e_value=1.4e-208 N=56 Atr-AmTr_v1.0_scaffold00012&Vvi-8 plus
117-  0:	Atr-ERN07814	Vvi-Vitvi08g01179_t001	  6e-39
117-  1:	Atr-ERN07821	Vvi-Vitvi08g01186_t001	  2e-43
117-  2:	Atr-ERN07825	Vvi-Vitvi08g01188_t001	      0
117-  3:	Atr-ERN07829	Vvi-Vitvi08g02191_t001	  7e-31
117-  4:	Atr-ERN07830	Vvi-Vitvi08g01189_t001	 1e-101
117-  5:	Atr-ERN07834	Vvi-Vitvi08g01193_t001	 2e-173
117-  6:	Atr-ERN07838	Vvi-Vitvi08g01194_t001	      0
117-  7:	Atr-ERN07841	Vvi-Vitvi08g01195_t001	  3e-50
117-  8:	Atr-ERN07847	Vvi-Vitvi08g01197_t001	 3e-180
117-  9:	Atr-ERN07849	Vvi-Vitvi08g02195_t001	  5e-47
117- 10:	Atr-ERN07858	Vvi-Vitvi08g02196_t001	 3e-143
117- 11:	Atr-ERN07860	Vvi-Vitvi08g01201_t003	      0
117- 12:	Atr-ERN07877	Vvi-Vitvi08g01204_t004	      0
117- 13:	Atr-ERN07898	Vvi-Vitvi08g01206_t001	 3e-169
117- 14:	Atr-ERN07900	Vvi-Vitvi08g01208_t001	      0
117- 15:	Atr-ERN07902	Vvi-Vitvi08g01209_t001	  3e-89
117- 16:	Atr-ERN07919	Vvi-Vitvi08g01211_t001	      0
117- 17:	Atr-ERN07920	Vvi-Vitvi08g01213_t002	 3e-112
117- 18:	Atr-ERN07921	Vvi-Vitvi08g01214_t001	      0
117- 19:	Atr-ERN07923	Vvi-Vitvi08g01215_t001	  1e-39
117- 20:	Atr-ERN07928	Vvi-Vitvi08g01216_t001	 3e-146
117- 21:	Atr-ERN07931	Vvi-Vitvi08g01217_t001	 1e-126
117- 22:	Atr-ERN07935	Vvi-Vitvi08g01221_t001	  3e-67
117- 23:	Atr-ERN07940	Vvi-Vitvi08g01223_t001	      0
117- 24:	Atr-ERN07948	Vvi-Vitvi08g01224_t001	 3e-138
117- 25:	Atr-ERN07950	Vvi-Vitvi08g04233_t001	      0
117- 26:	Atr-ERN07955	Vvi-Vitvi08g01230_t001	 2e-166
117- 27:	Atr-ERN07958	Vvi-Vitvi08g01231_t001	  3e-46
117- 28:	Atr-ERN07965	Vvi-Vitvi08g01234_t001	      0
117- 29:	Atr-ERN07967	Vvi-Vitvi08g01235_t001	 3e-102
117- 30:	Atr-ERN07970	Vvi-Vitvi08g01237_t001	 1e-124
117- 31:	Atr-ERN07973	Vvi-Vitvi08g01238_t001	 3e-150
117- 32:	Atr-ERN07975	Vvi-Vitvi08g01239_t001	  2e-39
117- 33:	Atr-ERN07978	Vvi-Vitvi08g02202_t001	  5e-32
117- 34:	Atr-ERN07979	Vvi-Vitvi08g01240_t001	 3e-119
117- 35:	Atr-ERN07982	Vvi-Vitvi08g01241_t001	      0
117- 36:	Atr-ERN07985	Vvi-Vitvi08g01243_t001	      0
117- 37:	Atr-ERN08004	Vvi-Vitvi08g01245_t001	      0
117- 38:	Atr-ERN08008	Vvi-Vitvi08g01247_t001	  2e-49
117- 39:	Atr-ERN08018	Vvi-Vitvi08g01248_t001	 1e-143
117- 40:	Atr-ERN08020	Vvi-Vitvi08g02203_t001	  3e-18
117- 41:	Atr-ERN08026	Vvi-Vitvi08g01250_t001	 5e-107
117- 42:	Atr-ERN08028	Vvi-Vitvi08g04238_t001	  8e-17
117- 43:	Atr-ERN08033	Vvi-Vitvi08g02204_t001	  5e-18
117- 44:	Atr-ERN08038	Vvi-Vitvi08g02205_t001	      0
117- 45:	Atr-ERN08039	Vvi-Vitvi08g01254_t002	 3e-129
117- 46:	Atr-ERN08048	Vvi-Vitvi08g01257_t001	  2e-83
117- 47:	Atr-ERN08050	Vvi-Vitvi08g04241_t001	 6e-108
117- 48:	Atr-ERN08053	Vvi-Vitvi08g01261_t001	      0
117- 49:	Atr-ERN08057	Vvi-Vitvi08g01262_t001	  6e-41
117- 50:	Atr-ERN08059	Vvi-Vitvi08g01265_t001	 3e-138
117- 51:	Atr-ERN08071	Vvi-Vitvi08g01266_t002	 8e-135
117- 52:	Atr-ERN08074	Vvi-Vitvi08g01267_t001	      0
117- 53:	Atr-ERN08078	Vvi-Vitvi08g02214_t001	      0
117- 54:	Atr-ERN08080	Vvi-Vitvi08g01270_t001	      0
117- 55:	Atr-ERN08085	Vvi-Vitvi08g01272_t001	  1e-48
## Alignment 118: score=369.0 e_value=9.1e-16 N=8 Atr-AmTr_v1.0_scaffold00012&Vvi-8 minus
118-  0:	Atr-ERN07734	Vvi-Vitvi08g01177_t001	      0
118-  1:	Atr-ERN07746	Vvi-Vitvi08g01168_t001	      0
118-  2:	Atr-ERN07753	Vvi-Vitvi08g01166_t001	      0
118-  3:	Atr-ERN07755	Vvi-Vitvi08g01165_t001	  3e-89
118-  4:	Atr-ERN07767	Vvi-Vitvi08g01164_t001	  4e-62
118-  5:	Atr-ERN07768	Vvi-Vitvi08g01163_t002	  6e-58
118-  6:	Atr-ERN07771	Vvi-Vitvi08g01162_t001	      0
118-  7:	Atr-ERN07772	Vvi-Vitvi08g01161_t003	  1e-27
## Alignment 119: score=769.0 e_value=7.8e-45 N=17 Atr-AmTr_v1.0_scaffold00013&Vvi-1 plus
119-  0:	Atr-ERN09828	Vvi-Vitvi01g01657_t001	  2e-27
119-  1:	Atr-ERN09831	Vvi-Vitvi01g01662_t001	      0
119-  2:	Atr-ERN09838	Vvi-Vitvi01g04442_t001	  1e-25
119-  3:	Atr-ERN09840	Vvi-Vitvi01g01664_t001	      0
119-  4:	Atr-ERN09856	Vvi-Vitvi01g01666_t001	      0
119-  5:	Atr-ERN09857	Vvi-Vitvi01g04443_t002	  2e-54
119-  6:	Atr-ERN09860	Vvi-Vitvi01g02272_t001	  2e-23
119-  7:	Atr-ERN09861	Vvi-Vitvi01g01671_t001	 3e-174
119-  8:	Atr-ERN09867	Vvi-Vitvi01g04445_t001	  2e-19
119-  9:	Atr-ERN09874	Vvi-Vitvi01g04446_t003	  2e-36
119- 10:	Atr-ERN09875	Vvi-Vitvi01g01677_t001	 7e-126
119- 11:	Atr-ERN09877	Vvi-Vitvi01g04450_t001	  4e-19
119- 12:	Atr-ERN09897	Vvi-Vitvi01g01678_t001	  1e-63
119- 13:	Atr-ERN09903	Vvi-Vitvi01g02278_t001	  2e-70
119- 14:	Atr-ERN09911	Vvi-Vitvi01g01682_t001	      0
119- 15:	Atr-ERN09915	Vvi-Vitvi01g01684_t001	  7e-37
119- 16:	Atr-ERN09916	Vvi-Vitvi01g01686_t001	  1e-40
## Alignment 120: score=988.0 e_value=8.1e-68 N=22 Atr-AmTr_v1.0_scaffold00013&Vvi-1 minus
120-  0:	Atr-ERN09879	Vvi-Vitvi01g04448_t001	  1e-25
120-  1:	Atr-ERN09897	Vvi-Vitvi01g01660_t001	  2e-42
120-  2:	Atr-ERN09918	Vvi-Vitvi01g01655_t001	  2e-93
120-  3:	Atr-ERN09919	Vvi-Vitvi01g01654_t001	 9e-154
120-  4:	Atr-ERN09922	Vvi-Vitvi01g01652_t001	 2e-158
120-  5:	Atr-ERN09924	Vvi-Vitvi01g01651_t001	  2e-48
120-  6:	Atr-ERN09929	Vvi-Vitvi01g01648_t001	 9e-154
120-  7:	Atr-ERN09937	Vvi-Vitvi01g02268_t001	  1e-33
120-  8:	Atr-ERN09938	Vvi-Vitvi01g01646_t001	      0
120-  9:	Atr-ERN09940	Vvi-Vitvi01g01645_t001	 4e-146
120- 10:	Atr-ERN09943	Vvi-Vitvi01g01644_t001	  4e-89
120- 11:	Atr-ERN09947	Vvi-Vitvi01g02267_t001	  3e-11
120- 12:	Atr-ERN09948	Vvi-Vitvi01g01641_t001	      0
120- 13:	Atr-ERN09955	Vvi-Vitvi01g01640_t001	  2e-70
120- 14:	Atr-ERN09976	Vvi-Vitvi01g04432_t001	 4e-116
120- 15:	Atr-ERN09980	Vvi-Vitvi01g01629_t001	      0
120- 16:	Atr-ERN09981	Vvi-Vitvi01g02258_t004	 3e-117
120- 17:	Atr-ERN09998	Vvi-Vitvi01g01627_t001	  2e-37
120- 18:	Atr-ERN10000	Vvi-Vitvi01g01624_t001	      0
120- 19:	Atr-ERN10003	Vvi-Vitvi01g01621_t001	 3e-144
120- 20:	Atr-ERN10010	Vvi-Vitvi01g01620_t001	 1e-169
120- 21:	Atr-ERN10011	Vvi-Vitvi01g01618_t001	      0
## Alignment 121: score=833.0 e_value=5.3e-54 N=19 Atr-AmTr_v1.0_scaffold00013&Vvi-14 plus
121-  0:	Atr-ERN09909	Vvi-Vitvi14g01522_t001	  5e-67
121-  1:	Atr-ERN09918	Vvi-Vitvi14g01540_t001	  7e-94
121-  2:	Atr-ERN09927	Vvi-Vitvi14g02971_t001	  8e-80
121-  3:	Atr-ERN09935	Vvi-Vitvi14g01544_t001	 2e-140
121-  4:	Atr-ERN09941	Vvi-Vitvi14g01545_t001	  6e-57
121-  5:	Atr-ERN09949	Vvi-Vitvi14g01548_t001	 8e-180
121-  6:	Atr-ERN09956	Vvi-Vitvi14g01549_t001	 5e-144
121-  7:	Atr-ERN09964	Vvi-Vitvi14g01551_t001	      0
121-  8:	Atr-ERN09972	Vvi-Vitvi14g01552_t001	 1e-169
121-  9:	Atr-ERN09975	Vvi-Vitvi14g01553_t001	      0
121- 10:	Atr-ERN09979	Vvi-Vitvi14g01554_t001	      0
121- 11:	Atr-ERN09983	Vvi-Vitvi14g01555_t002	  7e-39
121- 12:	Atr-ERN09999	Vvi-Vitvi14g01558_t001	  9e-83
121- 13:	Atr-ERN10005	Vvi-Vitvi14g01560_t001	  9e-41
121- 14:	Atr-ERN10007	Vvi-Vitvi14g04581_t001	  2e-53
121- 15:	Atr-ERN10015	Vvi-Vitvi14g02984_t001	      0
121- 16:	Atr-ERN10017	Vvi-Vitvi14g01568_t001	  5e-49
121- 17:	Atr-ERN10018	Vvi-Vitvi14g02985_t001	  5e-11
121- 18:	Atr-ERN10019	Vvi-Vitvi14g01571_t001	 6e-134
## Alignment 122: score=423.0 e_value=3.1e-21 N=10 Atr-AmTr_v1.0_scaffold00013&Vvi-14 minus
122-  0:	Atr-ERN09829	Vvi-Vitvi14g01535_t001	  6e-88
122-  1:	Atr-ERN09832	Vvi-Vitvi14g01534_t001	  4e-42
122-  2:	Atr-ERN09833	Vvi-Vitvi14g01533_t001	 5e-117
122-  3:	Atr-ERN09837	Vvi-Vitvi14g04567_t001	  2e-54
122-  4:	Atr-ERN09843	Vvi-Vitvi14g01530_t004	      0
122-  5:	Atr-ERN09867	Vvi-Vitvi14g02964_t001	  2e-25
122-  6:	Atr-ERN09875	Vvi-Vitvi14g01526_t001	  4e-41
122-  7:	Atr-ERN09877	Vvi-Vitvi14g01525_t001	  4e-26
122-  8:	Atr-ERN09897	Vvi-Vitvi14g01524_t001	  2e-58
122-  9:	Atr-ERN09915	Vvi-Vitvi14g02961_t001	  4e-22
## Alignment 123: score=1187.0 e_value=5.3e-79 N=27 Atr-AmTr_v1.0_scaffold00013&Vvi-17 plus
123-  0:	Atr-ERN09826	Vvi-Vitvi17g00087_t001	  7e-94
123-  1:	Atr-ERN09839	Vvi-Vitvi17g00088_t001	  5e-65
123-  2:	Atr-ERN09840	Vvi-Vitvi17g04018_t001	 2e-104
123-  3:	Atr-ERN09843	Vvi-Vitvi17g00091_t001	      0
123-  4:	Atr-ERN09859	Vvi-Vitvi17g00095_t001	      0
123-  5:	Atr-ERN09863	Vvi-Vitvi17g00096_t002	      0
123-  6:	Atr-ERN09882	Vvi-Vitvi17g00098_t004	  6e-44
123-  7:	Atr-ERN09890	Vvi-Vitvi17g01345_t001	 2e-123
123-  8:	Atr-ERN09897	Vvi-Vitvi17g00100_t001	  1e-65
123-  9:	Atr-ERN09902	Vvi-Vitvi17g00101_t001	 7e-170
123- 10:	Atr-ERN09908	Vvi-Vitvi17g00103_t002	      0
123- 11:	Atr-ERN09919	Vvi-Vitvi17g00105_t001	 6e-178
123- 12:	Atr-ERN09923	Vvi-Vitvi17g01347_t001	  2e-37
123- 13:	Atr-ERN09928	Vvi-Vitvi17g00109_t001	 6e-113
123- 14:	Atr-ERN09933	Vvi-Vitvi17g00110_t001	      0
123- 15:	Atr-ERN09947	Vvi-Vitvi17g00112_t001	  6e-44
123- 16:	Atr-ERN09951	Vvi-Vitvi17g01350_t001	      0
123- 17:	Atr-ERN09957	Vvi-Vitvi17g01351_t001	  3e-93
123- 18:	Atr-ERN09962	Vvi-Vitvi17g00116_t001	 2e-141
123- 19:	Atr-ERN09965	Vvi-Vitvi17g00118_t001	  2e-50
123- 20:	Atr-ERN09972	Vvi-Vitvi17g00119_t001	      0
123- 21:	Atr-ERN09979	Vvi-Vitvi17g00120_t001	      0
123- 22:	Atr-ERN09981	Vvi-Vitvi17g00121_t001	 2e-121
123- 23:	Atr-ERN09991	Vvi-Vitvi17g00122_t001	 8e-145
123- 24:	Atr-ERN10004	Vvi-Vitvi17g00124_t002	      0
123- 25:	Atr-ERN10008	Vvi-Vitvi17g00125_t001	      0
123- 26:	Atr-ERN10015	Vvi-Vitvi17g00127_t001	 1e-104
## Alignment 124: score=350.0 e_value=1.5e-14 N=8 Atr-AmTr_v1.0_scaffold00013&Vvi-5 minus
124-  0:	Atr-ERN10053	Vvi-Vitvi05g01129_t001	 6e-119
124-  1:	Atr-ERN10060	Vvi-Vitvi05g01128_t001	 8e-169
124-  2:	Atr-ERN10062	Vvi-Vitvi05g01124_t001	  2e-84
124-  3:	Atr-ERN10071	Vvi-Vitvi05g01115_t001	  4e-26
124-  4:	Atr-ERN10073	Vvi-Vitvi05g01112_t001	  6e-55
124-  5:	Atr-ERN10075	Vvi-Vitvi05g01108_t001	      0
124-  6:	Atr-ERN10099	Vvi-Vitvi05g01094_t001	      0
124-  7:	Atr-ERN10101	Vvi-Vitvi05g01091_t001	      0
## Alignment 125: score=268.0 e_value=3.2e-09 N=6 Atr-AmTr_v1.0_scaffold00013&Vvi-7 plus
125-  0:	Atr-ERN10058	Vvi-Vitvi07g01078_t001	  1e-25
125-  1:	Atr-ERN10065	Vvi-Vitvi07g01114_t001	 3e-116
125-  2:	Atr-ERN10066	Vvi-Vitvi07g01120_t001	  4e-28
125-  3:	Atr-ERN10085	Vvi-Vitvi07g01110_t003	      0
125-  4:	Atr-ERN10086	Vvi-Vitvi07g01108_t001	  2e-56
125-  5:	Atr-ERN10089	Vvi-Vitvi07g04329_t001	  1e-25
## Alignment 126: score=1034.0 e_value=1.3e-66 N=23 Atr-AmTr_v1.0_scaffold00016&Vvi-1 plus
126-  0:	Atr-ERN06319	Vvi-Vitvi01g01790_t001	      0
126-  1:	Atr-ERN06321	Vvi-Vitvi01g01791_t001	      0
126-  2:	Atr-ERN06333	Vvi-Vitvi01g01793_t002	  3e-64
126-  3:	Atr-ERN06339	Vvi-Vitvi01g01794_t001	 2e-138
126-  4:	Atr-ERN06359	Vvi-Vitvi01g01796_t001	      0
126-  5:	Atr-ERN06366	Vvi-Vitvi01g01800_t001	      0
126-  6:	Atr-ERN06367	Vvi-Vitvi01g01801_t001	  4e-94
126-  7:	Atr-ERN06381	Vvi-Vitvi01g01802_t001	 4e-109
126-  8:	Atr-ERN06385	Vvi-Vitvi01g01805_t001	 1e-176
126-  9:	Atr-ERN06388	Vvi-Vitvi01g01806_t001	  1e-88
126- 10:	Atr-ERN06389	Vvi-Vitvi01g01807_t001	 5e-135
126- 11:	Atr-ERN06395	Vvi-Vitvi01g01808_t001	      0
126- 12:	Atr-ERN06397	Vvi-Vitvi01g01809_t001	 9e-112
126- 13:	Atr-ERN06414	Vvi-Vitvi01g01810_t001	  4e-85
126- 14:	Atr-ERN06418	Vvi-Vitvi01g01811_t001	 4e-180
126- 15:	Atr-ERN06421	Vvi-Vitvi01g01812_t001	 2e-125
126- 16:	Atr-ERN06434	Vvi-Vitvi01g01813_t003	  2e-53
126- 17:	Atr-ERN06446	Vvi-Vitvi01g01815_t001	 2e-138
126- 18:	Atr-ERN06447	Vvi-Vitvi01g01816_t001	 4e-167
126- 19:	Atr-ERN06453	Vvi-Vitvi01g01820_t001	  1e-63
126- 20:	Atr-ERN06454	Vvi-Vitvi01g01821_t001	      0
126- 21:	Atr-ERN06456	Vvi-Vitvi01g01822_t001	 5e-175
126- 22:	Atr-ERN06457	Vvi-Vitvi01g01824_t001	 8e-113
## Alignment 127: score=556.0 e_value=8.8e-27 N=12 Atr-AmTr_v1.0_scaffold00016&Vvi-1 plus
127-  0:	Atr-ERN06164	Vvi-Vitvi01g01731_t001	  3e-73
127-  1:	Atr-ERN06165	Vvi-Vitvi01g01733_t001	  5e-46
127-  2:	Atr-ERN06167	Vvi-Vitvi01g01734_t001	  9e-97
127-  3:	Atr-ERN06172	Vvi-Vitvi01g01738_t001	      0
127-  4:	Atr-ERN06177	Vvi-Vitvi01g02293_t001	  1e-42
127-  5:	Atr-ERN06186	Vvi-Vitvi01g02295_t001	  2e-50
127-  6:	Atr-ERN06195	Vvi-Vitvi01g01748_t001	  1e-52
127-  7:	Atr-ERN06197	Vvi-Vitvi01g01749_t001	      0
127-  8:	Atr-ERN06204	Vvi-Vitvi01g01750_t001	      0
127-  9:	Atr-ERN06205	Vvi-Vitvi01g01753_t001	      0
127- 10:	Atr-ERN06212	Vvi-Vitvi01g02296_t001	  7e-45
127- 11:	Atr-ERN06213	Vvi-Vitvi01g01761_t001	 8e-147
## Alignment 128: score=973.0 e_value=6.2e-58 N=21 Atr-AmTr_v1.0_scaffold00016&Vvi-1 minus
128-  0:	Atr-ERN06219	Vvi-Vitvi01g01730_t001	      0
128-  1:	Atr-ERN06220	Vvi-Vitvi01g01729_t001	  6e-67
128-  2:	Atr-ERN06233	Vvi-Vitvi01g01727_t001	 3e-105
128-  3:	Atr-ERN06238	Vvi-Vitvi01g01726_t002	 1e-171
128-  4:	Atr-ERN06239	Vvi-Vitvi01g01724_t002	      0
128-  5:	Atr-ERN06248	Vvi-Vitvi01g02289_t001	  3e-29
128-  6:	Atr-ERN06249	Vvi-Vitvi01g01722_t001	  8e-87
128-  7:	Atr-ERN06255	Vvi-Vitvi01g01720_t001	 7e-126
128-  8:	Atr-ERN06256	Vvi-Vitvi01g01719_t001	 9e-111
128-  9:	Atr-ERN06257	Vvi-Vitvi01g01718_t001	      0
128- 10:	Atr-ERN06261	Vvi-Vitvi01g02287_t001	  3e-66
128- 11:	Atr-ERN06268	Vvi-Vitvi01g04459_t001	  2e-34
128- 12:	Atr-ERN06272	Vvi-Vitvi01g01711_t001	  7e-50
128- 13:	Atr-ERN06278	Vvi-Vitvi01g01710_t001	      0
128- 14:	Atr-ERN06279	Vvi-Vitvi01g01708_t001	  2e-31
128- 15:	Atr-ERN06284	Vvi-Vitvi01g01707_t001	 7e-147
128- 16:	Atr-ERN06286	Vvi-Vitvi01g01706_t001	 8e-145
128- 17:	Atr-ERN06297	Vvi-Vitvi01g01705_t001	 2e-123
128- 18:	Atr-ERN06302	Vvi-Vitvi01g01701_t001	 1e-114
128- 19:	Atr-ERN06312	Vvi-Vitvi01g01700_t001	      0
128- 20:	Atr-ERN06313	Vvi-Vitvi01g04457_t001	  3e-22
## Alignment 129: score=969.0 e_value=3.3e-63 N=21 Atr-AmTr_v1.0_scaffold00016&Vvi-1 minus
129-  0:	Atr-ERN06091	Vvi-Vitvi01g01788_t001	  3e-93
129-  1:	Atr-ERN06094	Vvi-Vitvi01g01785_t001	  3e-53
129-  2:	Atr-ERN06095	Vvi-Vitvi01g02299_t003	      0
129-  3:	Atr-ERN06118	Vvi-Vitvi01g01783_t001	  8e-27
129-  4:	Atr-ERN06119	Vvi-Vitvi01g01782_t002	  2e-32
129-  5:	Atr-ERN06126	Vvi-Vitvi01g01780_t001	 5e-113
129-  6:	Atr-ERN06127	Vvi-Vitvi01g01779_t001	      0
129-  7:	Atr-ERN06128	Vvi-Vitvi01g01778_t001	      0
129-  8:	Atr-ERN06130	Vvi-Vitvi01g01777_t001	  6e-58
129-  9:	Atr-ERN06135	Vvi-Vitvi01g01773_t001	      0
129- 10:	Atr-ERN06136	Vvi-Vitvi01g01772_t001	 6e-124
129- 11:	Atr-ERN06140	Vvi-Vitvi01g01826_t001	  3e-43
129- 12:	Atr-ERN06142	Vvi-Vitvi01g01770_t001	  4e-52
129- 13:	Atr-ERN06143	Vvi-Vitvi01g01769_t001	 2e-136
129- 14:	Atr-ERN06149	Vvi-Vitvi01g01768_t001	      0
129- 15:	Atr-ERN06150	Vvi-Vitvi01g01764_t001	  5e-43
129- 16:	Atr-ERN06152	Vvi-Vitvi01g02298_t001	  1e-89
129- 17:	Atr-ERN06153	Vvi-Vitvi01g01763_t001	  6e-34
129- 18:	Atr-ERN06178	Vvi-Vitvi01g01747_t001	      0
129- 19:	Atr-ERN06183	Vvi-Vitvi01g01745_t001	  2e-42
129- 20:	Atr-ERN06185	Vvi-Vitvi01g01742_t001	  5e-37
## Alignment 130: score=1412.0 e_value=1.7e-95 N=30 Atr-AmTr_v1.0_scaffold00016&Vvi-14 plus
130-  0:	Atr-ERN06212	Vvi-Vitvi14g01469_t001	  7e-38
130-  1:	Atr-ERN06216	Vvi-Vitvi14g01472_t001	      0
130-  2:	Atr-ERN06217	Vvi-Vitvi14g01473_t001	      0
130-  3:	Atr-ERN06218	Vvi-Vitvi14g04554_t002	  6e-66
130-  4:	Atr-ERN06220	Vvi-Vitvi14g01487_t001	  3e-54
130-  5:	Atr-ERN06222	Vvi-Vitvi14g01488_t001	 7e-159
130-  6:	Atr-ERN06223	Vvi-Vitvi14g01489_t001	  5e-23
130-  7:	Atr-ERN06228	Vvi-Vitvi14g01491_t001	  1e-16
130-  8:	Atr-ERN06231	Vvi-Vitvi14g02957_t001	  3e-16
130-  9:	Atr-ERN06234	Vvi-Vitvi14g01496_t003	 9e-178
130- 10:	Atr-ERN06236	Vvi-Vitvi14g01497_t001	  8e-96
130- 11:	Atr-ERN06238	Vvi-Vitvi14g01498_t002	      0
130- 12:	Atr-ERN06249	Vvi-Vitvi14g01499_t001	  4e-56
130- 13:	Atr-ERN06250	Vvi-Vitvi14g01500_t001	      0
130- 14:	Atr-ERN06251	Vvi-Vitvi14g01501_t001	  1e-37
130- 15:	Atr-ERN06252	Vvi-Vitvi14g01502_t001	 4e-147
130- 16:	Atr-ERN06254	Vvi-Vitvi14g01503_t001	      0
130- 17:	Atr-ERN06257	Vvi-Vitvi14g01504_t001	 8e-171
130- 18:	Atr-ERN06258	Vvi-Vitvi14g01505_t001	      0
130- 19:	Atr-ERN06259	Vvi-Vitvi14g01506_t002	 4e-116
130- 20:	Atr-ERN06261	Vvi-Vitvi14g01507_t001	  5e-70
130- 21:	Atr-ERN06263	Vvi-Vitvi14g01509_t001	  1e-65
130- 22:	Atr-ERN06264	Vvi-Vitvi14g04561_t001	 8e-114
130- 23:	Atr-ERN06274	Vvi-Vitvi14g04562_t001	  3e-13
130- 24:	Atr-ERN06281	Vvi-Vitvi14g01513_t001	      0
130- 25:	Atr-ERN06282	Vvi-Vitvi14g01514_t001	  3e-43
130- 26:	Atr-ERN06284	Vvi-Vitvi14g01515_t002	 2e-150
130- 27:	Atr-ERN06295	Vvi-Vitvi14g01517_t001	      0
130- 28:	Atr-ERN06299	Vvi-Vitvi14g01519_t001	 1e-105
130- 29:	Atr-ERN06306	Vvi-Vitvi14g01520_t001	      0
## Alignment 131: score=452.0 e_value=4.4e-21 N=10 Atr-AmTr_v1.0_scaffold00016&Vvi-14 plus
131-  0:	Atr-ERN06125	Vvi-Vitvi14g01456_t001	 2e-117
131-  1:	Atr-ERN06140	Vvi-Vitvi14g01458_t001	  1e-36
131-  2:	Atr-ERN06141	Vvi-Vitvi14g01459_t001	 1e-106
131-  3:	Atr-ERN06142	Vvi-Vitvi14g01460_t001	  7e-43
131-  4:	Atr-ERN06153	Vvi-Vitvi14g01463_t001	  2e-51
131-  5:	Atr-ERN06155	Vvi-Vitvi14g01465_t002	      0
131-  6:	Atr-ERN06158	Vvi-Vitvi14g01466_t001	      0
131-  7:	Atr-ERN06159	Vvi-Vitvi14g01467_t001	 1e-104
131-  8:	Atr-ERN06162	Vvi-Vitvi14g01474_t001	 2e-115
131-  9:	Atr-ERN06172	Vvi-Vitvi14g01482_t001	      0
## Alignment 132: score=845.0 e_value=2.2e-51 N=19 Atr-AmTr_v1.0_scaffold00016&Vvi-14 minus
132-  0:	Atr-ERN06315	Vvi-Vitvi14g02950_t001	      0
132-  1:	Atr-ERN06322	Vvi-Vitvi14g01450_t001	 1e-153
132-  2:	Atr-ERN06329	Vvi-Vitvi14g01445_t001	      0
132-  3:	Atr-ERN06333	Vvi-Vitvi14g01442_t001	  5e-63
132-  4:	Atr-ERN06334	Vvi-Vitvi14g01441_t001	  7e-52
132-  5:	Atr-ERN06335	Vvi-Vitvi14g01440_t001	      0
132-  6:	Atr-ERN06336	Vvi-Vitvi14g01439_t001	      0
132-  7:	Atr-ERN06340	Vvi-Vitvi14g04536_t001	  8e-19
132-  8:	Atr-ERN06345	Vvi-Vitvi14g01436_t001	      0
132-  9:	Atr-ERN06346	Vvi-Vitvi14g01435_t001	 2e-106
132- 10:	Atr-ERN06357	Vvi-Vitvi14g01433_t001	 4e-170
132- 11:	Atr-ERN06368	Vvi-Vitvi14g01428_t001	      0
132- 12:	Atr-ERN06386	Vvi-Vitvi14g01425_t001	 1e-130
132- 13:	Atr-ERN06389	Vvi-Vitvi14g01424_t001	      0
132- 14:	Atr-ERN06390	Vvi-Vitvi14g01423_t001	  5e-18
132- 15:	Atr-ERN06393	Vvi-Vitvi14g01422_t001	      0
132- 16:	Atr-ERN06406	Vvi-Vitvi14g01419_t001	      0
132- 17:	Atr-ERN06419	Vvi-Vitvi14g01418_t001	      0
132- 18:	Atr-ERN06436	Vvi-Vitvi14g01417_t001	  2e-58
## Alignment 133: score=265.0 e_value=9.5e-09 N=6 Atr-AmTr_v1.0_scaffold00016&Vvi-14 minus
133-  0:	Atr-ERN06167	Vvi-Vitvi14g01485_t001	 6e-104
133-  1:	Atr-ERN06184	Vvi-Vitvi14g01479_t001	      0
133-  2:	Atr-ERN06194	Vvi-Vitvi14g01478_t002	      0
133-  3:	Atr-ERN06200	Vvi-Vitvi14g02951_t001	  6e-14
133-  4:	Atr-ERN06203	Vvi-Vitvi14g01476_t001	 2e-151
133-  5:	Atr-ERN06207	Vvi-Vitvi14g01475_t001	 3e-141
## Alignment 134: score=1407.0 e_value=1.7e-95 N=30 Atr-AmTr_v1.0_scaffold00016&Vvi-17 plus
134-  0:	Atr-ERN06210	Vvi-Vitvi17g00033_t001	      0
134-  1:	Atr-ERN06215	Vvi-Vitvi17g00036_t001	      0
134-  2:	Atr-ERN06217	Vvi-Vitvi17g00037_t001	 4e-176
134-  3:	Atr-ERN06219	Vvi-Vitvi17g00052_t001	      0
134-  4:	Atr-ERN06223	Vvi-Vitvi17g00053_t001	  6e-37
134-  5:	Atr-ERN06234	Vvi-Vitvi17g00054_t001	      0
134-  6:	Atr-ERN06235	Vvi-Vitvi17g00056_t001	  1e-95
134-  7:	Atr-ERN06237	Vvi-Vitvi17g00057_t001	      0
134-  8:	Atr-ERN06239	Vvi-Vitvi17g00060_t001	      0
134-  9:	Atr-ERN06240	Vvi-Vitvi17g00061_t001	  7e-87
134- 10:	Atr-ERN06249	Vvi-Vitvi17g00066_t001	  4e-74
134- 11:	Atr-ERN06251	Vvi-Vitvi17g00067_t001	  6e-39
134- 12:	Atr-ERN06254	Vvi-Vitvi17g00068_t001	      0
134- 13:	Atr-ERN06256	Vvi-Vitvi17g00069_t001	 1e-112
134- 14:	Atr-ERN06258	Vvi-Vitvi17g00071_t001	      0
134- 15:	Atr-ERN06259	Vvi-Vitvi17g00072_t001	  2e-94
134- 16:	Atr-ERN06262	Vvi-Vitvi17g00073_t001	      0
134- 17:	Atr-ERN06263	Vvi-Vitvi17g01331_t001	  1e-56
134- 18:	Atr-ERN06267	Vvi-Vitvi17g00074_t001	      0
134- 19:	Atr-ERN06268	Vvi-Vitvi17g00075_t001	  5e-51
134- 20:	Atr-ERN06269	Vvi-Vitvi17g00076_t001	      0
134- 21:	Atr-ERN06272	Vvi-Vitvi17g01333_t001	  1e-23
134- 22:	Atr-ERN06274	Vvi-Vitvi17g00078_t001	      0
134- 23:	Atr-ERN06282	Vvi-Vitvi17g00080_t001	  1e-46
134- 24:	Atr-ERN06294	Vvi-Vitvi17g00081_t002	 6e-132
134- 25:	Atr-ERN06295	Vvi-Vitvi17g00082_t001	      0
134- 26:	Atr-ERN06301	Vvi-Vitvi17g00083_t001	  4e-89
134- 27:	Atr-ERN06302	Vvi-Vitvi17g04015_t001	  5e-55
134- 28:	Atr-ERN06304	Vvi-Vitvi17g00084_t001	  2e-22
134- 29:	Atr-ERN06314	Vvi-Vitvi17g00085_t001	  1e-51
## Alignment 135: score=424.0 e_value=1.8e-16 N=9 Atr-AmTr_v1.0_scaffold00016&Vvi-17 plus
135-  0:	Atr-ERN06124	Vvi-Vitvi17g00016_t001	  3e-67
135-  1:	Atr-ERN06128	Vvi-Vitvi17g00017_t001	      0
135-  2:	Atr-ERN06130	Vvi-Vitvi17g00018_t001	  2e-53
135-  3:	Atr-ERN06132	Vvi-Vitvi17g00021_t001	 3e-163
135-  4:	Atr-ERN06135	Vvi-Vitvi17g04007_t001	  3e-25
135-  5:	Atr-ERN06140	Vvi-Vitvi17g00025_t001	  7e-44
135-  6:	Atr-ERN06149	Vvi-Vitvi17g00028_t001	      0
135-  7:	Atr-ERN06152	Vvi-Vitvi17g00029_t001	  7e-84
135-  8:	Atr-ERN06155	Vvi-Vitvi17g00031_t001	      0
## Alignment 136: score=409.0 e_value=2e-21 N=10 Atr-AmTr_v1.0_scaffold00017&Vvi-18 plus
136-  0:	Atr-ERN08718	Vvi-Vitvi18g00184_t001	  1e-90
136-  1:	Atr-ERN08735	Vvi-Vitvi18g00196_t003	      0
136-  2:	Atr-ERN08740	Vvi-Vitvi18g00209_t001	  2e-72
136-  3:	Atr-ERN08746	Vvi-Vitvi18g00219_t001	 4e-123
136-  4:	Atr-ERN08747	Vvi-Vitvi18g00220_t001	      0
136-  5:	Atr-ERN08754	Vvi-Vitvi18g00223_t004	      0
136-  6:	Atr-ERN08756	Vvi-Vitvi18g00228_t001	      0
136-  7:	Atr-ERN08757	Vvi-Vitvi18g00230_t001.1.6037826c	      0
136-  8:	Atr-ERN08776	Vvi-Vitvi18g02526_t001	  2e-11
136-  9:	Atr-ERN08791	Vvi-Vitvi18g00251_t001	      0
## Alignment 137: score=340.0 e_value=2.6e-10 N=7 Atr-AmTr_v1.0_scaffold00017&Vvi-18 plus
137-  0:	Atr-ERN08802	Vvi-Vitvi18g01174_t001	      0
137-  1:	Atr-ERN08804	Vvi-Vitvi18g01177_t001	      0
137-  2:	Atr-ERN08805	Vvi-Vitvi18g01180_t001	      0
137-  3:	Atr-ERN08808	Vvi-Vitvi18g01182_t001	  3e-75
137-  4:	Atr-ERN08813	Vvi-Vitvi18g01183_t002	 6e-145
137-  5:	Atr-ERN08815	Vvi-Vitvi18g01187_t001	 1e-136
137-  6:	Atr-ERN08816	Vvi-Vitvi18g01188_t001	 6e-161
## Alignment 138: score=269.0 e_value=1.1e-08 N=6 Atr-AmTr_v1.0_scaffold00017&Vvi-18 plus
138-  0:	Atr-ERN08701	Vvi-Vitvi18g01610_t001	 5e-114
138-  1:	Atr-ERN08705	Vvi-Vitvi18g01614_t001	      0
138-  2:	Atr-ERN08717	Vvi-Vitvi18g01620_t001	 4e-180
138-  3:	Atr-ERN08718	Vvi-Vitvi18g01624_t001	 7e-100
138-  4:	Atr-ERN08733	Vvi-Vitvi18g01628_t001	      0
138-  5:	Atr-ERN08734	Vvi-Vitvi18g02972_t001	  2e-33
## Alignment 139: score=430.0 e_value=8e-18 N=9 Atr-AmTr_v1.0_scaffold00017&Vvi-18 minus
139-  0:	Atr-ERN08593	Vvi-Vitvi18g00272_t001	 1e-128
139-  1:	Atr-ERN08596	Vvi-Vitvi18g00271_t001	 1e-150
139-  2:	Atr-ERN08597	Vvi-Vitvi18g00270_t001	 5e-123
139-  3:	Atr-ERN08598	Vvi-Vitvi18g00269_t001	      0
139-  4:	Atr-ERN08599	Vvi-Vitvi18g00268_t001	  3e-41
139-  5:	Atr-ERN08606	Vvi-Vitvi18g00267_t002	      0
139-  6:	Atr-ERN08608	Vvi-Vitvi18g04041_t001	 9e-110
139-  7:	Atr-ERN08609	Vvi-Vitvi18g00265_t001	  1e-49
139-  8:	Atr-ERN08620	Vvi-Vitvi18g00264_t001	 1e-177
## Alignment 140: score=294.0 e_value=4.2e-08 N=6 Atr-AmTr_v1.0_scaffold00017&Vvi-18 minus
140-  0:	Atr-ERN08639	Vvi-Vitvi18g00316_t001	 9e-142
140-  1:	Atr-ERN08641	Vvi-Vitvi18g00315_t001	      0
140-  2:	Atr-ERN08642	Vvi-Vitvi18g00313_t002	      0
140-  3:	Atr-ERN08643	Vvi-Vitvi18g00311_t001	 5e-116
140-  4:	Atr-ERN08646	Vvi-Vitvi18g00310_t001	      0
140-  5:	Atr-ERN08648	Vvi-Vitvi18g00309_t001	  8e-33
## Alignment 141: score=259.0 e_value=1.6e-10 N=6 Atr-AmTr_v1.0_scaffold00017&Vvi-18 minus
141-  0:	Atr-ERN08541	Vvi-Vitvi18g01719_t001	      0
141-  1:	Atr-ERN08542	Vvi-Vitvi18g03004_t001	  6e-24
141-  2:	Atr-ERN08546	Vvi-Vitvi18g01701_t001	  5e-19
141-  3:	Atr-ERN08567	Vvi-Vitvi18g01684_t001	  2e-83
141-  4:	Atr-ERN08572	Vvi-Vitvi18g01683_t001	 4e-132
141-  5:	Atr-ERN08574	Vvi-Vitvi18g01681_t001	      0
## Alignment 142: score=263.0 e_value=7.4e-08 N=6 Atr-AmTr_v1.0_scaffold00017&Vvi-3 plus
142-  0:	Atr-ERN08656	Vvi-Vitvi03g00514_t001	  4e-41
142-  1:	Atr-ERN08678	Vvi-Vitvi03g01575_t001	      0
142-  2:	Atr-ERN08689	Vvi-Vitvi03g00516_t002	      0
142-  3:	Atr-ERN08691	Vvi-Vitvi03g00517_t001	 1e-127
142-  4:	Atr-ERN08695	Vvi-Vitvi03g00519_t001	 3e-164
142-  5:	Atr-ERN08698	Vvi-Vitvi03g00520_t001	  1e-41
## Alignment 143: score=287.0 e_value=1.3e-08 N=6 Atr-AmTr_v1.0_scaffold00017&Vvi-4 minus
143-  0:	Atr-ERN08797	Vvi-Vitvi04g01720_t001	  2e-63
143-  1:	Atr-ERN08799	Vvi-Vitvi04g01714_t001	  1e-38
143-  2:	Atr-ERN08802	Vvi-Vitvi04g01711_t001	      0
143-  3:	Atr-ERN08803	Vvi-Vitvi04g01709_t002	      0
143-  4:	Atr-ERN08807	Vvi-Vitvi04g01706_t001	 3e-107
143-  5:	Atr-ERN08814	Vvi-Vitvi04g01705_t001	  2e-90
## Alignment 144: score=367.0 e_value=3e-13 N=8 Atr-AmTr_v1.0_scaffold00017&Vvi-7 plus
144-  0:	Atr-ERN08699	Vvi-Vitvi07g01865_t001	 4e-138
144-  1:	Atr-ERN08705	Vvi-Vitvi07g01871_t001	      0
144-  2:	Atr-ERN08710	Vvi-Vitvi07g01875_t001	      0
144-  3:	Atr-ERN08711	Vvi-Vitvi07g01876_t001	 2e-137
144-  4:	Atr-ERN08713	Vvi-Vitvi07g01877_t001	      0
144-  5:	Atr-ERN08718	Vvi-Vitvi07g01879_t001	  3e-94
144-  6:	Atr-ERN08733	Vvi-Vitvi07g01881_t001	      0
144-  7:	Atr-ERN08734	Vvi-Vitvi07g01882_t001	  3e-38
## Alignment 145: score=270.0 e_value=3.4e-08 N=6 Atr-AmTr_v1.0_scaffold00017&Vvi-7 minus
145-  0:	Atr-ERN08659	Vvi-Vitvi07g01739_t001	  7e-37
145-  1:	Atr-ERN08670	Vvi-Vitvi07g01736_t001	 8e-103
145-  2:	Atr-ERN08685	Vvi-Vitvi07g01734_t001	      0
145-  3:	Atr-ERN08691	Vvi-Vitvi07g01733_t001	 4e-117
145-  4:	Atr-ERN08693	Vvi-Vitvi07g01731_t001	      0
145-  5:	Atr-ERN08694	Vvi-Vitvi07g01730_t002	      0
## Alignment 146: score=265.0 e_value=5.2e-11 N=6 Atr-AmTr_v1.0_scaffold00018&Vvi-15 minus
146-  0:	Atr-ERN08176	Vvi-Vitvi15g01538_t004	      0
146-  1:	Atr-ERN08177	Vvi-Vitvi15g00857_t001	 3e-156
146-  2:	Atr-ERN08185	Vvi-Vitvi15g00855_t001	 6e-130
146-  3:	Atr-ERN08190	Vvi-Vitvi15g00854_t002	 8e-101
146-  4:	Atr-ERN08192	Vvi-Vitvi15g00853_t001	  4e-69
146-  5:	Atr-ERN08212	Vvi-Vitvi15g00833_t001	      0
## Alignment 147: score=704.0 e_value=7.3e-41 N=16 Atr-AmTr_v1.0_scaffold00018&Vvi-16 minus
147-  0:	Atr-ERN08098	Vvi-Vitvi16g01333_t001	  2e-74
147-  1:	Atr-ERN08099	Vvi-Vitvi16g01331_t001	 2e-130
147-  2:	Atr-ERN08105	Vvi-Vitvi16g01330_t002	  4e-23
147-  3:	Atr-ERN08112	Vvi-Vitvi16g01328_t001	  3e-11
147-  4:	Atr-ERN08115	Vvi-Vitvi16g02059_t001	  8e-66
147-  5:	Atr-ERN08116	Vvi-Vitvi16g02057_t001	      0
147-  6:	Atr-ERN08118	Vvi-Vitvi16g01327_t002	  4e-62
147-  7:	Atr-ERN08144	Vvi-Vitvi16g01326_t001	      0
147-  8:	Atr-ERN08156	Vvi-Vitvi16g01324_t001	 4e-123
147-  9:	Atr-ERN08182	Vvi-Vitvi16g01320_t001	      0
147- 10:	Atr-ERN08188	Vvi-Vitvi16g01316_t001	      0
147- 11:	Atr-ERN08189	Vvi-Vitvi16g02055_t001.1.6037826c	  6e-76
147- 12:	Atr-ERN08194	Vvi-Vitvi16g01310_t001	  1e-24
147- 13:	Atr-ERN08199	Vvi-Vitvi16g01309_t001	  6e-16
147- 14:	Atr-ERN08204	Vvi-Vitvi16g01308_t001	 9e-150
147- 15:	Atr-ERN08205	Vvi-Vitvi16g01307_t001	      0
## Alignment 148: score=291.0 e_value=2.5e-08 N=6 Atr-AmTr_v1.0_scaffold00018&Vvi-2 minus
148-  0:	Atr-ERN08251	Vvi-Vitvi02g00240_t001	 2e-135
148-  1:	Atr-ERN08255	Vvi-Vitvi02g00239_t001	  3e-60
148-  2:	Atr-ERN08257	Vvi-Vitvi02g00238_t001	  9e-30
148-  3:	Atr-ERN08259	Vvi-Vitvi02g00237_t001	      0
148-  4:	Atr-ERN08264	Vvi-Vitvi02g00236_t001	      0
148-  5:	Atr-ERN08265	Vvi-Vitvi02g00235_t001	 9e-136
## Alignment 149: score=250.0 e_value=4.1e-09 N=6 Atr-AmTr_v1.0_scaffold00018&Vvi-2 minus
149-  0:	Atr-ERN08154	Vvi-Vitvi02g00287_t001	 5e-115
149-  1:	Atr-ERN08160	Vvi-Vitvi02g01373_t001	 1e-109
149-  2:	Atr-ERN08174	Vvi-Vitvi02g00283_t001	      0
149-  3:	Atr-ERN08181	Vvi-Vitvi02g00282_t001	  2e-47
149-  4:	Atr-ERN08202	Vvi-Vitvi02g00280_t001	  9e-30
149-  5:	Atr-ERN08209	Vvi-Vitvi02g00279_t001	      0
## Alignment 150: score=753.0 e_value=4e-47 N=17 Atr-AmTr_v1.0_scaffold00019&Vvi-11 plus
150-  0:	Atr-ERN07063	Vvi-Vitvi11g00778_t001	      0
150-  1:	Atr-ERN07072	Vvi-Vitvi11g00786_t001	      0
150-  2:	Atr-ERN07085	Vvi-Vitvi11g00787_t001	 4e-137
150-  3:	Atr-ERN07094	Vvi-Vitvi11g00796_t001	 2e-129
150-  4:	Atr-ERN07096	Vvi-Vitvi11g00798_t001	 3e-152
150-  5:	Atr-ERN07116	Vvi-Vitvi11g04209_t001	  5e-23
150-  6:	Atr-ERN07117	Vvi-Vitvi11g00811_t001	 1e-140
150-  7:	Atr-ERN07137	Vvi-Vitvi11g00822_t001	      0
150-  8:	Atr-ERN07140	Vvi-Vitvi11g00823_t001	 4e-101
150-  9:	Atr-ERN07150	Vvi-Vitvi11g00826_t001	  2e-31
150- 10:	Atr-ERN07151	Vvi-Vitvi11g00828_t001	 1e-101
150- 11:	Atr-ERN07158	Vvi-Vitvi11g04210_t001	  3e-88
150- 12:	Atr-ERN07159	Vvi-Vitvi11g00835_t001	      0
150- 13:	Atr-ERN07161	Vvi-Vitvi11g00838_t001	  1e-41
150- 14:	Atr-ERN07162	Vvi-Vitvi11g00840_t001	  3e-83
150- 15:	Atr-ERN07163	Vvi-Vitvi11g00847_t001	  1e-98
150- 16:	Atr-ERN07169	Vvi-Vitvi11g01536_t001	  2e-14
## Alignment 151: score=403.0 e_value=6.1e-18 N=9 Atr-AmTr_v1.0_scaffold00019&Vvi-11 plus
151-  0:	Atr-ERN07355	Vvi-Vitvi11g01205_t001	 6e-171
151-  1:	Atr-ERN07358	Vvi-Vitvi11g01208_t001	      0
151-  2:	Atr-ERN07359	Vvi-Vitvi11g01650_t002	  5e-16
151-  3:	Atr-ERN07364	Vvi-Vitvi11g01209_t001	 2e-100
151-  4:	Atr-ERN07367	Vvi-Vitvi11g01210_t001	 5e-162
151-  5:	Atr-ERN07371	Vvi-Vitvi11g01211_t001	      0
151-  6:	Atr-ERN07385	Vvi-Vitvi11g01212_t001	      0
151-  7:	Atr-ERN07408	Vvi-Vitvi11g01213_t001	 5e-179
151-  8:	Atr-ERN07409	Vvi-Vitvi11g04336_t001	 2e-138
## Alignment 152: score=2255.0 e_value=2.7e-181 N=50 Atr-AmTr_v1.0_scaffold00019&Vvi-11 minus
152-  0:	Atr-ERN07243	Vvi-Vitvi11g01702_t001	  4e-40
152-  1:	Atr-ERN07244	Vvi-Vitvi11g01311_t001	 7e-163
152-  2:	Atr-ERN07246	Vvi-Vitvi11g01309_t001	 2e-120
152-  3:	Atr-ERN07247	Vvi-Vitvi11g01303_t001	 1e-157
152-  4:	Atr-ERN07249	Vvi-Vitvi11g01301_t001	 1e-129
152-  5:	Atr-ERN07258	Vvi-Vitvi11g01300_t002	      0
152-  6:	Atr-ERN07259	Vvi-Vitvi11g01298_t002	      0
152-  7:	Atr-ERN07260	Vvi-Vitvi11g01297_t001.1.6037826a	      0
152-  8:	Atr-ERN07262	Vvi-Vitvi11g01293_t001	  4e-58
152-  9:	Atr-ERN07267	Vvi-Vitvi11g01283_t001	 4e-109
152- 10:	Atr-ERN07268	Vvi-Vitvi11g01282_t001	      0
152- 11:	Atr-ERN07275	Vvi-Vitvi11g01277_t001	      0
152- 12:	Atr-ERN07277	Vvi-Vitvi11g01273_t001	      0
152- 13:	Atr-ERN07278	Vvi-Vitvi11g01272_t001	      0
152- 14:	Atr-ERN07282	Vvi-Vitvi11g04354_t001	  3e-72
152- 15:	Atr-ERN07285	Vvi-Vitvi11g01671_t001	  2e-30
152- 16:	Atr-ERN07291	Vvi-Vitvi11g01259_t001	  6e-19
152- 17:	Atr-ERN07293	Vvi-Vitvi11g01257_t001	      0
152- 18:	Atr-ERN07294	Vvi-Vitvi11g01667_t001	  1e-18
152- 19:	Atr-ERN07300	Vvi-Vitvi11g01662_t001	 4e-135
152- 20:	Atr-ERN07306	Vvi-Vitvi11g04343_t001	  3e-15
152- 21:	Atr-ERN07307	Vvi-Vitvi11g01241_t001	  1e-98
152- 22:	Atr-ERN07309	Vvi-Vitvi11g01658_t001	  4e-20
152- 23:	Atr-ERN07315	Vvi-Vitvi11g01236_t001	      0
152- 24:	Atr-ERN07324	Vvi-Vitvi11g01231_t001	 7e-177
152- 25:	Atr-ERN07325	Vvi-Vitvi11g01230_t001	      0
152- 26:	Atr-ERN07331	Vvi-Vitvi11g04337_t001	  2e-46
152- 27:	Atr-ERN07346	Vvi-Vitvi11g01220_t001	      0
152- 28:	Atr-ERN07362	Vvi-Vitvi11g01651_t001	  3e-55
152- 29:	Atr-ERN07367	Vvi-Vitvi11g01210_t001	 5e-162
152- 30:	Atr-ERN07383	Vvi-Vitvi11g01199_t001	  2e-64
152- 31:	Atr-ERN07386	Vvi-Vitvi11g01198_t001	 4e-134
152- 32:	Atr-ERN07387	Vvi-Vitvi11g01197_t001	  2e-95
152- 33:	Atr-ERN07390	Vvi-Vitvi11g01195_t001	 7e-136
152- 34:	Atr-ERN07391	Vvi-Vitvi11g01192_t001	  9e-89
152- 35:	Atr-ERN07415	Vvi-Vitvi11g04330_t001	  7e-26
152- 36:	Atr-ERN07430	Vvi-Vitvi11g01644_t001	 1e-106
152- 37:	Atr-ERN07431	Vvi-Vitvi11g01188_t001	  7e-99
152- 38:	Atr-ERN07440	Vvi-Vitvi11g01186_t001	      0
152- 39:	Atr-ERN07447	Vvi-Vitvi11g01183_t001	  8e-93
152- 40:	Atr-ERN07448	Vvi-Vitvi11g01182_t001	 3e-154
152- 41:	Atr-ERN07449	Vvi-Vitvi11g01180_t001	  1e-43
152- 42:	Atr-ERN07450	Vvi-Vitvi11g01177_t001	      0
152- 43:	Atr-ERN07451	Vvi-Vitvi11g01176_t001	      0
152- 44:	Atr-ERN07452	Vvi-Vitvi11g01629_t001	  5e-21
152- 45:	Atr-ERN07456	Vvi-Vitvi11g01163_t002	      0
152- 46:	Atr-ERN07457	Vvi-Vitvi11g01162_t001	      0
152- 47:	Atr-ERN07458	Vvi-Vitvi11g01160_t001	      0
152- 48:	Atr-ERN07460	Vvi-Vitvi11g01156_t001	 7e-167
152- 49:	Atr-ERN07465	Vvi-Vitvi11g01153_t001	  9e-46
## Alignment 153: score=279.0 e_value=1e-08 N=6 Atr-AmTr_v1.0_scaffold00019&Vvi-11 minus
153-  0:	Atr-ERN07102	Vvi-Vitvi11g00815_t001	      0
153-  1:	Atr-ERN07105	Vvi-Vitvi11g00814_t001	      0
153-  2:	Atr-ERN07108	Vvi-Vitvi11g00813_t001	 9e-171
153-  3:	Atr-ERN07113	Vvi-Vitvi11g00812_t001	      0
153-  4:	Atr-ERN07122	Vvi-Vitvi11g00805_t001	  3e-40
153-  5:	Atr-ERN07128	Vvi-Vitvi11g00800_t001	 8e-150
## Alignment 154: score=510.0 e_value=8.5e-26 N=11 Atr-AmTr_v1.0_scaffold00019&Vvi-4 plus
154-  0:	Atr-ERN07039	Vvi-Vitvi04g00602_t001	  2e-43
154-  1:	Atr-ERN07053	Vvi-Vitvi04g00603_t001	  3e-72
154-  2:	Atr-ERN07070	Vvi-Vitvi04g00611_t001	 3e-163
154-  3:	Atr-ERN07076	Vvi-Vitvi04g00617_t001	      0
154-  4:	Atr-ERN07077	Vvi-Vitvi04g00618_t001	  4e-56
154-  5:	Atr-ERN07079	Vvi-Vitvi04g00619_t001	  5e-95
154-  6:	Atr-ERN07081	Vvi-Vitvi04g00620_t001	  9e-86
154-  7:	Atr-ERN07082	Vvi-Vitvi04g00623_t001	      0
154-  8:	Atr-ERN07083	Vvi-Vitvi04g00625_t001	  3e-47
154-  9:	Atr-ERN07084	Vvi-Vitvi04g00626_t001	  3e-55
154- 10:	Atr-ERN07087	Vvi-Vitvi04g00629_t001	      0
## Alignment 155: score=261.0 e_value=1.5e-08 N=6 Atr-AmTr_v1.0_scaffold00019&Vvi-4 plus
155-  0:	Atr-ERN07215	Vvi-Vitvi04g00680_t001	      0
155-  1:	Atr-ERN07221	Vvi-Vitvi04g00681_t001	  1e-29
155-  2:	Atr-ERN07225	Vvi-Vitvi04g04161_t001	  3e-48
155-  3:	Atr-ERN07231	Vvi-Vitvi04g04163_t001	 1e-148
155-  4:	Atr-ERN07232	Vvi-Vitvi04g04168_t001	      0
155-  5:	Atr-ERN07236	Vvi-Vitvi04g04181_t001	      0
## Alignment 156: score=610.0 e_value=3.8e-36 N=14 Atr-AmTr_v1.0_scaffold00019&Vvi-4 minus
156-  0:	Atr-ERN07170	Vvi-Vitvi04g00741_t001	      0
156-  1:	Atr-ERN07171	Vvi-Vitvi04g04188_t003	  2e-30
156-  2:	Atr-ERN07173	Vvi-Vitvi04g00736_t001	      0
156-  3:	Atr-ERN07193	Vvi-Vitvi04g00732_t001	      0
156-  4:	Atr-ERN07211	Vvi-Vitvi04g00728_t001	      0
156-  5:	Atr-ERN07214	Vvi-Vitvi04g00716_t001	      0
156-  6:	Atr-ERN07215	Vvi-Vitvi04g00715_t001	      0
156-  7:	Atr-ERN07221	Vvi-Vitvi04g04171_t001	  8e-29
156-  8:	Atr-ERN07223	Vvi-Vitvi04g04167_t001	  2e-13
156-  9:	Atr-ERN07224	Vvi-Vitvi04g00696_t001	      0
156- 10:	Atr-ERN07225	Vvi-Vitvi04g04161_t001	  3e-48
156- 11:	Atr-ERN07230	Vvi-Vitvi04g00681_t001	  6e-28
156- 12:	Atr-ERN07243	Vvi-Vitvi04g00670_t001	  9e-42
156- 13:	Atr-ERN07246	Vvi-Vitvi04g00665_t001	 4e-124
## Alignment 157: score=393.0 e_value=4.9e-17 N=9 Atr-AmTr_v1.0_scaffold00019&Vvi-4 minus
157-  0:	Atr-ERN07316	Vvi-Vitvi04g00225_t001	  4e-56
157-  1:	Atr-ERN07326	Vvi-Vitvi04g00219_t001	 6e-168
157-  2:	Atr-ERN07331	Vvi-Vitvi04g00216_t001	 3e-112
157-  3:	Atr-ERN07345	Vvi-Vitvi04g01824_t001	  3e-35
157-  4:	Atr-ERN07346	Vvi-Vitvi04g00214_t001	      0
157-  5:	Atr-ERN07358	Vvi-Vitvi04g00211_t001	      0
157-  6:	Atr-ERN07368	Vvi-Vitvi04g00209_t002	 4e-156
157-  7:	Atr-ERN07378	Vvi-Vitvi04g00206_t001	 3e-118
157-  8:	Atr-ERN07381	Vvi-Vitvi04g00205_t002	  8e-91
## Alignment 158: score=381.0 e_value=1.9e-13 N=8 Atr-AmTr_v1.0_scaffold00019&Vvi-5 minus
158-  0:	Atr-ERN07468	Vvi-Vitvi05g01872_t001	 3e-107
158-  1:	Atr-ERN07471	Vvi-Vitvi05g00386_t001	 5e-173
158-  2:	Atr-ERN07475	Vvi-Vitvi05g00385_t001	  6e-44
158-  3:	Atr-ERN07479	Vvi-Vitvi05g01871_t001	  3e-41
158-  4:	Atr-ERN07481	Vvi-Vitvi05g01869_t001	      0
158-  5:	Atr-ERN07488	Vvi-Vitvi05g01868_t001	  6e-62
158-  6:	Atr-ERN07492	Vvi-Vitvi05g00384_t001	 3e-163
158-  7:	Atr-ERN07494	Vvi-Vitvi05g00383_t001	 1e-160
## Alignment 159: score=281.0 e_value=1.7e-08 N=6 Atr-AmTr_v1.0_scaffold00019&Vvi-7 plus
159-  0:	Atr-ERN07469	Vvi-Vitvi07g00201_t001	      0
159-  1:	Atr-ERN07471	Vvi-Vitvi07g00202_t001	      0
159-  2:	Atr-ERN07481	Vvi-Vitvi07g00207_t001	      0
159-  3:	Atr-ERN07487	Vvi-Vitvi07g00208_t001	      0
159-  4:	Atr-ERN07492	Vvi-Vitvi07g00209_t001	 1e-153
159-  5:	Atr-ERN07493	Vvi-Vitvi07g00210_t001	      0
## Alignment 160: score=281.0 e_value=3.5e-08 N=6 Atr-AmTr_v1.0_scaffold00019&Vvi-9 plus
160-  0:	Atr-ERN07035	Vvi-Vitvi09g04468_t001	      0
160-  1:	Atr-ERN07036	Vvi-Vitvi09g01155_t001	  2e-59
160-  2:	Atr-ERN07041	Vvi-Vitvi09g01157_t001	 1e-112
160-  3:	Atr-ERN07048	Vvi-Vitvi09g01158_t001	  1e-31
160-  4:	Atr-ERN07050	Vvi-Vitvi09g01161_t001	 6e-108
160-  5:	Atr-ERN07058	Vvi-Vitvi09g01164_t001	  3e-52
## Alignment 161: score=2340.0 e_value=1.8e-182 N=50 Atr-AmTr_v1.0_scaffold00021&Vvi-10 minus
161-  0:	Atr-ERN13866	Vvi-Vitvi10g00593_t001	 3e-132
161-  1:	Atr-ERN13868	Vvi-Vitvi10g00592_t001	  2e-68
161-  2:	Atr-ERN13871	Vvi-Vitvi10g00591_t001	      0
161-  3:	Atr-ERN13885	Vvi-Vitvi10g00585_t001	  5e-60
161-  4:	Atr-ERN13888	Vvi-Vitvi10g00581_t001	  1e-36
161-  5:	Atr-ERN13892	Vvi-Vitvi10g00577_t001	      0
161-  6:	Atr-ERN13894	Vvi-Vitvi10g00575_t001	  4e-75
161-  7:	Atr-ERN13903	Vvi-Vitvi10g00573_t001	 3e-173
161-  8:	Atr-ERN13912	Vvi-Vitvi10g00572_t001	  3e-52
161-  9:	Atr-ERN13919	Vvi-Vitvi10g00570_t001	  6e-73
161- 10:	Atr-ERN13920	Vvi-Vitvi10g04360_t001	  1e-18
161- 11:	Atr-ERN13925	Vvi-Vitvi10g00568_t001	      0
161- 12:	Atr-ERN13927	Vvi-Vitvi10g00565_t001	  3e-24
161- 13:	Atr-ERN13929	Vvi-Vitvi10g00564_t001	 3e-134
161- 14:	Atr-ERN13938	Vvi-Vitvi10g00563_t001	  3e-66
161- 15:	Atr-ERN13939	Vvi-Vitvi10g00562_t001	 2e-155
161- 16:	Atr-ERN13943	Vvi-Vitvi10g00561_t001	 6e-179
161- 17:	Atr-ERN13944	Vvi-Vitvi10g04358_t001	 7e-110
161- 18:	Atr-ERN13948	Vvi-Vitvi10g00554_t001	      0
161- 19:	Atr-ERN13950	Vvi-Vitvi10g01790_t001	  7e-38
161- 20:	Atr-ERN13963	Vvi-Vitvi10g00551_t002	 3e-106
161- 21:	Atr-ERN13970	Vvi-Vitvi10g01789_t001	  6e-23
161- 22:	Atr-ERN13971	Vvi-Vitvi10g00541_t001	 1e-101
161- 23:	Atr-ERN13972	Vvi-Vitvi10g00540_t001	  2e-18
161- 24:	Atr-ERN13973	Vvi-Vitvi10g00539_t001	  2e-95
161- 25:	Atr-ERN13976	Vvi-Vitvi10g01788_t001	  1e-44
161- 26:	Atr-ERN13980	Vvi-Vitvi10g00537_t001	 7e-141
161- 27:	Atr-ERN13981	Vvi-Vitvi10g00536_t001	      0
161- 28:	Atr-ERN13982	Vvi-Vitvi10g00535_t001	  1e-53
161- 29:	Atr-ERN13986	Vvi-Vitvi10g04338_t001	  8e-16
161- 30:	Atr-ERN13987	Vvi-Vitvi10g00529_t001	      0
161- 31:	Atr-ERN13998	Vvi-Vitvi10g00527_t001	 2e-168
161- 32:	Atr-ERN13999	Vvi-Vitvi10g00525_t001	 1e-144
161- 33:	Atr-ERN14001	Vvi-Vitvi10g00523_t001	  1e-98
161- 34:	Atr-ERN14003	Vvi-Vitvi10g00521_t001	  2e-34
161- 35:	Atr-ERN14007	Vvi-Vitvi10g00520_t001	 9e-124
161- 36:	Atr-ERN14010	Vvi-Vitvi10g00519_t001	  2e-88
161- 37:	Atr-ERN14011	Vvi-Vitvi10g01781_t001	 1e-154
161- 38:	Atr-ERN14014	Vvi-Vitvi10g00518_t001	  1e-57
161- 39:	Atr-ERN14020	Vvi-Vitvi10g00517_t002	 2e-171
161- 40:	Atr-ERN14021	Vvi-Vitvi10g00515_t001	      0
161- 41:	Atr-ERN14024	Vvi-Vitvi10g00514_t001	  1e-87
161- 42:	Atr-ERN14026	Vvi-Vitvi10g00511_t001	  7e-41
161- 43:	Atr-ERN14029	Vvi-Vitvi10g00510_t002	      0
161- 44:	Atr-ERN14036	Vvi-Vitvi10g00508_t001	  6e-35
161- 45:	Atr-ERN14041	Vvi-Vitvi10g00506_t001	      0
161- 46:	Atr-ERN14042	Vvi-Vitvi10g00505_t001	 1e-121
161- 47:	Atr-ERN14045	Vvi-Vitvi10g00504_t001	  1e-76
161- 48:	Atr-ERN14047	Vvi-Vitvi10g00503_t001	      0
161- 49:	Atr-ERN14049	Vvi-Vitvi10g00499_t003	      0
## Alignment 162: score=1669.0 e_value=8.3e-129 N=37 Atr-AmTr_v1.0_scaffold00021&Vvi-12 plus
162-  0:	Atr-ERN13866	Vvi-Vitvi12g00175_t001	 1e-102
162-  1:	Atr-ERN13868	Vvi-Vitvi12g00179_t001	  2e-82
162-  2:	Atr-ERN13872	Vvi-Vitvi12g00181_t002	      0
162-  3:	Atr-ERN13876	Vvi-Vitvi12g02250_t001	      0
162-  4:	Atr-ERN13887	Vvi-Vitvi12g00184_t001	 3e-147
162-  5:	Atr-ERN13889	Vvi-Vitvi12g00185_t001	      0
162-  6:	Atr-ERN13894	Vvi-Vitvi12g02253_t001	  1e-78
162-  7:	Atr-ERN13895	Vvi-Vitvi12g00193_t001	      0
162-  8:	Atr-ERN13903	Vvi-Vitvi12g00198_t001	      0
162-  9:	Atr-ERN13912	Vvi-Vitvi12g00200_t001	  2e-54
162- 10:	Atr-ERN13913	Vvi-Vitvi12g00201_t001	      0
162- 11:	Atr-ERN13915	Vvi-Vitvi12g00204_t001	 2e-130
162- 12:	Atr-ERN13924	Vvi-Vitvi12g00206_t001	 3e-152
162- 13:	Atr-ERN13929	Vvi-Vitvi12g00209_t001	 2e-134
162- 14:	Atr-ERN13943	Vvi-Vitvi12g00212_t001	 5e-144
162- 15:	Atr-ERN13950	Vvi-Vitvi12g02262_t001	  5e-42
162- 16:	Atr-ERN13951	Vvi-Vitvi12g00214_t001	 1e-176
162- 17:	Atr-ERN13953	Vvi-Vitvi12g00215_t003	 5e-174
162- 18:	Atr-ERN13966	Vvi-Vitvi12g00217_t001	      0
162- 19:	Atr-ERN13972	Vvi-Vitvi12g00219_t001	  1e-60
162- 20:	Atr-ERN13976	Vvi-Vitvi12g00220_t001	  3e-48
162- 21:	Atr-ERN13978	Vvi-Vitvi12g00221_t001	  2e-39
162- 22:	Atr-ERN13980	Vvi-Vitvi12g04057_t001	  1e-61
162- 23:	Atr-ERN13982	Vvi-Vitvi12g00225_t002	  3e-44
162- 24:	Atr-ERN13983	Vvi-Vitvi12g00226_t001	  2e-37
162- 25:	Atr-ERN14004	Vvi-Vitvi12g00229_t001	  1e-48
162- 26:	Atr-ERN14007	Vvi-Vitvi12g00231_t001	 9e-129
162- 27:	Atr-ERN14011	Vvi-Vitvi12g00233_t001	 7e-137
162- 28:	Atr-ERN14015	Vvi-Vitvi12g00234_t001	      0
162- 29:	Atr-ERN14021	Vvi-Vitvi12g00235_t001	      0
162- 30:	Atr-ERN14024	Vvi-Vitvi12g00236_t001	  2e-92
162- 31:	Atr-ERN14036	Vvi-Vitvi12g00251_t001	  7e-38
162- 32:	Atr-ERN14037	Vvi-Vitvi12g02295_t001	  1e-14
162- 33:	Atr-ERN14040	Vvi-Vitvi12g02296_t001	  5e-98
162- 34:	Atr-ERN14042	Vvi-Vitvi12g00255_t001	 1e-122
162- 35:	Atr-ERN14047	Vvi-Vitvi12g00256_t001	      0
162- 36:	Atr-ERN14050	Vvi-Vitvi12g00269_t001	  1e-81
## Alignment 163: score=917.0 e_value=6.5e-58 N=20 Atr-AmTr_v1.0_scaffold00021&Vvi-15 plus
163-  0:	Atr-ERN14055	Vvi-Vitvi15g00945_t008	 1e-112
163-  1:	Atr-ERN14059	Vvi-Vitvi15g01569_t001	  6e-36
163-  2:	Atr-ERN14060	Vvi-Vitvi15g01570_t001	  3e-25
163-  3:	Atr-ERN14071	Vvi-Vitvi15g00946_t001	      0
163-  4:	Atr-ERN14075	Vvi-Vitvi15g00947_t001	  2e-48
163-  5:	Atr-ERN14081	Vvi-Vitvi15g00948_t001	 1e-174
163-  6:	Atr-ERN14091	Vvi-Vitvi15g00950_t001	      0
163-  7:	Atr-ERN14093	Vvi-Vitvi15g00951_t001	  2e-78
163-  8:	Atr-ERN14095	Vvi-Vitvi15g00952_t001	 5e-173
163-  9:	Atr-ERN14096	Vvi-Vitvi15g00953_t001	      0
163- 10:	Atr-ERN14098	Vvi-Vitvi15g04556_t001	  2e-52
163- 11:	Atr-ERN14099	Vvi-Vitvi15g00954_t002	 4e-118
163- 12:	Atr-ERN14112	Vvi-Vitvi15g00955_t001	  5e-69
163- 13:	Atr-ERN14117	Vvi-Vitvi15g00958_t001	      0
163- 14:	Atr-ERN14120	Vvi-Vitvi15g00960_t002	 4e-129
163- 15:	Atr-ERN14122	Vvi-Vitvi15g00972_t001	  9e-85
163- 16:	Atr-ERN14123	Vvi-Vitvi15g00973_t001	 7e-139
163- 17:	Atr-ERN14126	Vvi-Vitvi15g00974_t001	      0
163- 18:	Atr-ERN14130	Vvi-Vitvi15g00976_t001	      0
163- 19:	Atr-ERN14139	Vvi-Vitvi15g01595_t001	  1e-53
## Alignment 164: score=753.0 e_value=1.6e-40 N=16 Atr-AmTr_v1.0_scaffold00021&Vvi-16 plus
164-  0:	Atr-ERN14055	Vvi-Vitvi16g02085_t001	  6e-96
164-  1:	Atr-ERN14056	Vvi-Vitvi16g01399_t002	 3e-172
164-  2:	Atr-ERN14057	Vvi-Vitvi16g04519_t002	  1e-32
164-  3:	Atr-ERN14058	Vvi-Vitvi16g01401_t001.2.6037826c	  4e-91
164-  4:	Atr-ERN14061	Vvi-Vitvi16g01402_t001	  1e-37
164-  5:	Atr-ERN14063	Vvi-Vitvi16g01403_t002	 7e-146
164-  6:	Atr-ERN14072	Vvi-Vitvi16g01404_t001	  4e-31
164-  7:	Atr-ERN14077	Vvi-Vitvi16g01405_t001	      0
164-  8:	Atr-ERN14080	Vvi-Vitvi16g01406_t001	  1e-53
164-  9:	Atr-ERN14083	Vvi-Vitvi16g01407_t001	      0
164- 10:	Atr-ERN14091	Vvi-Vitvi16g01410_t001	      0
164- 11:	Atr-ERN14103	Vvi-Vitvi16g01411_t001	      0
164- 12:	Atr-ERN14106	Vvi-Vitvi16g01415_t001	 6e-109
164- 13:	Atr-ERN14110	Vvi-Vitvi16g01416_t002	      0
164- 14:	Atr-ERN14111	Vvi-Vitvi16g01417_t003	      0
164- 15:	Atr-ERN14116	Vvi-Vitvi16g01418_t001	      0
## Alignment 165: score=475.0 e_value=3.8e-19 N=10 Atr-AmTr_v1.0_scaffold00021&Vvi-16 minus
165-  0:	Atr-ERN14118	Vvi-Vitvi16g01297_t001	  6e-12
165-  1:	Atr-ERN14120	Vvi-Vitvi16g01291_t001	 1e-159
165-  2:	Atr-ERN14124	Vvi-Vitvi16g01289_t001	  2e-70
165-  3:	Atr-ERN14130	Vvi-Vitvi16g01288_t001	      0
165-  4:	Atr-ERN14131	Vvi-Vitvi16g01286_t001	  3e-63
165-  5:	Atr-ERN14134	Vvi-Vitvi16g01285_t002	      0
165-  6:	Atr-ERN14135	Vvi-Vitvi16g01284_t001	 2e-109
165-  7:	Atr-ERN14137	Vvi-Vitvi16g01283_t001	  4e-71
165-  8:	Atr-ERN14138	Vvi-Vitvi16g01282_t003	      0
165-  9:	Atr-ERN14141	Vvi-Vitvi16g01281_t001	  5e-11
## Alignment 166: score=1327.0 e_value=4e-98 N=30 Atr-AmTr_v1.0_scaffold00021&Vvi-19 plus
166-  0:	Atr-ERN13865	Vvi-Vitvi19g00105_t001	      0
166-  1:	Atr-ERN13870	Vvi-Vitvi19g00106_t001	      0
166-  2:	Atr-ERN13877	Vvi-Vitvi19g00114_t001	      0
166-  3:	Atr-ERN13879	Vvi-Vitvi19g00121_t003	 7e-110
166-  4:	Atr-ERN13895	Vvi-Vitvi19g00122_t001	      0
166-  5:	Atr-ERN13900	Vvi-Vitvi19g00123_t001	 4e-155
166-  6:	Atr-ERN13904	Vvi-Vitvi19g00125_t001	      0
166-  7:	Atr-ERN13913	Vvi-Vitvi19g00128_t001	      0
166-  8:	Atr-ERN13914	Vvi-Vitvi19g00129_t001	 3e-135
166-  9:	Atr-ERN13920	Vvi-Vitvi19g00131_t001	 1e-136
166- 10:	Atr-ERN13936	Vvi-Vitvi19g00134_t001	 3e-178
166- 11:	Atr-ERN13946	Vvi-Vitvi19g00137_t001	      0
166- 12:	Atr-ERN13948	Vvi-Vitvi19g00138_t001	      0
166- 13:	Atr-ERN13953	Vvi-Vitvi19g01842_t001	      0
166- 14:	Atr-ERN13968	Vvi-Vitvi19g00139_t001	      0
166- 15:	Atr-ERN13972	Vvi-Vitvi19g00140_t001	  4e-78
166- 16:	Atr-ERN13973	Vvi-Vitvi19g00141_t001	  1e-87
166- 17:	Atr-ERN13980	Vvi-Vitvi19g00143_t001	      0
166- 18:	Atr-ERN13983	Vvi-Vitvi19g00147_t001	  3e-39
166- 19:	Atr-ERN13987	Vvi-Vitvi19g00148_t001	      0
166- 20:	Atr-ERN14011	Vvi-Vitvi19g00153_t001	 3e-149
166- 21:	Atr-ERN14012	Vvi-Vitvi19g00155_t003	  3e-46
166- 22:	Atr-ERN14017	Vvi-Vitvi19g00156_t001	  2e-92
166- 23:	Atr-ERN14023	Vvi-Vitvi19g00158_t001	      0
166- 24:	Atr-ERN14025	Vvi-Vitvi19g00159_t001	  9e-30
166- 25:	Atr-ERN14026	Vvi-Vitvi19g00161_t001	  1e-44
166- 26:	Atr-ERN14027	Vvi-Vitvi19g00162_t001	  5e-86
166- 27:	Atr-ERN14030	Vvi-Vitvi19g00178_t001	      0
166- 28:	Atr-ERN14032	Vvi-Vitvi19g00179_t001	  1e-71
166- 29:	Atr-ERN14034	Vvi-Vitvi19g00180_t001	 3e-104
## Alignment 167: score=1106.0 e_value=1.5e-71 N=24 Atr-AmTr_v1.0_scaffold00021&Vvi-2 minus
167-  0:	Atr-ERN14053	Vvi-Vitvi02g00178_t001	  1e-35
167-  1:	Atr-ERN14058	Vvi-Vitvi02g00177_t001	  7e-63
167-  2:	Atr-ERN14062	Vvi-Vitvi02g00176_t001	 2e-159
167-  3:	Atr-ERN14067	Vvi-Vitvi02g00175_t001	  3e-84
167-  4:	Atr-ERN14074	Vvi-Vitvi02g01341_t001	      0
167-  5:	Atr-ERN14076	Vvi-Vitvi02g00161_t001	 1e-101
167-  6:	Atr-ERN14079	Vvi-Vitvi02g00160_t001	  9e-95
167-  7:	Atr-ERN14086	Vvi-Vitvi02g00159_t001	  2e-61
167-  8:	Atr-ERN14087	Vvi-Vitvi02g00158_t001	  8e-42
167-  9:	Atr-ERN14088	Vvi-Vitvi02g00157_t001	 8e-119
167- 10:	Atr-ERN14094	Vvi-Vitvi02g00156_t001	 5e-152
167- 11:	Atr-ERN14098	Vvi-Vitvi02g00155_t001	      0
167- 12:	Atr-ERN14104	Vvi-Vitvi02g00153_t001	      0
167- 13:	Atr-ERN14106	Vvi-Vitvi02g00152_t001	  1e-88
167- 14:	Atr-ERN14109	Vvi-Vitvi02g00151_t001	 3e-166
167- 15:	Atr-ERN14111	Vvi-Vitvi02g00149_t001	      0
167- 16:	Atr-ERN14112	Vvi-Vitvi02g00147_t001	  3e-74
167- 17:	Atr-ERN14117	Vvi-Vitvi02g00144_t001	      0
167- 18:	Atr-ERN14123	Vvi-Vitvi02g00140_t001	  1e-89
167- 19:	Atr-ERN14125	Vvi-Vitvi02g00138_t001	  4e-27
167- 20:	Atr-ERN14128	Vvi-Vitvi02g00137_t001	 2e-116
167- 21:	Atr-ERN14129	Vvi-Vitvi02g04022_t001	  4e-79
167- 22:	Atr-ERN14131	Vvi-Vitvi02g00135_t001	 1e-118
167- 23:	Atr-ERN14147	Vvi-Vitvi02g00131_t001	      0
## Alignment 168: score=386.0 e_value=5.9e-19 N=9 Atr-AmTr_v1.0_scaffold00022&Vvi-13 plus
168-  0:	Atr-ERN11577	Vvi-Vitvi13g01833_t002	  2e-63
168-  1:	Atr-ERN11586	Vvi-Vitvi13g01820_t002	 6e-122
168-  2:	Atr-ERN11588	Vvi-Vitvi13g01819_t001	 2e-104
168-  3:	Atr-ERN11592	Vvi-Vitvi13g02569_t001	  3e-23
168-  4:	Atr-ERN11595	Vvi-Vitvi13g01817_t001	 9e-172
168-  5:	Atr-ERN11599	Vvi-Vitvi13g01816_t001	      0
168-  6:	Atr-ERN11610	Vvi-Vitvi13g02568_t001	  8e-53
168-  7:	Atr-ERN11617	Vvi-Vitvi13g04787_t001	      0
168-  8:	Atr-ERN11619	Vvi-Vitvi13g02548_t001	  1e-80
## Alignment 169: score=500.0 e_value=2.6e-25 N=11 Atr-AmTr_v1.0_scaffold00022&Vvi-13 minus
169-  0:	Atr-ERN11751	Vvi-Vitvi13g01750_t002	 8e-178
169-  1:	Atr-ERN11753	Vvi-Vitvi13g01749_t001	  1e-98
169-  2:	Atr-ERN11755	Vvi-Vitvi13g02507_t001	  2e-45
169-  3:	Atr-ERN11757	Vvi-Vitvi13g01748_t001	 5e-133
169-  4:	Atr-ERN11766	Vvi-Vitvi13g01744_t001	  7e-83
169-  5:	Atr-ERN11772	Vvi-Vitvi13g01743_t001	  2e-51
169-  6:	Atr-ERN11793	Vvi-Vitvi13g01738_t001	  5e-94
169-  7:	Atr-ERN11794	Vvi-Vitvi13g01737_t001	  1e-63
169-  8:	Atr-ERN11796	Vvi-Vitvi13g01736_t001	  1e-12
169-  9:	Atr-ERN11797	Vvi-Vitvi13g01734_t001	      0
169- 10:	Atr-ERN11801	Vvi-Vitvi13g01727_t002	      0
## Alignment 170: score=993.0 e_value=9.8e-67 N=22 Atr-AmTr_v1.0_scaffold00022&Vvi-14 minus
170-  0:	Atr-ERN11623	Vvi-Vitvi14g04497_t001	  3e-15
170-  1:	Atr-ERN11632	Vvi-Vitvi14g04491_t001	 3e-118
170-  2:	Atr-ERN11641	Vvi-Vitvi13g01783_t001	      0
170-  3:	Atr-ERN11644	Vvi-Vitvi13g01782_t001	 9e-155
170-  4:	Atr-ERN11645	Vvi-Vitvi14g04490_t001	  1e-13
170-  5:	Atr-ERN11651	Vvi-Vitvi13g02522_t002	  6e-56
170-  6:	Atr-ERN11664	Vvi-Vitvi13g01774_t001	 1e-126
170-  7:	Atr-ERN11666	Vvi-Vitvi13g01773_t001	      0
170-  8:	Atr-ERN11670	Vvi-Vitvi13g01771_t001	  6e-74
170-  9:	Atr-ERN11679	Vvi-Vitvi13g01769_t002	      0
170- 10:	Atr-ERN11686	Vvi-Vitvi13g01767_t001	      0
170- 11:	Atr-ERN11688	Vvi-Vitvi13g01766_t001	 7e-160
170- 12:	Atr-ERN11698	Vvi-Vitvi14g04480_t001	  4e-60
170- 13:	Atr-ERN11700	Vvi-Vitvi13g01765_t001	 2e-142
170- 14:	Atr-ERN11704	Vvi-Vitvi13g01764_t001	  2e-49
170- 15:	Atr-ERN11705	Vvi-Vitvi13g01761_t001	 1e-105
170- 16:	Atr-ERN11712	Vvi-Vitvi13g01760_t001	 3e-160
170- 17:	Atr-ERN11721	Vvi-Vitvi13g01758_t001	  2e-74
170- 18:	Atr-ERN11727	Vvi-Vitvi13g01757_t003	  2e-63
170- 19:	Atr-ERN11730	Vvi-Vitvi13g01755_t001	  4e-28
170- 20:	Atr-ERN11737	Vvi-Vitvi13g01754_t001	      0
170- 21:	Atr-ERN11745	Vvi-Vitvi13g02518_t001	  3e-53
## Alignment 171: score=873.0 e_value=1.7e-52 N=19 Atr-AmTr_v1.0_scaffold00022&Vvi-18 plus
171-  0:	Atr-ERN11473	Vvi-Vitvi18g00004_t001	      0
171-  1:	Atr-ERN11490	Vvi-Vitvi18g04003_t001	  2e-96
171-  2:	Atr-ERN11496	Vvi-Vitvi18g00027_t001	      0
171-  3:	Atr-ERN11500	Vvi-Vitvi18g00030_t001	  7e-87
171-  4:	Atr-ERN11501	Vvi-Vitvi18g00031_t001	 2e-170
171-  5:	Atr-ERN11508	Vvi-Vitvi18g02474_t001	  1e-50
171-  6:	Atr-ERN11509	Vvi-Vitvi18g00034_t001	 6e-169
171-  7:	Atr-ERN11511	Vvi-Vitvi18g00035_t003	 3e-143
171-  8:	Atr-ERN11513	Vvi-Vitvi18g00036_t001	  1e-27
171-  9:	Atr-ERN11515	Vvi-Vitvi18g00037_t001	      0
171- 10:	Atr-ERN11522	Vvi-Vitvi18g00041_t001	 5e-134
171- 11:	Atr-ERN11529	Vvi-Vitvi18g04010_t001	  1e-23
171- 12:	Atr-ERN11534	Vvi-Vitvi18g02476_t001	 1e-147
171- 13:	Atr-ERN11539	Vvi-Vitvi18g00044_t001	 1e-135
171- 14:	Atr-ERN11544	Vvi-Vitvi18g00045_t001	 1e-116
171- 15:	Atr-ERN11547	Vvi-Vitvi18g00047_t004	 3e-138
171- 16:	Atr-ERN11556	Vvi-Vitvi18g00048_t001	      0
171- 17:	Atr-ERN11561	Vvi-Vitvi18g00049_t001	 6e-108
171- 18:	Atr-ERN11564	Vvi-Vitvi18g00052_t001	  8e-86
## Alignment 172: score=798.0 e_value=1.8e-43 N=17 Atr-AmTr_v1.0_scaffold00022&Vvi-18 minus
172-  0:	Atr-ERN11415	Vvi-Vitvi18g04003_t001	  1e-97
172-  1:	Atr-ERN11419	Vvi-Vitvi18g00023_t001	  5e-18
172-  2:	Atr-ERN11422	Vvi-Vitvi18g02472_t001	 3e-101
172-  3:	Atr-ERN11423	Vvi-Vitvi18g00020_t001	  1e-45
172-  4:	Atr-ERN11425	Vvi-Vitvi18g02471_t001	  2e-99
172-  5:	Atr-ERN11427	Vvi-Vitvi18g00018_t001	  3e-69
172-  6:	Atr-ERN11440	Vvi-Vitvi18g00015_t001	      0
172-  7:	Atr-ERN11443	Vvi-Vitvi18g00013_t001	      0
172-  8:	Atr-ERN11447	Vvi-Vitvi18g00011_t001	  7e-90
172-  9:	Atr-ERN11448	Vvi-Vitvi18g02468_t001	  2e-47
172- 10:	Atr-ERN11452	Vvi-Vitvi18g00010_t001	      0
172- 11:	Atr-ERN11459	Vvi-Vitvi18g00009_t002	 7e-155
172- 12:	Atr-ERN11467	Vvi-Vitvi18g00008_t001	      0
172- 13:	Atr-ERN11470	Vvi-Vitvi18g00006_t001	 6e-167
172- 14:	Atr-ERN11477	Vvi-Vitvi18g00003_t001	  6e-55
172- 15:	Atr-ERN11481	Vvi-Vitvi18g00002_t003	      0
172- 16:	Atr-ERN11482	Vvi-Vitvi18g04000_t002	  6e-49
## Alignment 173: score=339.0 e_value=6.5e-13 N=7 Atr-AmTr_v1.0_scaffold00022&Vvi-3 plus
173-  0:	Atr-ERN11419	Vvi-Vitvi03g00267_t001	 7e-108
173-  1:	Atr-ERN11421	Vvi-Vitvi03g00268_t001	      0
173-  2:	Atr-ERN11430	Vvi-Vitvi03g00269_t001	 1e-152
173-  3:	Atr-ERN11431	Vvi-Vitvi03g00270_t001	  4e-79
173-  4:	Atr-ERN11432	Vvi-Vitvi03g00271_t001	  5e-16
173-  5:	Atr-ERN11433	Vvi-Vitvi03g00272_t001.1.6037826d	      0
173-  6:	Atr-ERN11436	Vvi-Vitvi03g01477_t001	 9e-159
## Alignment 174: score=366.0 e_value=3e-14 N=8 Atr-AmTr_v1.0_scaffold00022&Vvi-3 minus
174-  0:	Atr-ERN11524	Vvi-Vitvi03g00264_t001	      0
174-  1:	Atr-ERN11526	Vvi-Vitvi03g00262_t001	      0
174-  2:	Atr-ERN11540	Vvi-Vitvi03g00261_t003	      0
174-  3:	Atr-ERN11542	Vvi-Vitvi03g00260_t001	      0
174-  4:	Atr-ERN11554	Vvi-Vitvi03g00259_t001	  2e-87
174-  5:	Atr-ERN11558	Vvi-Vitvi03g00257_t002	 5e-146
174-  6:	Atr-ERN11562	Vvi-Vitvi03g00254_t001	      0
174-  7:	Atr-ERN11565	Vvi-Vitvi03g00251_t001	  7e-31
## Alignment 175: score=446.0 e_value=1.1e-20 N=10 Atr-AmTr_v1.0_scaffold00022&Vvi-4 minus
175-  0:	Atr-ERN11498	Vvi-Vitvi04g02260_t001	  2e-35
175-  1:	Atr-ERN11499	Vvi-Vitvi04g01754_t001	      0
175-  2:	Atr-ERN11507	Vvi-Vitvi04g02259_t001	  9e-59
175-  3:	Atr-ERN11516	Vvi-Vitvi04g01751_t001	 4e-136
175-  4:	Atr-ERN11518	Vvi-Vitvi04g01746_t003	  6e-65
175-  5:	Atr-ERN11522	Vvi-Vitvi04g01745_t002	      0
175-  6:	Atr-ERN11532	Vvi-Vitvi04g01742_t001	      0
175-  7:	Atr-ERN11543	Vvi-Vitvi04g01738_t001	      0
175-  8:	Atr-ERN11546	Vvi-Vitvi04g01737_t001	  7e-74
175-  9:	Atr-ERN11557	Vvi-Vitvi04g01736_t001	 3e-162
## Alignment 176: score=1901.0 e_value=9e-144 N=42 Atr-AmTr_v1.0_scaffold00022&Vvi-6 plus
176-  0:	Atr-ERN11582	Vvi-Vitvi06g00119_t001	      0
176-  1:	Atr-ERN11588	Vvi-Vitvi06g00123_t001	 9e-103
176-  2:	Atr-ERN11590	Vvi-Vitvi06g00124_t001	      0
176-  3:	Atr-ERN11591	Vvi-Vitvi06g00125_t001	      0
176-  4:	Atr-ERN11596	Vvi-Vitvi06g04037_t001	 4e-116
176-  5:	Atr-ERN11599	Vvi-Vitvi06g00130_t001	 1e-177
176-  6:	Atr-ERN11600	Vvi-Vitvi06g00132_t001	      0
176-  7:	Atr-ERN11617	Vvi-Vitvi06g00134_t001	      0
176-  8:	Atr-ERN11619	Vvi-Vitvi06g01613_t001	 1e-102
176-  9:	Atr-ERN11627	Vvi-Vitvi06g01615_t001	  4e-41
176- 10:	Atr-ERN11634	Vvi-Vitvi06g00141_t001	      0
176- 11:	Atr-ERN11643	Vvi-Vitvi06g00149_t001	      0
176- 12:	Atr-ERN11652	Vvi-Vitvi06g00160_t001	      0
176- 13:	Atr-ERN11653	Vvi-Vitvi06g00161_t001	 3e-178
176- 14:	Atr-ERN11655	Vvi-Vitvi06g00162_t001	      0
176- 15:	Atr-ERN11660	Vvi-Vitvi06g00163_t001	      0
176- 16:	Atr-ERN11661	Vvi-Vitvi06g00166_t001	      0
176- 17:	Atr-ERN11680	Vvi-Vitvi06g00167_t001	 4e-161
176- 18:	Atr-ERN11682	Vvi-Vitvi06g00173_t001	      0
176- 19:	Atr-ERN11683	Vvi-Vitvi06g00177_t001	 4e-151
176- 20:	Atr-ERN11697	Vvi-Vitvi06g00179_t001	 1e-173
176- 21:	Atr-ERN11704	Vvi-Vitvi06g00181_t001	  3e-63
176- 22:	Atr-ERN11712	Vvi-Vitvi06g00182_t001	 2e-173
176- 23:	Atr-ERN11722	Vvi-Vitvi06g00184_t001	  4e-25
176- 24:	Atr-ERN11728	Vvi-Vitvi06g00185_t001	 2e-120
176- 25:	Atr-ERN11738	Vvi-Vitvi06g00186_t001	  1e-23
176- 26:	Atr-ERN11742	Vvi-Vitvi06g00188_t001	  2e-96
176- 27:	Atr-ERN11744	Vvi-Vitvi06g00191_t002	 9e-162
176- 28:	Atr-ERN11750	Vvi-Vitvi06g00192_t001	  1e-44
176- 29:	Atr-ERN11756	Vvi-Vitvi06g00193_t001	 4e-151
176- 30:	Atr-ERN11757	Vvi-Vitvi06g00195_t001	 3e-150
176- 31:	Atr-ERN11759	Vvi-Vitvi06g00198_t001	      0
176- 32:	Atr-ERN11760	Vvi-Vitvi06g00199_t003	      0
176- 33:	Atr-ERN11761	Vvi-Vitvi06g00200_t001	  1e-76
176- 34:	Atr-ERN11766	Vvi-Vitvi06g04062_t001	  1e-75
176- 35:	Atr-ERN11770	Vvi-Vitvi06g00205_t001	      0
176- 36:	Atr-ERN11771	Vvi-Vitvi06g00206_t001	      0
176- 37:	Atr-ERN11779	Vvi-Vitvi06g00207_t001	      0
176- 38:	Atr-ERN11782	Vvi-Vitvi06g00211_t001	      0
176- 39:	Atr-ERN11789	Vvi-Vitvi06g01631_t001	      0
176- 40:	Atr-ERN11794	Vvi-Vitvi06g00214_t001	  2e-83
176- 41:	Atr-ERN11797	Vvi-Vitvi06g00216_t001	      0
## Alignment 177: score=1041.0 e_value=3.9e-65 N=23 Atr-AmTr_v1.0_scaffold00022&Vvi-8 plus
177-  0:	Atr-ERN11670	Vvi-Vitvi08g01844_t001	 1e-112
177-  1:	Atr-ERN11681	Vvi-Vitvi08g01845_t001	      0
177-  2:	Atr-ERN11688	Vvi-Vitvi08g02372_t001	      0
177-  3:	Atr-ERN11700	Vvi-Vitvi08g02377_t001	 4e-137
177-  4:	Atr-ERN11704	Vvi-Vitvi08g01852_t001	  2e-59
177-  5:	Atr-ERN11706	Vvi-Vitvi08g01853_t001	 7e-163
177-  6:	Atr-ERN11707	Vvi-Vitvi08g01854_t001	  3e-99
177-  7:	Atr-ERN11710	Vvi-Vitvi08g02378_t004	  7e-14
177-  8:	Atr-ERN11713	Vvi-Vitvi08g01856_t001	  2e-74
177-  9:	Atr-ERN11715	Vvi-Vitvi08g01857_t001	      0
177- 10:	Atr-ERN11718	Vvi-Vitvi08g01859_t001	  3e-40
177- 11:	Atr-ERN11719	Vvi-Vitvi08g01860_t003	      0
177- 12:	Atr-ERN11736	Vvi-Vitvi08g01863_t001	      0
177- 13:	Atr-ERN11738	Vvi-Vitvi08g01864_t001	  2e-90
177- 14:	Atr-ERN11744	Vvi-Vitvi08g01866_t002	 5e-153
177- 15:	Atr-ERN11752	Vvi-Vitvi08g01867_t001	      0
177- 16:	Atr-ERN11757	Vvi-Vitvi08g01869_t001	 4e-152
177- 17:	Atr-ERN11762	Vvi-Vitvi08g01871_t001	      0
177- 18:	Atr-ERN11776	Vvi-Vitvi08g01873_t001	      0
177- 19:	Atr-ERN11784	Vvi-Vitvi08g02390_t001	      0
177- 20:	Atr-ERN11790	Vvi-Vitvi08g01876_t002	      0
177- 21:	Atr-ERN11795	Vvi-Vitvi08g01878_t001	 3e-162
177- 22:	Atr-ERN11797	Vvi-Vitvi08g01879_t001	      0
## Alignment 178: score=874.0 e_value=1.2e-50 N=19 Atr-AmTr_v1.0_scaffold00022&Vvi-8 minus
178-  0:	Atr-ERN11576	Vvi-Vitvi08g02346_t001	 5e-111
178-  1:	Atr-ERN11582	Vvi-Vitvi08g02345_t001	      0
178-  2:	Atr-ERN11583	Vvi-Vitvi08g02343_t001	  5e-25
178-  3:	Atr-ERN11588	Vvi-Vitvi08g01732_t001	 3e-104
178-  4:	Atr-ERN11591	Vvi-Vitvi08g01731_t001	      0
178-  5:	Atr-ERN11594	Vvi-Vitvi08g01728_t001	  1e-69
178-  6:	Atr-ERN11599	Vvi-Vitvi08g01725_t001	      0
178-  7:	Atr-ERN11602	Vvi-Vitvi08g01724_t001	  3e-16
178-  8:	Atr-ERN11610	Vvi-Vitvi08g01723_t002	  1e-59
178-  9:	Atr-ERN11627	Vvi-Vitvi08g02342_t001	  8e-43
178- 10:	Atr-ERN11629	Vvi-Vitvi08g01720_t001	  1e-87
178- 11:	Atr-ERN11630	Vvi-Vitvi08g01719_t001	  2e-73
178- 12:	Atr-ERN11631	Vvi-Vitvi08g01718_t001	 4e-171
178- 13:	Atr-ERN11638	Vvi-Vitvi08g01717_t001	      0
178- 14:	Atr-ERN11649	Vvi-Vitvi08g01716_t002	  1e-80
178- 15:	Atr-ERN11654	Vvi-Vitvi08g01713_t001	      0
178- 16:	Atr-ERN11662	Vvi-Vitvi08g01710_t001	      0
178- 17:	Atr-ERN11664	Vvi-Vitvi08g01709_t001	 1e-128
178- 18:	Atr-ERN11666	Vvi-Vitvi08g01708_t001	      0
## Alignment 179: score=695.0 e_value=2.4e-37 N=15 Atr-AmTr_v1.0_scaffold00023&Vvi-13 plus
179-  0:	Atr-ERM95539	Vvi-Vitvi13g00113_t001	 1e-146
179-  1:	Atr-ERM95540	Vvi-Vitvi13g00114_t001	  4e-79
179-  2:	Atr-ERM95542	Vvi-Vitvi13g00116_t001	  2e-58
179-  3:	Atr-ERM95547	Vvi-Vitvi13g00117_t001	      0
179-  4:	Atr-ERM95555	Vvi-Vitvi13g00118_t001	      0
179-  5:	Atr-ERM95559	Vvi-Vitvi13g00122_t001	 1e-167
179-  6:	Atr-ERM95565	Vvi-Vitvi13g00123_t001	  2e-90
179-  7:	Atr-ERM95568	Vvi-Vitvi13g00124_t001	 1e-115
179-  8:	Atr-ERM95571	Vvi-Vitvi13g00126_t001	      0
179-  9:	Atr-ERM95572	Vvi-Vitvi13g01899_t001	  2e-57
179- 10:	Atr-ERM95578	Vvi-Vitvi13g01900_t001	  6e-40
179- 11:	Atr-ERM95581	Vvi-Vitvi13g01901_t001	  1e-19
179- 12:	Atr-ERM95582	Vvi-Vitvi13g00128_t001	 1e-147
179- 13:	Atr-ERM95583	Vvi-Vitvi13g00129_t001.1.6037826b	  2e-49
179- 14:	Atr-ERM95606	Vvi-Vitvi13g00131_t001	  7e-19
## Alignment 180: score=253.0 e_value=2.6e-08 N=6 Atr-AmTr_v1.0_scaffold00023&Vvi-13 minus
180-  0:	Atr-ERM95644	Vvi-Vitvi13g04048_t001	  3e-27
180-  1:	Atr-ERM95666	Vvi-Vitvi13g00211_t001	 1e-156
180-  2:	Atr-ERM95678	Vvi-Vitvi13g00207_t001	  7e-95
180-  3:	Atr-ERM95683	Vvi-Vitvi13g00206_t001	      0
180-  4:	Atr-ERM95693	Vvi-Vitvi13g00203_t004	      0
180-  5:	Atr-ERM95694	Vvi-Vitvi13g00200_t001	 2e-144
## Alignment 181: score=534.0 e_value=7e-28 N=12 Atr-AmTr_v1.0_scaffold00023&Vvi-6 plus
181-  0:	Atr-ERM95529	Vvi-Vitvi06g00723_t001	      0
181-  1:	Atr-ERM95540	Vvi-Vitvi06g00724_t001	  4e-38
181-  2:	Atr-ERM95547	Vvi-Vitvi06g00728_t001	      0
181-  3:	Atr-ERM95556	Vvi-Vitvi06g00729_t001	      0
181-  4:	Atr-ERM95563	Vvi-Vitvi06g00733_t001	      0
181-  5:	Atr-ERM95564	Vvi-Vitvi06g00734_t001	 1e-108
181-  6:	Atr-ERM95574	Vvi-Vitvi06g00740_t001	      0
181-  7:	Atr-ERM95579	Vvi-Vitvi06g00741_t001	 8e-179
181-  8:	Atr-ERM95580	Vvi-Vitvi06g00742_t001	      0
181-  9:	Atr-ERM95586	Vvi-Vitvi06g00743_t001	 6e-125
181- 10:	Atr-ERM95587	Vvi-Vitvi06g00744_t001	 8e-136
181- 11:	Atr-ERM95606	Vvi-Vitvi06g00745_t001	  1e-36
## Alignment 182: score=494.0 e_value=2.3e-26 N=12 Atr-AmTr_v1.0_scaffold00023&Vvi-6 minus
182-  0:	Atr-ERM95658	Vvi-Vitvi06g01671_t001	 4e-130
182-  1:	Atr-ERM95662	Vvi-Vitvi06g00383_t001	      0
182-  2:	Atr-ERM95665	Vvi-Vitvi06g00376_t001	      0
182-  3:	Atr-ERM95681	Vvi-Vitvi06g00369_t001	      0
182-  4:	Atr-ERM95693	Vvi-Vitvi06g00368_t001	      0
182-  5:	Atr-ERM95697	Vvi-Vitvi06g00367_t001.1.6037826e	  7e-67
182-  6:	Atr-ERM95719	Vvi-Vitvi06g00365_t001	      0
182-  7:	Atr-ERM95742	Vvi-Vitvi06g00362_t001	      0
182-  8:	Atr-ERM95747	Vvi-Vitvi06g00359_t002	      0
182-  9:	Atr-ERM95764	Vvi-Vitvi06g00358_t003	 8e-162
182- 10:	Atr-ERM95765	Vvi-Vitvi06g00356_t001	      0
182- 11:	Atr-ERM95770	Vvi-Vitvi06g00352_t001	  3e-59
## Alignment 183: score=692.0 e_value=6.7e-36 N=15 Atr-AmTr_v1.0_scaffold00023&Vvi-8 plus
183-  0:	Atr-ERM95539	Vvi-Vitvi08g00769_t001	      0
183-  1:	Atr-ERM95542	Vvi-Vitvi08g00778_t001	  3e-23
183-  2:	Atr-ERM95546	Vvi-Vitvi08g00780_t001	  2e-59
183-  3:	Atr-ERM95551	Vvi-Vitvi08g00781_t001	 6e-161
183-  4:	Atr-ERM95561	Vvi-Vitvi08g00783_t003	  3e-51
183-  5:	Atr-ERM95568	Vvi-Vitvi08g00786_t002	      0
183-  6:	Atr-ERM95569	Vvi-Vitvi08g00788_t002	      0
183-  7:	Atr-ERM95575	Vvi-Vitvi08g02080_t001	 1e-144
183-  8:	Atr-ERM95579	Vvi-Vitvi08g00793_t001	 1e-141
183-  9:	Atr-ERM95580	Vvi-Vitvi08g00794_t001	      0
183- 10:	Atr-ERM95581	Vvi-Vitvi08g00795_t002	      0
183- 11:	Atr-ERM95583	Vvi-Vitvi08g00797_t002	  5e-55
183- 12:	Atr-ERM95585	Vvi-Vitvi08g00799_t001	  1e-91
183- 13:	Atr-ERM95587	Vvi-Vitvi08g00801_t001	 5e-152
183- 14:	Atr-ERM95606	Vvi-Vitvi08g00802_t001	  4e-55
## Alignment 184: score=380.0 e_value=2.4e-18 N=9 Atr-AmTr_v1.0_scaffold00023&Vvi-8 plus
184-  0:	Atr-ERM95635	Vvi-Vitvi08g04200_t001	  2e-80
184-  1:	Atr-ERM95636	Vvi-Vitvi08g01117_t001	 4e-168
184-  2:	Atr-ERM95639	Vvi-Vitvi08g01118_t001	  6e-82
184-  3:	Atr-ERM95649	Vvi-Vitvi08g01120_t001	 3e-142
184-  4:	Atr-ERM95663	Vvi-Vitvi08g01124_t001	      0
184-  5:	Atr-ERM95664	Vvi-Vitvi08g01125_t001	  2e-11
184-  6:	Atr-ERM95683	Vvi-Vitvi08g01130_t001	      0
184-  7:	Atr-ERM95693	Vvi-Vitvi08g01139_t001	  5e-60
184-  8:	Atr-ERM95711	Vvi-Vitvi08g01153_t001	      0
## Alignment 185: score=1073.0 e_value=3.1e-66 N=23 Atr-AmTr_v1.0_scaffold00024&Vvi-1 plus
185-  0:	Atr-ERN11002	Vvi-Vitvi01g00530_t001	      0
185-  1:	Atr-ERN11009	Vvi-Vitvi01g00533_t001	 7e-143
185-  2:	Atr-ERN11010	Vvi-Vitvi01g00536_t003	 1e-127
185-  3:	Atr-ERN11015	Vvi-Vitvi01g00537_t002	 5e-161
185-  4:	Atr-ERN11016	Vvi-Vitvi01g00538_t001	 4e-145
185-  5:	Atr-ERN11017	Vvi-Vitvi01g00539_t001	 1e-157
185-  6:	Atr-ERN11026	Vvi-Vitvi01g00540_t001	 2e-157
185-  7:	Atr-ERN11028	Vvi-Vitvi01g00541_t001	 8e-158
185-  8:	Atr-ERN11036	Vvi-Vitvi01g00544_t001	 3e-168
185-  9:	Atr-ERN11041	Vvi-Vitvi01g00545_t001	  1e-34
185- 10:	Atr-ERN11042	Vvi-Vitvi01g00546_t001	 3e-105
185- 11:	Atr-ERN11048	Vvi-Vitvi01g00547_t001	  1e-76
185- 12:	Atr-ERN11051	Vvi-Vitvi01g00550_t001	 2e-116
185- 13:	Atr-ERN11056	Vvi-Vitvi01g02007_t001	  6e-22
185- 14:	Atr-ERN11057	Vvi-Vitvi01g00553_t001	      0
185- 15:	Atr-ERN11058	Vvi-Vitvi01g00554_t001	 1e-138
185- 16:	Atr-ERN11063	Vvi-Vitvi01g02011_t001	  6e-45
185- 17:	Atr-ERN11065	Vvi-Vitvi01g00561_t001	      0
185- 18:	Atr-ERN11073	Vvi-Vitvi01g00562_t001	      0
185- 19:	Atr-ERN11082	Vvi-Vitvi01g00563_t003	      0
185- 20:	Atr-ERN11089	Vvi-Vitvi01g02012_t001	  1e-42
185- 21:	Atr-ERN11093	Vvi-Vitvi01g00568_t001	      0
185- 22:	Atr-ERN11098	Vvi-Vitvi01g00571_t001	      0
## Alignment 186: score=1516.0 e_value=6.2e-112 N=33 Atr-AmTr_v1.0_scaffold00024&Vvi-11 minus
186-  0:	Atr-ERN11177	Vvi-Vitvi11g01359_t001	  2e-39
186-  1:	Atr-ERN11178	Vvi-Vitvi11g00115_t001	 1e-121
186-  2:	Atr-ERN11192	Vvi-Vitvi11g00108_t001	      0
186-  3:	Atr-ERN11197	Vvi-Vitvi11g00106_t001	  6e-18
186-  4:	Atr-ERN11207	Vvi-Vitvi11g01346_t001	      0
186-  5:	Atr-ERN11209	Vvi-Vitvi11g01345_t001	  9e-31
186-  6:	Atr-ERN11210	Vvi-Vitvi11g00104_t001	      0
186-  7:	Atr-ERN11212	Vvi-Vitvi11g00103_t001	 2e-162
186-  8:	Atr-ERN11220	Vvi-Vitvi11g00102_t001	  1e-67
186-  9:	Atr-ERN11221	Vvi-Vitvi11g00101_t001	  3e-11
186- 10:	Atr-ERN11222	Vvi-Vitvi11g00097_t001	  8e-89
186- 11:	Atr-ERN11228	Vvi-Vitvi11g00094_t002	 9e-115
186- 12:	Atr-ERN11231	Vvi-Vitvi11g00093_t001	      0
186- 13:	Atr-ERN11234	Vvi-Vitvi11g00092_t001	  6e-36
186- 14:	Atr-ERN11235	Vvi-Vitvi11g00091_t002	      0
186- 15:	Atr-ERN11240	Vvi-Vitvi11g00090_t001	 2e-146
186- 16:	Atr-ERN11246	Vvi-Vitvi11g00089_t001	  3e-89
186- 17:	Atr-ERN11247	Vvi-Vitvi11g00087_t001	 1e-147
186- 18:	Atr-ERN11248	Vvi-Vitvi11g00086_t001	      0
186- 19:	Atr-ERN11252	Vvi-Vitvi11g00085_t001	 7e-127
186- 20:	Atr-ERN11254	Vvi-Vitvi11g00083_t001	  1e-95
186- 21:	Atr-ERN11269	Vvi-Vitvi11g01341_t001	  1e-17
186- 22:	Atr-ERN11274	Vvi-Vitvi11g00079_t001	      0
186- 23:	Atr-ERN11279	Vvi-Vitvi11g00078_t001	      0
186- 24:	Atr-ERN11280	Vvi-Vitvi11g00077_t001	 8e-112
186- 25:	Atr-ERN11286	Vvi-Vitvi11g00076_t001	 3e-149
186- 26:	Atr-ERN11288	Vvi-Vitvi11g01336_t001	  3e-54
186- 27:	Atr-ERN11291	Vvi-Vitvi11g01335_t001	  1e-22
186- 28:	Atr-ERN11300	Vvi-Vitvi11g00072_t001	  1e-79
186- 29:	Atr-ERN11304	Vvi-Vitvi11g00068_t001	  7e-50
186- 30:	Atr-ERN11306	Vvi-Vitvi11g00067_t001	      0
186- 31:	Atr-ERN11307	Vvi-Vitvi11g00066_t001	      0
186- 32:	Atr-ERN11308	Vvi-Vitvi11g01331_t001	  5e-35
## Alignment 187: score=1147.0 e_value=6.7e-79 N=25 Atr-AmTr_v1.0_scaffold00024&Vvi-4 plus
187-  0:	Atr-ERN11185	Vvi-Vitvi04g01805_t001	 2e-159
187-  1:	Atr-ERN11188	Vvi-Vitvi04g00141_t001	      0
187-  2:	Atr-ERN11193	Vvi-Vitvi04g00142_t001	 2e-132
187-  3:	Atr-ERN11196	Vvi-Vitvi04g00144_t001	      0
187-  4:	Atr-ERN11197	Vvi-Vitvi04g00145_t001	  1e-30
187-  5:	Atr-ERN11200	Vvi-Vitvi04g00146_t001	 5e-117
187-  6:	Atr-ERN11207	Vvi-Vitvi04g00147_t001	      0
187-  7:	Atr-ERN11209	Vvi-Vitvi04g01806_t001	  3e-28
187-  8:	Atr-ERN11211	Vvi-Vitvi04g00148_t001	      0
187-  9:	Atr-ERN11212	Vvi-Vitvi04g00149_t001	 5e-160
187- 10:	Atr-ERN11217	Vvi-Vitvi04g00150_t001	 2e-160
187- 11:	Atr-ERN11222	Vvi-Vitvi04g00153_t001	  4e-81
187- 12:	Atr-ERN11226	Vvi-Vitvi04g00158_t001	  2e-54
187- 13:	Atr-ERN11229	Vvi-Vitvi04g00161_t001	      0
187- 14:	Atr-ERN11245	Vvi-Vitvi04g00162_t001	      0
187- 15:	Atr-ERN11250	Vvi-Vitvi04g00163_t001	  2e-82
187- 16:	Atr-ERN11251	Vvi-Vitvi04g00164_t001	  8e-84
187- 17:	Atr-ERN11252	Vvi-Vitvi04g00165_t001	 4e-109
187- 18:	Atr-ERN11253	Vvi-Vitvi04g01809_t001	  2e-20
187- 19:	Atr-ERN11271	Vvi-Vitvi04g00166_t001	  6e-73
187- 20:	Atr-ERN11288	Vvi-Vitvi04g00179_t001	      0
187- 21:	Atr-ERN11299	Vvi-Vitvi04g00181_t001	 3e-120
187- 22:	Atr-ERN11304	Vvi-Vitvi04g01813_t001	  1e-50
187- 23:	Atr-ERN11308	Vvi-Vitvi04g00182_t001	  4e-37
187- 24:	Atr-ERN11311	Vvi-Vitvi04g00183_t001	      0
## Alignment 188: score=392.0 e_value=2.3e-14 N=8 Atr-AmTr_v1.0_scaffold00024&Vvi-4 minus
188-  0:	Atr-ERN11256	Vvi-Vitvi04g00178_t001	  5e-95
188-  1:	Atr-ERN11257	Vvi-Vitvi04g00176_t002	      0
188-  2:	Atr-ERN11258	Vvi-Vitvi04g00175_t002	 5e-137
188-  3:	Atr-ERN11259	Vvi-Vitvi04g00174_t001	      0
188-  4:	Atr-ERN11260	Vvi-Vitvi04g00173_t001	  7e-44
188-  5:	Atr-ERN11261	Vvi-Vitvi04g00172_t001	      0
188-  6:	Atr-ERN11268	Vvi-Vitvi04g00168_t001	      0
188-  7:	Atr-ERN11270	Vvi-Vitvi04g00167_t001	      0
## Alignment 189: score=376.0 e_value=6.6e-16 N=8 Atr-AmTr_v1.0_scaffold00024&Vvi-6 plus
189-  0:	Atr-ERN11139	Vvi-Vitvi06g00094_t001	 3e-170
189-  1:	Atr-ERN11142	Vvi-Vitvi06g00095_t001	 1e-102
189-  2:	Atr-ERN11143	Vvi-Vitvi06g00096_t001	 3e-102
189-  3:	Atr-ERN11144	Vvi-Vitvi06g00097_t001	  5e-93
189-  4:	Atr-ERN11146	Vvi-Vitvi06g00098_t001	  3e-96
189-  5:	Atr-ERN11154	Vvi-Vitvi06g01606_t001	  7e-41
189-  6:	Atr-ERN11159	Vvi-Vitvi06g00100_t001	 4e-109
189-  7:	Atr-ERN11164	Vvi-Vitvi06g00102_t001	      0
## Alignment 190: score=298.0 e_value=2.3e-13 N=7 Atr-AmTr_v1.0_scaffold00024&Vvi-6 minus
190-  0:	Atr-ERN11098	Vvi-Vitvi06g00124_t001	 3e-170
190-  1:	Atr-ERN11122	Vvi-Vitvi06g00111_t001	 5e-154
190-  2:	Atr-ERN11124	Vvi-Vitvi06g00110_t001	      0
190-  3:	Atr-ERN11125	Vvi-Vitvi06g00109_t001	  2e-12
190-  4:	Atr-ERN11133	Vvi-Vitvi06g00106_t001	      0
190-  5:	Atr-ERN11136	Vvi-Vitvi06g00104_t001	      0
190-  6:	Atr-ERN11154	Vvi-Vitvi06g01606_t001	  7e-41
## Alignment 191: score=468.0 e_value=8.2e-21 N=10 Atr-AmTr_v1.0_scaffold00024&Vvi-8 plus
191-  0:	Atr-ERN11115	Vvi-Vitvi08g01749_t001	  3e-11
191-  1:	Atr-ERN11121	Vvi-Vitvi08g01751_t001	  4e-39
191-  2:	Atr-ERN11126	Vvi-Vitvi08g01756_t001	  2e-47
191-  3:	Atr-ERN11128	Vvi-Vitvi08g01757_t001	      0
191-  4:	Atr-ERN11129	Vvi-Vitvi08g01758_t001	 4e-113
191-  5:	Atr-ERN11130	Vvi-Vitvi08g01759_t001	 1e-156
191-  6:	Atr-ERN11133	Vvi-Vitvi08g01762_t001	      0
191-  7:	Atr-ERN11137	Vvi-Vitvi08g01764_t001	      0
191-  8:	Atr-ERN11151	Vvi-Vitvi08g01769_t001	      0
191-  9:	Atr-ERN11152	Vvi-Vitvi08g01771_t001	  2e-37
## Alignment 192: score=998.0 e_value=1.9e-64 N=22 Atr-AmTr_v1.0_scaffold00024&Vvi-9 minus
192-  0:	Atr-ERN11185	Vvi-Vitvi09g00134_t001	 7e-176
192-  1:	Atr-ERN11192	Vvi-Vitvi09g00129_t002	      0
192-  2:	Atr-ERN11197	Vvi-Vitvi09g00126_t001	  5e-38
192-  3:	Atr-ERN11204	Vvi-Vitvi09g00122_t001	      0
192-  4:	Atr-ERN11212	Vvi-Vitvi09g00119_t001	 1e-161
192-  5:	Atr-ERN11218	Vvi-Vitvi09g00118_t001	 5e-111
192-  6:	Atr-ERN11220	Vvi-Vitvi09g00117_t001	  2e-64
192-  7:	Atr-ERN11227	Vvi-Vitvi09g00111_t001	  8e-62
192-  8:	Atr-ERN11230	Vvi-Vitvi09g00108_t001	 8e-111
192-  9:	Atr-ERN11232	Vvi-Vitvi09g01516_t001	  5e-13
192- 10:	Atr-ERN11234	Vvi-Vitvi09g00107_t001	  3e-38
192- 11:	Atr-ERN11246	Vvi-Vitvi09g01512_t001	  5e-85
192- 12:	Atr-ERN11263	Vvi-Vitvi09g01487_t001	 2e-106
192- 13:	Atr-ERN11281	Vvi-Vitvi09g00094_t001	  8e-83
192- 14:	Atr-ERN11282	Vvi-Vitvi09g00093_t001	      0
192- 15:	Atr-ERN11287	Vvi-Vitvi09g00089_t002	      0
192- 16:	Atr-ERN11288	Vvi-Vitvi09g00088_t001	 3e-169
192- 17:	Atr-ERN11290	Vvi-Vitvi09g00086_t001	 8e-143
192- 18:	Atr-ERN11300	Vvi-Vitvi09g00082_t001	  2e-70
192- 19:	Atr-ERN11306	Vvi-Vitvi09g00079_t001	      0
192- 20:	Atr-ERN11307	Vvi-Vitvi09g00078_t001	      0
192- 21:	Atr-ERN11308	Vvi-Vitvi09g00077_t001	  3e-44
## Alignment 193: score=627.0 e_value=1.5e-29 N=13 Atr-AmTr_v1.0_scaffold00025&Vvi-11 plus
193-  0:	Atr-ERN12536	Vvi-Vitvi11g00919_t001	      0
193-  1:	Atr-ERN12537	Vvi-Vitvi11g00920_t001	      0
193-  2:	Atr-ERN12539	Vvi-Vitvi11g00921_t001	 6e-139
193-  3:	Atr-ERN12540	Vvi-Vitvi11g00923_t001	      0
193-  4:	Atr-ERN12544	Vvi-Vitvi11g00924_t001	      0
193-  5:	Atr-ERN12547	Vvi-Vitvi11g00926_t001	      0
193-  6:	Atr-ERN12550	Vvi-Vitvi11g00927_t002	  2e-56
193-  7:	Atr-ERN12551	Vvi-Vitvi11g00928_t001.1.6037826a	 2e-172
193-  8:	Atr-ERN12552	Vvi-Vitvi11g00929_t001	      0
193-  9:	Atr-ERN12553	Vvi-Vitvi11g00931_t001	      0
193- 10:	Atr-ERN12558	Vvi-Vitvi11g00935_t001	 6e-154
193- 11:	Atr-ERN12568	Vvi-Vitvi11g00936_t001	      0
193- 12:	Atr-ERN12569	Vvi-Vitvi11g00937_t001	      0
## Alignment 194: score=1210.0 e_value=8.3e-84 N=26 Atr-AmTr_v1.0_scaffold00025&Vvi-11 minus
194-  0:	Atr-ERN12450	Vvi-Vitvi11g01150_t001	  2e-58
194-  1:	Atr-ERN12455	Vvi-Vitvi11g01148_t001	      0
194-  2:	Atr-ERN12459	Vvi-Vitvi11g01146_t001	  6e-66
194-  3:	Atr-ERN12460	Vvi-Vitvi11g01144_t001	      0
194-  4:	Atr-ERN12462	Vvi-Vitvi11g01143_t001	  1e-64
194-  5:	Atr-ERN12466	Vvi-Vitvi11g01141_t001	  5e-72
194-  6:	Atr-ERN12467	Vvi-Vitvi11g01140_t001	 1e-113
194-  7:	Atr-ERN12469	Vvi-Vitvi11g04316_t001	  5e-21
194-  8:	Atr-ERN12470	Vvi-Vitvi11g01139_t001	      0
194-  9:	Atr-ERN12471	Vvi-Vitvi11g01138_t002	  9e-38
194- 10:	Atr-ERN12475	Vvi-Vitvi11g01137_t001	  1e-65
194- 11:	Atr-ERN12479	Vvi-Vitvi11g01136_t001	      0
194- 12:	Atr-ERN12487	Vvi-Vitvi11g01134_t006	      0
194- 13:	Atr-ERN12489	Vvi-Vitvi11g01132_t001	 4e-107
194- 14:	Atr-ERN12491	Vvi-Vitvi11g01623_t001	  4e-28
194- 15:	Atr-ERN12493	Vvi-Vitvi11g01128_t001	 2e-177
194- 16:	Atr-ERN12499	Vvi-Vitvi11g04307_t002	      0
194- 17:	Atr-ERN12502	Vvi-Vitvi11g01107_t002	      0
194- 18:	Atr-ERN12503	Vvi-Vitvi11g01106_t001	 2e-121
194- 19:	Atr-ERN12507	Vvi-Vitvi11g01101_t001	  2e-30
194- 20:	Atr-ERN12517	Vvi-Vitvi11g01072_t001	  2e-79
194- 21:	Atr-ERN12518	Vvi-Vitvi11g01055_t001	      0
194- 22:	Atr-ERN12524	Vvi-Vitvi11g01053_t001	  2e-54
194- 23:	Atr-ERN12527	Vvi-Vitvi11g01048_t001	      0
194- 24:	Atr-ERN12529	Vvi-Vitvi11g01041_t001	  8e-38
194- 25:	Atr-ERN12530	Vvi-Vitvi11g01039_t001	 1e-134
## Alignment 195: score=712.0 e_value=1.2e-49 N=17 Atr-AmTr_v1.0_scaffold00025&Vvi-14 plus
195-  0:	Atr-ERN12301	Vvi-Vitvi14g02560_t001	  3e-47
195-  1:	Atr-ERN12313	Vvi-Vitvi14g00257_t001	  1e-41
195-  2:	Atr-ERN12315	Vvi-Vitvi14g00259_t001	      0
195-  3:	Atr-ERN12316	Vvi-Vitvi14g00262_t001	  1e-65
195-  4:	Atr-ERN12334	Vvi-Vitvi14g00267_t001	 4e-103
195-  5:	Atr-ERN12344	Vvi-Vitvi14g00268_t001	 4e-141
195-  6:	Atr-ERN12351	Vvi-Vitvi14g00270_t001	  6e-68
195-  7:	Atr-ERN12352	Vvi-Vitvi14g00271_t001	  2e-94
195-  8:	Atr-ERN12375	Vvi-Vitvi14g00273_t001	 5e-160
195-  9:	Atr-ERN12401	Vvi-Vitvi14g00281_t001	      0
195- 10:	Atr-ERN12403	Vvi-Vitvi14g00282_t001	      0
195- 11:	Atr-ERN12404	Vvi-Vitvi14g00284_t001	 1e-142
195- 12:	Atr-ERN12405	Vvi-Vitvi14g00286_t001	  1e-88
195- 13:	Atr-ERN12417	Vvi-Vitvi14g00289_t001	 3e-110
195- 14:	Atr-ERN12425	Vvi-Vitvi14g00291_t001	 2e-119
195- 15:	Atr-ERN12439	Vvi-Vitvi14g00300_t001	 4e-145
195- 16:	Atr-ERN12445	Vvi-Vitvi14g00301_t001	      0
## Alignment 196: score=929.0 e_value=1.7e-61 N=21 Atr-AmTr_v1.0_scaffold00025&Vvi-4 plus
196-  0:	Atr-ERN12458	Vvi-Vitvi04g00214_t001	  3e-30
196-  1:	Atr-ERN12484	Vvi-Vitvi04g00232_t001	      0
196-  2:	Atr-ERN12495	Vvi-Vitvi04g00236_t001	 2e-106
196-  3:	Atr-ERN12496	Vvi-Vitvi04g00237_t001	 6e-163
196-  4:	Atr-ERN12506	Vvi-Vitvi04g00239_t001	      0
196-  5:	Atr-ERN12511	Vvi-Vitvi04g01830_t001	  2e-27
196-  6:	Atr-ERN12513	Vvi-Vitvi04g00240_t001	  5e-16
196-  7:	Atr-ERN12520	Vvi-Vitvi04g00241_t001	 1e-108
196-  8:	Atr-ERN12524	Vvi-Vitvi04g01831_t001	  3e-24
196-  9:	Atr-ERN12528	Vvi-Vitvi04g00248_t001	 2e-113
196- 10:	Atr-ERN12536	Vvi-Vitvi04g00249_t001	      0
196- 11:	Atr-ERN12538	Vvi-Vitvi04g00250_t001	  1e-71
196- 12:	Atr-ERN12539	Vvi-Vitvi04g00251_t001	 2e-142
196- 13:	Atr-ERN12541	Vvi-Vitvi04g00252_t001	  3e-25
196- 14:	Atr-ERN12553	Vvi-Vitvi04g00255_t001	      0
196- 15:	Atr-ERN12565	Vvi-Vitvi04g01832_t001	  7e-41
196- 16:	Atr-ERN12570	Vvi-Vitvi04g00265_t002	      0
196- 17:	Atr-ERN12578	Vvi-Vitvi04g00266_t001	      0
196- 18:	Atr-ERN12591	Vvi-Vitvi04g00270_t001	  1e-54
196- 19:	Atr-ERN12597	Vvi-Vitvi04g00275_t001	      0
196- 20:	Atr-ERN12598	Vvi-Vitvi04g00277_t001.1.6037826d	  1e-83
## Alignment 197: score=1838.0 e_value=1.1e-130 N=39 Atr-AmTr_v1.0_scaffold00025&Vvi-5 minus
197-  0:	Atr-ERN12301	Vvi-Vitvi05g01879_t001	  6e-61
197-  1:	Atr-ERN12306	Vvi-Vitvi05g00442_t001	 6e-147
197-  2:	Atr-ERN12311	Vvi-Vitvi05g00439_t001	  1e-98
197-  3:	Atr-ERN12325	Vvi-Vitvi05g00438_t001	      0
197-  4:	Atr-ERN12332	Vvi-Vitvi05g00434_t001	 3e-119
197-  5:	Atr-ERN12334	Vvi-Vitvi05g00433_t001	  5e-90
197-  6:	Atr-ERN12344	Vvi-Vitvi05g00430_t001	  1e-87
197-  7:	Atr-ERN12348	Vvi-Vitvi05g00429_t001	  1e-74
197-  8:	Atr-ERN12350	Vvi-Vitvi05g00427_t001	  6e-75
197-  9:	Atr-ERN12351	Vvi-Vitvi05g00426_t001	  1e-36
197- 10:	Atr-ERN12352	Vvi-Vitvi05g00425_t002	 3e-115
197- 11:	Atr-ERN12356	Vvi-Vitvi05g00424_t001	  4e-51
197- 12:	Atr-ERN12357	Vvi-Vitvi05g01875_t001	  1e-77
197- 13:	Atr-ERN12359	Vvi-Vitvi05g00423_t001	      0
197- 14:	Atr-ERN12361	Vvi-Vitvi05g00421_t001	 4e-103
197- 15:	Atr-ERN12363	Vvi-Vitvi05g01874_t001	  5e-24
197- 16:	Atr-ERN12365	Vvi-Vitvi05g00420_t001	      0
197- 17:	Atr-ERN12372	Vvi-Vitvi05g00419_t001	      0
197- 18:	Atr-ERN12374	Vvi-Vitvi05g00418_t001	  3e-26
197- 19:	Atr-ERN12378	Vvi-Vitvi05g00413_t001	      0
197- 20:	Atr-ERN12381	Vvi-Vitvi05g00412_t001	      0
197- 21:	Atr-ERN12385	Vvi-Vitvi05g00410_t001	  4e-83
197- 22:	Atr-ERN12388	Vvi-Vitvi05g00409_t001	      0
197- 23:	Atr-ERN12389	Vvi-Vitvi05g00408_t001	      0
197- 24:	Atr-ERN12392	Vvi-Vitvi05g00406_t001	      0
197- 25:	Atr-ERN12395	Vvi-Vitvi05g00404_t003	      0
197- 26:	Atr-ERN12396	Vvi-Vitvi05g00403_t001	      0
197- 27:	Atr-ERN12398	Vvi-Vitvi05g00402_t001	  2e-43
197- 28:	Atr-ERN12399	Vvi-Vitvi05g00401_t001	 9e-139
197- 29:	Atr-ERN12418	Vvi-Vitvi05g00398_t001	 3e-113
197- 30:	Atr-ERN12424	Vvi-Vitvi05g00395_t001	      0
197- 31:	Atr-ERN12427	Vvi-Vitvi05g00394_t001	 3e-164
197- 32:	Atr-ERN12431	Vvi-Vitvi05g00393_t001	 3e-134
197- 33:	Atr-ERN12433	Vvi-Vitvi05g00392_t001	 1e-178
197- 34:	Atr-ERN12434	Vvi-Vitvi05g00391_t001	      0
197- 35:	Atr-ERN12438	Vvi-Vitvi05g00390_t001	  3e-83
197- 36:	Atr-ERN12440	Vvi-Vitvi05g00389_t001	  3e-23
197- 37:	Atr-ERN12448	Vvi-Vitvi05g00388_t002	      0
197- 38:	Atr-ERN12449	Vvi-Vitvi05g00387_t001	      0
## Alignment 198: score=422.0 e_value=1.9e-18 N=9 Atr-AmTr_v1.0_scaffold00025&Vvi-5 minus
198-  0:	Atr-ERN12662	Vvi-Vitvi05g00463_t001	      0
198-  1:	Atr-ERN12665	Vvi-Vitvi05g00462_t008	 2e-110
198-  2:	Atr-ERN12666	Vvi-Vitvi05g00461_t001	  2e-22
198-  3:	Atr-ERN12668	Vvi-Vitvi05g00460_t001	  8e-21
198-  4:	Atr-ERN12669	Vvi-Vitvi05g00459_t001	      0
198-  5:	Atr-ERN12670	Vvi-Vitvi05g00458_t002	      0
198-  6:	Atr-ERN12675	Vvi-Vitvi05g00453_t001	      0
198-  7:	Atr-ERN12683	Vvi-Vitvi05g00452_t001	 1e-132
198-  8:	Atr-ERN12697	Vvi-Vitvi05g00448_t001	  1e-19
## Alignment 199: score=1417.0 e_value=6.1e-99 N=31 Atr-AmTr_v1.0_scaffold00025&Vvi-7 plus
199-  0:	Atr-ERN12300	Vvi-Vitvi07g00136_t001	  4e-73
199-  1:	Atr-ERN12302	Vvi-Vitvi07g00137_t001	      0
199-  2:	Atr-ERN12312	Vvi-Vitvi07g00139_t001	 2e-102
199-  3:	Atr-ERN12326	Vvi-Vitvi07g00141_t001	  4e-46
199-  4:	Atr-ERN12344	Vvi-Vitvi07g00146_t001	      0
199-  5:	Atr-ERN12353	Vvi-Vitvi07g02140_t002	  1e-63
199-  6:	Atr-ERN12354	Vvi-Vitvi07g00150_t002	  1e-86
199-  7:	Atr-ERN12355	Vvi-Vitvi07g00151_t001	  3e-21
199-  8:	Atr-ERN12357	Vvi-Vitvi07g00152_t001	  3e-71
199-  9:	Atr-ERN12361	Vvi-Vitvi07g00154_t001	 2e-107
199- 10:	Atr-ERN12365	Vvi-Vitvi07g00158_t001	      0
199- 11:	Atr-ERN12367	Vvi-Vitvi07g00159_t005	  1e-73
199- 12:	Atr-ERN12369	Vvi-Vitvi07g00162_t001	  2e-98
199- 13:	Atr-ERN12371	Vvi-Vitvi07g00166_t001	      0
199- 14:	Atr-ERN12373	Vvi-Vitvi07g00168_t001	 4e-123
199- 15:	Atr-ERN12378	Vvi-Vitvi07g00169_t001	      0
199- 16:	Atr-ERN12380	Vvi-Vitvi07g00171_t003	 5e-124
199- 17:	Atr-ERN12385	Vvi-Vitvi07g02143_t001	  1e-94
199- 18:	Atr-ERN12387	Vvi-Vitvi07g04046_t001	  7e-60
199- 19:	Atr-ERN12389	Vvi-Vitvi07g00184_t001	      0
199- 20:	Atr-ERN12391	Vvi-Vitvi07g00186_t001	      0
199- 21:	Atr-ERN12396	Vvi-Vitvi07g00187_t001	      0
199- 22:	Atr-ERN12403	Vvi-Vitvi07g00188_t001	 6e-179
199- 23:	Atr-ERN12406	Vvi-Vitvi07g00189_t001	 3e-179
199- 24:	Atr-ERN12419	Vvi-Vitvi07g00190_t001	  2e-92
199- 25:	Atr-ERN12427	Vvi-Vitvi07g00193_t001	 9e-164
199- 26:	Atr-ERN12428	Vvi-Vitvi07g00195_t001	 5e-152
199- 27:	Atr-ERN12430	Vvi-Vitvi07g00196_t001	  8e-53
199- 28:	Atr-ERN12444	Vvi-Vitvi07g00198_t001	  9e-86
199- 29:	Atr-ERN12445	Vvi-Vitvi07g00199_t001	      0
199- 30:	Atr-ERN12447	Vvi-Vitvi07g00200_t001	  2e-52
## Alignment 200: score=278.0 e_value=5.9e-08 N=6 Atr-AmTr_v1.0_scaffold00025&Vvi-7 minus
200-  0:	Atr-ERN12670	Vvi-Vitvi07g00184_t001	  2e-16
200-  1:	Atr-ERN12673	Vvi-Vitvi07g00181_t001	  6e-78
200-  2:	Atr-ERN12680	Vvi-Vitvi07g00178_t001	 1e-147
200-  3:	Atr-ERN12684	Vvi-Vitvi07g00176_t001	  2e-17
200-  4:	Atr-ERN12688	Vvi-Vitvi07g00175_t001	      0
200-  5:	Atr-ERN12697	Vvi-Vitvi07g00174_t001	  3e-21
## Alignment 201: score=403.0 e_value=6.5e-19 N=9 Atr-AmTr_v1.0_scaffold00025&Vvi-9 plus
201-  0:	Atr-ERN12580	Vvi-Vitvi09g01455_t001	      0
201-  1:	Atr-ERN12600	Vvi-Vitvi09g01459_t001	 1e-108
201-  2:	Atr-ERN12603	Vvi-Vitvi09g01462_t001	  4e-54
201-  3:	Atr-ERN12606	Vvi-Vitvi09g01464_t002	      0
201-  4:	Atr-ERN12610	Vvi-Vitvi09g04607_t001	  1e-36
201-  5:	Atr-ERN12611	Vvi-Vitvi09g04611_t001	  9e-19
201-  6:	Atr-ERN12621	Vvi-Vitvi09g02014_t001	  1e-33
201-  7:	Atr-ERN12622	Vvi-Vitvi09g01471_t001	  3e-47
201-  8:	Atr-ERN12628	Vvi-Vitvi09g01473_t001	      0
## Alignment 202: score=307.0 e_value=2.4e-11 N=7 Atr-AmTr_v1.0_scaffold00025&Vvi-9 plus
202-  0:	Atr-ERN12585	Vvi-Vitvi09g00994_t001	  5e-54
202-  1:	Atr-ERN12593	Vvi-Vitvi09g00997_t001	      0
202-  2:	Atr-ERN12596	Vvi-Vitvi09g01006_t001	      0
202-  3:	Atr-ERN12599	Vvi-Vitvi09g01808_t001	  1e-97
202-  4:	Atr-ERN12600	Vvi-Vitvi09g01008_t001	  2e-62
202-  5:	Atr-ERN12623	Vvi-Vitvi09g01011_t001	  4e-92
202-  6:	Atr-ERN12626	Vvi-Vitvi09g01017_t001	 2e-163
## Alignment 203: score=601.0 e_value=2.4e-30 N=13 Atr-AmTr_v1.0_scaffold00025&Vvi-9 minus
203-  0:	Atr-ERN12471	Vvi-Vitvi09g01405_t001	  5e-42
203-  1:	Atr-ERN12472	Vvi-Vitvi09g01404_t001	 1e-136
203-  2:	Atr-ERN12473	Vvi-Vitvi09g01403_t001	 9e-173
203-  3:	Atr-ERN12476	Vvi-Vitvi09g01401_t001	      0
203-  4:	Atr-ERN12494	Vvi-Vitvi09g01397_t001	      0
203-  5:	Atr-ERN12500	Vvi-Vitvi09g04580_t001	 1e-109
203-  6:	Atr-ERN12501	Vvi-Vitvi09g01390_t001	 2e-120
203-  7:	Atr-ERN12505	Vvi-Vitvi09g01389_t001	      0
203-  8:	Atr-ERN12512	Vvi-Vitvi09g01985_t001	  2e-48
203-  9:	Atr-ERN12514	Vvi-Vitvi09g01388_t002	 6e-152
203- 10:	Atr-ERN12516	Vvi-Vitvi09g01386_t001	      0
203- 11:	Atr-ERN12524	Vvi-Vitvi09g01384_t001	  7e-48
203- 12:	Atr-ERN12531	Vvi-Vitvi09g01381_t001	      0
## Alignment 204: score=713.0 e_value=3.5e-42 N=16 Atr-AmTr_v1.0_scaffold00026&Vvi-11 minus
204-  0:	Atr-ERN10328	Vvi-Vitvi11g01483_t001	  1e-29
204-  1:	Atr-ERN10329	Vvi-Vitvi11g00622_t001	  1e-29
204-  2:	Atr-ERN10338	Vvi-Vitvi11g00620_t001	 4e-135
204-  3:	Atr-ERN10340	Vvi-Vitvi11g00619_t001	      0
204-  4:	Atr-ERN10341	Vvi-Vitvi11g00618_t001	      0
204-  5:	Atr-ERN10347	Vvi-Vitvi11g01479_t001	      0
204-  6:	Atr-ERN10354	Vvi-Vitvi11g00615_t001	      0
204-  7:	Atr-ERN10368	Vvi-Vitvi11g04151_t001	      0
204-  8:	Atr-ERN10381	Vvi-Vitvi11g00606_t001	  2e-93
204-  9:	Atr-ERN10395	Vvi-Vitvi11g00604_t001	  3e-13
204- 10:	Atr-ERN10404	Vvi-Vitvi11g00603_t001	 2e-125
204- 11:	Atr-ERN10405	Vvi-Vitvi11g00601_t002	 1e-175
204- 12:	Atr-ERN10406	Vvi-Vitvi11g01475_t001	  4e-15
204- 13:	Atr-ERN10415	Vvi-Vitvi11g00600_t001	      0
204- 14:	Atr-ERN10421	Vvi-Vitvi11g00599_t002	  4e-26
204- 15:	Atr-ERN10425	Vvi-Vitvi11g00598_t001	      0
## Alignment 205: score=272.0 e_value=3.6e-10 N=6 Atr-AmTr_v1.0_scaffold00027&Vvi-16 plus
205-  0:	Atr-ERN10755	Vvi-Vitvi16g01360_t001	  1e-24
205-  1:	Atr-ERN10765	Vvi-Vitvi16g01373_t001	      0
205-  2:	Atr-ERN10771	Vvi-Vitvi16g01374_t001	 1e-136
205-  3:	Atr-ERN10777	Vvi-Vitvi16g02073_t001	 3e-119
205-  4:	Atr-ERN10780	Vvi-Vitvi16g02074_t001	      0
205-  5:	Atr-ERN10785	Vvi-Vitvi16g02075_t001	  2e-61
## Alignment 206: score=398.0 e_value=1.8e-18 N=9 Atr-AmTr_v1.0_scaffold00027&Vvi-16 minus
206-  0:	Atr-ERN10702	Vvi-Vitvi16g01371_t001	 8e-158
206-  1:	Atr-ERN10712	Vvi-Vitvi16g01367_t001	  5e-81
206-  2:	Atr-ERN10721	Vvi-Vitvi16g01366_t002	      0
206-  3:	Atr-ERN10723	Vvi-Vitvi16g01365_t001	 6e-129
206-  4:	Atr-ERN10736	Vvi-Vitvi16g01364_t001	  9e-50
206-  5:	Atr-ERN10739	Vvi-Vitvi16g01363_t001	      0
206-  6:	Atr-ERN10742	Vvi-Vitvi16g01362_t001	  7e-40
206-  7:	Atr-ERN10755	Vvi-Vitvi16g01360_t001	  1e-24
206-  8:	Atr-ERN10762	Vvi-Vitvi16g01359_t001	  8e-39
## Alignment 207: score=461.0 e_value=7.9e-21 N=10 Atr-AmTr_v1.0_scaffold00027&Vvi-2 plus
207-  0:	Atr-ERN10703	Vvi-Vitvi02g00219_t001	  8e-14
207-  1:	Atr-ERN10708	Vvi-Vitvi02g00221_t001	      0
207-  2:	Atr-ERN10721	Vvi-Vitvi02g00222_t004	      0
207-  3:	Atr-ERN10722	Vvi-Vitvi02g00223_t001	  3e-70
207-  4:	Atr-ERN10725	Vvi-Vitvi02g00224_t002	      0
207-  5:	Atr-ERN10727	Vvi-Vitvi02g00225_t001	      0
207-  6:	Atr-ERN10732	Vvi-Vitvi02g00226_t001	      0
207-  7:	Atr-ERN10741	Vvi-Vitvi02g00227_t001	  6e-93
207-  8:	Atr-ERN10742	Vvi-Vitvi02g00228_t001	  3e-36
207-  9:	Atr-ERN10751	Vvi-Vitvi02g00230_t001	      0
## Alignment 208: score=276.0 e_value=3e-12 N=6 Atr-AmTr_v1.0_scaffold00027&Vvi-2 minus
208-  0:	Atr-ERN10751	Vvi-Vitvi02g00230_t001	      0
208-  1:	Atr-ERN10769	Vvi-Vitvi02g00218_t003	      0
208-  2:	Atr-ERN10775	Vvi-Vitvi02g04049_t001	  1e-71
208-  3:	Atr-ERN10776	Vvi-Vitvi02g00214_t001	      0
208-  4:	Atr-ERN10778	Vvi-Vitvi02g00213_t001	 1e-132
208-  5:	Atr-ERN10780	Vvi-Vitvi02g00212_t001	      0
## Alignment 209: score=910.0 e_value=4e-65 N=21 Atr-AmTr_v1.0_scaffold00029&Vvi-1 plus
209-  0:	Atr-ERN09457	Vvi-Vitvi01g01345_t001	  6e-29
209-  1:	Atr-ERN09460	Vvi-Vitvi01g01373_t001	  2e-60
209-  2:	Atr-ERN09461	Vvi-Vitvi01g01374_t001	 1e-111
209-  3:	Atr-ERN09462	Vvi-Vitvi01g01376_t003	      0
209-  4:	Atr-ERN09484	Vvi-Vitvi01g01404_t001	 1e-162
209-  5:	Atr-ERN09504	Vvi-Vitvi01g01418_t001	      0
209-  6:	Atr-ERN09521	Vvi-Vitvi01g01430_t006	  1e-86
209-  7:	Atr-ERN09532	Vvi-Vitvi01g02195_t001	 2e-123
209-  8:	Atr-ERN09539	Vvi-Vitvi01g01434_t001	      0
209-  9:	Atr-ERN09540	Vvi-Vitvi01g01435_t001	  3e-72
209- 10:	Atr-ERN09543	Vvi-Vitvi01g01436_t001	      0
209- 11:	Atr-ERN09546	Vvi-Vitvi01g01439_t001	      0
209- 12:	Atr-ERN09547	Vvi-Vitvi01g01440_t002	      0
209- 13:	Atr-ERN09553	Vvi-Vitvi01g01443_t001	 5e-171
209- 14:	Atr-ERN09554	Vvi-Vitvi01g01446_t001	 2e-172
209- 15:	Atr-ERN09557	Vvi-Vitvi01g01447_t001	  7e-98
209- 16:	Atr-ERN09573	Vvi-Vitvi01g01456_t001	      0
209- 17:	Atr-ERN09574	Vvi-Vitvi01g01457_t001	 1e-107
209- 18:	Atr-ERN09576	Vvi-Vitvi01g04362_t001	      0
209- 19:	Atr-ERN09589	Vvi-Vitvi01g01467_t001	  2e-71
209- 20:	Atr-ERN09593	Vvi-Vitvi01g01470_t001	  6e-13
## Alignment 210: score=576.0 e_value=1.4e-26 N=12 Atr-AmTr_v1.0_scaffold00029&Vvi-1 plus
210-  0:	Atr-ERN09420	Vvi-Vitvi01g00155_t001	  2e-70
210-  1:	Atr-ERN09430	Vvi-Vitvi01g00160_t001	      0
210-  2:	Atr-ERN09434	Vvi-Vitvi01g00162_t001	 7e-174
210-  3:	Atr-ERN09435	Vvi-Vitvi01g01893_t001.2.6037826a	 4e-106
210-  4:	Atr-ERN09436	Vvi-Vitvi01g00163_t001	  5e-20
210-  5:	Atr-ERN09439	Vvi-Vitvi01g00166_t002	 8e-115
210-  6:	Atr-ERN09443	Vvi-Vitvi01g00168_t002	 9e-150
210-  7:	Atr-ERN09444	Vvi-Vitvi01g00169_t001	  3e-79
210-  8:	Atr-ERN09445	Vvi-Vitvi01g00170_t001	      0
210-  9:	Atr-ERN09446	Vvi-Vitvi01g00171_t001	      0
210- 10:	Atr-ERN09448	Vvi-Vitvi01g00172_t001	      0
210- 11:	Atr-ERN09450	Vvi-Vitvi01g00179_t001	 2e-138
## Alignment 211: score=374.0 e_value=3.3e-15 N=8 Atr-AmTr_v1.0_scaffold00029&Vvi-10 minus
211-  0:	Atr-ERN09381	Vvi-Vitvi10g01478_t001	 1e-160
211-  1:	Atr-ERN09387	Vvi-Vitvi10g01471_t001	 6e-143
211-  2:	Atr-ERN09388	Vvi-Vitvi10g01470_t001	      0
211-  3:	Atr-ERN09392	Vvi-Vitvi10g01468_t001	  3e-79
211-  4:	Atr-ERN09397	Vvi-Vitvi10g01466_t001	  5e-76
211-  5:	Atr-ERN09398	Vvi-Vitvi10g01465_t001	  1e-59
211-  6:	Atr-ERN09400	Vvi-Vitvi10g01458_t001	  3e-54
211-  7:	Atr-ERN09411	Vvi-Vitvi10g04669_t001	  7e-31
## Alignment 212: score=1025.0 e_value=6e-63 N=22 Atr-AmTr_v1.0_scaffold00029&Vvi-13 plus
212-  0:	Atr-ERN09726	Vvi-Vitvi13g00012_t001	      0
212-  1:	Atr-ERN09729	Vvi-Vitvi13g00013_t001	 6e-169
212-  2:	Atr-ERN09732	Vvi-Vitvi13g00014_t001	 3e-116
212-  3:	Atr-ERN09734	Vvi-Vitvi13g00015_t001	      0
212-  4:	Atr-ERN09737	Vvi-Vitvi13g00017_t001	      0
212-  5:	Atr-ERN09741	Vvi-Vitvi13g00018_t003	 2e-152
212-  6:	Atr-ERN09744	Vvi-Vitvi13g01882_t001	  3e-16
212-  7:	Atr-ERN09745	Vvi-Vitvi13g00021_t001	      0
212-  8:	Atr-ERN09747	Vvi-Vitvi13g00022_t001	      0
212-  9:	Atr-ERN09758	Vvi-Vitvi13g04002_t001	      0
212- 10:	Atr-ERN09760	Vvi-Vitvi13g01884_t001	  3e-32
212- 11:	Atr-ERN09761	Vvi-Vitvi13g01885_t001	  4e-45
212- 12:	Atr-ERN09766	Vvi-Vitvi13g00027_t001	 2e-106
212- 13:	Atr-ERN09769	Vvi-Vitvi13g00028_t001	      0
212- 14:	Atr-ERN09771	Vvi-Vitvi13g00029_t002	      0
212- 15:	Atr-ERN09772	Vvi-Vitvi13g01886_t002	  2e-69
212- 16:	Atr-ERN09781	Vvi-Vitvi13g00031_t001	  7e-79
212- 17:	Atr-ERN09782	Vvi-Vitvi13g00033_t002	      0
212- 18:	Atr-ERN09798	Vvi-Vitvi13g00036_t001	      0
212- 19:	Atr-ERN09801	Vvi-Vitvi13g00037_t001	 3e-102
212- 20:	Atr-ERN09804	Vvi-Vitvi13g01892_t001	  7e-23
212- 21:	Atr-ERN09807	Vvi-Vitvi13g00046_t001	 3e-108
## Alignment 213: score=808.0 e_value=4.2e-46 N=18 Atr-AmTr_v1.0_scaffold00029&Vvi-13 plus
213-  0:	Atr-ERN09610	Vvi-Vitvi13g00492_t001	  7e-68
213-  1:	Atr-ERN09613	Vvi-Vitvi13g04140_t003	  4e-80
213-  2:	Atr-ERN09614	Vvi-Vitvi13g00494_t001	 4e-100
213-  3:	Atr-ERN09624	Vvi-Vitvi13g00495_t001	  2e-39
213-  4:	Atr-ERN09628	Vvi-Vitvi13g00496_t001	      0
213-  5:	Atr-ERN09632	Vvi-Vitvi13g00499_t001	      0
213-  6:	Atr-ERN09635	Vvi-Vitvi13g04142_t001	  4e-71
213-  7:	Atr-ERN09645	Vvi-Vitvi13g02031_t001	 2e-123
213-  8:	Atr-ERN09666	Vvi-Vitvi13g02033_t005	  5e-83
213-  9:	Atr-ERN09682	Vvi-Vitvi13g02035_t001	  4e-70
213- 10:	Atr-ERN09692	Vvi-Vitvi13g00510_t001	  7e-67
213- 11:	Atr-ERN09696	Vvi-Vitvi13g00512_t001	      0
213- 12:	Atr-ERN09697	Vvi-Vitvi13g00513_t001	  2e-33
213- 13:	Atr-ERN09701	Vvi-Vitvi13g02037_t001	  1e-28
213- 14:	Atr-ERN09708	Vvi-Vitvi13g00515_t001	 2e-169
213- 15:	Atr-ERN09709	Vvi-Vitvi13g00517_t001	  2e-80
213- 16:	Atr-ERN09710	Vvi-Vitvi13g00521_t001	  2e-44
213- 17:	Atr-ERN09715	Vvi-Vitvi13g00522_t001	  5e-33
## Alignment 214: score=283.0 e_value=5e-12 N=7 Atr-AmTr_v1.0_scaffold00029&Vvi-17 minus
214-  0:	Atr-ERN09382	Vvi-Vitvi17g01647_t001	  3e-14
214-  1:	Atr-ERN09383	Vvi-Vitvi17g01190_t001	  3e-52
214-  2:	Atr-ERN09393	Vvi-Vitvi17g01644_t001	  1e-46
214-  3:	Atr-ERN09401	Vvi-Vitvi17g01176_t001	  9e-87
214-  4:	Atr-ERN09415	Vvi-Vitvi17g01162_t001	 1e-169
214-  5:	Atr-ERN09423	Vvi-Vitvi17g01635_t001	      0
214-  6:	Atr-ERN09447	Vvi-Vitvi17g04311_t001	  2e-35
## Alignment 215: score=2333.0 e_value=1.5e-182 N=50 Atr-AmTr_v1.0_scaffold00029&Vvi-6 plus
215-  0:	Atr-ERN09611	Vvi-Vitvi06g00564_t001	 6e-157
215-  1:	Atr-ERN09612	Vvi-Vitvi06g00565_t001	      0
215-  2:	Atr-ERN09613	Vvi-Vitvi06g00567_t001	  1e-44
215-  3:	Atr-ERN09616	Vvi-Vitvi06g01734_t001	  4e-47
215-  4:	Atr-ERN09623	Vvi-Vitvi06g00568_t001	  7e-28
215-  5:	Atr-ERN09625	Vvi-Vitvi06g00569_t001	      0
215-  6:	Atr-ERN09627	Vvi-Vitvi06g00570_t001	  2e-84
215-  7:	Atr-ERN09637	Vvi-Vitvi06g00573_t001	      0
215-  8:	Atr-ERN09640	Vvi-Vitvi06g00574_t001	      0
215-  9:	Atr-ERN09641	Vvi-Vitvi06g00576_t001	 5e-169
215- 10:	Atr-ERN09651	Vvi-Vitvi06g00577_t001.1.6037826e	 2e-180
215- 11:	Atr-ERN09658	Vvi-Vitvi06g00578_t001	  5e-90
215- 12:	Atr-ERN09663	Vvi-Vitvi06g00579_t001	  7e-59
215- 13:	Atr-ERN09667	Vvi-Vitvi06g00580_t001	      0
215- 14:	Atr-ERN09671	Vvi-Vitvi06g04198_t001	  6e-64
215- 15:	Atr-ERN09672	Vvi-Vitvi06g00583_t001	      0
215- 16:	Atr-ERN09673	Vvi-Vitvi06g00585_t001	 6e-170
215- 17:	Atr-ERN09680	Vvi-Vitvi06g00586_t001	  2e-55
215- 18:	Atr-ERN09683	Vvi-Vitvi06g00587_t001	  1e-62
215- 19:	Atr-ERN09684	Vvi-Vitvi06g00588_t001	  2e-51
215- 20:	Atr-ERN09688	Vvi-Vitvi06g00590_t001	      0
215- 21:	Atr-ERN09692	Vvi-Vitvi06g00592_t001	  5e-82
215- 22:	Atr-ERN09693	Vvi-Vitvi06g00593_t001	 2e-148
215- 23:	Atr-ERN09700	Vvi-Vitvi06g00595_t001	      0
215- 24:	Atr-ERN09707	Vvi-Vitvi06g00598_t001	 8e-123
215- 25:	Atr-ERN09710	Vvi-Vitvi06g00600_t001	  4e-74
215- 26:	Atr-ERN09717	Vvi-Vitvi06g01740_t001	  9e-28
215- 27:	Atr-ERN09720	Vvi-Vitvi06g00605_t001	 6e-156
215- 28:	Atr-ERN09721	Vvi-Vitvi06g00606_t001	      0
215- 29:	Atr-ERN09724	Vvi-Vitvi06g00607_t001	 2e-109
215- 30:	Atr-ERN09731	Vvi-Vitvi06g00610_t001	 2e-168
215- 31:	Atr-ERN09732	Vvi-Vitvi06g00613_t001	 7e-152
215- 32:	Atr-ERN09736	Vvi-Vitvi06g00614_t001	      0
215- 33:	Atr-ERN09737	Vvi-Vitvi06g00615_t001	 7e-121
215- 34:	Atr-ERN09747	Vvi-Vitvi06g00617_t001	      0
215- 35:	Atr-ERN09767	Vvi-Vitvi06g00626_t001	 5e-156
215- 36:	Atr-ERN09768	Vvi-Vitvi06g00631_t001	      0
215- 37:	Atr-ERN09770	Vvi-Vitvi06g00632_t001	      0
215- 38:	Atr-ERN09780	Vvi-Vitvi06g00633_t001	      0
215- 39:	Atr-ERN09783	Vvi-Vitvi06g01748_t001	 5e-127
215- 40:	Atr-ERN09786	Vvi-Vitvi06g00634_t001	  5e-59
215- 41:	Atr-ERN09788	Vvi-Vitvi06g00635_t001	      0
215- 42:	Atr-ERN09789	Vvi-Vitvi06g04214_t001	  9e-46
215- 43:	Atr-ERN09794	Vvi-Vitvi06g00638_t001	 5e-134
215- 44:	Atr-ERN09796	Vvi-Vitvi06g00639_t001	 1e-177
215- 45:	Atr-ERN09800	Vvi-Vitvi06g00640_t001	 1e-114
215- 46:	Atr-ERN09805	Vvi-Vitvi06g00641_t001	  2e-52
215- 47:	Atr-ERN09807	Vvi-Vitvi06g00643_t001	 9e-125
215- 48:	Atr-ERN09810	Vvi-Vitvi06g00644_t001	      0
215- 49:	Atr-ERN09811	Vvi-Vitvi06g00645_t001	      0
## Alignment 216: score=2758.0 e_value=7.2e-220 N=58 Atr-AmTr_v1.0_scaffold00029&Vvi-8 plus
216-  0:	Atr-ERN09611	Vvi-Vitvi08g01295_t001	      0
216-  1:	Atr-ERN09612	Vvi-Vitvi08g01296_t001	      0
216-  2:	Atr-ERN09613	Vvi-Vitvi08g01297_t001	  2e-79
216-  3:	Atr-ERN09614	Vvi-Vitvi08g01298_t001	 2e-114
216-  4:	Atr-ERN09615	Vvi-Vitvi08g01299_t001	      0
216-  5:	Atr-ERN09616	Vvi-Vitvi08g01300_t001	  4e-54
216-  6:	Atr-ERN09618	Vvi-Vitvi08g01301_t001	      0
216-  7:	Atr-ERN09619	Vvi-Vitvi08g01303_t001	  4e-52
216-  8:	Atr-ERN09622	Vvi-Vitvi08g01304_t001	 7e-116
216-  9:	Atr-ERN09624	Vvi-Vitvi08g01305_t001	  2e-47
216- 10:	Atr-ERN09625	Vvi-Vitvi08g02232_t002	      0
216- 11:	Atr-ERN09630	Vvi-Vitvi08g02233_t001	  7e-73
216- 12:	Atr-ERN09632	Vvi-Vitvi08g01308_t001	      0
216- 13:	Atr-ERN09634	Vvi-Vitvi08g01309_t002	      0
216- 14:	Atr-ERN09635	Vvi-Vitvi08g04263_t001	  4e-71
216- 15:	Atr-ERN09637	Vvi-Vitvi08g01311_t001	      0
216- 16:	Atr-ERN09651	Vvi-Vitvi08g01313_t001	      0
216- 17:	Atr-ERN09653	Vvi-Vitvi08g01315_t001	 9e-105
216- 18:	Atr-ERN09654	Vvi-Vitvi08g01316_t001	  1e-29
216- 19:	Atr-ERN09657	Vvi-Vitvi08g01318_t001	  2e-96
216- 20:	Atr-ERN09661	Vvi-Vitvi08g01319_t001	      0
216- 21:	Atr-ERN09664	Vvi-Vitvi08g01320_t001	 8e-110
216- 22:	Atr-ERN09669	Vvi-Vitvi08g01323_t001	      0
216- 23:	Atr-ERN09670	Vvi-Vitvi08g04267_t001	  8e-24
216- 24:	Atr-ERN09673	Vvi-Vitvi08g01325_t001	      0
216- 25:	Atr-ERN09679	Vvi-Vitvi08g01326_t001	      0
216- 26:	Atr-ERN09683	Vvi-Vitvi08g01327_t001	 2e-113
216- 27:	Atr-ERN09684	Vvi-Vitvi08g01329_t001	  9e-56
216- 28:	Atr-ERN09685	Vvi-Vitvi08g04271_t001	  4e-19
216- 29:	Atr-ERN09686	Vvi-Vitvi08g01332_t001	  3e-21
216- 30:	Atr-ERN09688	Vvi-Vitvi08g01333_t001	      0
216- 31:	Atr-ERN09692	Vvi-Vitvi08g01336_t001	  1e-81
216- 32:	Atr-ERN09709	Vvi-Vitvi08g01337_t001	  7e-82
216- 33:	Atr-ERN09711	Vvi-Vitvi08g01338_t001	 3e-166
216- 34:	Atr-ERN09713	Vvi-Vitvi08g01339_t001	      0
216- 35:	Atr-ERN09715	Vvi-Vitvi08g01340_t001	      0
216- 36:	Atr-ERN09719	Vvi-Vitvi08g01341_t001	 4e-175
216- 37:	Atr-ERN09725	Vvi-Vitvi08g01342_t001	 5e-161
216- 38:	Atr-ERN09739	Vvi-Vitvi08g01346_t001	      0
216- 39:	Atr-ERN09755	Vvi-Vitvi08g02243_t002	  4e-31
216- 40:	Atr-ERN09757	Vvi-Vitvi08g01349_t001	 7e-154
216- 41:	Atr-ERN09758	Vvi-Vitvi08g01352_t001	      0
216- 42:	Atr-ERN09763	Vvi-Vitvi08g01353_t001	  9e-48
216- 43:	Atr-ERN09764	Vvi-Vitvi08g01354_t001	  2e-18
216- 44:	Atr-ERN09766	Vvi-Vitvi08g01355_t001	  7e-37
216- 45:	Atr-ERN09767	Vvi-Vitvi08g01356_t001	 3e-170
216- 46:	Atr-ERN09769	Vvi-Vitvi08g01357_t001	 1e-157
216- 47:	Atr-ERN09772	Vvi-Vitvi08g01358_t001	  7e-58
216- 48:	Atr-ERN09773	Vvi-Vitvi08g01359_t003	  9e-80
216- 49:	Atr-ERN09774	Vvi-Vitvi08g01360_t001	 6e-169
216- 50:	Atr-ERN09781	Vvi-Vitvi08g02244_t003	  1e-73
216- 51:	Atr-ERN09783	Vvi-Vitvi08g01361_t006	 6e-110
216- 52:	Atr-ERN09793	Vvi-Vitvi08g01363_t001	      0
216- 53:	Atr-ERN09795	Vvi-Vitvi08g01364_t001	 4e-174
216- 54:	Atr-ERN09796	Vvi-Vitvi08g02245_t002	      0
216- 55:	Atr-ERN09799	Vvi-Vitvi08g01365_t001	 9e-114
216- 56:	Atr-ERN09801	Vvi-Vitvi08g01366_t001	  7e-89
216- 57:	Atr-ERN09802	Vvi-Vitvi08g01367_t001	      0
## Alignment 217: score=306.0 e_value=7.9e-13 N=7 Atr-AmTr_v1.0_scaffold00030&Vvi-13 minus
217-  0:	Atr-ERN16105	Vvi-Vitvi13g01043_t001	  1e-57
217-  1:	Atr-ERN16111	Vvi-Vitvi13g01031_t001	 9e-108
217-  2:	Atr-ERN16125	Vvi-Vitvi13g01022_t001	 3e-136
217-  3:	Atr-ERN16127	Vvi-Vitvi13g01021_t001	 3e-175
217-  4:	Atr-ERN16141	Vvi-Vitvi13g01008_t001	      0
217-  5:	Atr-ERN16150	Vvi-Vitvi13g01007_t001	  5e-86
217-  6:	Atr-ERN16155	Vvi-Vitvi13g01006_t001	  5e-68
## Alignment 218: score=479.0 e_value=5.7e-24 N=11 Atr-AmTr_v1.0_scaffold00030&Vvi-18 minus
218-  0:	Atr-ERN16027	Vvi-Vitvi18g01301_t001	  6e-40
218-  1:	Atr-ERN16030	Vvi-Vitvi18g01290_t002	      0
218-  2:	Atr-ERN16048	Vvi-Vitvi18g01281_t001	      0
218-  3:	Atr-ERN16055	Vvi-Vitvi18g01277_t001	      0
218-  4:	Atr-ERN16064	Vvi-Vitvi18g01276_t001	 9e-131
218-  5:	Atr-ERN16065	Vvi-Vitvi18g01275_t002	  1e-43
218-  6:	Atr-ERN16074	Vvi-Vitvi18g01268_t001	 1e-162
218-  7:	Atr-ERN16075	Vvi-Vitvi18g01266_t001	  4e-34
218-  8:	Atr-ERN16077	Vvi-Vitvi18g01265_t001	  3e-27
218-  9:	Atr-ERN16078	Vvi-Vitvi18g01264_t001	      0
218- 10:	Atr-ERN16081	Vvi-Vitvi18g01254_t001	  2e-43
## Alignment 219: score=282.0 e_value=1.2e-08 N=6 Atr-AmTr_v1.0_scaffold00030&Vvi-18 minus
219-  0:	Atr-ERN15997	Vvi-Vitvi18g04428_t001	  2e-35
219-  1:	Atr-ERN16002	Vvi-Vitvi18g04427_t001	  2e-96
219-  2:	Atr-ERN16004	Vvi-Vitvi18g01659_t001	      0
219-  3:	Atr-ERN16007	Vvi-Vitvi18g01657_t001	      0
219-  4:	Atr-ERN16013	Vvi-Vitvi18g01655_t001	      0
219-  5:	Atr-ERN16020	Vvi-Vitvi18g01649_t001	 1e-130
## Alignment 220: score=279.0 e_value=1.4e-08 N=6 Atr-AmTr_v1.0_scaffold00030&Vvi-2 plus
220-  0:	Atr-ERN16079	Vvi-Vitvi02g00195_t001	  8e-73
220-  1:	Atr-ERN16082	Vvi-Vitvi02g00199_t001	  8e-42
220-  2:	Atr-ERN16088	Vvi-Vitvi02g00201_t001	 5e-111
220-  3:	Atr-ERN16095	Vvi-Vitvi02g00202_t001	  2e-93
220-  4:	Atr-ERN16096	Vvi-Vitvi02g00203_t001	 5e-157
220-  5:	Atr-ERN16103	Vvi-Vitvi02g00205_t001	      0
## Alignment 221: score=475.0 e_value=6.4e-25 N=11 Atr-AmTr_v1.0_scaffold00030&Vvi-4 plus
221-  0:	Atr-ERN16002	Vvi-Vitvi04g04474_t001	  2e-96
221-  1:	Atr-ERN16003	Vvi-Vitvi04g01613_t001	      0
221-  2:	Atr-ERN16029	Vvi-Vitvi04g01622_t001	 2e-115
221-  3:	Atr-ERN16039	Vvi-Vitvi04g01635_t001	      0
221-  4:	Atr-ERN16048	Vvi-Vitvi04g02237_t001	      0
221-  5:	Atr-ERN16059	Vvi-Vitvi04g01640_t001	      0
221-  6:	Atr-ERN16061	Vvi-Vitvi04g01641_t001	      0
221-  7:	Atr-ERN16064	Vvi-Vitvi04g02243_t001	 1e-138
221-  8:	Atr-ERN16073	Vvi-Vitvi04g01643_t001	 2e-160
221-  9:	Atr-ERN16076	Vvi-Vitvi04g01645_t001	 9e-161
221- 10:	Atr-ERN16077	Vvi-Vitvi04g01646_t001	  9e-25
## Alignment 222: score=326.0 e_value=4.5e-11 N=7 Atr-AmTr_v1.0_scaffold00030&Vvi-6 plus
222-  0:	Atr-ERN16085	Vvi-Vitvi06g00906_t001	 1e-135
222-  1:	Atr-ERN16091	Vvi-Vitvi06g00910_t002	  4e-25
222-  2:	Atr-ERN16094	Vvi-Vitvi06g00918_t001	      0
222-  3:	Atr-ERN16095	Vvi-Vitvi06g00920_t001	 3e-119
222-  4:	Atr-ERN16096	Vvi-Vitvi06g00922_t001	 1e-147
222-  5:	Atr-ERN16106	Vvi-Vitvi06g00937_t001	      0
222-  6:	Atr-ERN16107	Vvi-Vitvi06g00946_t001	 8e-161
## Alignment 223: score=640.0 e_value=3.9e-34 N=14 Atr-AmTr_v1.0_scaffold00030&Vvi-6 minus
223-  0:	Atr-ERN16142	Vvi-Vitvi06g01560_t001	  3e-39
223-  1:	Atr-ERN16143	Vvi-Vitvi06g01559_t001	  2e-54
223-  2:	Atr-ERN16159	Vvi-Vitvi06g01556_t001	 1e-142
223-  3:	Atr-ERN16167	Vvi-Vitvi06g01553_t001	  7e-41
223-  4:	Atr-ERN16172	Vvi-Vitvi06g01552_t001	      0
223-  5:	Atr-ERN16173	Vvi-Vitvi06g01551_t001	  6e-56
223-  6:	Atr-ERN16181	Vvi-Vitvi06g01549_t001	  3e-20
223-  7:	Atr-ERN16183	Vvi-Vitvi06g01548_t001	  8e-21
223-  8:	Atr-ERN16186	Vvi-Vitvi06g01546_t001	 1e-122
223-  9:	Atr-ERN16189	Vvi-Vitvi06g01545_t001	  6e-97
223- 10:	Atr-ERN16191	Vvi-Vitvi06g01543_t001	  3e-25
223- 11:	Atr-ERN16204	Vvi-Vitvi06g01537_t001	  1e-91
223- 12:	Atr-ERN16210	Vvi-Vitvi06g01533_t001	  2e-82
223- 13:	Atr-ERN16215	Vvi-Vitvi06g01531_t001	  2e-43
## Alignment 224: score=1350.0 e_value=4.5e-93 N=29 Atr-AmTr_v1.0_scaffold00030&Vvi-8 plus
224-  0:	Atr-ERN16106	Vvi-Vitvi08g01370_t001	      0
224-  1:	Atr-ERN16111	Vvi-Vitvi08g01371_t001	 2e-109
224-  2:	Atr-ERN16136	Vvi-Vitvi08g01373_t001	  5e-34
224-  3:	Atr-ERN16137	Vvi-Vitvi08g01374_t001	  3e-21
224-  4:	Atr-ERN16141	Vvi-Vitvi08g01375_t001	      0
224-  5:	Atr-ERN16143	Vvi-Vitvi08g01376_t001	  9e-61
224-  6:	Atr-ERN16146	Vvi-Vitvi08g01377_t001	  3e-32
224-  7:	Atr-ERN16151	Vvi-Vitvi08g02246_t001	  7e-26
224-  8:	Atr-ERN16155	Vvi-Vitvi08g01378_t001	  6e-90
224-  9:	Atr-ERN16157	Vvi-Vitvi08g01379_t001	      0
224- 10:	Atr-ERN16159	Vvi-Vitvi08g04284_t001	 3e-100
224- 11:	Atr-ERN16160	Vvi-Vitvi08g01385_t001	 2e-126
224- 12:	Atr-ERN16166	Vvi-Vitvi08g01386_t001	 1e-145
224- 13:	Atr-ERN16168	Vvi-Vitvi08g01387_t001	 2e-107
224- 14:	Atr-ERN16172	Vvi-Vitvi08g01388_t001	 1e-178
224- 15:	Atr-ERN16176	Vvi-Vitvi08g01389_t001	  4e-29
224- 16:	Atr-ERN16177	Vvi-Vitvi08g02251_t001.1.6037826f	  3e-63
224- 17:	Atr-ERN16179	Vvi-Vitvi08g01390_t001	 1e-119
224- 18:	Atr-ERN16181	Vvi-Vitvi08g01391_t001	  1e-24
224- 19:	Atr-ERN16183	Vvi-Vitvi08g01392_t001	  1e-40
224- 20:	Atr-ERN16186	Vvi-Vitvi08g01393_t001	 2e-104
224- 21:	Atr-ERN16189	Vvi-Vitvi08g01394_t001	  9e-98
224- 22:	Atr-ERN16190	Vvi-Vitvi08g02252_t001	  9e-52
224- 23:	Atr-ERN16191	Vvi-Vitvi08g01395_t001	  3e-35
224- 24:	Atr-ERN16196	Vvi-Vitvi08g01396_t001	      0
224- 25:	Atr-ERN16202	Vvi-Vitvi08g01397_t001	  3e-76
224- 26:	Atr-ERN16204	Vvi-Vitvi08g02253_t001	  1e-91
224- 27:	Atr-ERN16208	Vvi-Vitvi08g01406_t002	 2e-170
224- 28:	Atr-ERN16214	Vvi-Vitvi08g01411_t001	      0
## Alignment 225: score=337.0 e_value=7.8e-12 N=7 Atr-AmTr_v1.0_scaffold00030&Vvi-8 plus
225-  0:	Atr-ERN16085	Vvi-Vitvi08g02051_t001	 3e-146
225-  1:	Atr-ERN16088	Vvi-Vitvi08g00632_t001	 3e-106
225-  2:	Atr-ERN16094	Vvi-Vitvi08g00633_t001	      0
225-  3:	Atr-ERN16096	Vvi-Vitvi08g00636_t001	 9e-147
225-  4:	Atr-ERN16097	Vvi-Vitvi08g00637_t001	      0
225-  5:	Atr-ERN16100	Vvi-Vitvi08g00639_t001	 1e-128
225-  6:	Atr-ERN16104	Vvi-Vitvi08g00640_t001	      0
## Alignment 226: score=459.0 e_value=7.4e-23 N=11 Atr-AmTr_v1.0_scaffold00031&Vvi-8 minus
226-  0:	Atr-ERN16484	Vvi-Vitvi08g01469_t001	      0
226-  1:	Atr-ERN16485	Vvi-Vitvi08g01467_t001	      0
226-  2:	Atr-ERN16486	Vvi-Vitvi08g01464_t001	      0
226-  3:	Atr-ERN16491	Vvi-Vitvi08g02265_t001	  9e-78
226-  4:	Atr-ERN16507	Vvi-Vitvi08g01459_t001	      0
226-  5:	Atr-ERN16512	Vvi-Vitvi08g01456_t001	 8e-132
226-  6:	Atr-ERN16532	Vvi-Vitvi08g01455_t001	 6e-126
226-  7:	Atr-ERN16537	Vvi-Vitvi08g01451_t001	 8e-108
226-  8:	Atr-ERN16551	Vvi-Vitvi08g01450_t002	 9e-180
226-  9:	Atr-ERN16555	Vvi-Vitvi08g01448_t001	      0
226- 10:	Atr-ERN16580	Vvi-Vitvi08g01444_t001	      0
## Alignment 227: score=389.0 e_value=1.5e-14 N=8 Atr-AmTr_v1.0_scaffold00032&Vvi-10 plus
227-  0:	Atr-ERN14754	Vvi-Vitvi10g01077_t001	      0
227-  1:	Atr-ERN14755	Vvi-Vitvi10g01078_t001	 8e-132
227-  2:	Atr-ERN14758	Vvi-Vitvi10g01940_t001	  9e-36
227-  3:	Atr-ERN14759	Vvi-Vitvi10g01084_t001	 4e-141
227-  4:	Atr-ERN14760	Vvi-Vitvi10g01942_t001	  6e-20
227-  5:	Atr-ERN14763	Vvi-Vitvi10g01086_t001	      0
227-  6:	Atr-ERN14764	Vvi-Vitvi10g04519_t002	 5e-137
227-  7:	Atr-ERN14768	Vvi-Vitvi10g01092_t001	 8e-123
## Alignment 228: score=332.0 e_value=5.1e-12 N=7 Atr-AmTr_v1.0_scaffold00032&Vvi-10 minus
228-  0:	Atr-ERN14815	Vvi-Vitvi10g01359_t001	  1e-56
228-  1:	Atr-ERN14817	Vvi-Vitvi10g01351_t001	      0
228-  2:	Atr-ERN14818	Vvi-Vitvi10g01350_t001	      0
228-  3:	Atr-ERN14824	Vvi-Vitvi10g01336_t001	  5e-74
228-  4:	Atr-ERN14825	Vvi-Vitvi10g01335_t001	      0
228-  5:	Atr-ERN14828	Vvi-Vitvi10g01325_t001	 3e-142
228-  6:	Atr-ERN14830	Vvi-Vitvi10g01319_t001	 3e-126
## Alignment 229: score=310.0 e_value=8.6e-12 N=7 Atr-AmTr_v1.0_scaffold00032&Vvi-10 minus
229-  0:	Atr-ERN14842	Vvi-Vitvi10g01248_t001	 3e-129
229-  1:	Atr-ERN14847	Vvi-Vitvi10g01978_t001	  4e-80
229-  2:	Atr-ERN14849	Vvi-Vitvi10g01245_t001	      0
229-  3:	Atr-ERN14854	Vvi-Vitvi10g01972_t001	  3e-14
229-  4:	Atr-ERN14859	Vvi-Vitvi10g01236_t001	 4e-105
229-  5:	Atr-ERN14872	Vvi-Vitvi10g01216_t001	      0
229-  6:	Atr-ERN14888	Vvi-Vitvi10g01207_t001	      0
## Alignment 230: score=296.0 e_value=3.1e-08 N=6 Atr-AmTr_v1.0_scaffold00033&Vvi-11 plus
230-  0:	Atr-ERN14335	Vvi-Vitvi11g00539_t001	 1e-127
230-  1:	Atr-ERN14337	Vvi-Vitvi11g00542_t001	      0
230-  2:	Atr-ERN14338	Vvi-Vitvi11g00543_t001	 5e-161
230-  3:	Atr-ERN14339	Vvi-Vitvi11g00545_t001	      0
230-  4:	Atr-ERN14340	Vvi-Vitvi11g00547_t001	      0
230-  5:	Atr-ERN14342	Vvi-Vitvi11g00548_t001	      0
## Alignment 231: score=985.0 e_value=1.8e-60 N=21 Atr-AmTr_v1.0_scaffold00033&Vvi-11 minus
231-  0:	Atr-ERN14260	Vvi-Vitvi11g00593_t001	      0
231-  1:	Atr-ERN14263	Vvi-Vitvi11g00588_t001	 3e-106
231-  2:	Atr-ERN14266	Vvi-Vitvi11g01466_t001	 4e-147
231-  3:	Atr-ERN14272	Vvi-Vitvi11g00585_t001	 1e-124
231-  4:	Atr-ERN14273	Vvi-Vitvi11g00584_t001	 9e-160
231-  5:	Atr-ERN14284	Vvi-Vitvi11g00582_t001	  2e-50
231-  6:	Atr-ERN14285	Vvi-Vitvi11g00581_t001	      0
231-  7:	Atr-ERN14286	Vvi-Vitvi11g00580_t001	  1e-37
231-  8:	Atr-ERN14287	Vvi-Vitvi11g00579_t001	 2e-178
231-  9:	Atr-ERN14289	Vvi-Vitvi11g00578_t001	  5e-42
231- 10:	Atr-ERN14290	Vvi-Vitvi11g00577_t001	      0
231- 11:	Atr-ERN14291	Vvi-Vitvi11g00576_t001	 7e-125
231- 12:	Atr-ERN14293	Vvi-Vitvi11g00574_t001	      0
231- 13:	Atr-ERN14295	Vvi-Vitvi11g00573_t001	      0
231- 14:	Atr-ERN14299	Vvi-Vitvi11g00571_t002	  1e-80
231- 15:	Atr-ERN14303	Vvi-Vitvi11g01463_t001	      0
231- 16:	Atr-ERN14304	Vvi-Vitvi11g00567_t001	      0
231- 17:	Atr-ERN14312	Vvi-Vitvi11g00561_t002	  7e-68
231- 18:	Atr-ERN14318	Vvi-Vitvi11g00560_t001	      0
231- 19:	Atr-ERN14332	Vvi-Vitvi11g00555_t001	      0
231- 20:	Atr-ERN14339	Vvi-Vitvi11g00545_t001	      0
## Alignment 232: score=791.0 e_value=3.9e-44 N=17 Atr-AmTr_v1.0_scaffold00033&Vvi-18 plus
232-  0:	Atr-ERN14167	Vvi-Vitvi18g00572_t001	      0
232-  1:	Atr-ERN14173	Vvi-Vitvi18g00574_t001	 5e-109
232-  2:	Atr-ERN14175	Vvi-Vitvi18g00576_t001	      0
232-  3:	Atr-ERN14176	Vvi-Vitvi18g00577_t001	 1e-176
232-  4:	Atr-ERN14179	Vvi-Vitvi18g04128_t001	  7e-87
232-  5:	Atr-ERN14189	Vvi-Vitvi18g00580_t001	      0
232-  6:	Atr-ERN14190	Vvi-Vitvi18g00583_t001	      0
232-  7:	Atr-ERN14191	Vvi-Vitvi18g04132_t001	      0
232-  8:	Atr-ERN14208	Vvi-Vitvi18g00587_t001	      0
232-  9:	Atr-ERN14213	Vvi-Vitvi18g00590_t001	      0
232- 10:	Atr-ERN14214	Vvi-Vitvi18g00593_t001	      0
232- 11:	Atr-ERN14218	Vvi-Vitvi18g00594_t002	      0
232- 12:	Atr-ERN14219	Vvi-Vitvi18g00595_t006	  7e-28
232- 13:	Atr-ERN14220	Vvi-Vitvi18g00596_t001	  2e-54
232- 14:	Atr-ERN14224	Vvi-Vitvi18g00597_t002	 4e-155
232- 15:	Atr-ERN14234	Vvi-Vitvi18g00598_t001	      0
232- 16:	Atr-ERN14236	Vvi-Vitvi18g02621_t001	  2e-22
## Alignment 233: score=1049.0 e_value=3.8e-64 N=22 Atr-AmTr_v1.0_scaffold00033&Vvi-18 minus
233-  0:	Atr-ERN14343	Vvi-Vitvi18g00548_t001	  5e-21
233-  1:	Atr-ERN14346	Vvi-Vitvi18g00546_t001	      0
233-  2:	Atr-ERN14348	Vvi-Vitvi18g00544_t001	      0
233-  3:	Atr-ERN14350	Vvi-Vitvi18g02615_t001	  2e-97
233-  4:	Atr-ERN14356	Vvi-Vitvi18g00542_t001	  6e-39
233-  5:	Atr-ERN14359	Vvi-Vitvi18g00539_t001	      0
233-  6:	Atr-ERN14361	Vvi-Vitvi18g00537_t001	  5e-67
233-  7:	Atr-ERN14364	Vvi-Vitvi18g02614_t001	 4e-113
233-  8:	Atr-ERN14372	Vvi-Vitvi18g00535_t001	      0
233-  9:	Atr-ERN14379	Vvi-Vitvi18g00534_t001	      0
233- 10:	Atr-ERN14380	Vvi-Vitvi18g00533_t001	  1e-42
233- 11:	Atr-ERN14381	Vvi-Vitvi18g00532_t001	      0
233- 12:	Atr-ERN14385	Vvi-Vitvi18g00531_t001	  2e-88
233- 13:	Atr-ERN14386	Vvi-Vitvi18g02613_t003	  2e-45
233- 14:	Atr-ERN14387	Vvi-Vitvi18g00529_t001	 5e-123
233- 15:	Atr-ERN14396	Vvi-Vitvi18g00525_t001	  2e-91
233- 16:	Atr-ERN14399	Vvi-Vitvi18g00523_t001	      0
233- 17:	Atr-ERN14402	Vvi-Vitvi18g00521_t001	  2e-14
233- 18:	Atr-ERN14403	Vvi-Vitvi18g00520_t001	      0
233- 19:	Atr-ERN14408	Vvi-Vitvi18g02610_t001.1.6037826d	      0
233- 20:	Atr-ERN14410	Vvi-Vitvi18g00518_t002	      0
233- 21:	Atr-ERN14411	Vvi-Vitvi18g02609_t003	 4e-138
## Alignment 234: score=324.0 e_value=9.8e-14 N=7 Atr-AmTr_v1.0_scaffold00033&Vvi-3 plus
234-  0:	Atr-ERN14213	Vvi-Vitvi03g00721_t001	      0
234-  1:	Atr-ERN14220	Vvi-Vitvi03g01639_t001	  4e-64
234-  2:	Atr-ERN14224	Vvi-Vitvi03g00723_t001	      0
234-  3:	Atr-ERN14228	Vvi-Vitvi03g00726_t001	  5e-13
234-  4:	Atr-ERN14232	Vvi-Vitvi03g00728_t001	      0
234-  5:	Atr-ERN14234	Vvi-Vitvi03g00735_t001	 8e-167
234-  6:	Atr-ERN14236	Vvi-Vitvi03g01647_t001	  5e-28
## Alignment 235: score=309.0 e_value=1e-14 N=7 Atr-AmTr_v1.0_scaffold00033&Vvi-3 plus
235-  0:	Atr-ERN14356	Vvi-Vitvi03g01019_t001	  5e-42
235-  1:	Atr-ERN14361	Vvi-Vitvi03g01766_t001	  3e-63
235-  2:	Atr-ERN14362	Vvi-Vitvi03g00999_t001	  6e-43
235-  3:	Atr-ERN14363	Vvi-Vitvi03g00997_t001	 1e-165
235-  4:	Atr-ERN14388	Vvi-Vitvi03g00996_t001	      0
235-  5:	Atr-ERN14394	Vvi-Vitvi03g00995_t001	 8e-107
235-  6:	Atr-ERN14397	Vvi-Vitvi03g00993_t001	      0
## Alignment 236: score=276.0 e_value=1.8e-09 N=6 Atr-AmTr_v1.0_scaffold00033&Vvi-3 minus
236-  0:	Atr-ERN14179	Vvi-Vitvi03g04261_t001	 3e-144
236-  1:	Atr-ERN14187	Vvi-Vitvi03g00793_t001	      0
236-  2:	Atr-ERN14188	Vvi-Vitvi03g00792_t001	      0
236-  3:	Atr-ERN14195	Vvi-Vitvi03g00786_t001	 2e-136
236-  4:	Atr-ERN14199	Vvi-Vitvi03g00785_t001	      0
236-  5:	Atr-ERN14208	Vvi-Vitvi03g00783_t001	      0
## Alignment 237: score=616.0 e_value=5.8e-34 N=14 Atr-AmTr_v1.0_scaffold00033&Vvi-4 plus
237-  0:	Atr-ERN14246	Vvi-Vitvi04g00548_t002	      0
237-  1:	Atr-ERN14256	Vvi-Vitvi04g00549_t001	      0
237-  2:	Atr-ERN14258	Vvi-Vitvi04g00550_t001	      0
237-  3:	Atr-ERN14264	Vvi-Vitvi04g00554_t001	  5e-88
237-  4:	Atr-ERN14273	Vvi-Vitvi04g00556_t001	 2e-113
237-  5:	Atr-ERN14283	Vvi-Vitvi04g00557_t001	  1e-11
237-  6:	Atr-ERN14287	Vvi-Vitvi04g00559_t001	 2e-168
237-  7:	Atr-ERN14292	Vvi-Vitvi04g04136_t002	 1e-176
237-  8:	Atr-ERN14303	Vvi-Vitvi04g01925_t001	      0
237-  9:	Atr-ERN14316	Vvi-Vitvi04g00580_t001	  4e-58
237- 10:	Atr-ERN14321	Vvi-Vitvi04g00581_t001	 3e-172
237- 11:	Atr-ERN14333	Vvi-Vitvi04g00582_t001	 8e-106
237- 12:	Atr-ERN14334	Vvi-Vitvi04g00583_t001	      0
237- 13:	Atr-ERN14342	Vvi-Vitvi04g00585_t001	      0
## Alignment 238: score=586.0 e_value=1.9e-30 N=13 Atr-AmTr_v1.0_scaffold00033&Vvi-7 plus
238-  0:	Atr-ERN14167	Vvi-Vitvi07g04644_t001	 1e-129
238-  1:	Atr-ERN14177	Vvi-Vitvi07g04648_t001	      0
238-  2:	Atr-ERN14178	Vvi-Vitvi07g01536_t001	      0
238-  3:	Atr-ERN14183	Vvi-Vitvi07g01535_t001	      0
238-  4:	Atr-ERN14196	Vvi-Vitvi07g01532_t001	  9e-75
238-  5:	Atr-ERN14197	Vvi-Vitvi07g04652_t001	      0
238-  6:	Atr-ERN14199	Vvi-Vitvi07g03070_t001	      0
238-  7:	Atr-ERN14208	Vvi-Vitvi07g04654_t001	      0
238-  8:	Atr-ERN14213	Vvi-Vitvi07g04656_t001	      0
238-  9:	Atr-ERN14216	Vvi-Vitvi07g04657_t001	  1e-74
238- 10:	Atr-ERN14231	Vvi-Vitvi07g04658_t001	  5e-46
238- 11:	Atr-ERN14235	Vvi-Vitvi07g03064_t001	  5e-21
238- 12:	Atr-ERN14236	Vvi-Vitvi07g03063_t002	  3e-21
## Alignment 239: score=690.0 e_value=3.8e-37 N=15 Atr-AmTr_v1.0_scaffold00033&Vvi-7 minus
239-  0:	Atr-ERN14347	Vvi-Vitvi07g01401_t001	  2e-56
239-  1:	Atr-ERN14348	Vvi-Vitvi07g01402_t001	      0
239-  2:	Atr-ERN14349	Vvi-Vitvi07g01403_t001	      0
239-  3:	Atr-ERN14360	Vvi-Vitvi07g01408_t001	      0
239-  4:	Atr-ERN14365	Vvi-Vitvi07g04617_t001	 1e-112
239-  5:	Atr-ERN14369	Vvi-Vitvi07g04615_t001	  6e-27
239-  6:	Atr-ERN14380	Vvi-Vitvi07g02572_t001	  5e-58
239-  7:	Atr-ERN14389	Vvi-Vitvi07g04611_t002	      0
239-  8:	Atr-ERN14394	Vvi-Vitvi07g01428_t001	  9e-99
239-  9:	Atr-ERN14396	Vvi-Vitvi07g04608_t001	  7e-64
239- 10:	Atr-ERN14405	Vvi-Vitvi07g01433_t001	  2e-92
239- 11:	Atr-ERN14408	Vvi-Vitvi07g04607_t001	      0
239- 12:	Atr-ERN14410	Vvi-Vitvi07g01437_t001	      0
239- 13:	Atr-ERN14412	Vvi-Vitvi07g01439_t001	 8e-128
239- 14:	Atr-ERN14413	Vvi-Vitvi07g04606_t001	      0
## Alignment 240: score=280.0 e_value=5.2e-09 N=6 Atr-AmTr_v1.0_scaffold00033&Vvi-7 minus
240-  0:	Atr-ERN14419	Vvi-Vitvi07g02529_t001.1.6037826f	      0
240-  1:	Atr-ERN14420	Vvi-Vitvi07g01325_t001	  2e-72
240-  2:	Atr-ERN14421	Vvi-Vitvi07g01324_t001	  6e-86
240-  3:	Atr-ERN14422	Vvi-Vitvi07g01323_t001	      0
240-  4:	Atr-ERN14424	Vvi-Vitvi07g01313_t001	      0
240-  5:	Atr-ERN14426	Vvi-Vitvi07g01309_t001	  7e-28
## Alignment 241: score=558.0 e_value=1.1e-33 N=13 Atr-AmTr_v1.0_scaffold00033&Vvi-9 minus
241-  0:	Atr-ERN14248	Vvi-Vitvi09g00793_t001	      0
241-  1:	Atr-ERN14273	Vvi-Vitvi09g00773_t001	 3e-141
241-  2:	Atr-ERN14283	Vvi-Vitvi09g04250_t001	  9e-17
241-  3:	Atr-ERN14284	Vvi-Vitvi09g00772_t001	  3e-44
241-  4:	Atr-ERN14285	Vvi-Vitvi09g00760_t001	      0
241-  5:	Atr-ERN14286	Vvi-Vitvi09g00759_t001	  1e-65
241-  6:	Atr-ERN14288	Vvi-Vitvi09g00758_t001	      0
241-  7:	Atr-ERN14293	Vvi-Vitvi09g00734_t001	      0
241-  8:	Atr-ERN14296	Vvi-Vitvi09g00731_t001	  2e-39
241-  9:	Atr-ERN14306	Vvi-Vitvi09g00721_t001	 3e-106
241- 10:	Atr-ERN14312	Vvi-Vitvi09g00720_t001	  5e-65
241- 11:	Atr-ERN14318	Vvi-Vitvi09g00693_t001	      0
241- 12:	Atr-ERN14320	Vvi-Vitvi09g00691_t001	      0
## Alignment 242: score=533.0 e_value=6.9e-23 N=11 Atr-AmTr_v1.0_scaffold00036&Vvi-11 minus
242-  0:	Atr-ERN15452	Vvi-Vitvi11g04050_t001	  8e-41
242-  1:	Atr-ERN15460	Vvi-Vitvi11g00213_t001	  3e-95
242-  2:	Atr-ERN15461	Vvi-Vitvi11g01379_t001	  1e-69
242-  3:	Atr-ERN15463	Vvi-Vitvi11g00212_t001	      0
242-  4:	Atr-ERN15467	Vvi-Vitvi11g00210_t001	      0
242-  5:	Atr-ERN15471	Vvi-Vitvi11g00209_t001	      0
242-  6:	Atr-ERN15472	Vvi-Vitvi11g00208_t001	      0
242-  7:	Atr-ERN15473	Vvi-Vitvi11g00207_t001	 6e-133
242-  8:	Atr-ERN15474	Vvi-Vitvi11g00206_t001	  6e-41
242-  9:	Atr-ERN15478	Vvi-Vitvi11g00203_t001	      0
242- 10:	Atr-ERN15479	Vvi-Vitvi11g00202_t001	  5e-94
## Alignment 243: score=441.0 e_value=7.4e-22 N=10 Atr-AmTr_v1.0_scaffold00036&Vvi-11 minus
243-  0:	Atr-ERN15299	Vvi-Vitvi11g01322_t001	      0
243-  1:	Atr-ERN15325	Vvi-Vitvi11g00160_t001	 6e-156
243-  2:	Atr-ERN15332	Vvi-Vitvi11g00159_t001	  9e-92
243-  3:	Atr-ERN15335	Vvi-Vitvi11g00157_t002	  6e-35
243-  4:	Atr-ERN15342	Vvi-Vitvi11g00156_t001	      0
243-  5:	Atr-ERN15355	Vvi-Vitvi11g00155_t001	      0
243-  6:	Atr-ERN15358	Vvi-Vitvi11g00154_t001	  2e-32
243-  7:	Atr-ERN15361	Vvi-Vitvi11g00153_t001	      0
243-  8:	Atr-ERN15363	Vvi-Vitvi11g00150_t001	      0
243-  9:	Atr-ERN15366	Vvi-Vitvi11g00149_t001	  4e-86
## Alignment 244: score=339.0 e_value=1.2e-10 N=7 Atr-AmTr_v1.0_scaffold00036&Vvi-4 plus
244-  0:	Atr-ERN15462	Vvi-Vitvi04g00065_t001	      0
244-  1:	Atr-ERN15464	Vvi-Vitvi04g04026_t001	  6e-75
244-  2:	Atr-ERN15465	Vvi-Vitvi04g00066_t001	 3e-147
244-  3:	Atr-ERN15467	Vvi-Vitvi04g00068_t001	      0
244-  4:	Atr-ERN15474	Vvi-Vitvi04g00069_t001	  7e-29
244-  5:	Atr-ERN15478	Vvi-Vitvi04g00070_t001	      0
244-  6:	Atr-ERN15479	Vvi-Vitvi04g00071_t001	 8e-104
## Alignment 245: score=263.0 e_value=1.2e-09 N=6 Atr-AmTr_v1.0_scaffold00036&Vvi-4 plus
245-  0:	Atr-ERN15373	Vvi-Vitvi04g00051_t001	      0
245-  1:	Atr-ERN15390	Vvi-Vitvi04g00055_t001	  9e-89
245-  2:	Atr-ERN15400	Vvi-Vitvi04g00060_t001	 8e-134
245-  3:	Atr-ERN15401	Vvi-Vitvi04g04025_t001	 3e-111
245-  4:	Atr-ERN15403	Vvi-Vitvi04g00062_t001	 8e-126
245-  5:	Atr-ERN15415	Vvi-Vitvi04g00064_t001	  1e-76
## Alignment 246: score=406.0 e_value=1.9e-21 N=10 Atr-AmTr_v1.0_scaffold00036&Vvi-4 minus
246-  0:	Atr-ERN15298	Vvi-Vitvi04g00109_t001	 2e-153
246-  1:	Atr-ERN15313	Vvi-Vitvi04g00096_t001	 4e-133
246-  2:	Atr-ERN15329	Vvi-Vitvi04g01788_t001	  2e-42
246-  3:	Atr-ERN15332	Vvi-Vitvi04g00092_t001	 1e-115
246-  4:	Atr-ERN15343	Vvi-Vitvi04g00090_t001	  4e-54
246-  5:	Atr-ERN15351	Vvi-Vitvi04g00086_t001	  5e-16
246-  6:	Atr-ERN15356	Vvi-Vitvi04g00084_t001	 4e-166
246-  7:	Atr-ERN15358	Vvi-Vitvi04g01786_t001	  8e-23
246-  8:	Atr-ERN15375	Vvi-Vitvi04g04031_t001	  5e-75
246-  9:	Atr-ERN15400	Vvi-Vitvi04g00060_t001	 8e-134
## Alignment 247: score=376.0 e_value=3.1e-19 N=9 Atr-AmTr_v1.0_scaffold00036&Vvi-9 plus
247-  0:	Atr-ERN15308	Vvi-Vitvi09g00123_t001	      0
247-  1:	Atr-ERN15325	Vvi-Vitvi09g00140_t001	      0
247-  2:	Atr-ERN15333	Vvi-Vitvi09g00141_t001	  2e-28
247-  3:	Atr-ERN15342	Vvi-Vitvi09g00144_t001	      0
247-  4:	Atr-ERN15355	Vvi-Vitvi09g00148_t001	      0
247-  5:	Atr-ERN15358	Vvi-Vitvi09g01521_t001	  1e-30
247-  6:	Atr-ERN15363	Vvi-Vitvi09g00150_t005	      0
247-  7:	Atr-ERN15366	Vvi-Vitvi09g04036_t001	  2e-16
247-  8:	Atr-ERN15390	Vvi-Vitvi09g01533_t001	  8e-33
## Alignment 248: score=706.0 e_value=3e-39 N=16 Atr-AmTr_v1.0_scaffold00036&Vvi-9 minus
248-  0:	Atr-ERN15372	Vvi-Vitvi09g00227_t001	  2e-86
248-  1:	Atr-ERN15373	Vvi-Vitvi09g00226_t001	      0
248-  2:	Atr-ERN15387	Vvi-Vitvi09g00223_t001	 7e-173
248-  3:	Atr-ERN15388	Vvi-Vitvi09g04055_t001	  2e-39
248-  4:	Atr-ERN15408	Vvi-Vitvi09g00218_t001	 5e-126
248-  5:	Atr-ERN15409	Vvi-Vitvi09g00217_t001	      0
248-  6:	Atr-ERN15415	Vvi-Vitvi09g01545_t001	  6e-74
248-  7:	Atr-ERN15426	Vvi-Vitvi09g00216_t001	 6e-114
248-  8:	Atr-ERN15437	Vvi-Vitvi09g00215_t002	 1e-118
248-  9:	Atr-ERN15438	Vvi-Vitvi09g00214_t003	      0
248- 10:	Atr-ERN15440	Vvi-Vitvi09g00213_t002	  6e-75
248- 11:	Atr-ERN15450	Vvi-Vitvi09g00211_t001	      0
248- 12:	Atr-ERN15459	Vvi-Vitvi09g00210_t001	  2e-51
248- 13:	Atr-ERN15464	Vvi-Vitvi09g00209_t001	  3e-58
248- 14:	Atr-ERN15467	Vvi-Vitvi09g00208_t001	      0
248- 15:	Atr-ERN15479	Vvi-Vitvi09g01542_t002	 3e-111
## Alignment 249: score=793.0 e_value=2.4e-50 N=18 Atr-AmTr_v1.0_scaffold00037&Vvi-10 minus
249-  0:	Atr-ERN17323	Vvi-Vitvi10g01642_t001	  9e-28
249-  1:	Atr-ERN17344	Vvi-Vitvi10g00101_t001	  4e-42
249-  2:	Atr-ERN17346	Vvi-Vitvi10g00098_t001	      0
249-  3:	Atr-ERN17358	Vvi-Vitvi10g00093_t001	  3e-40
249-  4:	Atr-ERN17359	Vvi-Vitvi10g00092_t001	      0
249-  5:	Atr-ERN17371	Vvi-Vitvi10g00090_t001	 2e-175
249-  6:	Atr-ERN17391	Vvi-Vitvi10g00088_t001	 7e-168
249-  7:	Atr-ERN17394	Vvi-Vitvi10g00087_t001	      0
249-  8:	Atr-ERN17395	Vvi-Vitvi10g00086_t001	      0
249-  9:	Atr-ERN17398	Vvi-Vitvi10g00085_t001	      0
249- 10:	Atr-ERN17400	Vvi-Vitvi10g00084_t001	 8e-143
249- 11:	Atr-ERN17402	Vvi-Vitvi10g00083_t001	  8e-71
249- 12:	Atr-ERN17406	Vvi-Vitvi10g00082_t001	      0
249- 13:	Atr-ERN17413	Vvi-Vitvi10g04022_t001	  9e-20
249- 14:	Atr-ERN17433	Vvi-Vitvi10g00079_t001	 2e-109
249- 15:	Atr-ERN17440	Vvi-Vitvi10g00078_t001.1.6037826a	      0
249- 16:	Atr-ERN17442	Vvi-Vitvi10g04018_t001	  4e-56
249- 17:	Atr-ERN17445	Vvi-Vitvi10g00070_t002	  1e-66
## Alignment 250: score=261.0 e_value=1.3e-08 N=6 Atr-AmTr_v1.0_scaffold00037&Vvi-12 plus
250-  0:	Atr-ERN17362	Vvi-Vitvi12g00368_t001	 4e-106
250-  1:	Atr-ERN17373	Vvi-Vitvi12g00376_t001	  6e-76
250-  2:	Atr-ERN17385	Vvi-Vitvi12g00377_t001	      0
250-  3:	Atr-ERN17391	Vvi-Vitvi12g00380_t001	 1e-168
250-  4:	Atr-ERN17395	Vvi-Vitvi12g00381_t001	      0
250-  5:	Atr-ERN17406	Vvi-Vitvi12g00382_t001	      0
## Alignment 251: score=450.0 e_value=3.7e-21 N=10 Atr-AmTr_v1.0_scaffold00037&Vvi-19 plus
251-  0:	Atr-ERN17358	Vvi-Vitvi19g04237_t001	  2e-24
251-  1:	Atr-ERN17359	Vvi-Vitvi19g02020_t001	      0
251-  2:	Atr-ERN17360	Vvi-Vitvi19g00507_t001	  7e-69
251-  3:	Atr-ERN17373	Vvi-Vitvi19g00508_t001	  1e-72
251-  4:	Atr-ERN17379	Vvi-Vitvi19g00509_t001	 7e-109
251-  5:	Atr-ERN17389	Vvi-Vitvi19g00512_t001	 3e-124
251-  6:	Atr-ERN17394	Vvi-Vitvi19g02023_t001	  7e-64
251-  7:	Atr-ERN17404	Vvi-Vitvi19g00514_t001	 4e-112
251-  8:	Atr-ERN17405	Vvi-Vitvi19g00515_t001	      0
251-  9:	Atr-ERN17415	Vvi-Vitvi19g00518_t001	      0
## Alignment 252: score=256.0 e_value=3e-10 N=6 Atr-AmTr_v1.0_scaffold00038&Vvi-12 minus
252-  0:	Atr-ERN14609	Vvi-Vitvi12g02554_t001	  4e-26
252-  1:	Atr-ERN14610	Vvi-Vitvi12g04300_t002	      0
252-  2:	Atr-ERN14613	Vvi-Vitvi12g04299_t002	      0
252-  3:	Atr-ERN14619	Vvi-Vitvi12g00905_t001	 5e-170
252-  4:	Atr-ERN14633	Vvi-Vitvi12g00866_t001	  2e-38
252-  5:	Atr-ERN14647	Vvi-Vitvi12g00857_t001	  5e-63
## Alignment 253: score=663.0 e_value=1e-39 N=16 Atr-AmTr_v1.0_scaffold00038&Vvi-18 plus
253-  0:	Atr-ERN14595	Vvi-Vitvi18g00397_t001	      0
253-  1:	Atr-ERN14599	Vvi-Vitvi18g00398_t001	  1e-39
253-  2:	Atr-ERN14620	Vvi-Vitvi18g00401_t001	      0
253-  3:	Atr-ERN14625	Vvi-Vitvi18g00406_t001	 7e-112
253-  4:	Atr-ERN14631	Vvi-Vitvi18g00408_t001	 1e-154
253-  5:	Atr-ERN14649	Vvi-Vitvi18g00409_t001	 4e-154
253-  6:	Atr-ERN14652	Vvi-Vitvi18g00410_t001	  2e-65
253-  7:	Atr-ERN14654	Vvi-Vitvi18g00411_t001	  6e-11
253-  8:	Atr-ERN14665	Vvi-Vitvi18g00412_t002	  1e-59
253-  9:	Atr-ERN14671	Vvi-Vitvi18g00416_t001	  2e-58
253- 10:	Atr-ERN14690	Vvi-Vitvi18g04082_t001	  2e-35
253- 11:	Atr-ERN14709	Vvi-Vitvi18g00420_t001	  2e-20
253- 12:	Atr-ERN14726	Vvi-Vitvi18g00421_t001	      0
253- 13:	Atr-ERN14737	Vvi-Vitvi18g00431_t001	 9e-134
253- 14:	Atr-ERN14745	Vvi-Vitvi18g00437_t001	      0
253- 15:	Atr-ERN14746	Vvi-Vitvi18g00438_t001	 2e-175
## Alignment 254: score=294.0 e_value=1.3e-12 N=7 Atr-AmTr_v1.0_scaffold00039&Vvi-5 minus
254-  0:	Atr-ERN15893	Vvi-Vitvi05g00864_t001	      0
254-  1:	Atr-ERN15916	Vvi-Vitvi05g04220_t001	  2e-16
254-  2:	Atr-ERN15930	Vvi-Vitvi05g00836_t002	  1e-52
254-  3:	Atr-ERN15936	Vvi-Vitvi05g00830_t001	 6e-173
254-  4:	Atr-ERN15941	Vvi-Vitvi05g00823_t001	  2e-39
254-  5:	Atr-ERN15943	Vvi-Vitvi05g00822_t001	  1e-97
254-  6:	Atr-ERN15944	Vvi-Vitvi05g00821_t001	      0
## Alignment 255: score=279.0 e_value=1.1e-08 N=6 Atr-AmTr_v1.0_scaffold00039&Vvi-7 plus
255-  0:	Atr-ERN15790	Vvi-Vitvi07g00733_t001	  9e-56
255-  1:	Atr-ERN15796	Vvi-Vitvi07g00737_t001	 5e-136
255-  2:	Atr-ERN15800	Vvi-Vitvi07g02309_t001	  2e-43
255-  3:	Atr-ERN15810	Vvi-Vitvi07g00741_t001	      0
255-  4:	Atr-ERN15812	Vvi-Vitvi07g00743_t001	 1e-157
255-  5:	Atr-ERN15813	Vvi-Vitvi07g00744_t001	      0
## Alignment 256: score=344.0 e_value=8.4e-20 N=9 Atr-AmTr_v1.0_scaffold00039&Vvi-7 minus
256-  0:	Atr-ERN15786	Vvi-Vitvi07g02313_t001	  3e-38
256-  1:	Atr-ERN15787	Vvi-Vitvi07g00740_t001	  1e-90
256-  2:	Atr-ERN15788	Vvi-Vitvi07g00739_t001	 2e-173
256-  3:	Atr-ERN15800	Vvi-Vitvi07g02309_t001	  2e-43
256-  4:	Atr-ERN15813	Vvi-Vitvi07g00730_t001	  1e-27
256-  5:	Atr-ERN15836	Vvi-Vitvi07g02304_t001	  2e-72
256-  6:	Atr-ERN15854	Vvi-Vitvi07g00696_t001	      0
256-  7:	Atr-ERN15874	Vvi-Vitvi07g00687_t001	  2e-64
256-  8:	Atr-ERN15880	Vvi-Vitvi07g00686_t001	  4e-78
## Alignment 257: score=279.0 e_value=2.4e-08 N=6 Atr-AmTr_v1.0_scaffold00040&Vvi-13 plus
257-  0:	Atr-ERN13155	Vvi-Vitvi13g00736_t001	  1e-96
257-  1:	Atr-ERN13159	Vvi-Vitvi13g00738_t001	      0
257-  2:	Atr-ERN13160	Vvi-Vitvi13g00740_t001	  6e-53
257-  3:	Atr-ERN13165	Vvi-Vitvi13g02093_t001	  1e-30
257-  4:	Atr-ERN13168	Vvi-Vitvi13g00745_t001	 5e-111
257-  5:	Atr-ERN13181	Vvi-Vitvi13g00749_t001	  8e-93
## Alignment 258: score=541.0 e_value=6.1e-29 N=12 Atr-AmTr_v1.0_scaffold00040&Vvi-13 minus
258-  0:	Atr-ERN13089	Vvi-Vitvi13g00829_t001	 5e-118
258-  1:	Atr-ERN13104	Vvi-Vitvi13g00802_t001	  3e-98
258-  2:	Atr-ERN13117	Vvi-Vitvi13g02105_t001	  2e-41
258-  3:	Atr-ERN13126	Vvi-Vitvi13g02104_t001	 1e-138
258-  4:	Atr-ERN13132	Vvi-Vitvi13g00792_t001	      0
258-  5:	Atr-ERN13135	Vvi-Vitvi13g00790_t001	  3e-78
258-  6:	Atr-ERN13136	Vvi-Vitvi13g00779_t001	      0
258-  7:	Atr-ERN13144	Vvi-Vitvi13g00778_t001	  3e-97
258-  8:	Atr-ERN13145	Vvi-Vitvi13g00777_t001	  2e-60
258-  9:	Atr-ERN13146	Vvi-Vitvi13g00774_t001	      0
258- 10:	Atr-ERN13147	Vvi-Vitvi13g04252_t001	  7e-13
258- 11:	Atr-ERN13148	Vvi-Vitvi13g00768_t001	  6e-39
## Alignment 259: score=565.0 e_value=4.2e-28 N=12 Atr-AmTr_v1.0_scaffold00040&Vvi-18 minus
259-  0:	Atr-ERN12963	Vvi-Vitvi18g01648_t001	 4e-123
259-  1:	Atr-ERN12975	Vvi-Vitvi18g01647_t004	      0
259-  2:	Atr-ERN12982	Vvi-Vitvi18g01639_t001	      0
259-  3:	Atr-ERN12983	Vvi-Vitvi18g01637_t001	  2e-30
259-  4:	Atr-ERN12984	Vvi-Vitvi18g02978_t001	  3e-49
259-  5:	Atr-ERN12985	Vvi-Vitvi18g01634_t002	  2e-95
259-  6:	Atr-ERN12990	Vvi-Vitvi18g02977_t001	  3e-54
259-  7:	Atr-ERN12992	Vvi-Vitvi18g01632_t003	      0
259-  8:	Atr-ERN12998	Vvi-Vitvi18g01631_t001	  1e-82
259-  9:	Atr-ERN13001	Vvi-Vitvi18g02975_t001	      0
259- 10:	Atr-ERN13003	Vvi-Vitvi18g01629_t001	 5e-119
259- 11:	Atr-ERN13005	Vvi-Vitvi18g02973_t001	  2e-29
## Alignment 260: score=357.0 e_value=1.4e-14 N=8 Atr-AmTr_v1.0_scaffold00040&Vvi-4 minus
260-  0:	Atr-ERN12959	Vvi-Vitvi04g01602_t001	  1e-27
260-  1:	Atr-ERN12965	Vvi-Vitvi04g02214_t001	  3e-70
260-  2:	Atr-ERN12968	Vvi-Vitvi04g01598_t001	 4e-106
260-  3:	Atr-ERN12977	Vvi-Vitvi04g01592_t001	  9e-51
260-  4:	Atr-ERN12985	Vvi-Vitvi04g01591_t005	  4e-88
260-  5:	Atr-ERN12987	Vvi-Vitvi04g02210_t001	 4e-143
260-  6:	Atr-ERN12992	Vvi-Vitvi04g01585_t001	      0
260-  7:	Atr-ERN12998	Vvi-Vitvi04g01583_t001	  8e-80
## Alignment 261: score=575.0 e_value=7.5e-37 N=13 Atr-AmTr_v1.0_scaffold00040&Vvi-6 plus
261-  0:	Atr-ERN12984	Vvi-Vitvi06g01478_t001	  2e-38
261-  1:	Atr-ERN13007	Vvi-Vitvi06g01502_t001	      0
261-  2:	Atr-ERN13008	Vvi-Vitvi06g01503_t001	  6e-41
261-  3:	Atr-ERN13009	Vvi-Vitvi06g01504_t001	      0
261-  4:	Atr-ERN13022	Vvi-Vitvi06g01505_t001	  1e-45
261-  5:	Atr-ERN13026	Vvi-Vitvi06g01969_t001	  2e-92
261-  6:	Atr-ERN13029	Vvi-Vitvi06g04445_t001	  6e-96
261-  7:	Atr-ERN13043	Vvi-Vitvi06g01515_t001	  1e-66
261-  8:	Atr-ERN13058	Vvi-Vitvi06g01517_t001	 1e-139
261-  9:	Atr-ERN13059	Vvi-Vitvi06g01518_t001	      0
261- 10:	Atr-ERN13060	Vvi-Vitvi06g01521_t001	      0
261- 11:	Atr-ERN13061	Vvi-Vitvi06g01522_t001	  4e-60
261- 12:	Atr-ERN13062	Vvi-Vitvi06g01523_t001	      0
## Alignment 262: score=1680.0 e_value=5.6e-129 N=37 Atr-AmTr_v1.0_scaffold00040&Vvi-6 minus
262-  0:	Atr-ERN13066	Vvi-Vitvi06g01469_t001	 7e-168
262-  1:	Atr-ERN13079	Vvi-Vitvi06g01467_t001	 1e-142
262-  2:	Atr-ERN13080	Vvi-Vitvi06g01459_t001	      0
262-  3:	Atr-ERN13085	Vvi-Vitvi06g01457_t002	      0
262-  4:	Atr-ERN13090	Vvi-Vitvi06g01455_t001	      0
262-  5:	Atr-ERN13098	Vvi-Vitvi06g01454_t001	      0
262-  6:	Atr-ERN13102	Vvi-Vitvi06g01453_t001	  3e-25
262-  7:	Atr-ERN13103	Vvi-Vitvi06g01452_t001	  2e-35
262-  8:	Atr-ERN13104	Vvi-Vitvi06g01451_t001	 6e-108
262-  9:	Atr-ERN13121	Vvi-Vitvi06g01444_t001	  8e-50
262- 10:	Atr-ERN13124	Vvi-Vitvi06g01435_t001	      0
262- 11:	Atr-ERN13128	Vvi-Vitvi06g04434_t001	      0
262- 12:	Atr-ERN13130	Vvi-Vitvi06g01429_t001	      0
262- 13:	Atr-ERN13131	Vvi-Vitvi06g01428_t001	  4e-97
262- 14:	Atr-ERN13132	Vvi-Vitvi06g01427_t001	      0
262- 15:	Atr-ERN13133	Vvi-Vitvi06g04432_t001	      0
262- 16:	Atr-ERN13136	Vvi-Vitvi06g01420_t001	  2e-53
262- 17:	Atr-ERN13144	Vvi-Vitvi06g01419_t001	  9e-83
262- 18:	Atr-ERN13145	Vvi-Vitvi06g01418_t001	  3e-77
262- 19:	Atr-ERN13147	Vvi-Vitvi06g01417_t001	 1e-124
262- 20:	Atr-ERN13148	Vvi-Vitvi06g01416_t001	  6e-12
262- 21:	Atr-ERN13151	Vvi-Vitvi06g01411_t001	  3e-61
262- 22:	Atr-ERN13157	Vvi-Vitvi06g01410_t001	  1e-40
262- 23:	Atr-ERN13158	Vvi-Vitvi06g01409_t001	  1e-14
262- 24:	Atr-ERN13162	Vvi-Vitvi06g01408_t001	  1e-76
262- 25:	Atr-ERN13163	Vvi-Vitvi06g01407_t001	      0
262- 26:	Atr-ERN13189	Vvi-Vitvi06g01404_t001	      0
262- 27:	Atr-ERN13190	Vvi-Vitvi06g01946_t001	      0
262- 28:	Atr-ERN13216	Vvi-Vitvi06g01398_t001	      0
262- 29:	Atr-ERN13218	Vvi-Vitvi06g01396_t001	      0
262- 30:	Atr-ERN13221	Vvi-Vitvi06g01944_t001	  4e-32
262- 31:	Atr-ERN13224	Vvi-Vitvi06g01395_t001	      0
262- 32:	Atr-ERN13226	Vvi-Vitvi06g01394_t003	 6e-173
262- 33:	Atr-ERN13229	Vvi-Vitvi06g01392_t001	      0
262- 34:	Atr-ERN13238	Vvi-Vitvi06g01942_t001	      0
262- 35:	Atr-ERN13255	Vvi-Vitvi06g01389_t001	      0
262- 36:	Atr-ERN13258	Vvi-Vitvi06g01388_t001	      0
## Alignment 263: score=1123.0 e_value=2.4e-73 N=25 Atr-AmTr_v1.0_scaffold00040&Vvi-8 plus
263-  0:	Atr-ERN13126	Vvi-Vitvi08g01484_t001	 4e-141
263-  1:	Atr-ERN13136	Vvi-Vitvi08g01493_t001	      0
263-  2:	Atr-ERN13139	Vvi-Vitvi08g01494_t001	 2e-153
263-  3:	Atr-ERN13141	Vvi-Vitvi08g01497_t001	      0
263-  4:	Atr-ERN13142	Vvi-Vitvi08g01498_t001	  3e-70
263-  5:	Atr-ERN13145	Vvi-Vitvi08g01499_t001	  2e-76
263-  6:	Atr-ERN13151	Vvi-Vitvi08g01501_t001	  1e-58
263-  7:	Atr-ERN13160	Vvi-Vitvi08g01505_t001	  6e-60
263-  8:	Atr-ERN13161	Vvi-Vitvi08g01506_t001	      0
263-  9:	Atr-ERN13162	Vvi-Vitvi08g01507_t001	  7e-71
263- 10:	Atr-ERN13164	Vvi-Vitvi08g01509_t001	 2e-140
263- 11:	Atr-ERN13180	Vvi-Vitvi08g01510_t001	  3e-12
263- 12:	Atr-ERN13187	Vvi-Vitvi08g01515_t001	      0
263- 13:	Atr-ERN13192	Vvi-Vitvi08g01519_t003	 9e-142
263- 14:	Atr-ERN13213	Vvi-Vitvi08g01521_t001	  1e-75
263- 15:	Atr-ERN13216	Vvi-Vitvi08g01523_t002	      0
263- 16:	Atr-ERN13221	Vvi-Vitvi08g01525_t001	 4e-109
263- 17:	Atr-ERN13225	Vvi-Vitvi08g01527_t001	 9e-179
263- 18:	Atr-ERN13227	Vvi-Vitvi08g01536_t001	 2e-169
263- 19:	Atr-ERN13233	Vvi-Vitvi08g02281_t001	  1e-29
263- 20:	Atr-ERN13235	Vvi-Vitvi08g01537_t001	      0
263- 21:	Atr-ERN13242	Vvi-Vitvi08g01539_t001	      0
263- 22:	Atr-ERN13247	Vvi-Vitvi08g01540_t001	 2e-109
263- 23:	Atr-ERN13259	Vvi-Vitvi08g01542_t001	 2e-107
263- 24:	Atr-ERN13260	Vvi-Vitvi08g01543_t001	  1e-36
## Alignment 264: score=812.0 e_value=6.1e-44 N=17 Atr-AmTr_v1.0_scaffold00040&Vvi-8 minus
264-  0:	Atr-ERN13009	Vvi-Vitvi08g01442_t001	 2e-178
264-  1:	Atr-ERN13010	Vvi-Vitvi08g01441_t001	  2e-48
264-  2:	Atr-ERN13013	Vvi-Vitvi08g01439_t001	  7e-41
264-  3:	Atr-ERN13020	Vvi-Vitvi08g01437_t001	 8e-146
264-  4:	Atr-ERN13028	Vvi-Vitvi08g01432_t001	  7e-64
264-  5:	Atr-ERN13029	Vvi-Vitvi08g04305_t001	  6e-96
264-  6:	Atr-ERN13037	Vvi-Vitvi08g01429_t001	 1e-138
264-  7:	Atr-ERN13038	Vvi-Vitvi08g02259_t001	  1e-43
264-  8:	Atr-ERN13040	Vvi-Vitvi08g02258_t001	  1e-67
264-  9:	Atr-ERN13041	Vvi-Vitvi08g01428_t001	      0
264- 10:	Atr-ERN13043	Vvi-Vitvi08g01426_t001	  2e-62
264- 11:	Atr-ERN13045	Vvi-Vitvi08g01425_t001	  1e-65
264- 12:	Atr-ERN13055	Vvi-Vitvi08g01423_t001	 8e-164
264- 13:	Atr-ERN13056	Vvi-Vitvi08g01422_t001	      0
264- 14:	Atr-ERN13057	Vvi-Vitvi08g01421_t001	 3e-102
264- 15:	Atr-ERN13060	Vvi-Vitvi08g01419_t001	      0
264- 16:	Atr-ERN13061	Vvi-Vitvi08g01418_t001	  1e-53
## Alignment 265: score=358.0 e_value=4.8e-14 N=8 Atr-AmTr_v1.0_scaffold00040&Vvi-8 minus
265-  0:	Atr-ERN13081	Vvi-Vitvi08g01492_t001	  2e-83
265-  1:	Atr-ERN13083	Vvi-Vitvi08g01490_t001	      0
265-  2:	Atr-ERN13088	Vvi-Vitvi08g01489_t001	  4e-35
265-  3:	Atr-ERN13089	Vvi-Vitvi08g01488_t001	 2e-133
265-  4:	Atr-ERN13098	Vvi-Vitvi08g01487_t001	      0
265-  5:	Atr-ERN13115	Vvi-Vitvi08g02272_t004	  2e-29
265-  6:	Atr-ERN13127	Vvi-Vitvi08g01483_t001	 4e-173
265-  7:	Atr-ERN13130	Vvi-Vitvi08g01482_t001	      0
## Alignment 266: score=663.0 e_value=2.2e-31 N=14 Atr-AmTr_v1.0_scaffold00041&Vvi-15 plus
266-  0:	Atr-ERN13267	Vvi-Vitvi15g00727_t001	  1e-12
266-  1:	Atr-ERN13270	Vvi-Vitvi15g00731_t001	      0
266-  2:	Atr-ERN13273	Vvi-Vitvi15g00732_t001	 7e-114
266-  3:	Atr-ERN13276	Vvi-Vitvi15g01499_t001	  4e-49
266-  4:	Atr-ERN13278	Vvi-Vitvi15g00733_t001	      0
266-  5:	Atr-ERN13282	Vvi-Vitvi15g00735_t001	  2e-76
266-  6:	Atr-ERN13284	Vvi-Vitvi15g00737_t001	      0
266-  7:	Atr-ERN13288	Vvi-Vitvi15g00739_t001	      0
266-  8:	Atr-ERN13289	Vvi-Vitvi15g00740_t001	  2e-71
266-  9:	Atr-ERN13299	Vvi-Vitvi15g00741_t001	  2e-53
266- 10:	Atr-ERN13301	Vvi-Vitvi15g00743_t001	  9e-90
266- 11:	Atr-ERN13304	Vvi-Vitvi15g00746_t001	  8e-89
266- 12:	Atr-ERN13312	Vvi-Vitvi15g00747_t001	      0
266- 13:	Atr-ERN13317	Vvi-Vitvi15g00748_t001	      0
## Alignment 267: score=297.0 e_value=6.6e-08 N=6 Atr-AmTr_v1.0_scaffold00041&Vvi-15 minus
267-  0:	Atr-ERN13340	Vvi-Vitvi15g00931_t002	      0
267-  1:	Atr-ERN13341	Vvi-Vitvi15g00929_t001	  1e-51
267-  2:	Atr-ERN13342	Vvi-Vitvi15g00928_t001	  4e-43
267-  3:	Atr-ERN13343	Vvi-Vitvi15g00926_t003	 1e-104
267-  4:	Atr-ERN13344	Vvi-Vitvi15g00925_t001	      0
267-  5:	Atr-ERN13346	Vvi-Vitvi15g00923_t001	      0
## Alignment 268: score=403.0 e_value=5.3e-17 N=9 Atr-AmTr_v1.0_scaffold00041&Vvi-16 minus
268-  0:	Atr-ERN13280	Vvi-Vitvi16g00843_t001	 4e-178
268-  1:	Atr-ERN13281	Vvi-Vitvi16g00841_t001	      0
268-  2:	Atr-ERN13288	Vvi-Vitvi16g00836_t001	      0
268-  3:	Atr-ERN13289	Vvi-Vitvi16g00835_t001	  5e-74
268-  4:	Atr-ERN13298	Vvi-Vitvi16g00831_t001	      0
268-  5:	Atr-ERN13302	Vvi-Vitvi16g00830_t001	  2e-55
268-  6:	Atr-ERN13311	Vvi-Vitvi16g00826_t001	      0
268-  7:	Atr-ERN13315	Vvi-Vitvi16g00817_t002	      0
268-  8:	Atr-ERN13335	Vvi-Vitvi16g00809_t001	  2e-51
## Alignment 269: score=845.0 e_value=1.9e-46 N=18 Atr-AmTr_v1.0_scaffold00041&Vvi-2 plus
269-  0:	Atr-ERN13265	Vvi-Vitvi02g04120_t001	  6e-47
269-  1:	Atr-ERN13266	Vvi-Vitvi02g00459_t001	  2e-64
269-  2:	Atr-ERN13267	Vvi-Vitvi02g00460_t002	  1e-14
269-  3:	Atr-ERN13270	Vvi-Vitvi02g00462_t001	      0
269-  4:	Atr-ERN13273	Vvi-Vitvi02g00465_t001	 5e-122
269-  5:	Atr-ERN13277	Vvi-Vitvi02g00466_t001	 2e-160
269-  6:	Atr-ERN13286	Vvi-Vitvi02g00467_t001	      0
269-  7:	Atr-ERN13289	Vvi-Vitvi02g00468_t001	  2e-86
269-  8:	Atr-ERN13291	Vvi-Vitvi02g00469_t001	 7e-141
269-  9:	Atr-ERN13299	Vvi-Vitvi02g00471_t001	  5e-54
269- 10:	Atr-ERN13300	Vvi-Vitvi02g00472_t001	  9e-31
269- 11:	Atr-ERN13306	Vvi-Vitvi02g00474_t001	 1e-111
269- 12:	Atr-ERN13308	Vvi-Vitvi02g04126_t001	 6e-120
269- 13:	Atr-ERN13316	Vvi-Vitvi02g00475_t001	      0
269- 14:	Atr-ERN13327	Vvi-Vitvi02g00477_t001	  5e-89
269- 15:	Atr-ERN13328	Vvi-Vitvi02g04129_t001	 1e-164
269- 16:	Atr-ERN13329	Vvi-Vitvi02g00479_t001	  8e-88
269- 17:	Atr-ERN13335	Vvi-Vitvi02g00481_t001	  5e-21
## Alignment 270: score=272.0 e_value=3.2e-10 N=6 Atr-AmTr_v1.0_scaffold00041&Vvi-2 plus
270-  0:	Atr-ERN13340	Vvi-Vitvi02g00207_t001	      0
270-  1:	Atr-ERN13341	Vvi-Vitvi02g00208_t002	  6e-67
270-  2:	Atr-ERN13358	Vvi-Vitvi02g00209_t001	      0
270-  3:	Atr-ERN13359	Vvi-Vitvi02g00210_t001	      0
270-  4:	Atr-ERN13360	Vvi-Vitvi02g00211_t001	  6e-57
270-  5:	Atr-ERN13373	Vvi-Vitvi02g00212_t001	  3e-36
## Alignment 271: score=302.0 e_value=6.5e-11 N=7 Atr-AmTr_v1.0_scaffold00041&Vvi-3 plus
271-  0:	Atr-ERN13431	Vvi-Vitvi03g00098_t001	  3e-91
271-  1:	Atr-ERN13433	Vvi-Vitvi03g01388_t001	  4e-76
271-  2:	Atr-ERN13437	Vvi-Vitvi03g00103_t001	      0
271-  3:	Atr-ERN13443	Vvi-Vitvi03g04055_t001	  2e-94
271-  4:	Atr-ERN13462	Vvi-Vitvi03g04056_t001	  2e-16
271-  5:	Atr-ERN13478	Vvi-Vitvi03g00111_t001	  2e-18
271-  6:	Atr-ERN13483	Vvi-Vitvi03g00112_t001	  6e-56
## Alignment 272: score=583.0 e_value=1.2e-30 N=13 Atr-AmTr_v1.0_scaffold00041&Vvi-3 minus
272-  0:	Atr-ERN13372	Vvi-Vitvi03g00126_t001	      0
272-  1:	Atr-ERN13377	Vvi-Vitvi03g00125_t001	      0
272-  2:	Atr-ERN13380	Vvi-Vitvi03g00123_t001	  8e-96
272-  3:	Atr-ERN13383	Vvi-Vitvi03g00122_t001	      0
272-  4:	Atr-ERN13385	Vvi-Vitvi03g00121_t001	  2e-42
272-  5:	Atr-ERN13386	Vvi-Vitvi03g00119_t001	  5e-30
272-  6:	Atr-ERN13389	Vvi-Vitvi03g01396_t001	 4e-176
272-  7:	Atr-ERN13395	Vvi-Vitvi03g00114_t001	      0
272-  8:	Atr-ERN13415	Vvi-Vitvi03g01394_t001	  2e-14
272-  9:	Atr-ERN13425	Vvi-Vitvi03g01391_t001	 3e-108
272- 10:	Atr-ERN13426	Vvi-Vitvi03g00107_t001	  5e-61
272- 11:	Atr-ERN13427	Vvi-Vitvi03g00106_t001	      0
272- 12:	Atr-ERN13450	Vvi-Vitvi03g00099_t001	      0
## Alignment 273: score=261.0 e_value=4.9e-08 N=6 Atr-AmTr_v1.0_scaffold00043&Vvi-10 plus
273-  0:	Atr-ERN12758	Vvi-Vitvi10g04219_t001	  5e-32
273-  1:	Atr-ERN12763	Vvi-Vitvi10g04224_t001	  1e-17
273-  2:	Atr-ERN12775	Vvi-Vitvi10g00321_t001	  1e-54
273-  3:	Atr-ERN12791	Vvi-Vitvi10g01734_t001	 3e-128
273-  4:	Atr-ERN12793	Vvi-Vitvi10g04226_t001	 3e-106
273-  5:	Atr-ERN12802	Vvi-Vitvi10g04227_t001	  1e-74
## Alignment 274: score=468.0 e_value=3.1e-24 N=11 Atr-AmTr_v1.0_scaffold00043&Vvi-12 plus
274-  0:	Atr-ERN12728	Vvi-Vitvi12g00546_t001	 2e-146
274-  1:	Atr-ERN12736	Vvi-Vitvi12g00567_t001	  1e-32
274-  2:	Atr-ERN12742	Vvi-Vitvi12g00568_t001	      0
274-  3:	Atr-ERN12744	Vvi-Vitvi12g00569_t002	  1e-35
274-  4:	Atr-ERN12747	Vvi-Vitvi12g00571_t001	      0
274-  5:	Atr-ERN12751	Vvi-Vitvi12g00572_t001	      0
274-  6:	Atr-ERN12759	Vvi-Vitvi12g02177_t001	 1e-141
274-  7:	Atr-ERN12772	Vvi-Vitvi12g04177_t001	  4e-16
274-  8:	Atr-ERN12780	Vvi-Vitvi12g00590_t001	  1e-69
274-  9:	Atr-ERN12786	Vvi-Vitvi12g00593_t001	      0
274- 10:	Atr-ERN12802	Vvi-Vitvi12g04185_t001	  1e-58
## Alignment 275: score=445.0 e_value=2.5e-21 N=10 Atr-AmTr_v1.0_scaffold00043&Vvi-19 minus
275-  0:	Atr-ERN12738	Vvi-Vitvi19g00392_t001	      0
275-  1:	Atr-ERN12759	Vvi-Vitvi19g01791_t003	 2e-118
275-  2:	Atr-ERN12766	Vvi-Vitvi19g00373_t001	      0
275-  3:	Atr-ERN12771	Vvi-Vitvi19g00371_t001	  2e-36
275-  4:	Atr-ERN12775	Vvi-Vitvi19g01972_t001	  3e-57
275-  5:	Atr-ERN12778	Vvi-Vitvi19g00370_t003	 5e-109
275-  6:	Atr-ERN12786	Vvi-Vitvi19g00369_t001	      0
275-  7:	Atr-ERN12788	Vvi-Vitvi19g00368_t001	      0
275-  8:	Atr-ERN12791	Vvi-Vitvi19g00366_t001	 6e-136
275-  9:	Atr-ERN12802	Vvi-Vitvi19g04192_t001	  2e-55
## Alignment 276: score=289.0 e_value=5.8e-10 N=6 Atr-AmTr_v1.0_scaffold00044&Vvi-1 plus
276-  0:	Atr-ERN17034	Vvi-Vitvi01g01477_t001	  5e-97
276-  1:	Atr-ERN17035	Vvi-Vitvi01g01478_t003	      0
276-  2:	Atr-ERN17041	Vvi-Vitvi01g01488_t001	      0
276-  3:	Atr-ERN17042	Vvi-Vitvi01g01492_t001	 9e-122
276-  4:	Atr-ERN17043	Vvi-Vitvi01g01496_t001	      0
276-  5:	Atr-ERN17044	Vvi-Vitvi01g01498_t001	 3e-166
## Alignment 277: score=1468.0 e_value=2.4e-98 N=31 Atr-AmTr_v1.0_scaffold00044&Vvi-18 plus
277-  0:	Atr-ERN17109	Vvi-Vitvi18g00054_t001	      0
277-  1:	Atr-ERN17113	Vvi-Vitvi18g00056_t002	      0
277-  2:	Atr-ERN17115	Vvi-Vitvi18g00057_t001	 3e-104
277-  3:	Atr-ERN17116	Vvi-Vitvi18g00058_t001	  3e-46
277-  4:	Atr-ERN17117	Vvi-Vitvi18g00059_t001	  1e-60
277-  5:	Atr-ERN17120	Vvi-Vitvi18g00060_t001	      0
277-  6:	Atr-ERN17121	Vvi-Vitvi18g02483_t001	  2e-91
277-  7:	Atr-ERN17137	Vvi-Vitvi18g00061_t001	      0
277-  8:	Atr-ERN17150	Vvi-Vitvi18g00068_t001	      0
277-  9:	Atr-ERN17151	Vvi-Vitvi18g00069_t001	      0
277- 10:	Atr-ERN17159	Vvi-Vitvi18g00071_t001	      0
277- 11:	Atr-ERN17166	Vvi-Vitvi18g00072_t005	      0
277- 12:	Atr-ERN17167	Vvi-Vitvi18g00073_t001	  3e-77
277- 13:	Atr-ERN17171	Vvi-Vitvi18g00075_t001	      0
277- 14:	Atr-ERN17178	Vvi-Vitvi18g00076_t001	      0
277- 15:	Atr-ERN17181	Vvi-Vitvi18g00077_t001	  7e-86
277- 16:	Atr-ERN17183	Vvi-Vitvi18g00078_t001	  5e-24
277- 17:	Atr-ERN17184	Vvi-Vitvi18g00079_t001	      0
277- 18:	Atr-ERN17191	Vvi-Vitvi18g00080_t001	  5e-46
277- 19:	Atr-ERN17192	Vvi-Vitvi18g00081_t001	 2e-180
277- 20:	Atr-ERN17193	Vvi-Vitvi18g00082_t001	      0
277- 21:	Atr-ERN17195	Vvi-Vitvi18g00084_t001	  1e-78
277- 22:	Atr-ERN17201	Vvi-Vitvi18g02486_t001	  6e-51
277- 23:	Atr-ERN17207	Vvi-Vitvi18g00086_t001	 8e-166
277- 24:	Atr-ERN17208	Vvi-Vitvi18g00087_t001	 3e-105
277- 25:	Atr-ERN17211	Vvi-Vitvi18g00088_t001	  2e-97
277- 26:	Atr-ERN17213	Vvi-Vitvi18g00089_t001	 8e-157
277- 27:	Atr-ERN17214	Vvi-Vitvi18g00090_t001	      0
277- 28:	Atr-ERN17216	Vvi-Vitvi18g00091_t002	 4e-164
277- 29:	Atr-ERN17219	Vvi-Vitvi18g00093_t001	      0
277- 30:	Atr-ERN17221	Vvi-Vitvi18g02488_t001	  6e-39
## Alignment 278: score=488.0 e_value=1.3e-23 N=11 Atr-AmTr_v1.0_scaffold00044&Vvi-3 minus
278-  0:	Atr-ERN17159	Vvi-Vitvi03g00246_t001	      0
278-  1:	Atr-ERN17182	Vvi-Vitvi03g00244_t001	 6e-153
278-  2:	Atr-ERN17184	Vvi-Vitvi03g00243_t001	      0
278-  3:	Atr-ERN17186	Vvi-Vitvi03g00242_t001	 4e-143
278-  4:	Atr-ERN17208	Vvi-Vitvi03g00241_t001	 2e-112
278-  5:	Atr-ERN17211	Vvi-Vitvi03g00240_t001	 4e-121
278-  6:	Atr-ERN17214	Vvi-Vitvi03g00239_t001	 3e-177
278-  7:	Atr-ERN17216	Vvi-Vitvi03g00238_t001	 2e-176
278-  8:	Atr-ERN17218	Vvi-Vitvi03g00234_t001	      0
278-  9:	Atr-ERN17219	Vvi-Vitvi03g00233_t001	      0
278- 10:	Atr-ERN17221	Vvi-Vitvi03g00231_t001	  9e-51
## Alignment 279: score=481.0 e_value=4.4e-20 N=10 Atr-AmTr_v1.0_scaffold00044&Vvi-4 minus
279-  0:	Atr-ERN17189	Vvi-Vitvi04g01580_t001	 2e-131
279-  1:	Atr-ERN17195	Vvi-Vitvi04g01578_t001	  6e-67
279-  2:	Atr-ERN17197	Vvi-Vitvi04g01577_t001	 1e-172
279-  3:	Atr-ERN17199	Vvi-Vitvi04g01576_t001	      0
279-  4:	Atr-ERN17200	Vvi-Vitvi04g01575_t001	  3e-98
279-  5:	Atr-ERN17201	Vvi-Vitvi04g02203_t004	  2e-47
279-  6:	Atr-ERN17204	Vvi-Vitvi04g01573_t001	  3e-57
279-  7:	Atr-ERN17212	Vvi-Vitvi04g04452_t001	  3e-81
279-  8:	Atr-ERN17216	Vvi-Vitvi04g01568_t001	 1e-168
279-  9:	Atr-ERN17217	Vvi-Vitvi04g04451_t001	  8e-81
## Alignment 280: score=254.0 e_value=2.8e-08 N=6 Atr-AmTr_v1.0_scaffold00044&Vvi-4 minus
280-  0:	Atr-ERN17039	Vvi-Vitvi04g00890_t001	      0
280-  1:	Atr-ERN17045	Vvi-Vitvi04g02011_t001	      0
280-  2:	Atr-ERN17050	Vvi-Vitvi04g00878_t001	 2e-105
280-  3:	Atr-ERN17063	Vvi-Vitvi04g00846_t001	 1e-125
280-  4:	Atr-ERN17068	Vvi-Vitvi04g00841_t001	  2e-51
280-  5:	Atr-ERN17078	Vvi-Vitvi04g00838_t001	      0
## Alignment 281: score=587.0 e_value=1.2e-29 N=13 Atr-AmTr_v1.0_scaffold00044&Vvi-7 minus
281-  0:	Atr-ERN17111	Vvi-Vitvi07g01901_t001	 2e-149
281-  1:	Atr-ERN17112	Vvi-Vitvi07g01900_t001	  3e-12
281-  2:	Atr-ERN17113	Vvi-Vitvi07g01898_t001	      0
281-  3:	Atr-ERN17114	Vvi-Vitvi07g01897_t001	 1e-124
281-  4:	Atr-ERN17116	Vvi-Vitvi07g02702_t001	  1e-43
281-  5:	Atr-ERN17134	Vvi-Vitvi07g04745_t001	  3e-44
281-  6:	Atr-ERN17141	Vvi-Vitvi07g01893_t001	      0
281-  7:	Atr-ERN17148	Vvi-Vitvi07g01892_t001	      0
281-  8:	Atr-ERN17151	Vvi-Vitvi07g01891_t001	      0
281-  9:	Atr-ERN17159	Vvi-Vitvi07g01890_t001	      0
281- 10:	Atr-ERN17166	Vvi-Vitvi07g01889_t001	      0
281- 11:	Atr-ERN17182	Vvi-Vitvi07g01887_t001	 1e-171
281- 12:	Atr-ERN17185	Vvi-Vitvi07g01886_t002	      0
## Alignment 282: score=323.0 e_value=5.5e-12 N=7 Atr-AmTr_v1.0_scaffold00044&Vvi-8 minus
282-  0:	Atr-ERN17071	Vvi-Vitvi08g02349_t001	  5e-30
282-  1:	Atr-ERN17085	Vvi-Vitvi08g01742_t001	 8e-100
282-  2:	Atr-ERN17089	Vvi-Vitvi08g01741_t001	  4e-75
282-  3:	Atr-ERN17092	Vvi-Vitvi08g01740_t001	      0
282-  4:	Atr-ERN17098	Vvi-Vitvi08g01739_t002	      0
282-  5:	Atr-ERN17101	Vvi-Vitvi08g01738_t001	  1e-22
282-  6:	Atr-ERN17104	Vvi-Vitvi08g01737_t002	      0
## Alignment 283: score=806.0 e_value=2.4e-55 N=19 Atr-AmTr_v1.0_scaffold00045&Vvi-14 plus
283-  0:	Atr-ERN02150	Vvi-Vitvi14g00119_t001	  4e-51
283-  1:	Atr-ERN02151	Vvi-Vitvi14g00129_t001	  5e-75
283-  2:	Atr-ERN02153	Vvi-Vitvi14g02487_t001	  8e-50
283-  3:	Atr-ERN02154	Vvi-Vitvi14g00147_t001	  7e-82
283-  4:	Atr-ERN02163	Vvi-Vitvi14g00150_t002	 5e-124
283-  5:	Atr-ERN02173	Vvi-Vitvi14g00163_t001	  3e-39
283-  6:	Atr-ERN02180	Vvi-Vitvi14g00165_t001	  2e-53
283-  7:	Atr-ERN02183	Vvi-Vitvi14g00166_t001	 9e-171
283-  8:	Atr-ERN02195	Vvi-Vitvi14g00167_t001	  8e-83
283-  9:	Atr-ERN02196	Vvi-Vitvi14g02506_t002	 2e-169
283- 10:	Atr-ERN02210	Vvi-Vitvi14g00171_t001	 3e-123
283- 11:	Atr-ERN02214	Vvi-Vitvi14g00172_t001	 7e-177
283- 12:	Atr-ERN02215	Vvi-Vitvi14g00174_t001	 4e-179
283- 13:	Atr-ERN02219	Vvi-Vitvi14g00175_t001	  2e-67
283- 14:	Atr-ERN02227	Vvi-Vitvi14g00176_t001	      0
283- 15:	Atr-ERN02228	Vvi-Vitvi14g00178_t001	 2e-106
283- 16:	Atr-ERN02240	Vvi-Vitvi14g00179_t001	 4e-107
283- 17:	Atr-ERN02241	Vvi-Vitvi14g00180_t003	  5e-41
283- 18:	Atr-ERN02265	Vvi-Vitvi14g02510_t001	  4e-23
## Alignment 284: score=273.0 e_value=1.9e-08 N=6 Atr-AmTr_v1.0_scaffold00045&Vvi-14 plus
284-  0:	Atr-ERN02107	Vvi-Vitvi14g00090_t001	 1e-140
284-  1:	Atr-ERN02109	Vvi-Vitvi14g00091_t001	 8e-135
284-  2:	Atr-ERN02110	Vvi-Vitvi14g00092_t002	      0
284-  3:	Atr-ERN02126	Vvi-Vitvi14g02473_t001	  1e-28
284-  4:	Atr-ERN02132	Vvi-Vitvi14g02475_t001	 1e-112
284-  5:	Atr-ERN02139	Vvi-Vitvi14g00097_t001	  1e-14
## Alignment 285: score=641.0 e_value=3.4e-33 N=14 Atr-AmTr_v1.0_scaffold00045&Vvi-14 minus
285-  0:	Atr-ERN01974	Vvi-Vitvi14g02447_t001	 1e-136
285-  1:	Atr-ERN01983	Vvi-Vitvi14g02444_t001	      0
285-  2:	Atr-ERN01991	Vvi-Vitvi14g00042_t001	      0
285-  3:	Atr-ERN01992	Vvi-Vitvi14g00041_t001	 1e-154
285-  4:	Atr-ERN01993	Vvi-Vitvi14g00040_t001	  6e-41
285-  5:	Atr-ERN01994	Vvi-Vitvi14g00039_t001	 1e-148
285-  6:	Atr-ERN01997	Vvi-Vitvi14g00038_t001	      0
285-  7:	Atr-ERN01999	Vvi-Vitvi14g00037_t001	 2e-146
285-  8:	Atr-ERN02006	Vvi-Vitvi14g00036_t001	      0
285-  9:	Atr-ERN02010	Vvi-Vitvi14g00034_t001	  8e-28
285- 10:	Atr-ERN02033	Vvi-Vitvi14g00033_t001	      0
285- 11:	Atr-ERN02037	Vvi-Vitvi14g00030_t002	  6e-55
285- 12:	Atr-ERN02040	Vvi-Vitvi14g00029_t001	      0
285- 13:	Atr-ERN02046	Vvi-Vitvi14g00028_t001	 3e-145
## Alignment 286: score=1305.0 e_value=1.6e-87 N=28 Atr-AmTr_v1.0_scaffold00045&Vvi-5 plus
286-  0:	Atr-ERN01965	Vvi-Vitvi05g04072_t001	 1e-143
286-  1:	Atr-ERN01983	Vvi-Vitvi05g00242_t001	      0
286-  2:	Atr-ERN01986	Vvi-Vitvi05g00244_t001	      0
286-  3:	Atr-ERN01987	Vvi-Vitvi05g00245_t001	      0
286-  4:	Atr-ERN01990	Vvi-Vitvi05g00246_t003	      0
286-  5:	Atr-ERN01991	Vvi-Vitvi05g00247_t001	      0
286-  6:	Atr-ERN01995	Vvi-Vitvi05g00249_t001	 2e-152
286-  7:	Atr-ERN01997	Vvi-Vitvi05g00250_t001	      0
286-  8:	Atr-ERN02010	Vvi-Vitvi05g01832_t001	  1e-34
286-  9:	Atr-ERN02011	Vvi-Vitvi05g00254_t001	 3e-175
286- 10:	Atr-ERN02012	Vvi-Vitvi05g00255_t001	      0
286- 11:	Atr-ERN02014	Vvi-Vitvi05g00256_t001	      0
286- 12:	Atr-ERN02015	Vvi-Vitvi05g00258_t001	 5e-142
286- 13:	Atr-ERN02018	Vvi-Vitvi05g00259_t001	 2e-177
286- 14:	Atr-ERN02022	Vvi-Vitvi05g00260_t001	      0
286- 15:	Atr-ERN02024	Vvi-Vitvi05g00261_t001	      0
286- 16:	Atr-ERN02030	Vvi-Vitvi05g00264_t001	 5e-144
286- 17:	Atr-ERN02032	Vvi-Vitvi05g01835_t001	  7e-51
286- 18:	Atr-ERN02039	Vvi-Vitvi05g00265_t001	      0
286- 19:	Atr-ERN02040	Vvi-Vitvi05g00266_t001	      0
286- 20:	Atr-ERN02050	Vvi-Vitvi05g01836_t001	  7e-35
286- 21:	Atr-ERN02051	Vvi-Vitvi05g00267_t001	  2e-74
286- 22:	Atr-ERN02054	Vvi-Vitvi05g01843_t001	  2e-20
286- 23:	Atr-ERN02063	Vvi-Vitvi05g00270_t001	 3e-137
286- 24:	Atr-ERN02074	Vvi-Vitvi05g00274_t001	  2e-39
286- 25:	Atr-ERN02076	Vvi-Vitvi05g00275_t001	  8e-82
286- 26:	Atr-ERN02080	Vvi-Vitvi05g00276_t001	      0
286- 27:	Atr-ERN02082	Vvi-Vitvi05g00278_t001	      0
## Alignment 287: score=336.0 e_value=3e-11 N=7 Atr-AmTr_v1.0_scaffold00045&Vvi-5 plus
287-  0:	Atr-ERN02173	Vvi-Vitvi05g00313_t001	  2e-31
287-  1:	Atr-ERN02174	Vvi-Vitvi05g00314_t001	      0
287-  2:	Atr-ERN02175	Vvi-Vitvi05g00315_t001	 3e-119
287-  3:	Atr-ERN02180	Vvi-Vitvi05g04084_t001	  1e-24
287-  4:	Atr-ERN02187	Vvi-Vitvi05g00319_t001	  1e-27
287-  5:	Atr-ERN02190	Vvi-Vitvi05g00322_t001	      0
287-  6:	Atr-ERN02193	Vvi-Vitvi05g00323_t001	      0
## Alignment 288: score=289.0 e_value=7.3e-09 N=6 Atr-AmTr_v1.0_scaffold00045&Vvi-5 plus
288-  0:	Atr-ERN02251	Vvi-Vitvi05g00001_t002	  5e-94
288-  1:	Atr-ERN02252	Vvi-Vitvi05g01734_t001	  3e-23
288-  2:	Atr-ERN02253	Vvi-Vitvi05g00005_t001	  3e-42
288-  3:	Atr-ERN02258	Vvi-Vitvi05g00006_t002	      0
288-  4:	Atr-ERN02265	Vvi-Vitvi05g00007_t001	  2e-39
288-  5:	Atr-ERN02266	Vvi-Vitvi05g00008_t001	      0
## Alignment 289: score=445.0 e_value=4.9e-23 N=10 Atr-AmTr_v1.0_scaffold00045&Vvi-5 minus
289-  0:	Atr-ERN02187	Vvi-Vitvi05g00319_t001	  1e-27
289-  1:	Atr-ERN02206	Vvi-Vitvi05g00294_t001	      0
289-  2:	Atr-ERN02208	Vvi-Vitvi05g00293_t001	  1e-32
289-  3:	Atr-ERN02216	Vvi-Vitvi05g00292_t001	 3e-103
289-  4:	Atr-ERN02234	Vvi-Vitvi05g00288_t001	 4e-148
289-  5:	Atr-ERN02236	Vvi-Vitvi05g00287_t001.1.6037826e	      0
289-  6:	Atr-ERN02239	Vvi-Vitvi05g00286_t001	  2e-65
289-  7:	Atr-ERN02240	Vvi-Vitvi05g00284_t001	 4e-102
289-  8:	Atr-ERN02241	Vvi-Vitvi05g00282_t001	  8e-24
289-  9:	Atr-ERN02249	Vvi-Vitvi05g00281_t001	      0
## Alignment 290: score=361.0 e_value=5.9e-17 N=8 Atr-AmTr_v1.0_scaffold00045&Vvi-5 minus
290-  0:	Atr-ERN02086	Vvi-Vitvi05g00130_t001	      0
290-  1:	Atr-ERN02101	Vvi-Vitvi05g00115_t001	  9e-87
290-  2:	Atr-ERN02102	Vvi-Vitvi05g01772_t001	  3e-29
290-  3:	Atr-ERN02107	Vvi-Vitvi05g00114_t001	 6e-106
290-  4:	Atr-ERN02108	Vvi-Vitvi05g00113_t001	      0
290-  5:	Atr-ERN02113	Vvi-Vitvi05g00112_t001	 3e-120
290-  6:	Atr-ERN02114	Vvi-Vitvi05g00110_t001	  5e-70
290-  7:	Atr-ERN02129	Vvi-Vitvi05g00108_t001	  9e-27
## Alignment 291: score=250.0 e_value=3.5e-06 N=5 Atr-AmTr_v1.0_scaffold00045&Vvi-5 minus
291-  0:	Atr-ERN01954	Vvi-Vitvi05g00241_t001	 1e-104
291-  1:	Atr-ERN01955	Vvi-Vitvi05g00239_t003	      0
291-  2:	Atr-ERN01956	Vvi-Vitvi05g00237_t001	      0
291-  3:	Atr-ERN01957	Vvi-Vitvi05g00236_t001	 1e-101
291-  4:	Atr-ERN01958	Vvi-Vitvi05g00235_t001	 2e-129
## Alignment 292: score=933.0 e_value=6e-57 N=20 Atr-AmTr_v1.0_scaffold00045&Vvi-7 plus
292-  0:	Atr-ERN02173	Vvi-Vitvi07g00290_t001	  1e-37
292-  1:	Atr-ERN02176	Vvi-Vitvi07g00291_t001	  3e-74
292-  2:	Atr-ERN02179	Vvi-Vitvi07g00293_t001	      0
292-  3:	Atr-ERN02181	Vvi-Vitvi07g00294_t001	      0
292-  4:	Atr-ERN02184	Vvi-Vitvi07g00295_t001	  2e-37
292-  5:	Atr-ERN02185	Vvi-Vitvi07g00296_t001	      0
292-  6:	Atr-ERN02187	Vvi-Vitvi07g00298_t001	  3e-45
292-  7:	Atr-ERN02189	Vvi-Vitvi07g00300_t001	  9e-98
292-  8:	Atr-ERN02195	Vvi-Vitvi07g00301_t001	  2e-83
292-  9:	Atr-ERN02217	Vvi-Vitvi07g00307_t001	      0
292- 10:	Atr-ERN02219	Vvi-Vitvi07g00308_t002	  5e-68
292- 11:	Atr-ERN02221	Vvi-Vitvi07g00309_t001	 3e-167
292- 12:	Atr-ERN02222	Vvi-Vitvi07g00310_t003	  1e-71
292- 13:	Atr-ERN02230	Vvi-Vitvi07g00311_t001	      0
292- 14:	Atr-ERN02235	Vvi-Vitvi07g00312_t001	  3e-77
292- 15:	Atr-ERN02238	Vvi-Vitvi07g00313_t001	 1e-129
292- 16:	Atr-ERN02239	Vvi-Vitvi07g00314_t001	  3e-78
292- 17:	Atr-ERN02246	Vvi-Vitvi07g02198_t001	      0
292- 18:	Atr-ERN02256	Vvi-Vitvi07g02203_t001	  3e-39
292- 19:	Atr-ERN02257	Vvi-Vitvi07g00322_t001	  3e-44
## Alignment 293: score=472.0 e_value=3.8e-19 N=10 Atr-AmTr_v1.0_scaffold00045&Vvi-7 plus
293-  0:	Atr-ERN01962	Vvi-Vitvi07g00476_t001	      0
293-  1:	Atr-ERN01966	Vvi-Vitvi07g00477_t001	      0
293-  2:	Atr-ERN01967	Vvi-Vitvi07g00478_t001	 4e-134
293-  3:	Atr-ERN01976	Vvi-Vitvi07g00486_t001	      0
293-  4:	Atr-ERN01979	Vvi-Vitvi07g02246_t001	 2e-174
293-  5:	Atr-ERN01983	Vvi-Vitvi07g02247_t001	      0
293-  6:	Atr-ERN01987	Vvi-Vitvi07g00491_t001	      0
293-  7:	Atr-ERN01990	Vvi-Vitvi07g00492_t001	      0
293-  8:	Atr-ERN01994	Vvi-Vitvi07g00494_t001	 6e-119
293-  9:	Atr-ERN01999	Vvi-Vitvi07g00495_t001	 6e-144
## Alignment 294: score=1196.0 e_value=1.4e-82 N=26 Atr-AmTr_v1.0_scaffold00045&Vvi-7 minus
294-  0:	Atr-ERN02000	Vvi-Vitvi07g00540_t001	  1e-44
294-  1:	Atr-ERN02009	Vvi-Vitvi07g00539_t001	      0
294-  2:	Atr-ERN02013	Vvi-Vitvi07g02253_t002	  2e-21
294-  3:	Atr-ERN02016	Vvi-Vitvi07g00538_t001	      0
294-  4:	Atr-ERN02017	Vvi-Vitvi07g00537_t001	 4e-171
294-  5:	Atr-ERN02020	Vvi-Vitvi07g00535_t001	  2e-78
294-  6:	Atr-ERN02024	Vvi-Vitvi07g00534_t001	      0
294-  7:	Atr-ERN02029	Vvi-Vitvi07g00533_t001	  4e-69
294-  8:	Atr-ERN02032	Vvi-Vitvi07g00532_t001	  6e-25
294-  9:	Atr-ERN02033	Vvi-Vitvi07g00531_t001	      0
294- 10:	Atr-ERN02034	Vvi-Vitvi07g00527_t001	      0
294- 11:	Atr-ERN02035	Vvi-Vitvi07g00526_t001	  1e-51
294- 12:	Atr-ERN02036	Vvi-Vitvi07g00525_t001	      0
294- 13:	Atr-ERN02042	Vvi-Vitvi07g00524_t001	      0
294- 14:	Atr-ERN02047	Vvi-Vitvi07g00523_t001	 1e-104
294- 15:	Atr-ERN02056	Vvi-Vitvi07g00522_t001	  5e-92
294- 16:	Atr-ERN02062	Vvi-Vitvi07g00521_t001	  2e-55
294- 17:	Atr-ERN02066	Vvi-Vitvi07g02251_t002	  1e-56
294- 18:	Atr-ERN02067	Vvi-Vitvi07g00517_t001	 1e-147
294- 19:	Atr-ERN02076	Vvi-Vitvi07g00515_t001	 8e-132
294- 20:	Atr-ERN02077	Vvi-Vitvi07g00513_t001	      0
294- 21:	Atr-ERN02079	Vvi-Vitvi07g02074_t001	  2e-37
294- 22:	Atr-ERN02080	Vvi-Vitvi07g02249_t003	      0
294- 23:	Atr-ERN02090	Vvi-Vitvi07g00502_t001	  7e-90
294- 24:	Atr-ERN02100	Vvi-Vitvi07g00492_t001	  1e-89
294- 25:	Atr-ERN02105	Vvi-Vitvi07g00471_t001	 4e-114
## Alignment 295: score=572.0 e_value=3.5e-26 N=12 Atr-AmTr_v1.0_scaffold00045&Vvi-7 minus
295-  0:	Atr-ERN02100	Vvi-Vitvi07g00424_t001	      0
295-  1:	Atr-ERN02102	Vvi-Vitvi07g02228_t001	  2e-30
295-  2:	Atr-ERN02107	Vvi-Vitvi07g00423_t001.3.6037826e	 4e-133
295-  3:	Atr-ERN02111	Vvi-Vitvi07g00422_t001	 7e-161
295-  4:	Atr-ERN02112	Vvi-Vitvi07g00421_t003	  9e-77
295-  5:	Atr-ERN02113	Vvi-Vitvi07g04099_t001	  2e-32
295-  6:	Atr-ERN02114	Vvi-Vitvi07g00418_t001	 1e-112
295-  7:	Atr-ERN02121	Vvi-Vitvi07g00417_t001	      0
295-  8:	Atr-ERN02122	Vvi-Vitvi07g00416_t001	      0
295-  9:	Atr-ERN02127	Vvi-Vitvi07g00415_t001	 8e-129
295- 10:	Atr-ERN02133	Vvi-Vitvi07g00414_t003	      0
295- 11:	Atr-ERN02137	Vvi-Vitvi07g00412_t001	      0
## Alignment 296: score=623.0 e_value=3e-33 N=14 Atr-AmTr_v1.0_scaffold00046&Vvi-11 plus
296-  0:	Atr-ERN17959	Vvi-Vitvi11g00493_t001	      0
296-  1:	Atr-ERN17971	Vvi-Vitvi11g00505_t001	 9e-169
296-  2:	Atr-ERN17980	Vvi-Vitvi11g01447_t001	  3e-39
296-  3:	Atr-ERN17987	Vvi-Vitvi11g00513_t001	      0
296-  4:	Atr-ERN17989	Vvi-Vitvi11g00514_t001	      0
296-  5:	Atr-ERN17991	Vvi-Vitvi11g00517_t001	      0
296-  6:	Atr-ERN17994	Vvi-Vitvi11g00518_t001	  1e-54
296-  7:	Atr-ERN18001	Vvi-Vitvi11g04113_t001	  6e-37
296-  8:	Atr-ERN18005	Vvi-Vitvi11g04116_t001	  7e-63
296-  9:	Atr-ERN18009	Vvi-Vitvi11g01454_t001	  4e-32
296- 10:	Atr-ERN18011	Vvi-Vitvi11g00524_t001	      0
296- 11:	Atr-ERN18020	Vvi-Vitvi11g00525_t001	 3e-134
296- 12:	Atr-ERN18031	Vvi-Vitvi11g00538_t001	 1e-150
296- 13:	Atr-ERN18032	Vvi-Vitvi11g00549_t001	 2e-111
## Alignment 297: score=439.0 e_value=1.6e-19 N=10 Atr-AmTr_v1.0_scaffold00046&Vvi-18 plus
297-  0:	Atr-ERN18037	Vvi-Vitvi18g00546_t001	  3e-63
297-  1:	Atr-ERN18040	Vvi-Vitvi18g00549_t001	      0
297-  2:	Atr-ERN18051	Vvi-Vitvi18g00550_t001	  4e-71
297-  3:	Atr-ERN18058	Vvi-Vitvi18g00553_t001	  4e-99
297-  4:	Atr-ERN18063	Vvi-Vitvi18g00557_t001	      0
297-  5:	Atr-ERN18075	Vvi-Vitvi18g00560_t002	      0
297-  6:	Atr-ERN18097	Vvi-Vitvi18g00561_t001	      0
297-  7:	Atr-ERN18098	Vvi-Vitvi18g00562_t001	  9e-30
297-  8:	Atr-ERN18102	Vvi-Vitvi18g00563_t001	 3e-102
297-  9:	Atr-ERN18104	Vvi-Vitvi18g00565_t003	  3e-43
## Alignment 298: score=377.0 e_value=4.3e-19 N=9 Atr-AmTr_v1.0_scaffold00046&Vvi-3 plus
298-  0:	Atr-ERN18046	Vvi-Vitvi03g00806_t001	      0
298-  1:	Atr-ERN18058	Vvi-Vitvi03g00819_t001	  7e-96
298-  2:	Atr-ERN18063	Vvi-Vitvi03g00842_t001	      0
298-  3:	Atr-ERN18077	Vvi-Vitvi03g00844_t001	      0
298-  4:	Atr-ERN18094	Vvi-Vitvi03g00845_t001	      0
298-  5:	Atr-ERN18095	Vvi-Vitvi03g00846_t001	      0
298-  6:	Atr-ERN18099	Vvi-Vitvi03g00847_t003	 1e-121
298-  7:	Atr-ERN18102	Vvi-Vitvi03g00849_t001	  3e-82
298-  8:	Atr-ERN18103	Vvi-Vitvi03g00851_t001	      0
## Alignment 299: score=307.0 e_value=1.2e-11 N=7 Atr-AmTr_v1.0_scaffold00046&Vvi-4 plus
299-  0:	Atr-ERN17971	Vvi-Vitvi04g00494_t001	 1e-176
299-  1:	Atr-ERN17980	Vvi-Vitvi04g00495_t001	  1e-46
299-  2:	Atr-ERN17985	Vvi-Vitvi04g00497_t001	      0
299-  3:	Atr-ERN17986	Vvi-Vitvi04g00498_t001	      0
299-  4:	Atr-ERN17995	Vvi-Vitvi04g00501_t001	  8e-33
299-  5:	Atr-ERN18001	Vvi-Vitvi04g00503_t001	 4e-127
299-  6:	Atr-ERN18020	Vvi-Vitvi04g00507_t001	 9e-141
## Alignment 300: score=580.0 e_value=1.6e-33 N=13 Atr-AmTr_v1.0_scaffold00046&Vvi-7 plus
300-  0:	Atr-ERN18022	Vvi-Vitvi07g01406_t001	  3e-76
300-  1:	Atr-ERN18040	Vvi-Vitvi07g01388_t001	      0
300-  2:	Atr-ERN18046	Vvi-Vitvi07g01387_t001	  3e-70
300-  3:	Atr-ERN18058	Vvi-Vitvi07g01520_t001	  6e-94
300-  4:	Atr-ERN18075	Vvi-Vitvi07g02610_t001	 2e-131
300-  5:	Atr-ERN18078	Vvi-Vitvi07g01510_t001	  3e-35
300-  6:	Atr-ERN18085	Vvi-Vitvi07g04636_t002	  6e-44
300-  7:	Atr-ERN18086	Vvi-Vitvi07g01508_t001	      0
300-  8:	Atr-ERN18090	Vvi-Vitvi07g01507_t001	      0
300-  9:	Atr-ERN18091	Vvi-Vitvi07g01506_t001	      0
300- 10:	Atr-ERN18094	Vvi-Vitvi07g01524_t001	      0
300- 11:	Atr-ERN18098	Vvi-Vitvi07g01523_t001	      0
300- 12:	Atr-ERN18099	Vvi-Vitvi07g04637_t001	  2e-28
## Alignment 301: score=715.0 e_value=4.4e-42 N=16 Atr-AmTr_v1.0_scaffold00047&Vvi-1 plus
301-  0:	Atr-ERN17817	Vvi-Vitvi01g00006_t001	      0
301-  1:	Atr-ERN17818	Vvi-Vitvi01g01835_t001	  2e-86
301-  2:	Atr-ERN17819	Vvi-Vitvi01g01836_t001	  4e-27
301-  3:	Atr-ERN17839	Vvi-Vitvi01g00008_t001	  4e-60
301-  4:	Atr-ERN17842	Vvi-Vitvi01g00012_t001	  2e-60
301-  5:	Atr-ERN17843	Vvi-Vitvi01g01837_t003	  1e-75
301-  6:	Atr-ERN17844	Vvi-Vitvi01g00013_t001	  8e-61
301-  7:	Atr-ERN17864	Vvi-Vitvi01g00014_t001	 7e-113
301-  8:	Atr-ERN17867	Vvi-Vitvi01g01838_t001	      0
301-  9:	Atr-ERN17869	Vvi-Vitvi01g00015_t001	 4e-170
301- 10:	Atr-ERN17873	Vvi-Vitvi01g00023_t001	  3e-48
301- 11:	Atr-ERN17884	Vvi-Vitvi01g00024_t001	      0
301- 12:	Atr-ERN17885	Vvi-Vitvi01g00025_t001	      0
301- 13:	Atr-ERN17886	Vvi-Vitvi01g00026_t002	 8e-132
301- 14:	Atr-ERN17891	Vvi-Vitvi01g00031_t001	      0
301- 15:	Atr-ERN17916	Vvi-Vitvi01g00033_t002	  3e-23
## Alignment 302: score=306.0 e_value=1.7e-12 N=7 Atr-AmTr_v1.0_scaffold00047&Vvi-10 minus
302-  0:	Atr-ERN17730	Vvi-Vitvi10g00259_t001	      0
302-  1:	Atr-ERN17736	Vvi-Vitvi10g00232_t001	      0
302-  2:	Atr-ERN17745	Vvi-Vitvi10g00231_t001	      0
302-  3:	Atr-ERN17748	Vvi-Vitvi10g04101_t001	  7e-13
302-  4:	Atr-ERN17751	Vvi-Vitvi10g04100_t001	 6e-131
302-  5:	Atr-ERN17753	Vvi-Vitvi10g00229_t001	  3e-30
302-  6:	Atr-ERN17759	Vvi-Vitvi10g00228_t001	  3e-50
## Alignment 303: score=540.0 e_value=6.1e-27 N=12 Atr-AmTr_v1.0_scaffold00047&Vvi-14 plus
303-  0:	Atr-ERN17819	Vvi-Vitvi14g01338_t001	  9e-95
303-  1:	Atr-ERN17821	Vvi-Vitvi14g01339_t001	 4e-104
303-  2:	Atr-ERN17822	Vvi-Vitvi14g01340_t002	      0
303-  3:	Atr-ERN17839	Vvi-Vitvi14g01341_t001	  3e-53
303-  4:	Atr-ERN17863	Vvi-Vitvi14g01349_t001	      0
303-  5:	Atr-ERN17867	Vvi-Vitvi14g01350_t001	      0
303-  6:	Atr-ERN17869	Vvi-Vitvi14g01351_t001	      0
303-  7:	Atr-ERN17871	Vvi-Vitvi14g01352_t001	 8e-170
303-  8:	Atr-ERN17874	Vvi-Vitvi14g01354_t001	  1e-35
303-  9:	Atr-ERN17880	Vvi-Vitvi14g01357_t001	      0
303- 10:	Atr-ERN17887	Vvi-Vitvi14g01360_t001	      0
303- 11:	Atr-ERN17890	Vvi-Vitvi14g01361_t001	 2e-160
## Alignment 304: score=569.0 e_value=4.3e-34 N=14 Atr-AmTr_v1.0_scaffold00047&Vvi-17 plus
304-  0:	Atr-ERN17773	Vvi-Vitvi17g00452_t001	      0
304-  1:	Atr-ERN17781	Vvi-Vitvi17g00457_t001	  5e-18
304-  2:	Atr-ERN17793	Vvi-Vitvi17g04130_t001	 3e-102
304-  3:	Atr-ERN17818	Vvi-Vitvi17g00469_t001	  2e-70
304-  4:	Atr-ERN17823	Vvi-Vitvi17g00470_t001	  9e-88
304-  5:	Atr-ERN17843	Vvi-Vitvi17g00473_t001	  1e-82
304-  6:	Atr-ERN17867	Vvi-Vitvi17g01440_t001	      0
304-  7:	Atr-ERN17880	Vvi-Vitvi17g04133_t001	  5e-15
304-  8:	Atr-ERN17889	Vvi-Vitvi17g00482_t001	      0
304-  9:	Atr-ERN17891	Vvi-Vitvi17g00484_t001	      0
304- 10:	Atr-ERN17906	Vvi-Vitvi17g00485_t001	      0
304- 11:	Atr-ERN17908	Vvi-Vitvi17g00487_t001	  4e-68
304- 12:	Atr-ERN17915	Vvi-Vitvi17g00488_t001	      0
304- 13:	Atr-ERN17916	Vvi-Vitvi17g00489_t001	  6e-27
## Alignment 305: score=1061.0 e_value=4.6e-76 N=24 Atr-AmTr_v1.0_scaffold00048&Vvi-16 plus
305-  0:	Atr-ERN15493	Vvi-Vitvi16g01526_t001	  1e-27
305-  1:	Atr-ERN15511	Vvi-Vitvi16g00111_t001	  1e-95
305-  2:	Atr-ERN15514	Vvi-Vitvi16g00112_t001	      0
305-  3:	Atr-ERN15515	Vvi-Vitvi16g00114_t001	      0
305-  4:	Atr-ERN15517	Vvi-Vitvi16g00116_t001	 7e-140
305-  5:	Atr-ERN15520	Vvi-Vitvi16g00119_t001	  2e-85
305-  6:	Atr-ERN15528	Vvi-Vitvi16g00120_t001	      0
305-  7:	Atr-ERN15542	Vvi-Vitvi16g00136_t001	      0
305-  8:	Atr-ERN15560	Vvi-Vitvi16g00147_t001	  9e-50
305-  9:	Atr-ERN15568	Vvi-Vitvi16g00149_t001	      0
305- 10:	Atr-ERN15574	Vvi-Vitvi16g00150_t001	 2e-155
305- 11:	Atr-ERN15576	Vvi-Vitvi16g01537_t001	  1e-28
305- 12:	Atr-ERN15578	Vvi-Vitvi16g01538_t001	      0
305- 13:	Atr-ERN15581	Vvi-Vitvi16g00151_t001	  1e-95
305- 14:	Atr-ERN15584	Vvi-Vitvi16g00154_t001	  3e-81
305- 15:	Atr-ERN15591	Vvi-Vitvi16g01539_t001	 9e-137
305- 16:	Atr-ERN15592	Vvi-Vitvi16g00159_t001	      0
305- 17:	Atr-ERN15594	Vvi-Vitvi16g00168_t002	      0
305- 18:	Atr-ERN15616	Vvi-Vitvi16g00174_t001	      0
305- 19:	Atr-ERN15625	Vvi-Vitvi16g00177_t001	 5e-172
305- 20:	Atr-ERN15627	Vvi-Vitvi16g00178_t001	  6e-59
305- 21:	Atr-ERN15628	Vvi-Vitvi16g00179_t001	      0
305- 22:	Atr-ERN15629	Vvi-Vitvi16g00180_t001	  2e-79
305- 23:	Atr-ERN15633	Vvi-Vitvi16g00181_t001	 6e-138
## Alignment 306: score=277.0 e_value=3.2e-09 N=6 Atr-AmTr_v1.0_scaffold00048&Vvi-16 minus
306-  0:	Atr-ERN15660	Vvi-Vitvi16g00079_t001	  1e-80
306-  1:	Atr-ERN15677	Vvi-Vitvi16g00073_t001	 1e-142
306-  2:	Atr-ERN15681	Vvi-Vitvi16g04016_t001	      0
306-  3:	Atr-ERN15683	Vvi-Vitvi16g00071_t004	 2e-139
306-  4:	Atr-ERN15686	Vvi-Vitvi16g01509_t001	 8e-132
306-  5:	Atr-ERN15688	Vvi-Vitvi16g00070_t001	  2e-86
## Alignment 307: score=393.0 e_value=1e-17 N=9 Atr-AmTr_v1.0_scaffold00048&Vvi-2 plus
307-  0:	Atr-ERN15498	Vvi-Vitvi02g00724_t001	 7e-143
307-  1:	Atr-ERN15507	Vvi-Vitvi02g00732_t001	 7e-143
307-  2:	Atr-ERN15515	Vvi-Vitvi02g00739_t001	 2e-178
307-  3:	Atr-ERN15517	Vvi-Vitvi02g00749_t001	 9e-146
307-  4:	Atr-ERN15518	Vvi-Vitvi02g01513_t001	  2e-16
307-  5:	Atr-ERN15524	Vvi-Vitvi02g00750_t001	 2e-145
307-  6:	Atr-ERN15547	Vvi-Vitvi02g00751_t001	 2e-126
307-  7:	Atr-ERN15549	Vvi-Vitvi02g00757_t002	  3e-59
307-  8:	Atr-ERN15551	Vvi-Vitvi02g00774_t001	  4e-43
## Alignment 308: score=330.0 e_value=1.8e-10 N=7 Atr-AmTr_v1.0_scaffold00048&Vvi-2 plus
308-  0:	Atr-ERN15693	Vvi-Vitvi02g01191_t001	      0
308-  1:	Atr-ERN15696	Vvi-Vitvi02g01193_t001	  5e-92
308-  2:	Atr-ERN15699	Vvi-Vitvi02g01203_t001	 2e-104
308-  3:	Atr-ERN15702	Vvi-Vitvi02g01205_t001	      0
308-  4:	Atr-ERN15704	Vvi-Vitvi02g04382_t001	 2e-160
308-  5:	Atr-ERN15709	Vvi-Vitvi02g01214_t001	      0
308-  6:	Atr-ERN15712	Vvi-Vitvi02g01224_t001	      0
## Alignment 309: score=518.0 e_value=1.4e-22 N=11 Atr-AmTr_v1.0_scaffold00048&Vvi-2 minus
309-  0:	Atr-ERN15639	Vvi-Vitvi02g01182_t001	 2e-157
309-  1:	Atr-ERN15640	Vvi-Vitvi02g01179_t001	      0
309-  2:	Atr-ERN15642	Vvi-Vitvi02g01172_t001	  1e-70
309-  3:	Atr-ERN15643	Vvi-Vitvi02g01164_t001	      0
309-  4:	Atr-ERN15645	Vvi-Vitvi02g01163_t001	  2e-40
309-  5:	Atr-ERN15648	Vvi-Vitvi02g01158_t001	      0
309-  6:	Atr-ERN15649	Vvi-Vitvi02g01154_t001	  2e-63
309-  7:	Atr-ERN15652	Vvi-Vitvi02g01153_t001	  2e-23
309-  8:	Atr-ERN15654	Vvi-Vitvi02g01152_t001	 6e-119
309-  9:	Atr-ERN15657	Vvi-Vitvi02g01143_t002	      0
309- 10:	Atr-ERN15665	Vvi-Vitvi02g01139_t001	      0
## Alignment 310: score=303.0 e_value=3.1e-13 N=7 Atr-AmTr_v1.0_scaffold00048&Vvi-2 minus
310-  0:	Atr-ERN15519	Vvi-Vitvi02g00777_t001	  6e-46
310-  1:	Atr-ERN15520	Vvi-Vitvi02g00774_t001	  2e-91
310-  2:	Atr-ERN15522	Vvi-Vitvi02g00773_t001	 2e-112
310-  3:	Atr-ERN15523	Vvi-Vitvi02g00772_t002	      0
310-  4:	Atr-ERN15528	Vvi-Vitvi02g00759_t001	      0
310-  5:	Atr-ERN15548	Vvi-Vitvi02g00738_t001	 1e-133
310-  6:	Atr-ERN15570	Vvi-Vitvi02g00733_t001	 5e-110
## Alignment 311: score=296.0 e_value=1.3e-08 N=6 Atr-AmTr_v1.0_scaffold00048&Vvi-2 minus
311-  0:	Atr-ERN15482	Vvi-Vitvi02g00617_t001	      0
311-  1:	Atr-ERN15483	Vvi-Vitvi02g00615_t001	  4e-83
311-  2:	Atr-ERN15486	Vvi-Vitvi02g01471_t001	  8e-79
311-  3:	Atr-ERN15488	Vvi-Vitvi02g00614_t001	  4e-28
311-  4:	Atr-ERN15489	Vvi-Vitvi02g00607_t001	      0
311-  5:	Atr-ERN15491	Vvi-Vitvi02g00606_t001	 2e-174
## Alignment 312: score=294.0 e_value=7.6e-08 N=6 Atr-AmTr_v1.0_scaffold00048&Vvi-2 minus
312-  0:	Atr-ERN15533	Vvi-Vitvi02g00802_t001	  1e-99
312-  1:	Atr-ERN15534	Vvi-Vitvi02g00796_t003	 6e-160
312-  2:	Atr-ERN15538	Vvi-Vitvi02g00795_t001	 3e-140
312-  3:	Atr-ERN15539	Vvi-Vitvi02g00792_t001	 7e-132
312-  4:	Atr-ERN15540	Vvi-Vitvi02g00790_t001	      0
312-  5:	Atr-ERN15543	Vvi-Vitvi02g00785_t001	      0
## Alignment 313: score=441.0 e_value=8.2e-23 N=10 Atr-AmTr_v1.0_scaffold00049&Vvi-1 plus
313-  0:	Atr-ERN13601	Vvi-Vitvi01g04377_t001	  1e-97
313-  1:	Atr-ERN13621	Vvi-Vitvi01g01506_t001	 4e-122
313-  2:	Atr-ERN13622	Vvi-Vitvi01g01507_t001	  2e-26
313-  3:	Atr-ERN13631	Vvi-Vitvi01g01512_t001	  2e-69
313-  4:	Atr-ERN13640	Vvi-Vitvi01g01529_t001	 2e-125
313-  5:	Atr-ERN13650	Vvi-Vitvi01g01543_t001	 3e-172
313-  6:	Atr-ERN13653	Vvi-Vitvi01g01547_t001	 2e-113
313-  7:	Atr-ERN13654	Vvi-Vitvi01g01548_t001	      0
313-  8:	Atr-ERN13657	Vvi-Vitvi01g01549_t001	  4e-54
313-  9:	Atr-ERN13658	Vvi-Vitvi01g01550_t001	      0
## Alignment 314: score=322.0 e_value=4e-11 N=7 Atr-AmTr_v1.0_scaffold00049&Vvi-1 plus
314-  0:	Atr-ERN13698	Vvi-Vitvi01g02021_t001	  5e-22
314-  1:	Atr-ERN13702	Vvi-Vitvi01g00588_t001	 1e-107
314-  2:	Atr-ERN13712	Vvi-Vitvi01g00589_t001	  2e-71
314-  3:	Atr-ERN13719	Vvi-Vitvi01g00590_t001	      0
314-  4:	Atr-ERN13724	Vvi-Vitvi01g00591_t007	      0
314-  5:	Atr-ERN13731	Vvi-Vitvi01g00593_t001	      0
314-  6:	Atr-ERN13732	Vvi-Vitvi01g00594_t001	      0
## Alignment 315: score=567.0 e_value=3.7e-31 N=13 Atr-AmTr_v1.0_scaffold00049&Vvi-1 minus
315-  0:	Atr-ERN13762	Vvi-Vitvi01g00654_t001	  6e-12
315-  1:	Atr-ERN13786	Vvi-Vitvi01g00649_t001	 4e-148
315-  2:	Atr-ERN13787	Vvi-Vitvi01g00648_t001	      0
315-  3:	Atr-ERN13791	Vvi-Vitvi01g00646_t002	  4e-54
315-  4:	Atr-ERN13817	Vvi-Vitvi01g00645_t001	  2e-44
315-  5:	Atr-ERN13818	Vvi-Vitvi01g04155_t001	  2e-15
315-  6:	Atr-ERN13819	Vvi-Vitvi01g00644_t001	      0
315-  7:	Atr-ERN13824	Vvi-Vitvi01g00642_t001	      0
315-  8:	Atr-ERN13835	Vvi-Vitvi01g02030_t001	  5e-35
315-  9:	Atr-ERN13841	Vvi-Vitvi01g00641_t001	      0
315- 10:	Atr-ERN13842	Vvi-Vitvi01g00640_t001	      0
315- 11:	Atr-ERN13847	Vvi-Vitvi01g00634_t001	 8e-132
315- 12:	Atr-ERN13856	Vvi-Vitvi01g00629_t001	      0
## Alignment 316: score=496.0 e_value=9.8e-25 N=11 Atr-AmTr_v1.0_scaffold00049&Vvi-1 minus
316-  0:	Atr-ERN13671	Vvi-Vitvi01g00608_t001	 2e-121
316-  1:	Atr-ERN13674	Vvi-Vitvi01g04143_t001	  9e-38
316-  2:	Atr-ERN13677	Vvi-Vitvi01g00604_t001	  4e-19
316-  3:	Atr-ERN13683	Vvi-Vitvi01g00603_t001	      0
316-  4:	Atr-ERN13685	Vvi-Vitvi01g00602_t001	 2e-144
316-  5:	Atr-ERN13687	Vvi-Vitvi01g00599_t001	  3e-87
316-  6:	Atr-ERN13692	Vvi-Vitvi01g00598_t001	      0
316-  7:	Atr-ERN13695	Vvi-Vitvi01g00596_t001	      0
316-  8:	Atr-ERN13697	Vvi-Vitvi01g00595_t001	      0
316-  9:	Atr-ERN13719	Vvi-Vitvi01g00590_t001	      0
316- 10:	Atr-ERN13734	Vvi-Vitvi01g00580_t001	  2e-25
## Alignment 317: score=683.0 e_value=5.1e-39 N=15 Atr-AmTr_v1.0_scaffold00049&Vvi-14 minus
317-  0:	Atr-ERN13772	Vvi-Vitvi14g01695_t001	      0
317-  1:	Atr-ERN13782	Vvi-Vitvi14g01694_t001	 7e-104
317-  2:	Atr-ERN13789	Vvi-Vitvi14g01690_t001	      0
317-  3:	Atr-ERN13804	Vvi-Vitvi14g01685_t001	 7e-166
317-  4:	Atr-ERN13810	Vvi-Vitvi14g01684_t001.2.6037826b	      0
317-  5:	Atr-ERN13811	Vvi-Vitvi14g01683_t001	  3e-82
317-  6:	Atr-ERN13814	Vvi-Vitvi14g01682_t001	 2e-134
317-  7:	Atr-ERN13816	Vvi-Vitvi14g01679_t001	      0
317-  8:	Atr-ERN13821	Vvi-Vitvi14g01678_t001	 4e-114
317-  9:	Atr-ERN13823	Vvi-Vitvi14g01677_t001	 6e-174
317- 10:	Atr-ERN13824	Vvi-Vitvi14g01676_t002	      0
317- 11:	Atr-ERN13839	Vvi-Vitvi14g01674_t001	  5e-35
317- 12:	Atr-ERN13840	Vvi-Vitvi14g01673_t001	      0
317- 13:	Atr-ERN13841	Vvi-Vitvi14g01672_t001	      0
317- 14:	Atr-ERN13847	Vvi-Vitvi14g04610_t001	  4e-13
## Alignment 318: score=284.0 e_value=3.3e-12 N=7 Atr-AmTr_v1.0_scaffold00049&Vvi-14 minus
318-  0:	Atr-ERN13585	Vvi-Vitvi14g01624_t003	  7e-84
318-  1:	Atr-ERN13606	Vvi-Vitvi14g01611_t001	  4e-87
318-  2:	Atr-ERN13610	Vvi-Vitvi14g04601_t001	      0
318-  3:	Atr-ERN13612	Vvi-Vitvi14g01607_t002	      0
318-  4:	Atr-ERN13638	Vvi-Vitvi14g01605_t005	      0
318-  5:	Atr-ERN13640	Vvi-Vitvi14g01604_t001	 2e-109
318-  6:	Atr-ERN13652	Vvi-Vitvi14g01591_t001	      0
## Alignment 319: score=276.0 e_value=7.2e-09 N=6 Atr-AmTr_v1.0_scaffold00049&Vvi-14 minus
319-  0:	Atr-ERN13672	Vvi-Vitvi14g01640_t001	      0
319-  1:	Atr-ERN13681	Vvi-Vitvi14g01639_t001	      0
319-  2:	Atr-ERN13685	Vvi-Vitvi14g01637_t001	  2e-80
319-  3:	Atr-ERN13696	Vvi-Vitvi14g01636_t001	  3e-76
319-  4:	Atr-ERN13700	Vvi-Vitvi14g01633_t001	  8e-52
319-  5:	Atr-ERN13701	Vvi-Vitvi14g01632_t001	      0
## Alignment 320: score=731.0 e_value=8.2e-43 N=16 Atr-AmTr_v1.0_scaffold00049&Vvi-17 plus
320-  0:	Atr-ERN13778	Vvi-Vitvi17g00903_t001	  1e-62
320-  1:	Atr-ERN13792	Vvi-Vitvi17g00905_t001	      0
320-  2:	Atr-ERN13798	Vvi-Vitvi17g00907_t001	  2e-17
320-  3:	Atr-ERN13799	Vvi-Vitvi17g00909_t001	      0
320-  4:	Atr-ERN13801	Vvi-Vitvi17g00910_t001	 2e-118
320-  5:	Atr-ERN13802	Vvi-Vitvi17g00911_t001	      0
320-  6:	Atr-ERN13808	Vvi-Vitvi17g00916_t003	  1e-78
320-  7:	Atr-ERN13816	Vvi-Vitvi17g00917_t001	      0
320-  8:	Atr-ERN13832	Vvi-Vitvi17g04259_t001	  1e-31
320-  9:	Atr-ERN13833	Vvi-Vitvi17g00920_t001	      0
320- 10:	Atr-ERN13836	Vvi-Vitvi17g00921_t001	      0
320- 11:	Atr-ERN13838	Vvi-Vitvi17g00927_t001	  4e-27
320- 12:	Atr-ERN13845	Vvi-Vitvi17g00928_t001	      0
320- 13:	Atr-ERN13846	Vvi-Vitvi17g00929_t002	      0
320- 14:	Atr-ERN13848	Vvi-Vitvi17g00932_t001	      0
320- 15:	Atr-ERN13858	Vvi-Vitvi17g00941_t001	 2e-164
## Alignment 321: score=282.0 e_value=4e-12 N=7 Atr-AmTr_v1.0_scaffold00049&Vvi-17 plus
321-  0:	Atr-ERN13671	Vvi-Vitvi17g00968_t001	 2e-106
321-  1:	Atr-ERN13672	Vvi-Vitvi17g00969_t001	      0
321-  2:	Atr-ERN13683	Vvi-Vitvi17g00973_t001	      0
321-  3:	Atr-ERN13690	Vvi-Vitvi17g00975_t001	 9e-131
321-  4:	Atr-ERN13713	Vvi-Vitvi17g00989_t001	      0
321-  5:	Atr-ERN13738	Vvi-Vitvi17g01585_t001	 3e-161
321-  6:	Atr-ERN13745	Vvi-Vitvi17g01001_t001	      0
## Alignment 322: score=274.0 e_value=1.2e-09 N=6 Atr-AmTr_v1.0_scaffold00049&Vvi-17 minus
322-  0:	Atr-ERN13603	Vvi-Vitvi17g01040_t001	 2e-172
322-  1:	Atr-ERN13605	Vvi-Vitvi17g01038_t002	  4e-65
322-  2:	Atr-ERN13607	Vvi-Vitvi17g01592_t001	      0
322-  3:	Atr-ERN13619	Vvi-Vitvi17g01037_t002	      0
322-  4:	Atr-ERN13624	Vvi-Vitvi17g01021_t001	      0
322-  5:	Atr-ERN13629	Vvi-Vitvi17g01013_t002	  1e-96
## Alignment 323: score=503.0 e_value=8.2e-29 N=12 Atr-AmTr_v1.0_scaffold00053&Vvi-13 plus
323-  0:	Atr-ERN05074	Vvi-Vitvi13g01545_t001	 8e-104
323-  1:	Atr-ERN05080	Vvi-Vitvi13g01556_t002	      0
323-  2:	Atr-ERN05081	Vvi-Vitvi13g02422_t001	      0
323-  3:	Atr-ERN05086	Vvi-Vitvi13g01558_t001	  3e-57
323-  4:	Atr-ERN05098	Vvi-Vitvi13g02428_t001	  2e-14
323-  5:	Atr-ERN05099	Vvi-Vitvi13g02429_t001	  2e-17
323-  6:	Atr-ERN05111	Vvi-Vitvi13g01570_t001	 1e-164
323-  7:	Atr-ERN05120	Vvi-Vitvi13g01571_t002	      0
323-  8:	Atr-ERN05126	Vvi-Vitvi13g01575_t002	  4e-34
323-  9:	Atr-ERN05130	Vvi-Vitvi13g01576_t002	  1e-81
323- 10:	Atr-ERN05139	Vvi-Vitvi13g01613_t001	      0
323- 11:	Atr-ERN05161	Vvi-Vitvi13g01614_t001	      0
## Alignment 324: score=428.0 e_value=7.7e-24 N=11 Atr-AmTr_v1.0_scaffold00053&Vvi-6 plus
324-  0:	Atr-ERN05027	Vvi-Vitvi06g01253_t001	      0
324-  1:	Atr-ERN05052	Vvi-Vitvi06g01261_t002	      0
324-  2:	Atr-ERN05058	Vvi-Vitvi06g01262_t002	      0
324-  3:	Atr-ERN05076	Vvi-Vitvi06g01265_t001	 2e-131
324-  4:	Atr-ERN05089	Vvi-Vitvi06g01266_t002	 1e-100
324-  5:	Atr-ERN05090	Vvi-Vitvi06g01267_t001	      0
324-  6:	Atr-ERN05102	Vvi-Vitvi06g01269_t001	  2e-50
324-  7:	Atr-ERN05116	Vvi-Vitvi06g01274_t001	 2e-120
324-  8:	Atr-ERN05124	Vvi-Vitvi06g01275_t001	  3e-96
324-  9:	Atr-ERN05140	Vvi-Vitvi06g01276_t001	 2e-132
324- 10:	Atr-ERN05158	Vvi-Vitvi06g01279_t001	      0
## Alignment 325: score=543.0 e_value=6.5e-27 N=12 Atr-AmTr_v1.0_scaffold00053&Vvi-8 plus
325-  0:	Atr-ERN05068	Vvi-Vitvi08g01678_t001	      0
325-  1:	Atr-ERN05072	Vvi-Vitvi08g01683_t001	  4e-39
325-  2:	Atr-ERN05078	Vvi-Vitvi08g01685_t001	  6e-29
325-  3:	Atr-ERN05084	Vvi-Vitvi08g01686_t001	  3e-42
325-  4:	Atr-ERN05104	Vvi-Vitvi08g01691_t001	  5e-92
325-  5:	Atr-ERN05106	Vvi-Vitvi08g01692_t001	 1e-130
325-  6:	Atr-ERN05110	Vvi-Vitvi08g01693_t001	      0
325-  7:	Atr-ERN05126	Vvi-Vitvi08g01697_t001	  3e-45
325-  8:	Atr-ERN05128	Vvi-Vitvi08g01698_t001	  2e-12
325-  9:	Atr-ERN05130	Vvi-Vitvi08g02330_t001	  4e-59
325- 10:	Atr-ERN05132	Vvi-Vitvi08g01699_t001	 1e-102
325- 11:	Atr-ERN05134	Vvi-Vitvi08g02334_t001	  2e-57
## Alignment 326: score=364.0 e_value=2.6e-15 N=8 Atr-AmTr_v1.0_scaffold00053&Vvi-8 minus
326-  0:	Atr-ERN05149	Vvi-Vitvi08g01955_t001	  8e-40
326-  1:	Atr-ERN05150	Vvi-Vitvi08g01957_t001	  2e-67
326-  2:	Atr-ERN05158	Vvi-Vitvi08g01959_t001	      0
326-  3:	Atr-ERN05161	Vvi-Vitvi08g01962_t001	      0
326-  4:	Atr-ERN05165	Vvi-Vitvi08g02415_t001	  5e-28
326-  5:	Atr-ERN05166	Vvi-Vitvi08g01949_t001	 3e-146
326-  6:	Atr-ERN05168	Vvi-Vitvi08g02413_t001	      0
326-  7:	Atr-ERN05183	Vvi-Vitvi08g01934_t001	  1e-76
## Alignment 327: score=271.0 e_value=1.2e-08 N=6 Atr-AmTr_v1.0_scaffold00055&Vvi-1 plus
327-  0:	Atr-ERN18350	Vvi-Vitvi01g00850_t001	 4e-104
327-  1:	Atr-ERN18353	Vvi-Vitvi01g02096_t001	  9e-11
327-  2:	Atr-ERN18364	Vvi-Vitvi01g00852_t001	      0
327-  3:	Atr-ERN18372	Vvi-Vitvi01g00853_t001	  2e-33
327-  4:	Atr-ERN18382	Vvi-Vitvi01g00857_t001	  3e-81
327-  5:	Atr-ERN18384	Vvi-Vitvi01g00858_t001	 2e-155
## Alignment 328: score=374.0 e_value=3.2e-15 N=8 Atr-AmTr_v1.0_scaffold00055&Vvi-17 minus
328-  0:	Atr-ERN18352	Vvi-Vitvi17g00739_t001	      0
328-  1:	Atr-ERN18353	Vvi-Vitvi17g01527_t001	  1e-13
328-  2:	Atr-ERN18355	Vvi-Vitvi17g01525_t001	      0
328-  3:	Atr-ERN18376	Vvi-Vitvi17g00736_t002	  2e-70
328-  4:	Atr-ERN18379	Vvi-Vitvi17g00734_t001	  3e-54
328-  5:	Atr-ERN18380	Vvi-Vitvi17g00733_t002	  4e-60
328-  6:	Atr-ERN18382	Vvi-Vitvi17g00732_t001	  4e-71
328-  7:	Atr-ERN18384	Vvi-Vitvi17g00731_t001	 2e-147
## Alignment 329: score=507.0 e_value=1.3e-23 N=11 Atr-AmTr_v1.0_scaffold00055&Vvi-19 minus
329-  0:	Atr-ERN18270	Vvi-Vitvi19g00611_t001	      0
329-  1:	Atr-ERN18272	Vvi-Vitvi19g00610_t001	 7e-113
329-  2:	Atr-ERN18276	Vvi-Vitvi19g00609_t001	      0
329-  3:	Atr-ERN18277	Vvi-Vitvi19g00608_t001	  4e-70
329-  4:	Atr-ERN18278	Vvi-Vitvi19g00607_t001	 6e-122
329-  5:	Atr-ERN18282	Vvi-Vitvi19g00606_t001	 3e-122
329-  6:	Atr-ERN18287	Vvi-Vitvi19g00604_t001	      0
329-  7:	Atr-ERN18295	Vvi-Vitvi19g00602_t001	      0
329-  8:	Atr-ERN18301	Vvi-Vitvi19g00596_t001	      0
329-  9:	Atr-ERN18315	Vvi-Vitvi19g00592_t001	      0
329- 10:	Atr-ERN18321	Vvi-Vitvi19g00588_t001	  1e-36
## Alignment 330: score=375.0 e_value=3.1e-14 N=8 Atr-AmTr_v1.0_scaffold00055&Vvi-4 plus
330-  0:	Atr-ERN18213	Vvi-Vitvi04g01482_t001	 6e-176
330-  1:	Atr-ERN18222	Vvi-Vitvi04g01483_t001	      0
330-  2:	Atr-ERN18229	Vvi-Vitvi04g01486_t001	 9e-111
330-  3:	Atr-ERN18232	Vvi-Vitvi04g02163_t001	 6e-156
330-  4:	Atr-ERN18233	Vvi-Vitvi04g04391_t001	  1e-31
330-  5:	Atr-ERN18237	Vvi-Vitvi04g04392_t001	  9e-18
330-  6:	Atr-ERN18239	Vvi-Vitvi04g01490_t001	 3e-171
330-  7:	Atr-ERN18240	Vvi-Vitvi04g01492_t001	      0
## Alignment 331: score=285.0 e_value=1.9e-08 N=6 Atr-AmTr_v1.0_scaffold00056&Vvi-11 plus
331-  0:	Atr-ERN15078	Vvi-Vitvi11g00280_t001	      0
331-  1:	Atr-ERN15083	Vvi-Vitvi11g00282_t001	      0
331-  2:	Atr-ERN15084	Vvi-Vitvi11g00283_t001	      0
331-  3:	Atr-ERN15091	Vvi-Vitvi11g00285_t001	  1e-45
331-  4:	Atr-ERN15095	Vvi-Vitvi11g00286_t001	      0
331-  5:	Atr-ERN15098	Vvi-Vitvi11g01394_t001	 7e-155
## Alignment 332: score=263.0 e_value=3.3e-09 N=6 Atr-AmTr_v1.0_scaffold00056&Vvi-11 plus
332-  0:	Atr-ERN15209	Vvi-Vitvi11g00219_t001	 2e-125
332-  1:	Atr-ERN15224	Vvi-Vitvi11g01381_t001	  4e-63
332-  2:	Atr-ERN15226	Vvi-Vitvi11g00227_t001	 2e-118
332-  3:	Atr-ERN15245	Vvi-Vitvi11g00228_t001	  2e-76
332-  4:	Atr-ERN15247	Vvi-Vitvi11g00229_t001	 1e-109
332-  5:	Atr-ERN15249	Vvi-Vitvi11g00231_t001	 1e-126
## Alignment 333: score=1459.0 e_value=6.1e-105 N=32 Atr-AmTr_v1.0_scaffold00056&Vvi-11 minus
333-  0:	Atr-ERN15063	Vvi-Vitvi11g00293_t001	 5e-122
333-  1:	Atr-ERN15070	Vvi-Vitvi11g00292_t001	  8e-91
333-  2:	Atr-ERN15075	Vvi-Vitvi11g00290_t001	      0
333-  3:	Atr-ERN15076	Vvi-Vitvi11g00288_t001	      0
333-  4:	Atr-ERN15095	Vvi-Vitvi11g00286_t001	      0
333-  5:	Atr-ERN15103	Vvi-Vitvi11g00279_t001	 3e-169
333-  6:	Atr-ERN15120	Vvi-Vitvi11g00276_t001	  1e-35
333-  7:	Atr-ERN15123	Vvi-Vitvi11g00275_t001	  5e-44
333-  8:	Atr-ERN15125	Vvi-Vitvi11g00274_t001	      0
333-  9:	Atr-ERN15132	Vvi-Vitvi11g00273_t002	      0
333- 10:	Atr-ERN15137	Vvi-Vitvi11g00272_t001	      0
333- 11:	Atr-ERN15138	Vvi-Vitvi11g00271_t002	 9e-180
333- 12:	Atr-ERN15141	Vvi-Vitvi11g01393_t001	  1e-13
333- 13:	Atr-ERN15148	Vvi-Vitvi11g00270_t001	 6e-122
333- 14:	Atr-ERN15150	Vvi-Vitvi11g01392_t001	  5e-41
333- 15:	Atr-ERN15154	Vvi-Vitvi11g00269_t001	      0
333- 16:	Atr-ERN15158	Vvi-Vitvi11g00268_t001	      0
333- 17:	Atr-ERN15162	Vvi-Vitvi11g00267_t001	  1e-46
333- 18:	Atr-ERN15172	Vvi-Vitvi11g00261_t001	      0
333- 19:	Atr-ERN15178	Vvi-Vitvi11g00260_t001	      0
333- 20:	Atr-ERN15179	Vvi-Vitvi11g01390_t001	  2e-15
333- 21:	Atr-ERN15180	Vvi-Vitvi11g00251_t001	  5e-38
333- 22:	Atr-ERN15181	Vvi-Vitvi11g00250_t001	      0
333- 23:	Atr-ERN15184	Vvi-Vitvi11g00249_t001	      0
333- 24:	Atr-ERN15186	Vvi-Vitvi11g00247_t001	  2e-75
333- 25:	Atr-ERN15189	Vvi-Vitvi11g00245_t001	  5e-55
333- 26:	Atr-ERN15206	Vvi-Vitvi11g00243_t001	 9e-147
333- 27:	Atr-ERN15210	Vvi-Vitvi11g00240_t001	      0
333- 28:	Atr-ERN15212	Vvi-Vitvi11g00238_t001	  1e-55
333- 29:	Atr-ERN15213	Vvi-Vitvi11g00237_t001	      0
333- 30:	Atr-ERN15217	Vvi-Vitvi11g00235_t001	  7e-98
333- 31:	Atr-ERN15226	Vvi-Vitvi11g00227_t001	 2e-118
## Alignment 334: score=699.0 e_value=2.3e-41 N=16 Atr-AmTr_v1.0_scaffold00056&Vvi-4 plus
334-  0:	Atr-ERN15120	Vvi-Vitvi04g00001_t001	  1e-35
334-  1:	Atr-ERN15123	Vvi-Vitvi04g00005_t001	  3e-37
334-  2:	Atr-ERN15126	Vvi-Vitvi04g00006_t001	      0
334-  3:	Atr-ERN15127	Vvi-Vitvi04g00007_t001	  3e-82
334-  4:	Atr-ERN15137	Vvi-Vitvi04g00009_t001	      0
334-  5:	Atr-ERN15145	Vvi-Vitvi04g00010_t001	      0
334-  6:	Atr-ERN15149	Vvi-Vitvi04g00011_t001	      0
334-  7:	Atr-ERN15150	Vvi-Vitvi04g00012_t001	  1e-61
334-  8:	Atr-ERN15168	Vvi-Vitvi04g00013_t002	  2e-72
334-  9:	Atr-ERN15172	Vvi-Vitvi04g04007_t001	  3e-52
334- 10:	Atr-ERN15176	Vvi-Vitvi04g04010_t001	  2e-16
334- 11:	Atr-ERN15200	Vvi-Vitvi04g00035_t001	      0
334- 12:	Atr-ERN15213	Vvi-Vitvi04g00040_t003	      0
334- 13:	Atr-ERN15216	Vvi-Vitvi04g00041_t001	      0
334- 14:	Atr-ERN15219	Vvi-Vitvi04g00042_t001	  8e-56
334- 15:	Atr-ERN15224	Vvi-Vitvi04g01778_t003	  7e-62
## Alignment 335: score=390.0 e_value=5.4e-14 N=8 Atr-AmTr_v1.0_scaffold00056&Vvi-4 plus
335-  0:	Atr-ERN15082	Vvi-Vitvi04g00293_t001	      0
335-  1:	Atr-ERN15084	Vvi-Vitvi04g00294_t002	      0
335-  2:	Atr-ERN15086	Vvi-Vitvi04g00295_t001	 1e-128
335-  3:	Atr-ERN15087	Vvi-Vitvi04g00297_t001	 2e-149
335-  4:	Atr-ERN15088	Vvi-Vitvi04g00298_t001	      0
335-  5:	Atr-ERN15091	Vvi-Vitvi04g00300_t001	  1e-46
335-  6:	Atr-ERN15093	Vvi-Vitvi04g01840_t001	  2e-50
335-  7:	Atr-ERN15098	Vvi-Vitvi04g01841_t001	  1e-14
## Alignment 336: score=600.0 e_value=5e-29 N=13 Atr-AmTr_v1.0_scaffold00056&Vvi-4 minus
336-  0:	Atr-ERN15059	Vvi-Vitvi04g01845_t001	  1e-17
336-  1:	Atr-ERN15065	Vvi-Vitvi04g00303_t001	  4e-24
336-  2:	Atr-ERN15077	Vvi-Vitvi04g00302_t002	 1e-109
336-  3:	Atr-ERN15088	Vvi-Vitvi04g00298_t001	      0
336-  4:	Atr-ERN15099	Vvi-Vitvi04g00292_t001	      0
336-  5:	Atr-ERN15105	Vvi-Vitvi04g00290_t001	  3e-70
336-  6:	Atr-ERN15107	Vvi-Vitvi04g00289_t001	  6e-81
336-  7:	Atr-ERN15109	Vvi-Vitvi04g00288_t001	 7e-124
336-  8:	Atr-ERN15110	Vvi-Vitvi04g00287_t001	      0
336-  9:	Atr-ERN15115	Vvi-Vitvi04g00286_t001	      0
336- 10:	Atr-ERN15116	Vvi-Vitvi04g00284_t001	  1e-34
336- 11:	Atr-ERN15118	Vvi-Vitvi04g00283_t001	 4e-176
336- 12:	Atr-ERN15120	Vvi-Vitvi04g00282_t001	  5e-34
## Alignment 337: score=1575.0 e_value=1.2e-119 N=35 Atr-AmTr_v1.0_scaffold00056&Vvi-9 minus
337-  0:	Atr-ERN15071	Vvi-Vitvi09g00327_t001	      0
337-  1:	Atr-ERN15072	Vvi-Vitvi09g00326_t001	      0
337-  2:	Atr-ERN15073	Vvi-Vitvi09g01592_t001	 1e-178
337-  3:	Atr-ERN15080	Vvi-Vitvi09g00320_t001	  1e-35
337-  4:	Atr-ERN15100	Vvi-Vitvi09g00314_t001	  2e-30
337-  5:	Atr-ERN15104	Vvi-Vitvi09g00312_t001	 6e-141
337-  6:	Atr-ERN15107	Vvi-Vitvi09g00311_t001	  7e-84
337-  7:	Atr-ERN15110	Vvi-Vitvi09g00310_t001	      0
337-  8:	Atr-ERN15116	Vvi-Vitvi09g00308_t001	  3e-33
337-  9:	Atr-ERN15123	Vvi-Vitvi09g00307_t001	  7e-50
337- 10:	Atr-ERN15126	Vvi-Vitvi09g00306_t002	      0
337- 11:	Atr-ERN15127	Vvi-Vitvi09g00305_t001	  1e-78
337- 12:	Atr-ERN15133	Vvi-Vitvi09g00304_t001	  6e-44
337- 13:	Atr-ERN15134	Vvi-Vitvi09g00302_t001	      0
337- 14:	Atr-ERN15137	Vvi-Vitvi09g00301_t001	      0
337- 15:	Atr-ERN15146	Vvi-Vitvi09g00300_t001	  7e-28
337- 16:	Atr-ERN15148	Vvi-Vitvi09g04087_t001	  3e-76
337- 17:	Atr-ERN15150	Vvi-Vitvi09g00290_t001	  1e-64
337- 18:	Atr-ERN15159	Vvi-Vitvi09g00287_t001	      0
337- 19:	Atr-ERN15160	Vvi-Vitvi09g00286_t001	  3e-46
337- 20:	Atr-ERN15161	Vvi-Vitvi09g00284_t001	 4e-171
337- 21:	Atr-ERN15165	Vvi-Vitvi09g00283_t001	 7e-132
337- 22:	Atr-ERN15168	Vvi-Vitvi09g00281_t001	  1e-69
337- 23:	Atr-ERN15178	Vvi-Vitvi09g00279_t001	      0
337- 24:	Atr-ERN15180	Vvi-Vitvi09g00275_t001	  9e-37
337- 25:	Atr-ERN15186	Vvi-Vitvi09g00273_t001	  2e-79
337- 26:	Atr-ERN15207	Vvi-Vitvi09g01562_t001	  9e-90
337- 27:	Atr-ERN15210	Vvi-Vitvi09g00271_t001	      0
337- 28:	Atr-ERN15214	Vvi-Vitvi09g04074_t001	 4e-131
337- 29:	Atr-ERN15230	Vvi-Vitvi09g04068_t001	  3e-74
337- 30:	Atr-ERN15231	Vvi-Vitvi09g00260_t001	  5e-37
337- 31:	Atr-ERN15233	Vvi-Vitvi09g01558_t001	  7e-19
337- 32:	Atr-ERN15237	Vvi-Vitvi09g00257_t001	  7e-16
337- 33:	Atr-ERN15239	Vvi-Vitvi09g00229_t001	 2e-119
337- 34:	Atr-ERN15241	Vvi-Vitvi09g00228_t001	  2e-85
## Alignment 338: score=299.0 e_value=1.1e-11 N=7 Atr-AmTr_v1.0_scaffold00057&Vvi-1 plus
338-  0:	Atr-ERN16794	Vvi-Vitvi01g00309_t001	  6e-22
338-  1:	Atr-ERN16797	Vvi-Vitvi01g00310_t001	      0
338-  2:	Atr-ERN16806	Vvi-Vitvi01g00325_t001	      0
338-  3:	Atr-ERN16812	Vvi-Vitvi01g00326_t001	 3e-143
338-  4:	Atr-ERN16816	Vvi-Vitvi01g00328_t001	  2e-88
338-  5:	Atr-ERN16820	Vvi-Vitvi01g01959_t001	  4e-17
338-  6:	Atr-ERN16826	Vvi-Vitvi01g04092_t001	  4e-15
## Alignment 339: score=586.0 e_value=1.8e-33 N=13 Atr-AmTr_v1.0_scaffold00057&Vvi-14 plus
339-  0:	Atr-ERN16748	Vvi-Vitvi14g00097_t001	  2e-35
339-  1:	Atr-ERN16774	Vvi-Vitvi14g02477_t001	  3e-39
339-  2:	Atr-ERN16779	Vvi-Vitvi14g00111_t001	      0
339-  3:	Atr-ERN16782	Vvi-Vitvi14g00113_t001	  2e-63
339-  4:	Atr-ERN16783	Vvi-Vitvi14g00114_t001	  2e-55
339-  5:	Atr-ERN16790	Vvi-Vitvi14g00115_t001	      0
339-  6:	Atr-ERN16791	Vvi-Vitvi14g02479_t001	  7e-21
339-  7:	Atr-ERN16792	Vvi-Vitvi14g00116_t001	      0
339-  8:	Atr-ERN16801	Vvi-Vitvi14g00117_t001	 9e-139
339-  9:	Atr-ERN16804	Vvi-Vitvi14g00118_t001	 6e-122
339- 10:	Atr-ERN16821	Vvi-Vitvi14g00124_t001	 9e-113
339- 11:	Atr-ERN16822	Vvi-Vitvi14g00125_t001	      0
339- 12:	Atr-ERN16823	Vvi-Vitvi14g00126_t001	  8e-47
## Alignment 340: score=468.0 e_value=8.9e-23 N=11 Atr-AmTr_v1.0_scaffold00057&Vvi-14 plus
340-  0:	Atr-ERN16851	Vvi-Vitvi14g01460_t001	  3e-46
340-  1:	Atr-ERN16853	Vvi-Vitvi14g01467_t001	  2e-45
340-  2:	Atr-ERN16856	Vvi-Vitvi14g01474_t001	 1e-110
340-  3:	Atr-ERN16868	Vvi-Vitvi14g02951_t001	  3e-21
340-  4:	Atr-ERN16883	Vvi-Vitvi14g01489_t001	  1e-15
340-  5:	Atr-ERN16884	Vvi-Vitvi14g01491_t001	  3e-24
340-  6:	Atr-ERN16886	Vvi-Vitvi14g01493_t001	  1e-28
340-  7:	Atr-ERN16910	Vvi-Vitvi14g01498_t002	 1e-119
340-  8:	Atr-ERN16913	Vvi-Vitvi14g01502_t001	  9e-91
340-  9:	Atr-ERN16921	Vvi-Vitvi14g01507_t001	  5e-38
340- 10:	Atr-ERN16927	Vvi-Vitvi14g04563_t001	  1e-12
## Alignment 341: score=378.0 e_value=1.1e-14 N=8 Atr-AmTr_v1.0_scaffold00057&Vvi-14 minus
341-  0:	Atr-ERN16976	Vvi-Vitvi14g00197_t001	 1e-157
341-  1:	Atr-ERN16980	Vvi-Vitvi14g02511_t001	 1e-114
341-  2:	Atr-ERN16983	Vvi-Vitvi14g00196_t001	      0
341-  3:	Atr-ERN16984	Vvi-Vitvi14g00195_t001	      0
341-  4:	Atr-ERN16986	Vvi-Vitvi14g00194_t001	  1e-90
341-  5:	Atr-ERN16990	Vvi-Vitvi14g00193_t001	  7e-44
341-  6:	Atr-ERN16994	Vvi-Vitvi14g00191_t001	 3e-178
341-  7:	Atr-ERN17005	Vvi-Vitvi14g04053_t001	  2e-17
## Alignment 342: score=317.0 e_value=5.2e-13 N=7 Atr-AmTr_v1.0_scaffold00057&Vvi-14 minus
342-  0:	Atr-ERN16936	Vvi-Vitvi14g00232_t001	      0
342-  1:	Atr-ERN16940	Vvi-Vitvi14g00231_t001	 2e-179
342-  2:	Atr-ERN16954	Vvi-Vitvi14g00229_t001	      0
342-  3:	Atr-ERN16955	Vvi-Vitvi14g04081_t001	      0
342-  4:	Atr-ERN16970	Vvi-Vitvi14g00217_t001	  3e-55
342-  5:	Atr-ERN16974	Vvi-Vitvi14g00216_t001	      0
342-  6:	Atr-ERN16975	Vvi-Vitvi14g00215_t002	      0
## Alignment 343: score=505.0 e_value=1.6e-22 N=11 Atr-AmTr_v1.0_scaffold00057&Vvi-5 plus
343-  0:	Atr-ERN16958	Vvi-Vitvi05g00295_t001	      0
343-  1:	Atr-ERN16970	Vvi-Vitvi05g00299_t001	  4e-59
343-  2:	Atr-ERN16975	Vvi-Vitvi05g00301_t001	      0
343-  3:	Atr-ERN16979	Vvi-Vitvi05g00302_t001	  1e-44
343-  4:	Atr-ERN16985	Vvi-Vitvi05g00303_t001	      0
343-  5:	Atr-ERN16986	Vvi-Vitvi05g00305_t001	  5e-72
343-  6:	Atr-ERN16990	Vvi-Vitvi05g00309_t001	  7e-47
343-  7:	Atr-ERN17006	Vvi-Vitvi05g01845_t001	 1e-120
343-  8:	Atr-ERN17009	Vvi-Vitvi05g00310_t001	  2e-56
343-  9:	Atr-ERN17011	Vvi-Vitvi05g00311_t001	 6e-135
343- 10:	Atr-ERN17013	Vvi-Vitvi05g00312_t001	  2e-18
## Alignment 344: score=303.0 e_value=8.4e-12 N=7 Atr-AmTr_v1.0_scaffold00057&Vvi-5 plus
344-  0:	Atr-ERN16881	Vvi-Vitvi05g01857_t001	  1e-16
344-  1:	Atr-ERN16883	Vvi-Vitvi05g00349_t001	  8e-27
344-  2:	Atr-ERN16902	Vvi-Vitvi05g00350_t001	      0
344-  3:	Atr-ERN16913	Vvi-Vitvi05g00351_t001	  7e-88
344-  4:	Atr-ERN16929	Vvi-Vitvi05g00352_t001	  1e-71
344-  5:	Atr-ERN16930	Vvi-Vitvi05g00354_t001	 8e-117
344-  6:	Atr-ERN16931	Vvi-Vitvi05g00355_t001	      0
## Alignment 345: score=1346.0 e_value=1e-95 N=30 Atr-AmTr_v1.0_scaffold00057&Vvi-5 minus
345-  0:	Atr-ERN16830	Vvi-Vitvi05g00394_t001	 5e-143
345-  1:	Atr-ERN16831	Vvi-Vitvi05g00392_t001	  1e-32
345-  2:	Atr-ERN16837	Vvi-Vitvi05g00372_t001	      0
345-  3:	Atr-ERN16844	Vvi-Vitvi05g00370_t001	 5e-126
345-  4:	Atr-ERN16852	Vvi-Vitvi05g00367_t001	 2e-101
345-  5:	Atr-ERN16853	Vvi-Vitvi05g00366_t001	      0
345-  6:	Atr-ERN16855	Vvi-Vitvi05g00365_t001	      0
345-  7:	Atr-ERN16857	Vvi-Vitvi05g00364_t001	      0
345-  8:	Atr-ERN16867	Vvi-Vitvi05g00363_t001	      0
345-  9:	Atr-ERN16869	Vvi-Vitvi05g00362_t001	  3e-52
345- 10:	Atr-ERN16870	Vvi-Vitvi05g00360_t003	  5e-88
345- 11:	Atr-ERN16872	Vvi-Vitvi05g00359_t001	      0
345- 12:	Atr-ERN16875	Vvi-Vitvi05g00358_t001	 2e-110
345- 13:	Atr-ERN16876	Vvi-Vitvi05g01862_t002	      0
345- 14:	Atr-ERN16877	Vvi-Vitvi05g00357_t001	 2e-174
345- 15:	Atr-ERN16902	Vvi-Vitvi05g00350_t001	      0
345- 16:	Atr-ERN16909	Vvi-Vitvi05g00348_t001	 7e-131
345- 17:	Atr-ERN16918	Vvi-Vitvi05g00346_t001	      0
345- 18:	Atr-ERN16924	Vvi-Vitvi05g00343_t001	  3e-33
345- 19:	Atr-ERN16928	Vvi-Vitvi05g00341_t001	      0
345- 20:	Atr-ERN16933	Vvi-Vitvi05g00339_t001	  1e-42
345- 21:	Atr-ERN16934	Vvi-Vitvi05g00338_t001	  2e-41
345- 22:	Atr-ERN16937	Vvi-Vitvi05g00337_t001	 2e-153
345- 23:	Atr-ERN16939	Vvi-Vitvi05g00335_t001	      0
345- 24:	Atr-ERN16947	Vvi-Vitvi05g00334_t001	  1e-31
345- 25:	Atr-ERN16950	Vvi-Vitvi05g00329_t001	  1e-35
345- 26:	Atr-ERN16954	Vvi-Vitvi05g00328_t001	      0
345- 27:	Atr-ERN16955	Vvi-Vitvi05g00326_t001	      0
345- 28:	Atr-ERN16964	Vvi-Vitvi05g00325_t001	      0
345- 29:	Atr-ERN16979	Vvi-Vitvi05g00302_t001	  1e-44
## Alignment 346: score=686.0 e_value=8.8e-37 N=15 Atr-AmTr_v1.0_scaffold00057&Vvi-5 minus
346-  0:	Atr-ERN16745	Vvi-Vitvi05g00106_t001	      0
346-  1:	Atr-ERN16758	Vvi-Vitvi05g00096_t001	      0
346-  2:	Atr-ERN16760	Vvi-Vitvi05g00092_t001	      0
346-  3:	Atr-ERN16761	Vvi-Vitvi05g00089_t001	      0
346-  4:	Atr-ERN16762	Vvi-Vitvi05g04019_t001	  2e-34
346-  5:	Atr-ERN16765	Vvi-Vitvi05g01768_t001	  7e-59
346-  6:	Atr-ERN16774	Vvi-Vitvi05g01767_t001	  2e-49
346-  7:	Atr-ERN16776	Vvi-Vitvi05g00085_t001	      0
346-  8:	Atr-ERN16783	Vvi-Vitvi05g00083_t001	  1e-78
346-  9:	Atr-ERN16791	Vvi-Vitvi05g01766_t001	  5e-21
346- 10:	Atr-ERN16794	Vvi-Vitvi05g00082_t001	  3e-19
346- 11:	Atr-ERN16805	Vvi-Vitvi05g00079_t001	  3e-37
346- 12:	Atr-ERN16820	Vvi-Vitvi05g00075_t001	 2e-156
346- 13:	Atr-ERN16821	Vvi-Vitvi05g04016_t001	  1e-26
346- 14:	Atr-ERN16823	Vvi-Vitvi05g01762_t001	  1e-33
## Alignment 347: score=1087.0 e_value=3.7e-75 N=25 Atr-AmTr_v1.0_scaffold00057&Vvi-7 plus
347-  0:	Atr-ERN16836	Vvi-Vitvi07g00227_t001	      0
347-  1:	Atr-ERN16838	Vvi-Vitvi07g00228_t001	      0
347-  2:	Atr-ERN16844	Vvi-Vitvi07g00230_t001	 2e-151
347-  3:	Atr-ERN16845	Vvi-Vitvi07g00231_t001	 2e-168
347-  4:	Atr-ERN16847	Vvi-Vitvi07g00232_t001	      0
347-  5:	Atr-ERN16848	Vvi-Vitvi07g00233_t001	 2e-133
347-  6:	Atr-ERN16850	Vvi-Vitvi07g00234_t001	  2e-64
347-  7:	Atr-ERN16859	Vvi-Vitvi07g00237_t001	  3e-45
347-  8:	Atr-ERN16861	Vvi-Vitvi07g00238_t001	      0
347-  9:	Atr-ERN16863	Vvi-Vitvi07g00240_t001	      0
347- 10:	Atr-ERN16868	Vvi-Vitvi07g00243_t001	  2e-37
347- 11:	Atr-ERN16872	Vvi-Vitvi07g00244_t001	      0
347- 12:	Atr-ERN16876	Vvi-Vitvi07g02159_t002	      0
347- 13:	Atr-ERN16883	Vvi-Vitvi07g00251_t001	  2e-24
347- 14:	Atr-ERN16907	Vvi-Vitvi07g00253_t001	 1e-132
347- 15:	Atr-ERN16921	Vvi-Vitvi07g00255_t001	  1e-34
347- 16:	Atr-ERN16941	Vvi-Vitvi07g00260_t001	      0
347- 17:	Atr-ERN16951	Vvi-Vitvi07g00265_t001	      0
347- 18:	Atr-ERN16955	Vvi-Vitvi07g00269_t001	      0
347- 19:	Atr-ERN16970	Vvi-Vitvi07g00273_t001	  7e-69
347- 20:	Atr-ERN16990	Vvi-Vitvi07g00278_t001	  5e-32
347- 21:	Atr-ERN16994	Vvi-Vitvi07g00280_t001	 5e-180
347- 22:	Atr-ERN16995	Vvi-Vitvi07g02188_t003	  8e-87
347- 23:	Atr-ERN17000	Vvi-Vitvi07g02190_t001	  2e-36
347- 24:	Atr-ERN17010	Vvi-Vitvi07g00289_t001	 2e-117
## Alignment 348: score=379.0 e_value=3.4e-13 N=8 Atr-AmTr_v1.0_scaffold00057&Vvi-7 plus
348-  0:	Atr-ERN16808	Vvi-Vitvi07g00368_t001	      0
348-  1:	Atr-ERN16812	Vvi-Vitvi07g00369_t001	 1e-171
348-  2:	Atr-ERN16816	Vvi-Vitvi07g00370_t001	  4e-73
348-  3:	Atr-ERN16822	Vvi-Vitvi07g00373_t001	      0
348-  4:	Atr-ERN16824	Vvi-Vitvi07g00375_t001	      0
348-  5:	Atr-ERN16829	Vvi-Vitvi07g00376_t001	      0
348-  6:	Atr-ERN16830	Vvi-Vitvi07g00378_t001	 1e-179
348-  7:	Atr-ERN16834	Vvi-Vitvi07g02214_t001	  4e-27
## Alignment 349: score=888.0 e_value=4e-54 N=19 Atr-AmTr_v1.0_scaffold00057&Vvi-7 minus
349-  0:	Atr-ERN16745	Vvi-Vitvi07g00410_t002	      0
349-  1:	Atr-ERN16755	Vvi-Vitvi07g02221_t001	  2e-29
349-  2:	Atr-ERN16757	Vvi-Vitvi07g02220_t001	  3e-46
349-  3:	Atr-ERN16761	Vvi-Vitvi07g00401_t001	      0
349-  4:	Atr-ERN16764	Vvi-Vitvi07g00400_t001	      0
349-  5:	Atr-ERN16768	Vvi-Vitvi07g00399_t001	 9e-161
349-  6:	Atr-ERN16769	Vvi-Vitvi07g00396_t001	 1e-118
349-  7:	Atr-ERN16773	Vvi-Vitvi07g00395_t001	      0
349-  8:	Atr-ERN16775	Vvi-Vitvi07g00394_t001	      0
349-  9:	Atr-ERN16778	Vvi-Vitvi07g00392_t001	  1e-25
349- 10:	Atr-ERN16781	Vvi-Vitvi07g00391_t001	  5e-65
349- 11:	Atr-ERN16782	Vvi-Vitvi07g00390_t001	  2e-81
349- 12:	Atr-ERN16786	Vvi-Vitvi07g00387_t001	      0
349- 13:	Atr-ERN16787	Vvi-Vitvi07g00386_t001	  3e-31
349- 14:	Atr-ERN16788	Vvi-Vitvi07g02217_t001	  1e-16
349- 15:	Atr-ERN16791	Vvi-Vitvi07g02216_t001	  5e-30
349- 16:	Atr-ERN16803	Vvi-Vitvi07g00383_t001	 2e-115
349- 17:	Atr-ERN16820	Vvi-Vitvi07g00374_t001	  1e-93
349- 18:	Atr-ERN16823	Vvi-Vitvi07g04089_t001	  4e-22
## Alignment 350: score=641.0 e_value=3.7e-38 N=14 Atr-AmTr_v1.0_scaffold00058&Vvi-1 minus
350-  0:	Atr-ERN06626	Vvi-Vitvi01g00776_t001	 3e-159
350-  1:	Atr-ERN06628	Vvi-Vitvi01g00775_t003	      0
350-  2:	Atr-ERN06629	Vvi-Vitvi01g00773_t001	      0
350-  3:	Atr-ERN06631	Vvi-Vitvi01g00770_t001	      0
350-  4:	Atr-ERN06635	Vvi-Vitvi01g00745_t001	 1e-166
350-  5:	Atr-ERN06636	Vvi-Vitvi01g00744_t002	  8e-93
350-  6:	Atr-ERN06647	Vvi-Vitvi01g00738_t001	 1e-171
350-  7:	Atr-ERN06663	Vvi-Vitvi01g00735_t001	 2e-125
350-  8:	Atr-ERN06665	Vvi-Vitvi01g00733_t002	 2e-109
350-  9:	Atr-ERN06668	Vvi-Vitvi01g00732_t001	  4e-28
350- 10:	Atr-ERN06673	Vvi-Vitvi01g00730_t001	      0
350- 11:	Atr-ERN06674	Vvi-Vitvi01g00729_t001	  8e-84
350- 12:	Atr-ERN06676	Vvi-Vitvi01g04183_t001	      0
350- 13:	Atr-ERN06680	Vvi-Vitvi01g02062_t001	  1e-15
## Alignment 351: score=417.0 e_value=1.6e-16 N=9 Atr-AmTr_v1.0_scaffold00058&Vvi-14 plus
351-  0:	Atr-ERN06500	Vvi-Vitvi14g02000_t001	      0
351-  1:	Atr-ERN06502	Vvi-Vitvi14g02001_t001	  7e-35
351-  2:	Atr-ERN06511	Vvi-Vitvi14g02004_t001	  5e-23
351-  3:	Atr-ERN06517	Vvi-Vitvi14g02005_t001	      0
351-  4:	Atr-ERN06520	Vvi-Vitvi14g02006_t001	      0
351-  5:	Atr-ERN06521	Vvi-Vitvi14g02007_t001	      0
351-  6:	Atr-ERN06523	Vvi-Vitvi14g02008_t001	 3e-179
351-  7:	Atr-ERN06531	Vvi-Vitvi14g02009_t001	  2e-76
351-  8:	Atr-ERN06541	Vvi-Vitvi14g02011_t001	 5e-134
## Alignment 352: score=1048.0 e_value=1.6e-62 N=22 Atr-AmTr_v1.0_scaffold00058&Vvi-14 minus
352-  0:	Atr-ERN06624	Vvi-Vitvi14g01783_t001	  1e-96
352-  1:	Atr-ERN06625	Vvi-Vitvi14g01782_t001	      0
352-  2:	Atr-ERN06627	Vvi-Vitvi14g01781_t001	      0
352-  3:	Atr-ERN06628	Vvi-Vitvi14g01780_t001	      0
352-  4:	Atr-ERN06630	Vvi-Vitvi14g01777_t001	 3e-111
352-  5:	Atr-ERN06636	Vvi-Vitvi14g01775_t001	  4e-97
352-  6:	Atr-ERN06637	Vvi-Vitvi14g01773_t001	      0
352-  7:	Atr-ERN06638	Vvi-Vitvi14g01772_t001	      0
352-  8:	Atr-ERN06646	Vvi-Vitvi14g01771_t001	  2e-39
352-  9:	Atr-ERN06649	Vvi-Vitvi14g01770_t001	 2e-154
352- 10:	Atr-ERN06655	Vvi-Vitvi14g01769_t001.1.6037826b	      0
352- 11:	Atr-ERN06657	Vvi-Vitvi14g01765_t001	      0
352- 12:	Atr-ERN06658	Vvi-Vitvi14g01764_t001	      0
352- 13:	Atr-ERN06663	Vvi-Vitvi14g01763_t001	 4e-121
352- 14:	Atr-ERN06666	Vvi-Vitvi14g01762_t002	      0
352- 15:	Atr-ERN06668	Vvi-Vitvi14g01761_t001	  3e-12
352- 16:	Atr-ERN06673	Vvi-Vitvi14g01758_t003	      0
352- 17:	Atr-ERN06675	Vvi-Vitvi14g03019_t001	  1e-59
352- 18:	Atr-ERN06677	Vvi-Vitvi14g01757_t001	 3e-103
352- 19:	Atr-ERN06678	Vvi-Vitvi14g03018_t001	  5e-33
352- 20:	Atr-ERN06679	Vvi-Vitvi14g03017_t003	 2e-100
352- 21:	Atr-ERN06695	Vvi-Vitvi14g01756_t001	  3e-68
## Alignment 353: score=559.0 e_value=9.6e-28 N=12 Atr-AmTr_v1.0_scaffold00058&Vvi-17 plus
353-  0:	Atr-ERN06624	Vvi-Vitvi17g00791_t001	  2e-95
353-  1:	Atr-ERN06627	Vvi-Vitvi17g00794_t001	      0
353-  2:	Atr-ERN06635	Vvi-Vitvi17g00796_t001	 7e-160
353-  3:	Atr-ERN06639	Vvi-Vitvi17g00797_t001	      0
353-  4:	Atr-ERN06640	Vvi-Vitvi17g00799_t001	 8e-106
353-  5:	Atr-ERN06644	Vvi-Vitvi17g00801_t001	      0
353-  6:	Atr-ERN06645	Vvi-Vitvi17g00802_t001	      0
353-  7:	Atr-ERN06646	Vvi-Vitvi17g00803_t001	  5e-46
353-  8:	Atr-ERN06651	Vvi-Vitvi17g00804_t001	      0
353-  9:	Atr-ERN06655	Vvi-Vitvi17g00807_t002	      0
353- 10:	Atr-ERN06656	Vvi-Vitvi17g00818_t001	  1e-32
353- 11:	Atr-ERN06663	Vvi-Vitvi17g00819_t001	 3e-103
## Alignment 354: score=359.0 e_value=3.1e-14 N=8 Atr-AmTr_v1.0_scaffold00058&Vvi-17 plus
354-  0:	Atr-ERN06498	Vvi-Vitvi17g00643_t001	      0
354-  1:	Atr-ERN06509	Vvi-Vitvi17g00645_t001	  6e-25
354-  2:	Atr-ERN06513	Vvi-Vitvi17g00646_t001	      0
354-  3:	Atr-ERN06520	Vvi-Vitvi17g00648_t001	      0
354-  4:	Atr-ERN06522	Vvi-Vitvi17g00649_t001	  5e-86
354-  5:	Atr-ERN06527	Vvi-Vitvi17g00650_t001	 3e-106
354-  6:	Atr-ERN06535	Vvi-Vitvi17g00651_t001	  4e-96
354-  7:	Atr-ERN06546	Vvi-Vitvi17g04183_t001	  6e-86
## Alignment 355: score=275.0 e_value=5.1e-09 N=6 Atr-AmTr_v1.0_scaffold00058&Vvi-17 minus
355-  0:	Atr-ERN06664	Vvi-Vitvi17g00817_t001	 4e-102
355-  1:	Atr-ERN06667	Vvi-Vitvi17g00816_t001	      0
355-  2:	Atr-ERN06668	Vvi-Vitvi17g00815_t001	  4e-18
355-  3:	Atr-ERN06674	Vvi-Vitvi17g00814_t001	  6e-86
355-  4:	Atr-ERN06689	Vvi-Vitvi17g00813_t001	      0
355-  5:	Atr-ERN06694	Vvi-Vitvi17g00809_t001	  7e-52
## Alignment 356: score=364.0 e_value=7.7e-15 N=8 Atr-AmTr_v1.0_scaffold00059&Vvi-18 plus
356-  0:	Atr-ERN17524	Vvi-Vitvi18g00930_t003	 7e-121
356-  1:	Atr-ERN17537	Vvi-Vitvi18g02738_t001	      0
356-  2:	Atr-ERN17538	Vvi-Vitvi18g02739_t001	  3e-93
356-  3:	Atr-ERN17542	Vvi-Vitvi18g00940_t001	      0
356-  4:	Atr-ERN17544	Vvi-Vitvi18g00942_t001	 8e-120
356-  5:	Atr-ERN17548	Vvi-Vitvi18g00943_t001	  7e-46
356-  6:	Atr-ERN17549	Vvi-Vitvi18g00946_t001	  4e-57
356-  7:	Atr-ERN17557	Vvi-Vitvi18g00948_t001	  9e-60
## Alignment 357: score=1899.0 e_value=2.7e-144 N=41 Atr-AmTr_v1.0_scaffold00059&Vvi-18 minus
357-  0:	Atr-ERN17533	Vvi-Vitvi18g00938_t001	      0
357-  1:	Atr-ERN17535	Vvi-Vitvi18g00936_t001	      0
357-  2:	Atr-ERN17536	Vvi-Vitvi18g00935_t001	 2e-148
357-  3:	Atr-ERN17538	Vvi-Vitvi18g02739_t001	  3e-93
357-  4:	Atr-ERN17541	Vvi-Vitvi18g00933_t005	      0
357-  5:	Atr-ERN17558	Vvi-Vitvi18g00927_t002	      0
357-  6:	Atr-ERN17571	Vvi-Vitvi18g00924_t001	  7e-23
357-  7:	Atr-ERN17582	Vvi-Vitvi18g00919_t001	 6e-115
357-  8:	Atr-ERN17583	Vvi-Vitvi18g02730_t001	  4e-91
357-  9:	Atr-ERN17584	Vvi-Vitvi18g00918_t001	      0
357- 10:	Atr-ERN17587	Vvi-Vitvi18g00917_t001	  2e-90
357- 11:	Atr-ERN17591	Vvi-Vitvi18g00915_t001	      0
357- 12:	Atr-ERN17593	Vvi-Vitvi18g00913_t001	  2e-93
357- 13:	Atr-ERN17594	Vvi-Vitvi18g00912_t001	 2e-104
357- 14:	Atr-ERN17595	Vvi-Vitvi18g00909_t001	 6e-179
357- 15:	Atr-ERN17598	Vvi-Vitvi18g00908_t001	      0
357- 16:	Atr-ERN17603	Vvi-Vitvi18g00904_t001	 2e-122
357- 17:	Atr-ERN17606	Vvi-Vitvi18g00903_t001	      0
357- 18:	Atr-ERN17609	Vvi-Vitvi18g00902_t001	 2e-108
357- 19:	Atr-ERN17610	Vvi-Vitvi18g00901_t001	 3e-144
357- 20:	Atr-ERN17614	Vvi-Vitvi18g00899_t001	 1e-170
357- 21:	Atr-ERN17621	Vvi-Vitvi18g00898_t001	 3e-101
357- 22:	Atr-ERN17622	Vvi-Vitvi18g00897_t001	      0
357- 23:	Atr-ERN17624	Vvi-Vitvi18g00896_t001	      0
357- 24:	Atr-ERN17634	Vvi-Vitvi18g00895_t001	  2e-51
357- 25:	Atr-ERN17636	Vvi-Vitvi18g00894_t001	      0
357- 26:	Atr-ERN17644	Vvi-Vitvi18g00893_t001	      0
357- 27:	Atr-ERN17646	Vvi-Vitvi18g02727_t001	  4e-69
357- 28:	Atr-ERN17652	Vvi-Vitvi18g04213_t001	  2e-18
357- 29:	Atr-ERN17660	Vvi-Vitvi18g00887_t001	 2e-126
357- 30:	Atr-ERN17667	Vvi-Vitvi18g00885_t001	      0
357- 31:	Atr-ERN17673	Vvi-Vitvi18g00882_t001	      0
357- 32:	Atr-ERN17675	Vvi-Vitvi18g00881_t001	      0
357- 33:	Atr-ERN17688	Vvi-Vitvi18g04204_t001	  1e-24
357- 34:	Atr-ERN17690	Vvi-Vitvi18g00869_t001	  1e-74
357- 35:	Atr-ERN17691	Vvi-Vitvi18g00868_t001	 7e-131
357- 36:	Atr-ERN17695	Vvi-Vitvi18g00867_t002	  7e-38
357- 37:	Atr-ERN17697	Vvi-Vitvi18g00863_t001	      0
357- 38:	Atr-ERN17704	Vvi-Vitvi18g00858_t001	  2e-37
357- 39:	Atr-ERN17706	Vvi-Vitvi18g00857_t001	      0
357- 40:	Atr-ERN17708	Vvi-Vitvi18g00856_t001	 5e-121
## Alignment 358: score=595.0 e_value=1.6e-33 N=13 Atr-AmTr_v1.0_scaffold00059&Vvi-18 minus
358-  0:	Atr-ERN17464	Vvi-Vitvi18g00968_t002	  3e-93
358-  1:	Atr-ERN17467	Vvi-Vitvi18g00964_t001	      0
358-  2:	Atr-ERN17472	Vvi-Vitvi18g00961_t001	      0
358-  3:	Atr-ERN17473	Vvi-Vitvi18g00960_t001	 4e-129
358-  4:	Atr-ERN17475	Vvi-Vitvi18g00959_t001	      0
358-  5:	Atr-ERN17479	Vvi-Vitvi18g00958_t001	 5e-101
358-  6:	Atr-ERN17480	Vvi-Vitvi18g00957_t003	 3e-148
358-  7:	Atr-ERN17488	Vvi-Vitvi18g00956_t001	  4e-49
358-  8:	Atr-ERN17493	Vvi-Vitvi18g00955_t001	      0
358-  9:	Atr-ERN17495	Vvi-Vitvi18g00954_t001	 4e-142
358- 10:	Atr-ERN17504	Vvi-Vitvi18g00949_t001	      0
358- 11:	Atr-ERN17522	Vvi-Vitvi18g00931_t001	      0
358- 12:	Atr-ERN17524	Vvi-Vitvi18g00930_t003	 7e-121
## Alignment 359: score=2262.0 e_value=1.6e-188 N=50 Atr-AmTr_v1.0_scaffold00059&Vvi-3 plus
359-  0:	Atr-ERN17460	Vvi-Vitvi03g00328_t002	      0
359-  1:	Atr-ERN17466	Vvi-Vitvi03g00332_t001	 2e-124
359-  2:	Atr-ERN17479	Vvi-Vitvi03g00334_t001	  6e-90
359-  3:	Atr-ERN17482	Vvi-Vitvi03g00335_t001	  8e-39
359-  4:	Atr-ERN17485	Vvi-Vitvi03g00338_t001	      0
359-  5:	Atr-ERN17492	Vvi-Vitvi03g00339_t001	      0
359-  6:	Atr-ERN17493	Vvi-Vitvi03g00340_t001	      0
359-  7:	Atr-ERN17497	Vvi-Vitvi03g00343_t001	      0
359-  8:	Atr-ERN17499	Vvi-Vitvi03g00344_t001	      0
359-  9:	Atr-ERN17500	Vvi-Vitvi03g00345_t001	      0
359- 10:	Atr-ERN17501	Vvi-Vitvi03g00348_t001	  3e-98
359- 11:	Atr-ERN17502	Vvi-Vitvi03g00349_t001	      0
359- 12:	Atr-ERN17525	Vvi-Vitvi03g00352_t003	  1e-62
359- 13:	Atr-ERN17551	Vvi-Vitvi03g00359_t001	      0
359- 14:	Atr-ERN17568	Vvi-Vitvi03g04128_t001	 1e-129
359- 15:	Atr-ERN17581	Vvi-Vitvi03g00369_t001	 1e-150
359- 16:	Atr-ERN17591	Vvi-Vitvi03g00370_t003	      0
359- 17:	Atr-ERN17592	Vvi-Vitvi03g00371_t003	      0
359- 18:	Atr-ERN17594	Vvi-Vitvi03g00372_t001	  1e-87
359- 19:	Atr-ERN17597	Vvi-Vitvi03g00373_t002	      0
359- 20:	Atr-ERN17601	Vvi-Vitvi03g00374_t001	      0
359- 21:	Atr-ERN17612	Vvi-Vitvi03g00375_t002	 1e-160
359- 22:	Atr-ERN17613	Vvi-Vitvi03g00376_t001	  3e-93
359- 23:	Atr-ERN17622	Vvi-Vitvi03g00377_t001	      0
359- 24:	Atr-ERN17626	Vvi-Vitvi03g00378_t001	 3e-174
359- 25:	Atr-ERN17628	Vvi-Vitvi03g04133_t001	  1e-83
359- 26:	Atr-ERN17629	Vvi-Vitvi03g00379_t002	  9e-87
359- 27:	Atr-ERN17631	Vvi-Vitvi03g00380_t001	  1e-22
359- 28:	Atr-ERN17632	Vvi-Vitvi03g00381_t001	 2e-121
359- 29:	Atr-ERN17635	Vvi-Vitvi03g00383_t001	 3e-135
359- 30:	Atr-ERN17641	Vvi-Vitvi03g00384_t001	  4e-12
359- 31:	Atr-ERN17645	Vvi-Vitvi03g00388_t001	      0
359- 32:	Atr-ERN17647	Vvi-Vitvi03g00389_t001	 9e-101
359- 33:	Atr-ERN17659	Vvi-Vitvi03g00391_t001	      0
359- 34:	Atr-ERN17668	Vvi-Vitvi03g00396_t001	 2e-139
359- 35:	Atr-ERN17673	Vvi-Vitvi03g00397_t001	      0
359- 36:	Atr-ERN17674	Vvi-Vitvi03g00398_t001	      0
359- 37:	Atr-ERN17677	Vvi-Vitvi03g00400_t001	      0
359- 38:	Atr-ERN17681	Vvi-Vitvi03g04137_t001	  4e-50
359- 39:	Atr-ERN17688	Vvi-Vitvi03g04144_t001	  3e-15
359- 40:	Atr-ERN17689	Vvi-Vitvi03g00414_t001	 1e-128
359- 41:	Atr-ERN17695	Vvi-Vitvi03g04146_t001	  6e-42
359- 42:	Atr-ERN17698	Vvi-Vitvi03g00423_t001	  1e-95
359- 43:	Atr-ERN17699	Vvi-Vitvi03g00425_t001	      0
359- 44:	Atr-ERN17700	Vvi-Vitvi03g00426_t001	  6e-65
359- 45:	Atr-ERN17701	Vvi-Vitvi03g00428_t001	  2e-90
359- 46:	Atr-ERN17703	Vvi-Vitvi03g00429_t001	      0
359- 47:	Atr-ERN17704	Vvi-Vitvi03g00430_t001	  6e-31
359- 48:	Atr-ERN17713	Vvi-Vitvi03g04153_t001	  1e-40
359- 49:	Atr-ERN17718	Vvi-Vitvi03g04158_t001	  6e-33
## Alignment 360: score=272.0 e_value=8.9e-09 N=6 Atr-AmTr_v1.0_scaffold00059&Vvi-4 plus
360-  0:	Atr-ERN17524	Vvi-Vitvi04g02098_t001	 1e-107
360-  1:	Atr-ERN17536	Vvi-Vitvi04g01252_t001	 4e-150
360-  2:	Atr-ERN17546	Vvi-Vitvi04g01260_t001	 2e-177
360-  3:	Atr-ERN17549	Vvi-Vitvi04g01262_t001	  5e-72
360-  4:	Atr-ERN17551	Vvi-Vitvi04g01263_t001	      0
360-  5:	Atr-ERN17557	Vvi-Vitvi04g01265_t001	  2e-66
## Alignment 361: score=1614.0 e_value=4.9e-123 N=35 Atr-AmTr_v1.0_scaffold00059&Vvi-4 minus
361-  0:	Atr-ERN17464	Vvi-Vitvi04g01296_t001	  4e-95
361-  1:	Atr-ERN17465	Vvi-Vitvi04g01291_t001	  3e-94
361-  2:	Atr-ERN17477	Vvi-Vitvi04g04343_t001	  9e-39
361-  3:	Atr-ERN17480	Vvi-Vitvi04g01287_t001	 5e-141
361-  4:	Atr-ERN17481	Vvi-Vitvi04g04342_t001	  1e-14
361-  5:	Atr-ERN17486	Vvi-Vitvi04g01282_t001	  1e-15
361-  6:	Atr-ERN17487	Vvi-Vitvi04g01281_t001	 2e-133
361-  7:	Atr-ERN17489	Vvi-Vitvi04g01280_t001	      0
361-  8:	Atr-ERN17490	Vvi-Vitvi04g01278_t001	      0
361-  9:	Atr-ERN17491	Vvi-Vitvi04g01276_t003	  6e-19
361- 10:	Atr-ERN17496	Vvi-Vitvi04g01275_t001	      0
361- 11:	Atr-ERN17500	Vvi-Vitvi04g01269_t001	      0
361- 12:	Atr-ERN17509	Vvi-Vitvi04g01267_t001	  4e-51
361- 13:	Atr-ERN17510	Vvi-Vitvi04g02101_t001	 4e-102
361- 14:	Atr-ERN17516	Vvi-Vitvi04g01266_t001	 3e-175
361- 15:	Atr-ERN17532	Vvi-Vitvi04g01257_t001	      0
361- 16:	Atr-ERN17534	Vvi-Vitvi04g04338_t001	  6e-16
361- 17:	Atr-ERN17536	Vvi-Vitvi04g01252_t001	 4e-150
361- 18:	Atr-ERN17541	Vvi-Vitvi04g01249_t001	      0
361- 19:	Atr-ERN17567	Vvi-Vitvi04g01231_t001	      0
361- 20:	Atr-ERN17581	Vvi-Vitvi04g01228_t001	 4e-140
361- 21:	Atr-ERN17582	Vvi-Vitvi04g01227_t001	 1e-101
361- 22:	Atr-ERN17583	Vvi-Vitvi04g01225_t001	  3e-93
361- 23:	Atr-ERN17593	Vvi-Vitvi04g01224_t001	  5e-91
361- 24:	Atr-ERN17594	Vvi-Vitvi04g01223_t001	  6e-83
361- 25:	Atr-ERN17595	Vvi-Vitvi04g01222_t001	 3e-176
361- 26:	Atr-ERN17599	Vvi-Vitvi04g01221_t002	 1e-131
361- 27:	Atr-ERN17602	Vvi-Vitvi04g02094_t001	  7e-26
361- 28:	Atr-ERN17603	Vvi-Vitvi04g01216_t001	 2e-139
361- 29:	Atr-ERN17605	Vvi-Vitvi04g01214_t001	      0
361- 30:	Atr-ERN17606	Vvi-Vitvi04g02091_t001	      0
361- 31:	Atr-ERN17607	Vvi-Vitvi04g04327_t001	  3e-34
361- 32:	Atr-ERN17609	Vvi-Vitvi04g01210_t001	 5e-115
361- 33:	Atr-ERN17611	Vvi-Vitvi04g01209_t001	 4e-119
361- 34:	Atr-ERN17623	Vvi-Vitvi04g01208_t002	      0
## Alignment 362: score=1028.0 e_value=4e-62 N=22 Atr-AmTr_v1.0_scaffold00059&Vvi-7 plus
362-  0:	Atr-ERN17622	Vvi-Vitvi07g01261_t001	  1e-62
362-  1:	Atr-ERN17626	Vvi-Vitvi07g01264_t001	 9e-176
362-  2:	Atr-ERN17627	Vvi-Vitvi07g01265_t001	  3e-32
362-  3:	Atr-ERN17630	Vvi-Vitvi07g01266_t001	  5e-48
362-  4:	Atr-ERN17631	Vvi-Vitvi07g02502_t001	  3e-11
362-  5:	Atr-ERN17642	Vvi-Vitvi07g01274_t001	  4e-21
362-  6:	Atr-ERN17647	Vvi-Vitvi07g01276_t001	 1e-109
362-  7:	Atr-ERN17651	Vvi-Vitvi07g01277_t001	      0
362-  8:	Atr-ERN17652	Vvi-Vitvi07g01278_t002	  5e-92
362-  9:	Atr-ERN17653	Vvi-Vitvi07g01279_t001	 5e-110
362- 10:	Atr-ERN17667	Vvi-Vitvi07g01280_t001	      0
362- 11:	Atr-ERN17671	Vvi-Vitvi07g04496_t001	      0
362- 12:	Atr-ERN17673	Vvi-Vitvi07g01286_t001	      0
362- 13:	Atr-ERN17674	Vvi-Vitvi07g01287_t001	      0
362- 14:	Atr-ERN17681	Vvi-Vitvi07g01288_t001	 4e-155
362- 15:	Atr-ERN17696	Vvi-Vitvi07g01294_t001	      0
362- 16:	Atr-ERN17697	Vvi-Vitvi07g01295_t001	      0
362- 17:	Atr-ERN17698	Vvi-Vitvi07g01296_t001	  1e-93
362- 18:	Atr-ERN17702	Vvi-Vitvi07g01297_t001	      0
362- 19:	Atr-ERN17704	Vvi-Vitvi07g01298_t001	  4e-36
362- 20:	Atr-ERN17709	Vvi-Vitvi07g04505_t001	 7e-166
362- 21:	Atr-ERN17712	Vvi-Vitvi07g04507_t001	 2e-121
## Alignment 363: score=454.0 e_value=2.5e-19 N=10 Atr-AmTr_v1.0_scaffold00060&Vvi-1 plus
363-  0:	Atr-ERM95836	Vvi-Vitvi01g00482_t001	  3e-92
363-  1:	Atr-ERM95843	Vvi-Vitvi01g00483_t001	  4e-60
363-  2:	Atr-ERM95848	Vvi-Vitvi01g00484_t001	      0
363-  3:	Atr-ERM95855	Vvi-Vitvi01g00486_t001	      0
363-  4:	Atr-ERM95858	Vvi-Vitvi01g00487_t001	      0
363-  5:	Atr-ERM95873	Vvi-Vitvi01g00488_t001	      0
363-  6:	Atr-ERM95875	Vvi-Vitvi01g00491_t001	 2e-107
363-  7:	Atr-ERM95878	Vvi-Vitvi01g00492_t001	  3e-87
363-  8:	Atr-ERM95886	Vvi-Vitvi01g04121_t001	      0
363-  9:	Atr-ERM95891	Vvi-Vitvi01g00497_t001	      0
## Alignment 364: score=295.0 e_value=1.1e-07 N=6 Atr-AmTr_v1.0_scaffold00061&Vvi-10 plus
364-  0:	Atr-ERN19122	Vvi-Vitvi10g01684_t001	  1e-17
364-  1:	Atr-ERN19123	Vvi-Vitvi10g04093_t001	  3e-13
364-  2:	Atr-ERN19125	Vvi-Vitvi10g00212_t001	      0
364-  3:	Atr-ERN19126	Vvi-Vitvi10g00213_t001	      0
364-  4:	Atr-ERN19128	Vvi-Vitvi10g00214_t002	  3e-77
364-  5:	Atr-ERN19130	Vvi-Vitvi10g00215_t001	  8e-64
## Alignment 365: score=278.0 e_value=9.9e-12 N=7 Atr-AmTr_v1.0_scaffold00061&Vvi-10 plus
365-  0:	Atr-ERN19167	Vvi-Vitvi10g01687_t001	  8e-43
365-  1:	Atr-ERN19175	Vvi-Vitvi10g00219_t001	 3e-147
365-  2:	Atr-ERN19190	Vvi-Vitvi10g00221_t001	 2e-172
365-  3:	Atr-ERN19192	Vvi-Vitvi10g00222_t001	      0
365-  4:	Atr-ERN19208	Vvi-Vitvi10g00223_t001	 2e-157
365-  5:	Atr-ERN19211	Vvi-Vitvi10g04108_t001	  4e-14
365-  6:	Atr-ERN19218	Vvi-Vitvi10g04117_t001	  2e-82
## Alignment 366: score=454.0 e_value=1.8e-20 N=10 Atr-AmTr_v1.0_scaffold00061&Vvi-10 minus
366-  0:	Atr-ERN19061	Vvi-Vitvi10g04155_t001	      0
366-  1:	Atr-ERN19063	Vvi-Vitvi10g00302_t001	 3e-115
366-  2:	Atr-ERN19064	Vvi-Vitvi10g04153_t001	  9e-73
366-  3:	Atr-ERN19070	Vvi-Vitvi10g04151_t001	  3e-28
366-  4:	Atr-ERN19084	Vvi-Vitvi10g04150_t001	      0
366-  5:	Atr-ERN19093	Vvi-Vitvi10g00307_t003	      0
366-  6:	Atr-ERN19101	Vvi-Vitvi10g00304_t001	      0
366-  7:	Atr-ERN19106	Vvi-Vitvi10g04148_t001	 9e-153
366-  8:	Atr-ERN19108	Vvi-Vitvi10g02295_t001	      0
366-  9:	Atr-ERN19112	Vvi-Vitvi10g04145_t001	  8e-50
## Alignment 367: score=340.0 e_value=1.5e-16 N=8 Atr-AmTr_v1.0_scaffold00061&Vvi-10 minus
367-  0:	Atr-ERN19207	Vvi-Vitvi10g04141_t001	  3e-45
367-  1:	Atr-ERN19231	Vvi-Vitvi10g04129_t001	      0
367-  2:	Atr-ERN19239	Vvi-Vitvi10g02269_t001	      0
367-  3:	Atr-ERN19247	Vvi-Vitvi10g02268_t001	  6e-83
367-  4:	Atr-ERN19255	Vvi-Vitvi10g02267_t001	  3e-50
367-  5:	Atr-ERN19256	Vvi-Vitvi10g04127_t001	      0
367-  6:	Atr-ERN19257	Vvi-Vitvi10g04126_t001	 2e-133
367-  7:	Atr-ERN19273	Vvi-Vitvi10g02273_t001	  3e-67
## Alignment 368: score=1414.0 e_value=9.7e-109 N=32 Atr-AmTr_v1.0_scaffold00061&Vvi-12 minus
368-  0:	Atr-ERN19059	Vvi-Vitvi12g00777_t001	      0
368-  1:	Atr-ERN19064	Vvi-Vitvi12g02510_t001	  1e-12
368-  2:	Atr-ERN19071	Vvi-Vitvi12g00774_t001	      0
368-  3:	Atr-ERN19072	Vvi-Vitvi12g00773_t001	 2e-173
368-  4:	Atr-ERN19087	Vvi-Vitvi12g00770_t001	      0
368-  5:	Atr-ERN19106	Vvi-Vitvi12g00769_t001	 3e-156
368-  6:	Atr-ERN19107	Vvi-Vitvi12g00767_t001	      0
368-  7:	Atr-ERN19112	Vvi-Vitvi12g00766_t001	      0
368-  8:	Atr-ERN19122	Vvi-Vitvi12g02508_t001	  2e-18
368-  9:	Atr-ERN19130	Vvi-Vitvi12g02507_t001	  2e-60
368- 10:	Atr-ERN19147	Vvi-Vitvi12g00763_t001	      0
368- 11:	Atr-ERN19165	Vvi-Vitvi12g00762_t001	 1e-108
368- 12:	Atr-ERN19166	Vvi-Vitvi12g00761_t001	 8e-129
368- 13:	Atr-ERN19169	Vvi-Vitvi12g00760_t001	  1e-61
368- 14:	Atr-ERN19174	Vvi-Vitvi12g00759_t001	  1e-73
368- 15:	Atr-ERN19175	Vvi-Vitvi12g00757_t001	 6e-139
368- 16:	Atr-ERN19177	Vvi-Vitvi12g00755_t001	  3e-42
368- 17:	Atr-ERN19195	Vvi-Vitvi12g00754_t001	      0
368- 18:	Atr-ERN19197	Vvi-Vitvi12g00753_t001	      0
368- 19:	Atr-ERN19200	Vvi-Vitvi12g00752_t001	 6e-148
368- 20:	Atr-ERN19206	Vvi-Vitvi12g00751_t001	      0
368- 21:	Atr-ERN19207	Vvi-Vitvi12g00750_t001	 2e-103
368- 22:	Atr-ERN19221	Vvi-Vitvi12g02505_t001	      0
368- 23:	Atr-ERN19222	Vvi-Vitvi12g00747_t001	 2e-119
368- 24:	Atr-ERN19223	Vvi-Vitvi12g00746_t001	      0
368- 25:	Atr-ERN19224	Vvi-Vitvi12g00745_t001	      0
368- 26:	Atr-ERN19226	Vvi-Vitvi12g00742_t001	  8e-54
368- 27:	Atr-ERN19232	Vvi-Vitvi12g00741_t001	 2e-127
368- 28:	Atr-ERN19234	Vvi-Vitvi12g04252_t001	  5e-21
368- 29:	Atr-ERN19236	Vvi-Vitvi12g00736_t001	 6e-140
368- 30:	Atr-ERN19251	Vvi-Vitvi12g00725_t001	 2e-103
368- 31:	Atr-ERN19273	Vvi-Vitvi12g00719_t001	  1e-55
## Alignment 369: score=278.0 e_value=1.4e-10 N=7 Atr-AmTr_v1.0_scaffold00061&Vvi-17 minus
369-  0:	Atr-ERN19114	Vvi-Vitvi17g00958_t001	 2e-100
369-  1:	Atr-ERN19128	Vvi-Vitvi17g00954_t001	  1e-84
369-  2:	Atr-ERN19140	Vvi-Vitvi17g00942_t001	      0
369-  3:	Atr-ERN19148	Vvi-Vitvi17g00938_t001	  2e-15
369-  4:	Atr-ERN19165	Vvi-Vitvi17g00931_t001	  7e-98
369-  5:	Atr-ERN19176	Vvi-Vitvi17g00921_t001	  3e-55
369-  6:	Atr-ERN19192	Vvi-Vitvi17g00909_t001	      0
## Alignment 370: score=1049.0 e_value=1.4e-71 N=23 Atr-AmTr_v1.0_scaffold00061&Vvi-19 plus
370-  0:	Atr-ERN19050	Vvi-Vitvi19g00740_t001	      0
370-  1:	Atr-ERN19062	Vvi-Vitvi19g00745_t001	 8e-126
370-  2:	Atr-ERN19068	Vvi-Vitvi19g00747_t001	      0
370-  3:	Atr-ERN19069	Vvi-Vitvi19g00749_t001	      0
370-  4:	Atr-ERN19073	Vvi-Vitvi19g02084_t002	      0
370-  5:	Atr-ERN19075	Vvi-Vitvi19g00757_t001	      0
370-  6:	Atr-ERN19076	Vvi-Vitvi19g00758_t001	  2e-65
370-  7:	Atr-ERN19080	Vvi-Vitvi19g00759_t001	      0
370-  8:	Atr-ERN19095	Vvi-Vitvi19g00766_t001	  2e-76
370-  9:	Atr-ERN19097	Vvi-Vitvi19g00767_t001	      0
370- 10:	Atr-ERN19099	Vvi-Vitvi19g00768_t001	      0
370- 11:	Atr-ERN19100	Vvi-Vitvi19g00775_t001	  2e-32
370- 12:	Atr-ERN19101	Vvi-Vitvi19g00776_t001	      0
370- 13:	Atr-ERN19104	Vvi-Vitvi19g00778_t001	      0
370- 14:	Atr-ERN19112	Vvi-Vitvi19g00781_t001	      0
370- 15:	Atr-ERN19115	Vvi-Vitvi19g00782_t001	 3e-176
370- 16:	Atr-ERN19122	Vvi-Vitvi19g04298_t001	  4e-22
370- 17:	Atr-ERN19127	Vvi-Vitvi19g04300_t001	  6e-12
370- 18:	Atr-ERN19131	Vvi-Vitvi19g04305_t001	  1e-12
370- 19:	Atr-ERN19137	Vvi-Vitvi19g00899_t001	  5e-70
370- 20:	Atr-ERN19148	Vvi-Vitvi19g00900_t001	 2e-120
370- 21:	Atr-ERN19150	Vvi-Vitvi19g00904_t001	      0
370- 22:	Atr-ERN19154	Vvi-Vitvi19g00905_t001	      0
## Alignment 371: score=368.0 e_value=1e-15 N=8 Atr-AmTr_v1.0_scaffold00061&Vvi-19 plus
371-  0:	Atr-ERN19002	Vvi-Vitvi19g00906_t001	  2e-98
371-  1:	Atr-ERN19028	Vvi-Vitvi19g00907_t001	      0
371-  2:	Atr-ERN19030	Vvi-Vitvi19g00908_t001	      0
371-  3:	Atr-ERN19031	Vvi-Vitvi19g00909_t001	  2e-67
371-  4:	Atr-ERN19033	Vvi-Vitvi19g00911_t001	 8e-108
371-  5:	Atr-ERN19037	Vvi-Vitvi19g00912_t001	  2e-16
371-  6:	Atr-ERN19040	Vvi-Vitvi19g00915_t001	      0
371-  7:	Atr-ERN19041	Vvi-Vitvi19g00916_t001	  3e-41
## Alignment 372: score=1197.0 e_value=3.3e-78 N=26 Atr-AmTr_v1.0_scaffold00061&Vvi-19 minus
372-  0:	Atr-ERN19160	Vvi-Vitvi19g00739_t001	      0
372-  1:	Atr-ERN19161	Vvi-Vitvi19g00736_t001	  9e-64
372-  2:	Atr-ERN19166	Vvi-Vitvi19g00734_t001	 9e-127
372-  3:	Atr-ERN19168	Vvi-Vitvi19g00732_t001	  8e-74
372-  4:	Atr-ERN19173	Vvi-Vitvi19g00730_t001	 1e-141
372-  5:	Atr-ERN19181	Vvi-Vitvi19g02077_t001	  8e-14
372-  6:	Atr-ERN19193	Vvi-Vitvi19g00729_t001	      0
372-  7:	Atr-ERN19196	Vvi-Vitvi19g00728_t001	 5e-144
372-  8:	Atr-ERN19199	Vvi-Vitvi19g04286_t001	  6e-73
372-  9:	Atr-ERN19204	Vvi-Vitvi19g00726_t001	      0
372- 10:	Atr-ERN19205	Vvi-Vitvi19g00725_t001	 5e-148
372- 11:	Atr-ERN19206	Vvi-Vitvi19g00723_t001	 3e-139
372- 12:	Atr-ERN19207	Vvi-Vitvi19g00722_t001	 5e-122
372- 13:	Atr-ERN19210	Vvi-Vitvi19g00712_t001	      0
372- 14:	Atr-ERN19212	Vvi-Vitvi19g00708_t001	 2e-157
372- 15:	Atr-ERN19214	Vvi-Vitvi19g00706_t001	 1e-123
372- 16:	Atr-ERN19217	Vvi-Vitvi19g00704_t001	 5e-179
372- 17:	Atr-ERN19218	Vvi-Vitvi19g00703_t001	 4e-160
372- 18:	Atr-ERN19231	Vvi-Vitvi19g00697_t001	      0
372- 19:	Atr-ERN19232	Vvi-Vitvi19g00696_t001	 3e-123
372- 20:	Atr-ERN19234	Vvi-Vitvi19g00695_t001	  2e-21
372- 21:	Atr-ERN19240	Vvi-Vitvi19g00694_t002	      0
372- 22:	Atr-ERN19250	Vvi-Vitvi19g02068_t001	  5e-26
372- 23:	Atr-ERN19258	Vvi-Vitvi19g00690_t001	      0
372- 24:	Atr-ERN19270	Vvi-Vitvi19g00688_t001	  2e-48
372- 25:	Atr-ERN19273	Vvi-Vitvi19g00686_t001	  5e-47
## Alignment 373: score=281.0 e_value=1.8e-08 N=6 Atr-AmTr_v1.0_scaffold00061&Vvi-19 minus
373-  0:	Atr-ERN19011	Vvi-Vitvi19g00933_t001	      0
373-  1:	Atr-ERN19012	Vvi-Vitvi19g00932_t001	 5e-132
373-  2:	Atr-ERN19016	Vvi-Vitvi19g00929_t001	  2e-98
373-  3:	Atr-ERN19019	Vvi-Vitvi19g00927_t001	      0
373-  4:	Atr-ERN19024	Vvi-Vitvi19g00917_t003	  7e-82
373-  5:	Atr-ERN19035	Vvi-Vitvi19g00913_t001	  4e-22
## Alignment 374: score=440.0 e_value=2.5e-20 N=10 Atr-AmTr_v1.0_scaffold00062&Vvi-10 plus
374-  0:	Atr-ERN19518	Vvi-Vitvi10g00035_t001	      0
374-  1:	Atr-ERN19519	Vvi-Vitvi10g00037_t001	      0
374-  2:	Atr-ERN19524	Vvi-Vitvi10g00039_t001	      0
374-  3:	Atr-ERN19525	Vvi-Vitvi10g00040_t001	      0
374-  4:	Atr-ERN19528	Vvi-Vitvi10g00041_t001	      0
374-  5:	Atr-ERN19533	Vvi-Vitvi10g00044_t001	      0
374-  6:	Atr-ERN19547	Vvi-Vitvi10g00045_t001	      0
374-  7:	Atr-ERN19562	Vvi-Vitvi10g01612_t001	  9e-19
374-  8:	Atr-ERN19584	Vvi-Vitvi10g00046_t001	 3e-178
374-  9:	Atr-ERN19586	Vvi-Vitvi10g00047_t001	 9e-108
## Alignment 375: score=1008.0 e_value=8.2e-69 N=23 Atr-AmTr_v1.0_scaffold00062&Vvi-19 plus
375-  0:	Atr-ERN19519	Vvi-Vitvi19g00457_t001	      0
375-  1:	Atr-ERN19520	Vvi-Vitvi19g00458_t001	      0
375-  2:	Atr-ERN19539	Vvi-Vitvi19g00460_t001	 3e-167
375-  3:	Atr-ERN19550	Vvi-Vitvi19g02003_t001	  4e-30
375-  4:	Atr-ERN19563	Vvi-Vitvi19g00463_t001	  9e-24
375-  5:	Atr-ERN19575	Vvi-Vitvi19g00469_t001	      0
375-  6:	Atr-ERN19584	Vvi-Vitvi19g00470_t001	      0
375-  7:	Atr-ERN19589	Vvi-Vitvi19g00472_t001	  4e-75
375-  8:	Atr-ERN19595	Vvi-Vitvi19g00473_t001	 3e-180
375-  9:	Atr-ERN19621	Vvi-Vitvi19g04230_t001	  1e-57
375- 10:	Atr-ERN19622	Vvi-Vitvi19g00476_t001	      0
375- 11:	Atr-ERN19623	Vvi-Vitvi19g00478_t001	 3e-111
375- 12:	Atr-ERN19624	Vvi-Vitvi19g02009_t001	  3e-12
375- 13:	Atr-ERN19625	Vvi-Vitvi19g00480_t001	  1e-23
375- 14:	Atr-ERN19627	Vvi-Vitvi19g00481_t001	  4e-91
375- 15:	Atr-ERN19633	Vvi-Vitvi19g00482_t001	  9e-85
375- 16:	Atr-ERN19635	Vvi-Vitvi19g00483_t001	      0
375- 17:	Atr-ERN19652	Vvi-Vitvi19g00486_t001	  2e-99
375- 18:	Atr-ERN19662	Vvi-Vitvi19g02011_t001	 6e-138
375- 19:	Atr-ERN19664	Vvi-Vitvi19g00490_t001	      0
375- 20:	Atr-ERN19670	Vvi-Vitvi19g00491_t002	  4e-83
375- 21:	Atr-ERN19674	Vvi-Vitvi19g02012_t001	  2e-17
375- 22:	Atr-ERN19675	Vvi-Vitvi19g00492_t001	      0
## Alignment 376: score=497.0 e_value=2.6e-30 N=12 Atr-AmTr_v1.0_scaffold00063&Vvi-13 minus
376-  0:	Atr-ERN16219	Vvi-Vitvi13g01463_t001	 5e-174
376-  1:	Atr-ERN16220	Vvi-Vitvi13g01462_t001	  6e-65
376-  2:	Atr-ERN16224	Vvi-Vitvi13g01459_t001	      0
376-  3:	Atr-ERN16235	Vvi-Vitvi13g01429_t002	      0
376-  4:	Atr-ERN16241	Vvi-Vitvi13g01417_t001	      0
376-  5:	Atr-ERN16258	Vvi-Vitvi13g01416_t002	      0
376-  6:	Atr-ERN16269	Vvi-Vitvi13g01414_t001	 2e-163
376-  7:	Atr-ERN16278	Vvi-Vitvi13g04492_t001	 7e-110
376-  8:	Atr-ERN16281	Vvi-Vitvi13g01336_t001	      0
376-  9:	Atr-ERN16287	Vvi-Vitvi13g01337_t001	 1e-159
376- 10:	Atr-ERN16297	Vvi-Vitvi13g01338_t001	  2e-92
376- 11:	Atr-ERN16316	Vvi-Vitvi13g01340_t001	  1e-41
## Alignment 377: score=486.0 e_value=4.6e-22 N=11 Atr-AmTr_v1.0_scaffold00063&Vvi-6 minus
377-  0:	Atr-ERN16233	Vvi-Vitvi06g01909_t001	  2e-25
377-  1:	Atr-ERN16235	Vvi-Vitvi06g01245_t001	      0
377-  2:	Atr-ERN16249	Vvi-Vitvi06g01244_t001	  1e-50
377-  3:	Atr-ERN16260	Vvi-Vitvi06g01240_t001	  5e-55
377-  4:	Atr-ERN16266	Vvi-Vitvi06g01239_t001	  2e-81
377-  5:	Atr-ERN16273	Vvi-Vitvi06g01236_t001	 5e-174
377-  6:	Atr-ERN16276	Vvi-Vitvi06g01231_t001	      0
377-  7:	Atr-ERN16281	Vvi-Vitvi06g01227_t001	      0
377-  8:	Atr-ERN16290	Vvi-Vitvi06g01226_t001	      0
377-  9:	Atr-ERN16292	Vvi-Vitvi06g01218_t001	  2e-78
377- 10:	Atr-ERN16296	Vvi-Vitvi06g01217_t002	      0
## Alignment 378: score=260.0 e_value=3.5e-09 N=6 Atr-AmTr_v1.0_scaffold00063&Vvi-8 minus
378-  0:	Atr-ERN16220	Vvi-Vitvi08g01668_t001	  1e-72
378-  1:	Atr-ERN16221	Vvi-Vitvi08g01666_t001	      0
378-  2:	Atr-ERN16234	Vvi-Vitvi08g01659_t001	  1e-81
378-  3:	Atr-ERN16243	Vvi-Vitvi08g02307_t001	  7e-87
378-  4:	Atr-ERN16255	Vvi-Vitvi08g01655_t002	 9e-146
378-  5:	Atr-ERN16263	Vvi-Vitvi08g01649_t001	  8e-48
## Alignment 379: score=274.0 e_value=4.1e-11 N=6 Atr-AmTr_v1.0_scaffold00065&Vvi-11 plus
379-  0:	Atr-ERN18683	Vvi-Vitvi11g04169_t001	 9e-111
379-  1:	Atr-ERN18697	Vvi-Vitvi11g00695_t001	 8e-146
379-  2:	Atr-ERN18699	Vvi-Vitvi11g00696_t001	  3e-88
379-  3:	Atr-ERN18700	Vvi-Vitvi11g00698_t001	      0
379-  4:	Atr-ERN18702	Vvi-Vitvi11g00699_t001	 3e-168
379-  5:	Atr-ERN18708	Vvi-Vitvi11g00700_t001	      0
## Alignment 380: score=602.0 e_value=3.7e-32 N=13 Atr-AmTr_v1.0_scaffold00065&Vvi-11 minus
380-  0:	Atr-ERN18636	Vvi-Vitvi11g00692_t001	 3e-170
380-  1:	Atr-ERN18642	Vvi-Vitvi11g00686_t001	      0
380-  2:	Atr-ERN18653	Vvi-Vitvi11g00680_t001	 5e-140
380-  3:	Atr-ERN18656	Vvi-Vitvi11g00679_t002	  2e-53
380-  4:	Atr-ERN18670	Vvi-Vitvi11g04172_t001	  5e-50
380-  5:	Atr-ERN18683	Vvi-Vitvi11g04169_t001	 9e-111
380-  6:	Atr-ERN18684	Vvi-Vitvi11g00673_t001	 1e-178
380-  7:	Atr-ERN18687	Vvi-Vitvi11g00672_t001	      0
380-  8:	Atr-ERN18688	Vvi-Vitvi11g00671_t001	      0
380-  9:	Atr-ERN18690	Vvi-Vitvi11g01715_t001	  2e-23
380- 10:	Atr-ERN18692	Vvi-Vitvi11g00668_t001	      0
380- 11:	Atr-ERN18693	Vvi-Vitvi11g00667_t001	 3e-109
380- 12:	Atr-ERN18695	Vvi-Vitvi11g00666_t001	 2e-154
## Alignment 381: score=973.0 e_value=6.4e-57 N=21 Atr-AmTr_v1.0_scaffold00065&Vvi-15 minus
381-  0:	Atr-ERN18511	Vvi-Vitvi15g04528_t001	 1e-127
381-  1:	Atr-ERN18519	Vvi-Vitvi15g04525_t001	      0
381-  2:	Atr-ERN18526	Vvi-Vitvi15g04523_t001	 2e-126
381-  3:	Atr-ERN18532	Vvi-Vitvi15g04522_t001	  1e-62
381-  4:	Atr-ERN18538	Vvi-Vitvi15g04521_t001	      0
381-  5:	Atr-ERN18539	Vvi-Vitvi15g04520_t001	 2e-130
381-  6:	Atr-ERN18547	Vvi-Vitvi15g04517_t001	 9e-156
381-  7:	Atr-ERN18549	Vvi-Vitvi15g04515_t001	  7e-20
381-  8:	Atr-ERN18555	Vvi-Vitvi15g04514_t001	  2e-15
381-  9:	Atr-ERN18561	Vvi-Vitvi15g04511_t001	  9e-18
381- 10:	Atr-ERN18564	Vvi-Vitvi15g04508_t001	 4e-112
381- 11:	Atr-ERN18569	Vvi-Vitvi15g04507_t001	 6e-175
381- 12:	Atr-ERN18570	Vvi-Vitvi15g04506_t001	  3e-94
381- 13:	Atr-ERN18571	Vvi-Vitvi15g04505_t001	 3e-143
381- 14:	Atr-ERN18579	Vvi-Vitvi15g04503_t001	      0
381- 15:	Atr-ERN18582	Vvi-Vitvi15g04501_t001	  5e-27
381- 16:	Atr-ERN18594	Vvi-Vitvi15g04497_t001	      0
381- 17:	Atr-ERN18595	Vvi-Vitvi15g04494_t001	      0
381- 18:	Atr-ERN18601	Vvi-Vitvi15g04493_t001	  8e-58
381- 19:	Atr-ERN18602	Vvi-Vitvi15g04491_t001	  2e-64
381- 20:	Atr-ERN18605	Vvi-Vitvi15g04490_t001	 3e-139
## Alignment 382: score=1584.0 e_value=1.1e-114 N=34 Atr-AmTr_v1.0_scaffold00065&Vvi-18 plus
382-  0:	Atr-ERN18510	Vvi-Vitvi18g00612_t001	      0
382-  1:	Atr-ERN18516	Vvi-Vitvi18g00614_t001	  1e-99
382-  2:	Atr-ERN18518	Vvi-Vitvi18g00615_t001	      0
382-  3:	Atr-ERN18523	Vvi-Vitvi18g00616_t001	      0
382-  4:	Atr-ERN18532	Vvi-Vitvi18g00617_t001	  2e-64
382-  5:	Atr-ERN18538	Vvi-Vitvi18g00618_t001	      0
382-  6:	Atr-ERN18540	Vvi-Vitvi18g00621_t001	  2e-84
382-  7:	Atr-ERN18541	Vvi-Vitvi18g00622_t001	  1e-62
382-  8:	Atr-ERN18547	Vvi-Vitvi18g00623_t001	 2e-168
382-  9:	Atr-ERN18549	Vvi-Vitvi18g02631_t001	  3e-18
382- 10:	Atr-ERN18553	Vvi-Vitvi18g02632_t001	  9e-41
382- 11:	Atr-ERN18554	Vvi-Vitvi18g00626_t001	      0
382- 12:	Atr-ERN18555	Vvi-Vitvi18g00628_t001	  6e-12
382- 13:	Atr-ERN18556	Vvi-Vitvi18g00632_t001	      0
382- 14:	Atr-ERN18561	Vvi-Vitvi18g00635_t001	  4e-11
382- 15:	Atr-ERN18564	Vvi-Vitvi18g00636_t001	 9e-138
382- 16:	Atr-ERN18570	Vvi-Vitvi18g00637_t001	  6e-69
382- 17:	Atr-ERN18579	Vvi-Vitvi18g00638_t001	      0
382- 18:	Atr-ERN18580	Vvi-Vitvi18g00639_t001	 2e-125
382- 19:	Atr-ERN18582	Vvi-Vitvi18g02636_t001	  5e-23
382- 20:	Atr-ERN18583	Vvi-Vitvi18g00641_t001	      0
382- 21:	Atr-ERN18587	Vvi-Vitvi18g00643_t001	      0
382- 22:	Atr-ERN18592	Vvi-Vitvi18g00644_t001	      0
382- 23:	Atr-ERN18593	Vvi-Vitvi18g02638_t001	  1e-10
382- 24:	Atr-ERN18595	Vvi-Vitvi18g00645_t003	      0
382- 25:	Atr-ERN18603	Vvi-Vitvi18g02644_t001	      0
382- 26:	Atr-ERN18606	Vvi-Vitvi18g00647_t001	      0
382- 27:	Atr-ERN18624	Vvi-Vitvi18g00651_t001	  6e-55
382- 28:	Atr-ERN18626	Vvi-Vitvi18g00652_t001	      0
382- 29:	Atr-ERN18630	Vvi-Vitvi18g00653_t001	 2e-133
382- 30:	Atr-ERN18631	Vvi-Vitvi18g00654_t001	 1e-110
382- 31:	Atr-ERN18634	Vvi-Vitvi18g00656_t001	  3e-23
382- 32:	Atr-ERN18635	Vvi-Vitvi18g00657_t001	 7e-119
382- 33:	Atr-ERN18653	Vvi-Vitvi18g00673_t001	  1e-17
## Alignment 383: score=356.0 e_value=2.1e-15 N=8 Atr-AmTr_v1.0_scaffold00065&Vvi-3 minus
383-  0:	Atr-ERN18531	Vvi-Vitvi03g01638_t001	  5e-53
383-  1:	Atr-ERN18533	Vvi-Vitvi03g00718_t001	  1e-91
383-  2:	Atr-ERN18534	Vvi-Vitvi03g00717_t001	      0
383-  3:	Atr-ERN18553	Vvi-Vitvi03g00713_t001	  2e-34
383-  4:	Atr-ERN18561	Vvi-Vitvi03g00712_t001	  5e-16
383-  5:	Atr-ERN18562	Vvi-Vitvi03g00711_t001	  2e-59
383-  6:	Atr-ERN18565	Vvi-Vitvi03g00710_t001	 1e-135
383-  7:	Atr-ERN18582	Vvi-Vitvi03g01635_t001	  2e-19
## Alignment 384: score=322.0 e_value=5.1e-17 N=8 Atr-AmTr_v1.0_scaffold00065&Vvi-3 minus
384-  0:	Atr-ERN18568	Vvi-Vitvi03g00678_t001	  1e-15
384-  1:	Atr-ERN18590	Vvi-Vitvi03g01612_t001	  9e-24
384-  2:	Atr-ERN18593	Vvi-Vitvi03g00677_t001	  2e-17
384-  3:	Atr-ERN18601	Vvi-Vitvi03g00675_t001	  6e-87
384-  4:	Atr-ERN18603	Vvi-Vitvi03g00673_t001	      0
384-  5:	Atr-ERN18628	Vvi-Vitvi03g00667_t001	      0
384-  6:	Atr-ERN18631	Vvi-Vitvi03g00666_t001	 5e-107
384-  7:	Atr-ERN18653	Vvi-Vitvi03g00635_t001	  5e-19
## Alignment 385: score=330.0 e_value=4.3e-11 N=7 Atr-AmTr_v1.0_scaffold00065&Vvi-4 plus
385-  0:	Atr-ERN18684	Vvi-Vitvi04g00586_t001	      0
385-  1:	Atr-ERN18691	Vvi-Vitvi04g00590_t001	  3e-22
385-  2:	Atr-ERN18693	Vvi-Vitvi04g00591_t001	 2e-107
385-  3:	Atr-ERN18694	Vvi-Vitvi04g00594_t001	 9e-107
385-  4:	Atr-ERN18703	Vvi-Vitvi04g00598_t001	      0
385-  5:	Atr-ERN18707	Vvi-Vitvi04g00599_t001	      0
385-  6:	Atr-ERN18708	Vvi-Vitvi04g00600_t001	      0
## Alignment 386: score=323.0 e_value=4.4e-12 N=7 Atr-AmTr_v1.0_scaffold00066&Vvi-4 minus
386-  0:	Atr-ERN20316	Vvi-Vitvi04g01201_t001	      0
386-  1:	Atr-ERN20317	Vvi-Vitvi04g01200_t001	 7e-167
386-  2:	Atr-ERN20319	Vvi-Vitvi04g01198_t001	      0
386-  3:	Atr-ERN20327	Vvi-Vitvi04g02083_t001	 2e-114
386-  4:	Atr-ERN20331	Vvi-Vitvi04g01197_t001	      0
386-  5:	Atr-ERN20347	Vvi-Vitvi04g01196_t001	  8e-66
386-  6:	Atr-ERN20348	Vvi-Vitvi04g01195_t001	 7e-171
## Alignment 387: score=808.0 e_value=1.6e-43 N=17 Atr-AmTr_v1.0_scaffold00066&Vvi-5 plus
387-  0:	Atr-ERN20250	Vvi-Vitvi05g01622_t001	  5e-20
387-  1:	Atr-ERN20251	Vvi-Vitvi05g01623_t001	 7e-132
387-  2:	Atr-ERN20252	Vvi-Vitvi05g01624_t001	      0
387-  3:	Atr-ERN20255	Vvi-Vitvi05g01626_t001	      0
387-  4:	Atr-ERN20256	Vvi-Vitvi05g01627_t001	      0
387-  5:	Atr-ERN20257	Vvi-Vitvi05g01629_t001	      0
387-  6:	Atr-ERN20259	Vvi-Vitvi05g01632_t001	      0
387-  7:	Atr-ERN20275	Vvi-Vitvi05g02262_t001	 3e-171
387-  8:	Atr-ERN20280	Vvi-Vitvi05g01636_t001	  5e-68
387-  9:	Atr-ERN20287	Vvi-Vitvi05g01638_t001	      0
387- 10:	Atr-ERN20288	Vvi-Vitvi05g01639_t001	      0
387- 11:	Atr-ERN20291	Vvi-Vitvi05g01641_t001	 1e-147
387- 12:	Atr-ERN20293	Vvi-Vitvi05g01642_t001	 7e-145
387- 13:	Atr-ERN20295	Vvi-Vitvi05g01648_t001	 4e-144
387- 14:	Atr-ERN20298	Vvi-Vitvi05g04553_t001	  2e-43
387- 15:	Atr-ERN20300	Vvi-Vitvi05g04554_t001	  6e-12
387- 16:	Atr-ERN20304	Vvi-Vitvi05g02266_t001	 6e-138
## Alignment 388: score=674.0 e_value=1.3e-40 N=15 Atr-AmTr_v1.0_scaffold00066&Vvi-5 plus
388-  0:	Atr-ERN20306	Vvi-Vitvi05g01551_t001	 1e-101
388-  1:	Atr-ERN20310	Vvi-Vitvi05g01553_t001	 1e-152
388-  2:	Atr-ERN20313	Vvi-Vitvi05g01554_t001	 2e-150
388-  3:	Atr-ERN20336	Vvi-Vitvi05g04516_t001	  3e-63
388-  4:	Atr-ERN20343	Vvi-Vitvi05g01564_t001	      0
388-  5:	Atr-ERN20344	Vvi-Vitvi05g04517_t001	 3e-105
388-  6:	Atr-ERN20345	Vvi-Vitvi05g02239_t001	  3e-45
388-  7:	Atr-ERN20346	Vvi-Vitvi05g01566_t001	 4e-100
388-  8:	Atr-ERN20348	Vvi-Vitvi05g01572_t001	 5e-155
388-  9:	Atr-ERN20350	Vvi-Vitvi05g02249_t001	 5e-122
388- 10:	Atr-ERN20352	Vvi-Vitvi05g01584_t001	 4e-115
388- 11:	Atr-ERN20354	Vvi-Vitvi05g01585_t001	  2e-38
388- 12:	Atr-ERN20357	Vvi-Vitvi05g01592_t001	 4e-173
388- 13:	Atr-ERN20358	Vvi-Vitvi05g01596_t001	  6e-85
388- 14:	Atr-ERN20359	Vvi-Vitvi05g01599_t001	  3e-80
## Alignment 389: score=500.0 e_value=3.9e-25 N=11 Atr-AmTr_v1.0_scaffold00066&Vvi-5 plus
389-  0:	Atr-ERN20118	Vvi-Vitvi05g01465_t001	  4e-64
389-  1:	Atr-ERN20119	Vvi-Vitvi05g01467_t001	      0
389-  2:	Atr-ERN20122	Vvi-Vitvi05g01469_t001	  7e-99
389-  3:	Atr-ERN20126	Vvi-Vitvi05g01470_t001	  2e-59
389-  4:	Atr-ERN20133	Vvi-Vitvi05g01471_t001	      0
389-  5:	Atr-ERN20136	Vvi-Vitvi05g01475_t001	      0
389-  6:	Atr-ERN20142	Vvi-Vitvi05g01480_t001	      0
389-  7:	Atr-ERN20148	Vvi-Vitvi05g01482_t001	 7e-153
389-  8:	Atr-ERN20150	Vvi-Vitvi05g01486_t001	      0
389-  9:	Atr-ERN20151	Vvi-Vitvi05g01488_t001	      0
389- 10:	Atr-ERN20175	Vvi-Vitvi05g04445_t001	  4e-20
## Alignment 390: score=317.0 e_value=6.5e-12 N=7 Atr-AmTr_v1.0_scaffold00066&Vvi-5 plus
390-  0:	Atr-ERN20093	Vvi-Vitvi05g04385_t001	  9e-39
390-  1:	Atr-ERN20099	Vvi-Vitvi05g01395_t001	 3e-147
390-  2:	Atr-ERN20100	Vvi-Vitvi05g01396_t001	 6e-168
390-  3:	Atr-ERN20105	Vvi-Vitvi05g01408_t001	      0
390-  4:	Atr-ERN20111	Vvi-Vitvi05g01421_t001	 9e-118
390-  5:	Atr-ERN20113	Vvi-Vitvi05g02139_t001	      0
390-  6:	Atr-ERN20115	Vvi-Vitvi05g01424_t001	      0
## Alignment 391: score=1228.0 e_value=2.4e-77 N=26 Atr-AmTr_v1.0_scaffold00066&Vvi-5 minus
391-  0:	Atr-ERN20156	Vvi-Vitvi05g01702_t001	      0
391-  1:	Atr-ERN20158	Vvi-Vitvi05g01701_t001	      0
391-  2:	Atr-ERN20161	Vvi-Vitvi05g01700_t001	      0
391-  3:	Atr-ERN20163	Vvi-Vitvi05g04576_t001	      0
391-  4:	Atr-ERN20164	Vvi-Vitvi05g01697_t001	 4e-176
391-  5:	Atr-ERN20167	Vvi-Vitvi05g01696_t001	      0
391-  6:	Atr-ERN20171	Vvi-Vitvi05g01694_t001	 5e-165
391-  7:	Atr-ERN20172	Vvi-Vitvi05g01693_t001	  3e-76
391-  8:	Atr-ERN20173	Vvi-Vitvi05g01692_t001	 8e-161
391-  9:	Atr-ERN20176	Vvi-Vitvi05g01691_t001	      0
391- 10:	Atr-ERN20178	Vvi-Vitvi05g01690_t001	 8e-102
391- 11:	Atr-ERN20180	Vvi-Vitvi05g01689_t001	  3e-43
391- 12:	Atr-ERN20184	Vvi-Vitvi05g02278_t001	  8e-53
391- 13:	Atr-ERN20186	Vvi-Vitvi05g04575_t001	  1e-12
391- 14:	Atr-ERN20189	Vvi-Vitvi05g01688_t001	  2e-23
391- 15:	Atr-ERN20190	Vvi-Vitvi05g01687_t001	      0
391- 16:	Atr-ERN20195	Vvi-Vitvi05g01686_t001	      0
391- 17:	Atr-ERN20202	Vvi-Vitvi05g02276_t001	 1e-116
391- 18:	Atr-ERN20204	Vvi-Vitvi05g01685_t001	 6e-119
391- 19:	Atr-ERN20208	Vvi-Vitvi05g02272_t001	  7e-99
391- 20:	Atr-ERN20214	Vvi-Vitvi05g01679_t001	 7e-140
391- 21:	Atr-ERN20216	Vvi-Vitvi05g01672_t001	 2e-115
391- 22:	Atr-ERN20218	Vvi-Vitvi05g04565_t001	  1e-33
391- 23:	Atr-ERN20225	Vvi-Vitvi05g01660_t001	      0
391- 24:	Atr-ERN20227	Vvi-Vitvi05g01656_t001	      0
391- 25:	Atr-ERN20231	Vvi-Vitvi05g01655_t001	      0
## Alignment 392: score=534.0 e_value=8.6e-24 N=11 Atr-AmTr_v1.0_scaffold00066&Vvi-5 minus
392-  0:	Atr-ERN20306	Vvi-Vitvi05g04512_t001	  2e-57
392-  1:	Atr-ERN20307	Vvi-Vitvi05g01556_t001	 6e-134
392-  2:	Atr-ERN20308	Vvi-Vitvi05g01555_t001	  2e-14
392-  3:	Atr-ERN20318	Vvi-Vitvi05g01546_t001	      0
392-  4:	Atr-ERN20319	Vvi-Vitvi05g01545_t001	      0
392-  5:	Atr-ERN20320	Vvi-Vitvi05g01544_t001	 3e-154
392-  6:	Atr-ERN20321	Vvi-Vitvi05g01543_t001	 6e-167
392-  7:	Atr-ERN20322	Vvi-Vitvi05g01542_t001	      0
392-  8:	Atr-ERN20323	Vvi-Vitvi05g01540_t003	 4e-164
392-  9:	Atr-ERN20326	Vvi-Vitvi05g01537_t001	 2e-119
392- 10:	Atr-ERN20328	Vvi-Vitvi05g01536_t001	      0
## Alignment 393: score=287.0 e_value=3.7e-08 N=6 Atr-AmTr_v1.0_scaffold00066&Vvi-5 minus
393-  0:	Atr-ERN20101	Vvi-Vitvi05g02138_t004	      0
393-  1:	Atr-ERN20102	Vvi-Vitvi05g01413_t001	      0
393-  2:	Atr-ERN20104	Vvi-Vitvi05g01409_t003	 1e-109
393-  3:	Atr-ERN20105	Vvi-Vitvi05g01408_t001	      0
393-  4:	Atr-ERN20109	Vvi-Vitvi05g01405_t001	      0
393-  5:	Atr-ERN20110	Vvi-Vitvi05g01401_t001	  8e-82
## Alignment 394: score=430.0 e_value=2.9e-22 N=10 Atr-AmTr_v1.0_scaffold00066&Vvi-7 plus
394-  0:	Atr-ERN20165	Vvi-Vitvi07g01215_t001	  6e-29
394-  1:	Atr-ERN20170	Vvi-Vitvi07g01219_t001	 1e-174
394-  2:	Atr-ERN20196	Vvi-Vitvi07g02992_t001	      0
394-  3:	Atr-ERN20205	Vvi-Vitvi07g02990_t001	      0
394-  4:	Atr-ERN20212	Vvi-Vitvi07g04480_t001	 4e-110
394-  5:	Atr-ERN20214	Vvi-Vitvi07g02498_t001	 9e-132
394-  6:	Atr-ERN20216	Vvi-Vitvi07g01244_t001	      0
394-  7:	Atr-ERN20225	Vvi-Vitvi07g01247_t001	      0
394-  8:	Atr-ERN20231	Vvi-Vitvi07g04485_t002	      0
394-  9:	Atr-ERN20241	Vvi-Vitvi07g04486_t001	      0
## Alignment 395: score=476.0 e_value=4.4e-23 N=11 Atr-AmTr_v1.0_scaffold00067&Vvi-14 plus
395-  0:	Atr-ERN18756	Vvi-Vitvi14g00614_t001	 3e-120
395-  1:	Atr-ERN18767	Vvi-Vitvi14g00619_t003	      0
395-  2:	Atr-ERN18773	Vvi-Vitvi14g00627_t001	      0
395-  3:	Atr-ERN18782	Vvi-Vitvi14g04267_t001	 8e-112
395-  4:	Atr-ERN18785	Vvi-Vitvi14g00632_t001	      0
395-  5:	Atr-ERN18786	Vvi-Vitvi14g00637_t001	      0
395-  6:	Atr-ERN18789	Vvi-Vitvi14g00640_t001	 5e-128
395-  7:	Atr-ERN18799	Vvi-Vitvi14g00643_t001	      0
395-  8:	Atr-ERN18804	Vvi-Vitvi14g00648_t001	      0
395-  9:	Atr-ERN18818	Vvi-Vitvi14g00674_t001	      0
395- 10:	Atr-ERN18827	Vvi-Vitvi14g00679_t001	      0
## Alignment 396: score=875.0 e_value=4.6e-52 N=19 Atr-AmTr_v1.0_scaffold00067&Vvi-5 plus
396-  0:	Atr-ERN18743	Vvi-Vitvi05g00746_t001	 4e-132
396-  1:	Atr-ERN18755	Vvi-Vitvi05g00752_t002	      0
396-  2:	Atr-ERN18763	Vvi-Vitvi05g00755_t002	 2e-160
396-  3:	Atr-ERN18766	Vvi-Vitvi05g00757_t001	  3e-86
396-  4:	Atr-ERN18783	Vvi-Vitvi05g00759_t001	      0
396-  5:	Atr-ERN18795	Vvi-Vitvi05g00764_t001	      0
396-  6:	Atr-ERN18798	Vvi-Vitvi05g00767_t001	      0
396-  7:	Atr-ERN18800	Vvi-Vitvi05g00769_t001	  2e-72
396-  8:	Atr-ERN18801	Vvi-Vitvi05g00771_t001	      0
396-  9:	Atr-ERN18802	Vvi-Vitvi05g00772_t001	  1e-26
396- 10:	Atr-ERN18808	Vvi-Vitvi05g00774_t001	  8e-84
396- 11:	Atr-ERN18809	Vvi-Vitvi05g00775_t001	  2e-81
396- 12:	Atr-ERN18811	Vvi-Vitvi05g00778_t001	  1e-59
396- 13:	Atr-ERN18814	Vvi-Vitvi05g00779_t001	 1e-122
396- 14:	Atr-ERN18815	Vvi-Vitvi05g01965_t001	  2e-26
396- 15:	Atr-ERN18822	Vvi-Vitvi05g00780_t001	      0
396- 16:	Atr-ERN18823	Vvi-Vitvi05g00783_t001	      0
396- 17:	Atr-ERN18825	Vvi-Vitvi05g00784_t001	      0
396- 18:	Atr-ERN18829	Vvi-Vitvi05g00785_t001	      0
## Alignment 397: score=594.0 e_value=8e-32 N=13 Atr-AmTr_v1.0_scaffold00067&Vvi-5 plus
397-  0:	Atr-ERN18903	Vvi-Vitvi05g00787_t001	 1e-100
397-  1:	Atr-ERN18911	Vvi-Vitvi05g00790_t002	      0
397-  2:	Atr-ERN18913	Vvi-Vitvi05g00795_t001	  2e-54
397-  3:	Atr-ERN18915	Vvi-Vitvi05g00796_t001	      0
397-  4:	Atr-ERN18921	Vvi-Vitvi05g00799_t001	 2e-114
397-  5:	Atr-ERN18922	Vvi-Vitvi05g00800_t001	  6e-83
397-  6:	Atr-ERN18925	Vvi-Vitvi05g00802_t001	      0
397-  7:	Atr-ERN18933	Vvi-Vitvi05g04205_t001	  4e-83
397-  8:	Atr-ERN18938	Vvi-Vitvi05g00815_t001	  2e-29
397-  9:	Atr-ERN18953	Vvi-Vitvi05g00816_t001	  3e-42
397- 10:	Atr-ERN18956	Vvi-Vitvi05g00818_t001	  7e-79
397- 11:	Atr-ERN18964	Vvi-Vitvi05g04210_t001	  2e-87
397- 12:	Atr-ERN18966	Vvi-Vitvi05g00821_t001	 1e-114
## Alignment 398: score=1202.0 e_value=2e-79 N=26 Atr-AmTr_v1.0_scaffold00067&Vvi-7 plus
398-  0:	Atr-ERN18740	Vvi-Vitvi07g00597_t001	      0
398-  1:	Atr-ERN18741	Vvi-Vitvi07g02267_t001	  5e-14
398-  2:	Atr-ERN18748	Vvi-Vitvi07g00603_t001	      0
398-  3:	Atr-ERN18749	Vvi-Vitvi07g00604_t001	  8e-65
398-  4:	Atr-ERN18752	Vvi-Vitvi07g00606_t001	 7e-157
398-  5:	Atr-ERN18758	Vvi-Vitvi07g00612_t001	  2e-91
398-  6:	Atr-ERN18762	Vvi-Vitvi07g00613_t001	  7e-74
398-  7:	Atr-ERN18764	Vvi-Vitvi07g00614_t001	      0
398-  8:	Atr-ERN18766	Vvi-Vitvi07g00615_t001	  2e-81
398-  9:	Atr-ERN18773	Vvi-Vitvi07g00618_t002	      0
398- 10:	Atr-ERN18775	Vvi-Vitvi07g00619_t001	  2e-79
398- 11:	Atr-ERN18779	Vvi-Vitvi07g00620_t001	 4e-143
398- 12:	Atr-ERN18783	Vvi-Vitvi07g00621_t002	      0
398- 13:	Atr-ERN18788	Vvi-Vitvi07g00622_t002	      0
398- 14:	Atr-ERN18791	Vvi-Vitvi07g00623_t001	 1e-138
398- 15:	Atr-ERN18793	Vvi-Vitvi07g00624_t001	      0
398- 16:	Atr-ERN18794	Vvi-Vitvi07g00625_t001	 1e-174
398- 17:	Atr-ERN18795	Vvi-Vitvi07g00626_t001	      0
398- 18:	Atr-ERN18798	Vvi-Vitvi07g00628_t001	      0
398- 19:	Atr-ERN18799	Vvi-Vitvi07g00630_t002	      0
398- 20:	Atr-ERN18812	Vvi-Vitvi07g00633_t002	      0
398- 21:	Atr-ERN18816	Vvi-Vitvi07g00634_t001	 5e-124
398- 22:	Atr-ERN18817	Vvi-Vitvi07g00635_t001	      0
398- 23:	Atr-ERN18825	Vvi-Vitvi07g00636_t001	      0
398- 24:	Atr-ERN18833	Vvi-Vitvi07g00637_t001	      0
398- 25:	Atr-ERN18838	Vvi-Vitvi07g00654_t001	  3e-39
## Alignment 399: score=735.0 e_value=3.5e-44 N=16 Atr-AmTr_v1.0_scaffold00067&Vvi-7 plus
399-  0:	Atr-ERN18898	Vvi-Vitvi07g00639_t001	  1e-17
399-  1:	Atr-ERN18911	Vvi-Vitvi07g00643_t001	      0
399-  2:	Atr-ERN18912	Vvi-Vitvi07g00647_t001	  3e-86
399-  3:	Atr-ERN18914	Vvi-Vitvi07g00649_t001	      0
399-  4:	Atr-ERN18919	Vvi-Vitvi07g00650_t001	 4e-165
399-  5:	Atr-ERN18921	Vvi-Vitvi07g00652_t001	 2e-110
399-  6:	Atr-ERN18923	Vvi-Vitvi07g00653_t001	 4e-114
399-  7:	Atr-ERN18925	Vvi-Vitvi07g00656_t001	      0
399-  8:	Atr-ERN18932	Vvi-Vitvi07g00658_t002	 4e-130
399-  9:	Atr-ERN18938	Vvi-Vitvi07g00659_t001	  1e-80
399- 10:	Atr-ERN18949	Vvi-Vitvi07g02289_t001	      0
399- 11:	Atr-ERN18961	Vvi-Vitvi07g00667_t001	 2e-106
399- 12:	Atr-ERN18963	Vvi-Vitvi07g00668_t001	  6e-99
399- 13:	Atr-ERN18964	Vvi-Vitvi07g04166_t001	  2e-87
399- 14:	Atr-ERN18965	Vvi-Vitvi07g00674_t001	      0
399- 15:	Atr-ERN18966	Vvi-Vitvi07g00675_t001	 5e-113
## Alignment 400: score=253.0 e_value=4.6e-12 N=6 Atr-AmTr_v1.0_scaffold00067&Vvi-7 minus
400-  0:	Atr-ERN18864	Vvi-Vitvi07g00830_t001	  6e-41
400-  1:	Atr-ERN18875	Vvi-Vitvi07g00825_t001	 6e-143
400-  2:	Atr-ERN18876	Vvi-Vitvi07g00824_t001	 1e-150
400-  3:	Atr-ERN18877	Vvi-Vitvi07g00807_t001	 1e-127
400-  4:	Atr-ERN18878	Vvi-Vitvi07g00806_t001	  1e-79
400-  5:	Atr-ERN18904	Vvi-Vitvi07g02326_t001	  3e-22
## Alignment 401: score=474.0 e_value=5.5e-22 N=10 Atr-AmTr_v1.0_scaffold00068&Vvi-12 plus
401-  0:	Atr-ERN20482	Vvi-Vitvi12g04066_t001	      0
401-  1:	Atr-ERN20489	Vvi-Vitvi12g00294_t001	      0
401-  2:	Atr-ERN20493	Vvi-Vitvi12g00298_t001	  7e-76
401-  3:	Atr-ERN20494	Vvi-Vitvi12g00299_t002	      0
401-  4:	Atr-ERN20496	Vvi-Vitvi12g00300_t001	      0
401-  5:	Atr-ERN20499	Vvi-Vitvi12g00301_t001	      0
401-  6:	Atr-ERN20506	Vvi-Vitvi12g00303_t004	      0
401-  7:	Atr-ERN20510	Vvi-Vitvi12g00304_t001	 3e-105
401-  8:	Atr-ERN20513	Vvi-Vitvi12g00305_t001	  1e-68
401-  9:	Atr-ERN20514	Vvi-Vitvi12g00306_t001	  2e-72
## Alignment 402: score=524.0 e_value=1.6e-23 N=11 Atr-AmTr_v1.0_scaffold00068&Vvi-19 plus
402-  0:	Atr-ERN20478	Vvi-Vitvi19g00207_t004	      0
402-  1:	Atr-ERN20482	Vvi-Vitvi19g00208_t001	      0
402-  2:	Atr-ERN20483	Vvi-Vitvi19g00210_t001	      0
402-  3:	Atr-ERN20485	Vvi-Vitvi19g00217_t001	 6e-137
402-  4:	Atr-ERN20487	Vvi-Vitvi19g04086_t001	  1e-11
402-  5:	Atr-ERN20492	Vvi-Vitvi19g01869_t001.1.6037826c	      0
402-  6:	Atr-ERN20494	Vvi-Vitvi19g00220_t001	      0
402-  7:	Atr-ERN20499	Vvi-Vitvi19g00221_t001	      0
402-  8:	Atr-ERN20507	Vvi-Vitvi19g01871_t001	  4e-14
402-  9:	Atr-ERN20508	Vvi-Vitvi19g00227_t001	      0
402- 10:	Atr-ERN20510	Vvi-Vitvi19g00228_t001	 4e-108
## Alignment 403: score=686.0 e_value=3e-36 N=15 Atr-AmTr_v1.0_scaffold00068&Vvi-6 plus
403-  0:	Atr-ERN20389	Vvi-Vitvi06g01582_t001	  6e-25
403-  1:	Atr-ERN20391	Vvi-Vitvi06g00044_t001	      0
403-  2:	Atr-ERN20394	Vvi-Vitvi06g00046_t002	  6e-74
403-  3:	Atr-ERN20403	Vvi-Vitvi06g00049_t001	 9e-104
403-  4:	Atr-ERN20407	Vvi-Vitvi06g00050_t001	      0
403-  5:	Atr-ERN20411	Vvi-Vitvi06g00051_t002	      0
403-  6:	Atr-ERN20416	Vvi-Vitvi06g00052_t001	  2e-38
403-  7:	Atr-ERN20418	Vvi-Vitvi06g00053_t001	      0
403-  8:	Atr-ERN20435	Vvi-Vitvi06g00058_t001	 3e-118
403-  9:	Atr-ERN20440	Vvi-Vitvi06g00059_t001	  4e-80
403- 10:	Atr-ERN20447	Vvi-Vitvi06g00060_t001	 5e-179
403- 11:	Atr-ERN20452	Vvi-Vitvi06g00062_t001	      0
403- 12:	Atr-ERN20453	Vvi-Vitvi06g00064_t002	      0
403- 13:	Atr-ERN20456	Vvi-Vitvi06g04016_t001	  4e-23
403- 14:	Atr-ERN20463	Vvi-Vitvi06g00071_t001	      0
## Alignment 404: score=686.0 e_value=1.9e-40 N=15 Atr-AmTr_v1.0_scaffold00068&Vvi-8 minus
404-  0:	Atr-ERN20384	Vvi-Vitvi08g01811_t001	  5e-22
404-  1:	Atr-ERN20385	Vvi-Vitvi08g01810_t001	  3e-86
404-  2:	Atr-ERN20389	Vvi-Vitvi08g02369_t001	  9e-20
404-  3:	Atr-ERN20393	Vvi-Vitvi08g01808_t002	 3e-143
404-  4:	Atr-ERN20394	Vvi-Vitvi08g01807_t001	  2e-76
404-  5:	Atr-ERN20396	Vvi-Vitvi08g01805_t001	  3e-49
404-  6:	Atr-ERN20398	Vvi-Vitvi08g01804_t001	  3e-70
404-  7:	Atr-ERN20404	Vvi-Vitvi08g01803_t001	 2e-137
404-  8:	Atr-ERN20405	Vvi-Vitvi08g01802_t001	  1e-88
404-  9:	Atr-ERN20411	Vvi-Vitvi08g01800_t001	      0
404- 10:	Atr-ERN20416	Vvi-Vitvi08g01965_t001	  3e-45
404- 11:	Atr-ERN20418	Vvi-Vitvi08g01798_t001	      0
404- 12:	Atr-ERN20440	Vvi-Vitvi08g01797_t001	  7e-80
404- 13:	Atr-ERN20441	Vvi-Vitvi08g01796_t002	 2e-134
404- 14:	Atr-ERN20462	Vvi-Vitvi08g01788_t001	      0
## Alignment 405: score=456.0 e_value=1.2e-19 N=10 Atr-AmTr_v1.0_scaffold00069&Vvi-15 plus
405-  0:	Atr-ERN19384	Vvi-Vitvi15g00752_t001	 2e-118
405-  1:	Atr-ERN19386	Vvi-Vitvi15g00754_t001	      0
405-  2:	Atr-ERN19405	Vvi-Vitvi15g01505_t001	  2e-33
405-  3:	Atr-ERN19411	Vvi-Vitvi15g00759_t001	      0
405-  4:	Atr-ERN19413	Vvi-Vitvi15g00760_t001	      0
405-  5:	Atr-ERN19419	Vvi-Vitvi15g00761_t001	  5e-50
405-  6:	Atr-ERN19422	Vvi-Vitvi15g00764_t001	  2e-86
405-  7:	Atr-ERN19424	Vvi-Vitvi15g00765_t001	  1e-42
405-  8:	Atr-ERN19431	Vvi-Vitvi15g00766_t001	      0
405-  9:	Atr-ERN19433	Vvi-Vitvi15g00770_t001	      0
## Alignment 406: score=415.0 e_value=7.6e-18 N=9 Atr-AmTr_v1.0_scaffold00069&Vvi-15 plus
406-  0:	Atr-ERN19459	Vvi-Vitvi15g00810_t001	      0
406-  1:	Atr-ERN19462	Vvi-Vitvi15g04449_t001	  3e-42
406-  2:	Atr-ERN19463	Vvi-Vitvi15g00812_t001	 7e-143
406-  3:	Atr-ERN19465	Vvi-Vitvi15g00813_t003	      0
406-  4:	Atr-ERN19471	Vvi-Vitvi15g00814_t001	 5e-134
406-  5:	Atr-ERN19483	Vvi-Vitvi15g00816_t001	 7e-167
406-  6:	Atr-ERN19487	Vvi-Vitvi15g00817_t001	 6e-137
406-  7:	Atr-ERN19497	Vvi-Vitvi15g00818_t001	  7e-58
406-  8:	Atr-ERN19499	Vvi-Vitvi15g00819_t001	  3e-93
## Alignment 407: score=270.0 e_value=8.5e-09 N=6 Atr-AmTr_v1.0_scaffold00069&Vvi-15 plus
407-  0:	Atr-ERN19296	Vvi-Vitvi15g00932_t001	      0
407-  1:	Atr-ERN19297	Vvi-Vitvi15g00933_t001	 2e-137
407-  2:	Atr-ERN19303	Vvi-Vitvi15g00934_t001	 8e-144
407-  3:	Atr-ERN19307	Vvi-Vitvi15g00935_t001	  1e-95
407-  4:	Atr-ERN19310	Vvi-Vitvi15g00937_t001	      0
407-  5:	Atr-ERN19331	Vvi-Vitvi15g00941_t001	      0
## Alignment 408: score=705.0 e_value=1.1e-37 N=15 Atr-AmTr_v1.0_scaffold00069&Vvi-15 minus
408-  0:	Atr-ERN19323	Vvi-Vitvi15g00846_t001	  2e-39
408-  1:	Atr-ERN19333	Vvi-Vitvi15g00839_t001	      0
408-  2:	Atr-ERN19339	Vvi-Vitvi15g00838_t003	      0
408-  3:	Atr-ERN19343	Vvi-Vitvi15g00837_t001	      0
408-  4:	Atr-ERN19347	Vvi-Vitvi15g00835_t001	      0
408-  5:	Atr-ERN19350	Vvi-Vitvi15g00833_t001	      0
408-  6:	Atr-ERN19355	Vvi-Vitvi15g00832_t001	 9e-136
408-  7:	Atr-ERN19356	Vvi-Vitvi15g00831_t002	  5e-92
408-  8:	Atr-ERN19357	Vvi-Vitvi15g00830_t001	  4e-26
408-  9:	Atr-ERN19370	Vvi-Vitvi15g00828_t008	      0
408- 10:	Atr-ERN19371	Vvi-Vitvi15g00827_t001	 7e-128
408- 11:	Atr-ERN19372	Vvi-Vitvi15g00826_t001	  1e-61
408- 12:	Atr-ERN19373	Vvi-Vitvi15g00825_t001.2.6037826c	 7e-110
408- 13:	Atr-ERN19376	Vvi-Vitvi15g00821_t001	      0
408- 14:	Atr-ERN19378	Vvi-Vitvi15g00820_t001	 5e-144
## Alignment 409: score=1938.0 e_value=7.4e-150 N=42 Atr-AmTr_v1.0_scaffold00069&Vvi-16 minus
409-  0:	Atr-ERN19319	Vvi-Vitvi16g00984_t001	  2e-68
409-  1:	Atr-ERN19334	Vvi-Vitvi16g00975_t001	      0
409-  2:	Atr-ERN19336	Vvi-Vitvi16g00973_t001	  2e-81
409-  3:	Atr-ERN19338	Vvi-Vitvi16g00972_t001	 3e-141
409-  4:	Atr-ERN19341	Vvi-Vitvi16g00971_t001	  5e-43
409-  5:	Atr-ERN19347	Vvi-Vitvi16g00966_t001	      0
409-  6:	Atr-ERN19349	Vvi-Vitvi16g01864_t001	  6e-21
409-  7:	Atr-ERN19350	Vvi-Vitvi16g00964_t001	      0
409-  8:	Atr-ERN19353	Vvi-Vitvi16g00959_t002	  5e-63
409-  9:	Atr-ERN19355	Vvi-Vitvi16g00957_t001	 4e-127
409- 10:	Atr-ERN19356	Vvi-Vitvi16g01861_t001	 2e-100
409- 11:	Atr-ERN19357	Vvi-Vitvi16g00956_t001	      0
409- 12:	Atr-ERN19361	Vvi-Vitvi16g00955_t001	  2e-98
409- 13:	Atr-ERN19362	Vvi-Vitvi16g00953_t001	 2e-177
409- 14:	Atr-ERN19364	Vvi-Vitvi16g00952_t001	 3e-125
409- 15:	Atr-ERN19367	Vvi-Vitvi16g00951_t001	      0
409- 16:	Atr-ERN19371	Vvi-Vitvi16g00949_t004	 9e-125
409- 17:	Atr-ERN19379	Vvi-Vitvi16g00944_t001	 1e-141
409- 18:	Atr-ERN19382	Vvi-Vitvi16g00942_t001	  4e-44
409- 19:	Atr-ERN19383	Vvi-Vitvi16g04340_t001	  3e-60
409- 20:	Atr-ERN19389	Vvi-Vitvi16g00937_t001	 5e-179
409- 21:	Atr-ERN19391	Vvi-Vitvi16g00936_t003	      0
409- 22:	Atr-ERN19393	Vvi-Vitvi16g00934_t001	  3e-73
409- 23:	Atr-ERN19400	Vvi-Vitvi16g01857_t006	  3e-44
409- 24:	Atr-ERN19405	Vvi-Vitvi16g00926_t001	  1e-34
409- 25:	Atr-ERN19412	Vvi-Vitvi16g01854_t001	      0
409- 26:	Atr-ERN19418	Vvi-Vitvi16g00922_t001	      0
409- 27:	Atr-ERN19421	Vvi-Vitvi16g00919_t001	      0
409- 28:	Atr-ERN19424	Vvi-Vitvi16g01846_t001	  3e-27
409- 29:	Atr-ERN19429	Vvi-Vitvi16g01844_t001	 4e-149
409- 30:	Atr-ERN19433	Vvi-Vitvi16g00899_t001	      0
409- 31:	Atr-ERN19452	Vvi-Vitvi16g00878_t001	      0
409- 32:	Atr-ERN19455	Vvi-Vitvi16g00877_t001	      0
409- 33:	Atr-ERN19457	Vvi-Vitvi16g00875_t001	  5e-64
409- 34:	Atr-ERN19466	Vvi-Vitvi16g00870_t001	 9e-178
409- 35:	Atr-ERN19473	Vvi-Vitvi16g00869_t001	      0
409- 36:	Atr-ERN19480	Vvi-Vitvi16g00864_t001	      0
409- 37:	Atr-ERN19481	Vvi-Vitvi16g00863_t001	  2e-16
409- 38:	Atr-ERN19484	Vvi-Vitvi16g00860_t003	      0
409- 39:	Atr-ERN19491	Vvi-Vitvi16g00856_t001	      0
409- 40:	Atr-ERN19493	Vvi-Vitvi16g00855_t001	  5e-70
409- 41:	Atr-ERN19494	Vvi-Vitvi16g00853_t001	      0
## Alignment 410: score=1322.0 e_value=2.1e-92 N=29 Atr-AmTr_v1.0_scaffold00069&Vvi-2 plus
410-  0:	Atr-ERN19355	Vvi-Vitvi02g00398_t001	 1e-134
410-  1:	Atr-ERN19357	Vvi-Vitvi02g00399_t001	 1e-164
410-  2:	Atr-ERN19358	Vvi-Vitvi02g04094_t001	  2e-95
410-  3:	Atr-ERN19360	Vvi-Vitvi02g00402_t001	      0
410-  4:	Atr-ERN19367	Vvi-Vitvi02g00403_t001	      0
410-  5:	Atr-ERN19382	Vvi-Vitvi02g04095_t001	  1e-51
410-  6:	Atr-ERN19383	Vvi-Vitvi02g00407_t001	  5e-57
410-  7:	Atr-ERN19388	Vvi-Vitvi02g00409_t001	  1e-19
410-  8:	Atr-ERN19392	Vvi-Vitvi02g00411_t001	 1e-107
410-  9:	Atr-ERN19395	Vvi-Vitvi02g00413_t002	      0
410- 10:	Atr-ERN19396	Vvi-Vitvi02g00414_t001	 9e-179
410- 11:	Atr-ERN19411	Vvi-Vitvi02g00415_t001	      0
410- 12:	Atr-ERN19412	Vvi-Vitvi02g00416_t001	      0
410- 13:	Atr-ERN19418	Vvi-Vitvi02g00419_t001	      0
410- 14:	Atr-ERN19421	Vvi-Vitvi02g00420_t002	      0
410- 15:	Atr-ERN19424	Vvi-Vitvi02g00421_t001	  2e-46
410- 16:	Atr-ERN19428	Vvi-Vitvi02g00423_t001	      0
410- 17:	Atr-ERN19431	Vvi-Vitvi02g00424_t001	      0
410- 18:	Atr-ERN19444	Vvi-Vitvi02g00442_t001	      0
410- 19:	Atr-ERN19453	Vvi-Vitvi02g00444_t001	 2e-126
410- 20:	Atr-ERN19472	Vvi-Vitvi02g00448_t001	      0
410- 21:	Atr-ERN19486	Vvi-Vitvi02g00449_t001	  4e-42
410- 22:	Atr-ERN19489	Vvi-Vitvi02g00450_t001	      0
410- 23:	Atr-ERN19492	Vvi-Vitvi02g00451_t001	      0
410- 24:	Atr-ERN19493	Vvi-Vitvi02g00454_t001	 6e-108
410- 25:	Atr-ERN19494	Vvi-Vitvi02g04117_t001	      0
410- 26:	Atr-ERN19496	Vvi-Vitvi02g04118_t001	 3e-177
410- 27:	Atr-ERN19497	Vvi-Vitvi02g04119_t001	 7e-105
410- 28:	Atr-ERN19501	Vvi-Vitvi02g04120_t001	 3e-100
## Alignment 411: score=293.0 e_value=1.2e-08 N=6 Atr-AmTr_v1.0_scaffold00069&Vvi-2 plus
411-  0:	Atr-ERN19315	Vvi-Vitvi02g00383_t001	      0
411-  1:	Atr-ERN19316	Vvi-Vitvi02g00384_t001	 7e-168
411-  2:	Atr-ERN19317	Vvi-Vitvi02g00385_t001	      0
411-  3:	Atr-ERN19318	Vvi-Vitvi02g00387_t001	 4e-108
411-  4:	Atr-ERN19322	Vvi-Vitvi02g00388_t001	  7e-26
411-  5:	Atr-ERN19326	Vvi-Vitvi02g00390_t001	      0
## Alignment 412: score=379.0 e_value=7.5e-15 N=8 Atr-AmTr_v1.0_scaffold00069&Vvi-2 minus
412-  0:	Atr-ERN19326	Vvi-Vitvi02g00390_t001	      0
412-  1:	Atr-ERN19338	Vvi-Vitvi02g00382_t001	 9e-147
412-  2:	Atr-ERN19340	Vvi-Vitvi02g00381_t001	 2e-102
412-  3:	Atr-ERN19342	Vvi-Vitvi02g00380_t001	      0
412-  4:	Atr-ERN19345	Vvi-Vitvi02g00378_t001	 9e-114
412-  5:	Atr-ERN19347	Vvi-Vitvi02g00377_t001	      0
412-  6:	Atr-ERN19348	Vvi-Vitvi02g00373_t001	 6e-170
412-  7:	Atr-ERN19352	Vvi-Vitvi02g00370_t001	      0
## Alignment 413: score=708.0 e_value=9.2e-38 N=15 Atr-AmTr_v1.0_scaffold00071&Vvi-12 plus
413-  0:	Atr-ERN20021	Vvi-Vitvi12g04585_t001	  1e-95
413-  1:	Atr-ERN20023	Vvi-Vitvi12g02033_t001	 3e-171
413-  2:	Atr-ERN20028	Vvi-Vitvi12g02034_t001	  8e-99
413-  3:	Atr-ERN20032	Vvi-Vitvi12g02037_t001	      0
413-  4:	Atr-ERN20036	Vvi-Vitvi12g02041_t001	  3e-33
413-  5:	Atr-ERN20037	Vvi-Vitvi12g02042_t001	      0
413-  6:	Atr-ERN20041	Vvi-Vitvi12g02721_t001	  9e-13
413-  7:	Atr-ERN20043	Vvi-Vitvi12g02044_t001	  1e-31
413-  8:	Atr-ERN20048	Vvi-Vitvi12g02045_t003	      0
413-  9:	Atr-ERN20049	Vvi-Vitvi12g02046_t001	      0
413- 10:	Atr-ERN20051	Vvi-Vitvi12g02047_t003	      0
413- 11:	Atr-ERN20055	Vvi-Vitvi12g02050_t001	 1e-156
413- 12:	Atr-ERN20057	Vvi-Vitvi12g02723_t002	  2e-12
413- 13:	Atr-ERN20073	Vvi-Vitvi12g02056_t001	 1e-130
413- 14:	Atr-ERN20074	Vvi-Vitvi12g02057_t001	 4e-136
## Alignment 414: score=459.0 e_value=1.1e-19 N=10 Atr-AmTr_v1.0_scaffold00071&Vvi-18 plus
414-  0:	Atr-ERN20039	Vvi-Vitvi18g02128_t001	 1e-157
414-  1:	Atr-ERN20050	Vvi-Vitvi18g02130_t001	 1e-170
414-  2:	Atr-ERN20053	Vvi-Vitvi18g02131_t001	 1e-146
414-  3:	Atr-ERN20056	Vvi-Vitvi18g02133_t001	 2e-110
414-  4:	Atr-ERN20057	Vvi-Vitvi18g04611_t001	  2e-17
414-  5:	Atr-ERN20059	Vvi-Vitvi18g04620_t001	  8e-28
414-  6:	Atr-ERN20066	Vvi-Vitvi18g02144_t002	      0
414-  7:	Atr-ERN20069	Vvi-Vitvi18g02145_t001	  9e-44
414-  8:	Atr-ERN20071	Vvi-Vitvi18g02146_t001	 3e-109
414-  9:	Atr-ERN20075	Vvi-Vitvi18g02148_t001	  1e-55
## Alignment 415: score=334.0 e_value=1.4e-15 N=8 Atr-AmTr_v1.0_scaffold00071&Vvi-18 plus
415-  0:	Atr-ERN19863	Vvi-Vitvi18g01212_t001	      0
415-  1:	Atr-ERN19874	Vvi-Vitvi18g01214_t001	      0
415-  2:	Atr-ERN19882	Vvi-Vitvi18g01215_t001	 2e-115
415-  3:	Atr-ERN19904	Vvi-Vitvi18g01218_t001	  2e-33
415-  4:	Atr-ERN19913	Vvi-Vitvi18g01219_t001	      0
415-  5:	Atr-ERN19914	Vvi-Vitvi18g01221_t001	 5e-121
415-  6:	Atr-ERN19917	Vvi-Vitvi18g01223_t001	      0
415-  7:	Atr-ERN19935	Vvi-Vitvi18g01242_t002	      0
## Alignment 416: score=583.0 e_value=3.8e-26 N=12 Atr-AmTr_v1.0_scaffold00071&Vvi-18 minus
416-  0:	Atr-ERN19919	Vvi-Vitvi18g01253_t001	      0
416-  1:	Atr-ERN19920	Vvi-Vitvi18g01252_t001	 2e-108
416-  2:	Atr-ERN19921	Vvi-Vitvi18g01251_t001	  1e-73
416-  3:	Atr-ERN19923	Vvi-Vitvi18g01250_t001	      0
416-  4:	Atr-ERN19924	Vvi-Vitvi18g01249_t002	 7e-177
416-  5:	Atr-ERN19926	Vvi-Vitvi18g02836_t001	 2e-110
416-  6:	Atr-ERN19931	Vvi-Vitvi18g01247_t001	      0
416-  7:	Atr-ERN19932	Vvi-Vitvi18g01244_t001	  7e-73
416-  8:	Atr-ERN19938	Vvi-Vitvi18g01240_t003	  6e-43
416-  9:	Atr-ERN19940	Vvi-Vitvi18g01239_t001	  7e-46
416- 10:	Atr-ERN19941	Vvi-Vitvi18g01238_t001	      0
416- 11:	Atr-ERN19942	Vvi-Vitvi18g01235_t004	 1e-164
## Alignment 417: score=340.0 e_value=1.7e-10 N=7 Atr-AmTr_v1.0_scaffold00071&Vvi-4 plus
417-  0:	Atr-ERN19932	Vvi-Vitvi04g01654_t001	  4e-67
417-  1:	Atr-ERN19935	Vvi-Vitvi04g01657_t001	      0
417-  2:	Atr-ERN19937	Vvi-Vitvi04g02246_t001	      0
417-  3:	Atr-ERN19938	Vvi-Vitvi04g01661_t001	  1e-29
417-  4:	Atr-ERN19939	Vvi-Vitvi04g01662_t001	  4e-53
417-  5:	Atr-ERN19942	Vvi-Vitvi04g01663_t001	 6e-164
417-  6:	Atr-ERN19944	Vvi-Vitvi04g01665_t002	      0
## Alignment 418: score=491.0 e_value=8.9e-23 N=11 Atr-AmTr_v1.0_scaffold00071&Vvi-4 minus
418-  0:	Atr-ERN19864	Vvi-Vitvi04g01695_t001	      0
418-  1:	Atr-ERN19865	Vvi-Vitvi04g01693_t002	  1e-61
418-  2:	Atr-ERN19874	Vvi-Vitvi04g04505_t001	      0
418-  3:	Atr-ERN19880	Vvi-Vitvi04g01685_t001	  1e-18
418-  4:	Atr-ERN19883	Vvi-Vitvi04g01684_t001	 9e-104
418-  5:	Atr-ERN19888	Vvi-Vitvi04g01681_t001	  3e-84
418-  6:	Atr-ERN19891	Vvi-Vitvi04g01679_t001	      0
418-  7:	Atr-ERN19895	Vvi-Vitvi04g01677_t002	      0
418-  8:	Atr-ERN19908	Vvi-Vitvi04g04502_t001	  7e-31
418-  9:	Atr-ERN19917	Vvi-Vitvi04g01670_t001	      0
418- 10:	Atr-ERN19932	Vvi-Vitvi04g01654_t001	  4e-67
## Alignment 419: score=310.0 e_value=1.4e-10 N=7 Atr-AmTr_v1.0_scaffold00072&Vvi-10 plus
419-  0:	Atr-ERM98369	Vvi-Vitvi10g02328_t001	  3e-33
419-  1:	Atr-ERM98375	Vvi-Vitvi10g00352_t001	  2e-99
419-  2:	Atr-ERM98385	Vvi-Vitvi10g00350_t001	  3e-51
419-  3:	Atr-ERM98390	Vvi-Vitvi10g04243_t001	  5e-71
419-  4:	Atr-ERM98399	Vvi-Vitvi10g00344_t001	  3e-80
419-  5:	Atr-ERM98409	Vvi-Vitvi10g00342_t001	      0
419-  6:	Atr-ERM98415	Vvi-Vitvi10g00339_t001	      0
## Alignment 420: score=417.0 e_value=1.5e-17 N=9 Atr-AmTr_v1.0_scaffold00072&Vvi-12 plus
420-  0:	Atr-ERM98369	Vvi-Vitvi12g02441_t001	  7e-46
420-  1:	Atr-ERM98372	Vvi-Vitvi12g02442_t001	  1e-29
420-  2:	Atr-ERM98373	Vvi-Vitvi12g00619_t001	 5e-130
420-  3:	Atr-ERM98375	Vvi-Vitvi12g00620_t002	 8e-109
420-  4:	Atr-ERM98376	Vvi-Vitvi12g00621_t001	 4e-157
420-  5:	Atr-ERM98383	Vvi-Vitvi12g00622_t001	      0
420-  6:	Atr-ERM98399	Vvi-Vitvi12g00627_t002	  6e-74
420-  7:	Atr-ERM98405	Vvi-Vitvi12g00628_t002	 9e-114
420-  8:	Atr-ERM98409	Vvi-Vitvi12g00630_t001	      0
## Alignment 421: score=378.0 e_value=6.3e-15 N=8 Atr-AmTr_v1.0_scaffold00074&Vvi-10 minus
421-  0:	Atr-ERM96931	Vvi-Vitvi10g04071_t001	  8e-36
421-  1:	Atr-ERM96932	Vvi-Vitvi10g04070_t001	  1e-26
421-  2:	Atr-ERM96933	Vvi-Vitvi10g00164_t001	      0
421-  3:	Atr-ERM96936	Vvi-Vitvi10g04069_t001	 6e-145
421-  4:	Atr-ERM96937	Vvi-Vitvi10g04068_t001	      0
421-  5:	Atr-ERM96940	Vvi-Vitvi10g04067_t001	      0
421-  6:	Atr-ERM96941	Vvi-Vitvi10g00159_t001	  3e-22
421-  7:	Atr-ERM96958	Vvi-Vitvi10g04063_t001	 7e-107
## Alignment 422: score=362.0 e_value=8.9e-14 N=8 Atr-AmTr_v1.0_scaffold00074&Vvi-12 plus
422-  0:	Atr-ERM96911	Vvi-Vitvi12g00446_t001	  1e-92
422-  1:	Atr-ERM96915	Vvi-Vitvi12g00449_t001	  4e-94
422-  2:	Atr-ERM96916	Vvi-Vitvi12g02381_t001	  1e-58
422-  3:	Atr-ERM96918	Vvi-Vitvi12g02382_t001	      0
422-  4:	Atr-ERM96921	Vvi-Vitvi12g00453_t001	      0
422-  5:	Atr-ERM96930	Vvi-Vitvi12g00454_t001	      0
422-  6:	Atr-ERM96941	Vvi-Vitvi12g00455_t001	  2e-20
422-  7:	Atr-ERM96951	Vvi-Vitvi12g02387_t001	  2e-52
## Alignment 423: score=936.0 e_value=1.1e-66 N=21 Atr-AmTr_v1.0_scaffold00077&Vvi-13 plus
423-  0:	Atr-ERN04108	Vvi-Vitvi13g00137_t001	      0
423-  1:	Atr-ERN04109	Vvi-Vitvi13g00138_t001	 3e-106
423-  2:	Atr-ERN04117	Vvi-Vitvi13g00159_t001	 8e-150
423-  3:	Atr-ERN04118	Vvi-Vitvi13g00160_t001	  3e-76
423-  4:	Atr-ERN04144	Vvi-Vitvi13g00171_t001	  1e-88
423-  5:	Atr-ERN04160	Vvi-Vitvi13g00179_t001	  6e-26
423-  6:	Atr-ERN04162	Vvi-Vitvi13g00180_t001	 9e-111
423-  7:	Atr-ERN04166	Vvi-Vitvi13g00181_t001	  8e-38
423-  8:	Atr-ERN04168	Vvi-Vitvi13g00182_t001	      0
423-  9:	Atr-ERN04169	Vvi-Vitvi13g01915_t001	 3e-141
423- 10:	Atr-ERN04172	Vvi-Vitvi13g00183_t001	  5e-36
423- 11:	Atr-ERN04175	Vvi-Vitvi13g00185_t001	      0
423- 12:	Atr-ERN04187	Vvi-Vitvi13g00188_t001	      0
423- 13:	Atr-ERN04195	Vvi-Vitvi13g00191_t001	 5e-148
423- 14:	Atr-ERN04197	Vvi-Vitvi13g01918_t001	  2e-14
423- 15:	Atr-ERN04198	Vvi-Vitvi13g00192_t001	      0
423- 16:	Atr-ERN04208	Vvi-Vitvi13g00193_t001	      0
423- 17:	Atr-ERN04209	Vvi-Vitvi13g00194_t001	  3e-21
423- 18:	Atr-ERN04216	Vvi-Vitvi13g00196_t001	  3e-87
423- 19:	Atr-ERN04223	Vvi-Vitvi13g00197_t001	      0
423- 20:	Atr-ERN04224	Vvi-Vitvi13g04045_t001	  7e-27
## Alignment 424: score=471.0 e_value=7.6e-19 N=10 Atr-AmTr_v1.0_scaffold00077&Vvi-13 minus
424-  0:	Atr-ERN04119	Vvi-Vitvi13g00177_t001	 5e-100
424-  1:	Atr-ERN04120	Vvi-Vitvi13g00176_t001	      0
424-  2:	Atr-ERN04121	Vvi-Vitvi13g00175_t003	      0
424-  3:	Atr-ERN04123	Vvi-Vitvi13g04040_t001	  1e-83
424-  4:	Atr-ERN04129	Vvi-Vitvi13g00173_t001	  8e-83
424-  5:	Atr-ERN04133	Vvi-Vitvi13g00172_t001	 4e-152
424-  6:	Atr-ERN04141	Vvi-Vitvi13g01913_t001	  3e-12
424-  7:	Atr-ERN04146	Vvi-Vitvi13g01912_t001	  7e-64
424-  8:	Atr-ERN04147	Vvi-Vitvi13g01911_t002	  5e-97
424-  9:	Atr-ERN04157	Vvi-Vitvi13g00170_t001	      0
## Alignment 425: score=392.0 e_value=3.5e-22 N=9 Atr-AmTr_v1.0_scaffold00077&Vvi-13 minus
425-  0:	Atr-ERN04240	Vvi-Vitvi13g00028_t001	  2e-32
425-  1:	Atr-ERN04255	Vvi-Vitvi13g00011_t001	 2e-139
425-  2:	Atr-ERN04269	Vvi-Vitvi13g00009_t001	      0
425-  3:	Atr-ERN04271	Vvi-Vitvi13g00008_t001	      0
425-  4:	Atr-ERN04272	Vvi-Vitvi13g00007_t001	      0
425-  5:	Atr-ERN04275	Vvi-Vitvi13g00005_t001	  4e-61
425-  6:	Atr-ERN04276	Vvi-Vitvi13g01879_t001	  1e-67
425-  7:	Atr-ERN04299	Vvi-Vitvi13g00003_t001	      0
425-  8:	Atr-ERN04300	Vvi-Vitvi13g01878_t001	      0
## Alignment 426: score=316.0 e_value=1.3e-15 N=8 Atr-AmTr_v1.0_scaffold00077&Vvi-15 plus
426-  0:	Atr-ERN04186	Vvi-Vitvi15g00994_t001	 2e-158
426-  1:	Atr-ERN04209	Vvi-Vitvi15g01013_t001	  6e-78
426-  2:	Atr-ERN04232	Vvi-Vitvi15g01021_t001	  5e-22
426-  3:	Atr-ERN04233	Vvi-Vitvi15g04595_t001	 2e-108
426-  4:	Atr-ERN04234	Vvi-Vitvi15g01024_t001	  3e-21
426-  5:	Atr-ERN04242	Vvi-Vitvi15g01029_t001	  3e-40
426-  6:	Atr-ERN04257	Vvi-Vitvi15g01047_t001	 2e-116
426-  7:	Atr-ERN04270	Vvi-Vitvi15g01061_t001	 8e-124
## Alignment 427: score=468.0 e_value=7.5e-26 N=12 Atr-AmTr_v1.0_scaffold00077&Vvi-2 minus
427-  0:	Atr-ERN04166	Vvi-Vitvi02g00123_t001	  3e-30
427-  1:	Atr-ERN04180	Vvi-Vitvi02g00114_t001	  2e-30
427-  2:	Atr-ERN04196	Vvi-Vitvi02g00108_t001	  6e-14
427-  3:	Atr-ERN04209	Vvi-Vitvi02g00105_t001	  2e-88
427-  4:	Atr-ERN04232	Vvi-Vitvi02g00093_t001	  6e-29
427-  5:	Atr-ERN04233	Vvi-Vitvi02g04013_t001	 1e-107
427-  6:	Atr-ERN04256	Vvi-Vitvi02g01333_t001	  1e-22
427-  7:	Atr-ERN04263	Vvi-Vitvi02g00079_t001	  6e-63
427-  8:	Atr-ERN04286	Vvi-Vitvi02g00060_t001	      0
427-  9:	Atr-ERN04292	Vvi-Vitvi02g00059_t001	 1e-105
427- 10:	Atr-ERN04297	Vvi-Vitvi02g01317_t001	  3e-16
427- 11:	Atr-ERN04301	Vvi-Vitvi02g00044_t001	      0
## Alignment 428: score=605.0 e_value=1.2e-34 N=14 Atr-AmTr_v1.0_scaffold00077&Vvi-6 plus
428-  0:	Atr-ERN04212	Vvi-Vitvi06g00805_t001	  3e-36
428-  1:	Atr-ERN04232	Vvi-Vitvi06g00810_t001	  2e-24
428-  2:	Atr-ERN04233	Vvi-Vitvi06g00811_t001	 4e-107
428-  3:	Atr-ERN04238	Vvi-Vitvi06g00812_t001	 3e-146
428-  4:	Atr-ERN04249	Vvi-Vitvi06g00819_t002	      0
428-  5:	Atr-ERN04265	Vvi-Vitvi06g00826_t001	 1e-174
428-  6:	Atr-ERN04267	Vvi-Vitvi06g00827_t001	 1e-130
428-  7:	Atr-ERN04277	Vvi-Vitvi06g00829_t001	  3e-55
428-  8:	Atr-ERN04280	Vvi-Vitvi06g00831_t001	      0
428-  9:	Atr-ERN04284	Vvi-Vitvi06g00832_t001	  2e-94
428- 10:	Atr-ERN04285	Vvi-Vitvi06g00833_t001	      0
428- 11:	Atr-ERN04294	Vvi-Vitvi06g00834_t002	  4e-82
428- 12:	Atr-ERN04310	Vvi-Vitvi06g00841_t001	      0
428- 13:	Atr-ERN04320	Vvi-Vitvi06g00844_t002	 7e-126
## Alignment 429: score=523.0 e_value=1.8e-31 N=12 Atr-AmTr_v1.0_scaffold00077&Vvi-6 plus
429-  0:	Atr-ERN04095	Vvi-Vitvi06g00768_t001	 2e-167
429-  1:	Atr-ERN04118	Vvi-Vitvi06g00786_t001	  2e-75
429-  2:	Atr-ERN04119	Vvi-Vitvi06g00787_t001	  6e-91
429-  3:	Atr-ERN04121	Vvi-Vitvi06g00789_t002	      0
429-  4:	Atr-ERN04132	Vvi-Vitvi06g00791_t001	      0
429-  5:	Atr-ERN04138	Vvi-Vitvi06g00799_t001	  2e-18
429-  6:	Atr-ERN04144	Vvi-Vitvi06g00800_t001	  2e-83
429-  7:	Atr-ERN04146	Vvi-Vitvi06g00801_t001	  4e-57
429-  8:	Atr-ERN04158	Vvi-Vitvi06g04252_t001	  2e-27
429-  9:	Atr-ERN04159	Vvi-Vitvi06g04253_t001	      0
429- 10:	Atr-ERN04174	Vvi-Vitvi06g01781_t001	  2e-22
429- 11:	Atr-ERN04183	Vvi-Vitvi06g00804_t001	      0
## Alignment 430: score=1231.0 e_value=1.4e-87 N=27 Atr-AmTr_v1.0_scaffold00077&Vvi-8 plus
430-  0:	Atr-ERN04107	Vvi-Vitvi08g00820_t001	  1e-66
430-  1:	Atr-ERN04120	Vvi-Vitvi08g00847_t001	      0
430-  2:	Atr-ERN04122	Vvi-Vitvi08g00850_t001	      0
430-  3:	Atr-ERN04133	Vvi-Vitvi08g00852_t001	 2e-109
430-  4:	Atr-ERN04138	Vvi-Vitvi08g00853_t001	  2e-19
430-  5:	Atr-ERN04146	Vvi-Vitvi08g00857_t001	  1e-62
430-  6:	Atr-ERN04150	Vvi-Vitvi08g00858_t001	      0
430-  7:	Atr-ERN04159	Vvi-Vitvi08g00859_t001	      0
430-  8:	Atr-ERN04163	Vvi-Vitvi08g00860_t001	 8e-118
430-  9:	Atr-ERN04164	Vvi-Vitvi08g00861_t001	  9e-99
430- 10:	Atr-ERN04166	Vvi-Vitvi08g00862_t001	  2e-43
430- 11:	Atr-ERN04168	Vvi-Vitvi08g00863_t001	      0
430- 12:	Atr-ERN04170	Vvi-Vitvi08g00864_t001	  5e-79
430- 13:	Atr-ERN04171	Vvi-Vitvi08g00865_t001	      0
430- 14:	Atr-ERN04190	Vvi-Vitvi08g00866_t001	  2e-88
430- 15:	Atr-ERN04193	Vvi-Vitvi08g00869_t001	      0
430- 16:	Atr-ERN04195	Vvi-Vitvi08g00870_t001	 8e-158
430- 17:	Atr-ERN04196	Vvi-Vitvi08g00871_t001	  4e-13
430- 18:	Atr-ERN04220	Vvi-Vitvi08g00872_t001	  8e-93
430- 19:	Atr-ERN04221	Vvi-Vitvi08g00874_t001	      0
430- 20:	Atr-ERN04222	Vvi-Vitvi08g02097_t001	      0
430- 21:	Atr-ERN04226	Vvi-Vitvi08g00877_t001	 2e-169
430- 22:	Atr-ERN04229	Vvi-Vitvi08g04140_t001	      0
430- 23:	Atr-ERN04230	Vvi-Vitvi08g04141_t001	  2e-58
430- 24:	Atr-ERN04233	Vvi-Vitvi08g04142_t002	 2e-108
430- 25:	Atr-ERN04235	Vvi-Vitvi08g00881_t001	  3e-23
430- 26:	Atr-ERN04238	Vvi-Vitvi08g00883_t004	 8e-139
## Alignment 431: score=389.0 e_value=2.4e-14 N=8 Atr-AmTr_v1.0_scaffold00077&Vvi-8 plus
431-  0:	Atr-ERN04242	Vvi-Vitvi08g00041_t001	  5e-64
431-  1:	Atr-ERN04244	Vvi-Vitvi08g00042_t001	 8e-165
431-  2:	Atr-ERN04246	Vvi-Vitvi08g00046_t002	      0
431-  3:	Atr-ERN04249	Vvi-Vitvi08g00047_t001	      0
431-  4:	Atr-ERN04253	Vvi-Vitvi08g00051_t002	 2e-100
431-  5:	Atr-ERN04254	Vvi-Vitvi08g00052_t001	      0
431-  6:	Atr-ERN04256	Vvi-Vitvi08g00053_t001	 3e-128
431-  7:	Atr-ERN04259	Vvi-Vitvi08g00054_t001	 6e-111
## Alignment 432: score=987.0 e_value=1.1e-61 N=21 Atr-AmTr_v1.0_scaffold00077&Vvi-8 minus
432-  0:	Atr-ERN04240	Vvi-Vitvi08g00055_t001	 1e-114
432-  1:	Atr-ERN04249	Vvi-Vitvi08g00047_t001	      0
432-  2:	Atr-ERN04263	Vvi-Vitvi08g00041_t001	  1e-79
432-  3:	Atr-ERN04265	Vvi-Vitvi08g00038_t001	      0
432-  4:	Atr-ERN04267	Vvi-Vitvi08g00037_t001	 2e-129
432-  5:	Atr-ERN04277	Vvi-Vitvi08g00030_t001	  1e-58
432-  6:	Atr-ERN04278	Vvi-Vitvi08g00028_t002	 9e-107
432-  7:	Atr-ERN04282	Vvi-Vitvi08g00027_t001	      0
432-  8:	Atr-ERN04290	Vvi-Vitvi08g00026_t001	  1e-63
432-  9:	Atr-ERN04296	Vvi-Vitvi08g01973_t001	  1e-31
432- 10:	Atr-ERN04297	Vvi-Vitvi08g00023_t001	  1e-45
432- 11:	Atr-ERN04298	Vvi-Vitvi08g00022_t001	      0
432- 12:	Atr-ERN04299	Vvi-Vitvi08g00021_t001	      0
432- 13:	Atr-ERN04301	Vvi-Vitvi08g00020_t001	      0
432- 14:	Atr-ERN04302	Vvi-Vitvi08g00019_t001	      0
432- 15:	Atr-ERN04304	Vvi-Vitvi08g00018_t001	      0
432- 16:	Atr-ERN04308	Vvi-Vitvi08g01970_t001	  3e-23
432- 17:	Atr-ERN04313	Vvi-Vitvi08g00013_t002	      0
432- 18:	Atr-ERN04314	Vvi-Vitvi08g00012_t001	      0
432- 19:	Atr-ERN04315	Vvi-Vitvi08g00008_t001	 2e-162
432- 20:	Atr-ERN04319	Vvi-Vitvi08g04002_t001	      0
## Alignment 433: score=708.0 e_value=2.8e-38 N=15 Atr-AmTr_v1.0_scaffold00078&Vvi-1 plus
433-  0:	Atr-ERN03774	Vvi-Vitvi01g00921_t001	      0
433-  1:	Atr-ERN03778	Vvi-Vitvi01g00927_t001	      0
433-  2:	Atr-ERN03779	Vvi-Vitvi01g00928_t001	 3e-176
433-  3:	Atr-ERN03788	Vvi-Vitvi01g00929_t001	      0
433-  4:	Atr-ERN03790	Vvi-Vitvi01g00930_t001	 5e-167
433-  5:	Atr-ERN03795	Vvi-Vitvi01g00932_t001	      0
433-  6:	Atr-ERN03796	Vvi-Vitvi01g02109_t001	      0
433-  7:	Atr-ERN03802	Vvi-Vitvi01g00935_t001	  6e-87
433-  8:	Atr-ERN03806	Vvi-Vitvi01g00937_t001	 6e-142
433-  9:	Atr-ERN03816	Vvi-Vitvi01g00940_t001	 2e-124
433- 10:	Atr-ERN03817	Vvi-Vitvi01g00941_t001	      0
433- 11:	Atr-ERN03818	Vvi-Vitvi01g00942_t001	 2e-178
433- 12:	Atr-ERN03822	Vvi-Vitvi01g00943_t002	 8e-113
433- 13:	Atr-ERN03823	Vvi-Vitvi01g00944_t001	      0
433- 14:	Atr-ERN03828	Vvi-Vitvi01g00945_t001	 8e-135
## Alignment 434: score=274.0 e_value=8.9e-11 N=6 Atr-AmTr_v1.0_scaffold00078&Vvi-11 plus
434-  0:	Atr-ERN03898	Vvi-Vitvi11g00349_t002	      0
434-  1:	Atr-ERN03900	Vvi-Vitvi11g01409_t001	  1e-14
434-  2:	Atr-ERN03911	Vvi-Vitvi11g00350_t001	 2e-127
434-  3:	Atr-ERN03918	Vvi-Vitvi11g00351_t001	  5e-43
434-  4:	Atr-ERN03919	Vvi-Vitvi11g00352_t001	      0
434-  5:	Atr-ERN03927	Vvi-Vitvi11g00360_t001	      0
## Alignment 435: score=615.0 e_value=9.4e-29 N=13 Atr-AmTr_v1.0_scaffold00078&Vvi-11 minus
435-  0:	Atr-ERN03723	Vvi-Vitvi11g01445_t001	  2e-19
435-  1:	Atr-ERN03727	Vvi-Vitvi11g00481_t001	  4e-43
435-  2:	Atr-ERN03732	Vvi-Vitvi11g00479_t001	 4e-163
435-  3:	Atr-ERN03735	Vvi-Vitvi11g00477_t001	  2e-55
435-  4:	Atr-ERN03738	Vvi-Vitvi11g00476_t003	      0
435-  5:	Atr-ERN03740	Vvi-Vitvi11g00475_t001	      0
435-  6:	Atr-ERN03743	Vvi-Vitvi11g00474_t001	  3e-76
435-  7:	Atr-ERN03744	Vvi-Vitvi11g00469_t001	      0
435-  8:	Atr-ERN03745	Vvi-Vitvi11g00468_t001	 3e-111
435-  9:	Atr-ERN03750	Vvi-Vitvi11g00466_t001	 2e-124
435- 10:	Atr-ERN03752	Vvi-Vitvi11g04106_t001	 2e-147
435- 11:	Atr-ERN03756	Vvi-Vitvi11g04105_t003	  1e-40
435- 12:	Atr-ERN03763	Vvi-Vitvi11g00464_t001	  1e-89
## Alignment 436: score=489.0 e_value=3.4e-25 N=11 Atr-AmTr_v1.0_scaffold00078&Vvi-14 plus
436-  0:	Atr-ERN03759	Vvi-Vitvi14g03051_t001	  1e-92
436-  1:	Atr-ERN03773	Vvi-Vitvi14g01894_t001	      0
436-  2:	Atr-ERN03790	Vvi-Vitvi14g01898_t001	 9e-153
436-  3:	Atr-ERN03796	Vvi-Vitvi14g01900_t001	      0
436-  4:	Atr-ERN03798	Vvi-Vitvi14g01901_t001	      0
436-  5:	Atr-ERN03812	Vvi-Vitvi14g01903_t001	      0
436-  6:	Atr-ERN03813	Vvi-Vitvi14g01906_t001	 4e-102
436-  7:	Atr-ERN03816	Vvi-Vitvi14g01907_t001	 4e-106
436-  8:	Atr-ERN03819	Vvi-Vitvi14g01908_t001	  1e-33
436-  9:	Atr-ERN03822	Vvi-Vitvi14g01909_t003	 3e-111
436- 10:	Atr-ERN03828	Vvi-Vitvi14g01910_t001	 2e-127
## Alignment 437: score=808.0 e_value=1.9e-43 N=17 Atr-AmTr_v1.0_scaffold00078&Vvi-17 plus
437-  0:	Atr-ERN03774	Vvi-Vitvi17g00541_t001	      0
437-  1:	Atr-ERN03776	Vvi-Vitvi17g00543_t001	  3e-56
437-  2:	Atr-ERN03788	Vvi-Vitvi17g00546_t002	      0
437-  3:	Atr-ERN03790	Vvi-Vitvi17g00547_t001	  8e-66
437-  4:	Atr-ERN03792	Vvi-Vitvi17g00548_t001	      0
437-  5:	Atr-ERN03796	Vvi-Vitvi17g00550_t001	      0
437-  6:	Atr-ERN03797	Vvi-Vitvi17g00551_t002	      0
437-  7:	Atr-ERN03800	Vvi-Vitvi17g01459_t001	 9e-160
437-  8:	Atr-ERN03803	Vvi-Vitvi17g00552_t001	 3e-161
437-  9:	Atr-ERN03809	Vvi-Vitvi17g00553_t001	  3e-82
437- 10:	Atr-ERN03813	Vvi-Vitvi17g00554_t001	 1e-100
437- 11:	Atr-ERN03815	Vvi-Vitvi17g00555_t001	      0
437- 12:	Atr-ERN03816	Vvi-Vitvi17g00556_t001	 5e-124
437- 13:	Atr-ERN03822	Vvi-Vitvi17g04153_t001	 8e-112
437- 14:	Atr-ERN03825	Vvi-Vitvi17g00558_t001	  1e-81
437- 15:	Atr-ERN03828	Vvi-Vitvi17g00560_t001	 1e-116
437- 16:	Atr-ERN03831	Vvi-Vitvi17g00561_t001	      0
## Alignment 438: score=584.0 e_value=1.4e-30 N=13 Atr-AmTr_v1.0_scaffold00078&Vvi-18 plus
438-  0:	Atr-ERN03838	Vvi-Vitvi18g01531_t001	 2e-138
438-  1:	Atr-ERN03840	Vvi-Vitvi18g01535_t001	 4e-139
438-  2:	Atr-ERN03841	Vvi-Vitvi18g01539_t003	  2e-47
438-  3:	Atr-ERN03845	Vvi-Vitvi18g04407_t001	      0
438-  4:	Atr-ERN03847	Vvi-Vitvi18g01541_t001	  3e-33
438-  5:	Atr-ERN03852	Vvi-Vitvi18g01542_t001	 4e-100
438-  6:	Atr-ERN03863	Vvi-Vitvi18g01544_t001	  7e-42
438-  7:	Atr-ERN03869	Vvi-Vitvi18g01574_t005	      0
438-  8:	Atr-ERN03873	Vvi-Vitvi18g01571_t001	 3e-167
438-  9:	Atr-ERN03875	Vvi-Vitvi18g01557_t001	 2e-180
438- 10:	Atr-ERN03884	Vvi-Vitvi18g01553_t001	      0
438- 11:	Atr-ERN03894	Vvi-Vitvi18g04412_t001	 7e-109
438- 12:	Atr-ERN03896	Vvi-Vitvi18g01604_t001	  1e-38
## Alignment 439: score=523.0 e_value=1.2e-23 N=11 Atr-AmTr_v1.0_scaffold00078&Vvi-4 minus
439-  0:	Atr-ERN03722	Vvi-Vitvi04g00487_t001	  2e-74
439-  1:	Atr-ERN03731	Vvi-Vitvi04g00485_t001	      0
439-  2:	Atr-ERN03733	Vvi-Vitvi04g00484_t001	 2e-134
439-  3:	Atr-ERN03734	Vvi-Vitvi04g00483_t002	  1e-74
439-  4:	Atr-ERN03740	Vvi-Vitvi04g00482_t001	      0
439-  5:	Atr-ERN03743	Vvi-Vitvi04g00481_t003	  1e-66
439-  6:	Atr-ERN03744	Vvi-Vitvi04g00480_t001	      0
439-  7:	Atr-ERN03747	Vvi-Vitvi04g00477_t001	      0
439-  8:	Atr-ERN03750	Vvi-Vitvi04g00476_t001	 3e-110
439-  9:	Atr-ERN03755	Vvi-Vitvi04g01903_t001	 4e-105
439- 10:	Atr-ERN03756	Vvi-Vitvi04g01902_t001	  1e-37
## Alignment 440: score=533.0 e_value=5.5e-29 N=12 Atr-AmTr_v1.0_scaffold00078&Vvi-7 plus
440-  0:	Atr-ERN03838	Vvi-Vitvi07g01846_t001	 2e-156
440-  1:	Atr-ERN03839	Vvi-Vitvi07g01847_t001	  3e-46
440-  2:	Atr-ERN03840	Vvi-Vitvi07g01848_t001	 9e-124
440-  3:	Atr-ERN03842	Vvi-Vitvi07g01849_t001	  6e-77
440-  4:	Atr-ERN03844	Vvi-Vitvi07g01851_t001	      0
440-  5:	Atr-ERN03865	Vvi-Vitvi07g01852_t001	 7e-104
440-  6:	Atr-ERN03873	Vvi-Vitvi07g01857_t001	 3e-177
440-  7:	Atr-ERN03875	Vvi-Vitvi07g01858_t002	      0
440-  8:	Atr-ERN03878	Vvi-Vitvi07g01859_t001	  3e-52
440-  9:	Atr-ERN03881	Vvi-Vitvi07g01860_t001	  2e-70
440- 10:	Atr-ERN03886	Vvi-Vitvi07g02694_t001	  1e-34
440- 11:	Atr-ERN03909	Vvi-Vitvi07g01886_t002	  3e-43
## Alignment 441: score=621.0 e_value=1.5e-31 N=13 Atr-AmTr_v1.0_scaffold00078&Vvi-9 minus
441-  0:	Atr-ERN03721	Vvi-Vitvi09g00615_t001	  1e-67
441-  1:	Atr-ERN03723	Vvi-Vitvi09g01666_t001	  1e-26
441-  2:	Atr-ERN03724	Vvi-Vitvi09g01664_t001	  2e-34
441-  3:	Atr-ERN03725	Vvi-Vitvi09g00607_t002	      0
441-  4:	Atr-ERN03731	Vvi-Vitvi09g00604_t001	      0
441-  5:	Atr-ERN03732	Vvi-Vitvi09g00603_t001	 2e-169
441-  6:	Atr-ERN03735	Vvi-Vitvi09g00601_t001	  1e-55
441-  7:	Atr-ERN03742	Vvi-Vitvi09g00599_t001	  2e-36
441-  8:	Atr-ERN03743	Vvi-Vitvi09g04185_t001	  1e-58
441-  9:	Atr-ERN03744	Vvi-Vitvi09g00595_t001	      0
441- 10:	Atr-ERN03746	Vvi-Vitvi09g00592_t001	  3e-84
441- 11:	Atr-ERN03750	Vvi-Vitvi09g00591_t001	  1e-50
441- 12:	Atr-ERN03754	Vvi-Vitvi09g00590_t001	  3e-11
## Alignment 442: score=1264.0 e_value=1.1e-84 N=27 Atr-AmTr_v1.0_scaffold00079&Vvi-1 plus
442-  0:	Atr-ERN03938	Vvi-Vitvi01g00279_t001	  1e-24
442-  1:	Atr-ERN03941	Vvi-Vitvi01g00280_t001	      0
442-  2:	Atr-ERN03963	Vvi-Vitvi01g00290_t001	  8e-72
442-  3:	Atr-ERN03973	Vvi-Vitvi01g01939_t001	  3e-49
442-  4:	Atr-ERN03976	Vvi-Vitvi01g00295_t001	 4e-111
442-  5:	Atr-ERN03979	Vvi-Vitvi01g00298_t001	  1e-93
442-  6:	Atr-ERN03981	Vvi-Vitvi01g01941_t001	  1e-45
442-  7:	Atr-ERN03985	Vvi-Vitvi01g00300_t001	 2e-141
442-  8:	Atr-ERN03986	Vvi-Vitvi01g01942_t001	  2e-44
442-  9:	Atr-ERN03987	Vvi-Vitvi01g04072_t001	  1e-77
442- 10:	Atr-ERN03989	Vvi-Vitvi01g01946_t001	  4e-63
442- 11:	Atr-ERN03991	Vvi-Vitvi01g00302_t001	  2e-86
442- 12:	Atr-ERN03992	Vvi-Vitvi01g04074_t001	  9e-39
442- 13:	Atr-ERN04001	Vvi-Vitvi01g00305_t001	  3e-47
442- 14:	Atr-ERN04006	Vvi-Vitvi01g00306_t002	  5e-12
442- 15:	Atr-ERN04014	Vvi-Vitvi01g00309_t001	  4e-40
442- 16:	Atr-ERN04015	Vvi-Vitvi01g00310_t001	      0
442- 17:	Atr-ERN04022	Vvi-Vitvi01g00313_t001	      0
442- 18:	Atr-ERN04030	Vvi-Vitvi01g00314_t002	      0
442- 19:	Atr-ERN04031	Vvi-Vitvi01g00315_t001	 2e-158
442- 20:	Atr-ERN04034	Vvi-Vitvi01g00318_t001	      0
442- 21:	Atr-ERN04035	Vvi-Vitvi01g00319_t002	 3e-127
442- 22:	Atr-ERN04042	Vvi-Vitvi01g00325_t001	      0
442- 23:	Atr-ERN04043	Vvi-Vitvi01g00326_t001	 2e-146
442- 24:	Atr-ERN04044	Vvi-Vitvi01g01949_t001	  3e-13
442- 25:	Atr-ERN04045	Vvi-Vitvi01g04083_t002	 6e-168
442- 26:	Atr-ERN04046	Vvi-Vitvi01g04084_t001	  5e-16
## Alignment 443: score=1005.0 e_value=1.2e-66 N=22 Atr-AmTr_v1.0_scaffold00079&Vvi-14 minus
443-  0:	Atr-ERN03959	Vvi-Vitvi14g01230_t001	      0
443-  1:	Atr-ERN03969	Vvi-Vitvi14g01211_t001	  4e-33
443-  2:	Atr-ERN03976	Vvi-Vitvi14g01187_t001	 1e-143
443-  3:	Atr-ERN03977	Vvi-Vitvi14g01186_t001	      0
443-  4:	Atr-ERN03984	Vvi-Vitvi14g01185_t001	  1e-93
443-  5:	Atr-ERN03988	Vvi-Vitvi14g02875_t001	 7e-151
443-  6:	Atr-ERN03989	Vvi-Vitvi14g01181_t001	  6e-61
443-  7:	Atr-ERN03990	Vvi-Vitvi14g01180_t001	 5e-153
443-  8:	Atr-ERN03992	Vvi-Vitvi14g01178_t001	      0
443-  9:	Atr-ERN03995	Vvi-Vitvi14g01177_t001	 3e-130
443- 10:	Atr-ERN03996	Vvi-Vitvi14g01176_t001	 6e-151
443- 11:	Atr-ERN03998	Vvi-Vitvi14g01166_t001	 9e-174
443- 12:	Atr-ERN04001	Vvi-Vitvi14g01164_t001	  3e-35
443- 13:	Atr-ERN04011	Vvi-Vitvi14g01162_t001	 2e-124
443- 14:	Atr-ERN04012	Vvi-Vitvi14g01160_t001	  2e-76
443- 15:	Atr-ERN04014	Vvi-Vitvi14g02872_t001	  5e-30
443- 16:	Atr-ERN04021	Vvi-Vitvi14g01157_t001	      0
443- 17:	Atr-ERN04031	Vvi-Vitvi14g01156_t001	 1e-146
443- 18:	Atr-ERN04035	Vvi-Vitvi14g01152_t001	 3e-153
443- 19:	Atr-ERN04039	Vvi-Vitvi14g01151_t001	      0
443- 20:	Atr-ERN04044	Vvi-Vitvi14g01139_t001	  1e-22
443- 21:	Atr-ERN04045	Vvi-Vitvi14g04419_t001	 3e-166
## Alignment 444: score=904.0 e_value=6e-55 N=20 Atr-AmTr_v1.0_scaffold00079&Vvi-17 minus
444-  0:	Atr-ERN03938	Vvi-Vitvi17g00331_t001	  4e-16
444-  1:	Atr-ERN03952	Vvi-Vitvi17g00320_t001	  6e-77
444-  2:	Atr-ERN03967	Vvi-Vitvi17g00318_t001	 8e-101
444-  3:	Atr-ERN03974	Vvi-Vitvi17g00315_t001	  2e-17
444-  4:	Atr-ERN03977	Vvi-Vitvi17g00313_t001	      0
444-  5:	Atr-ERN03981	Vvi-Vitvi17g01402_t001	  3e-17
444-  6:	Atr-ERN03983	Vvi-Vitvi17g00312_t002	      0
444-  7:	Atr-ERN03989	Vvi-Vitvi17g00311_t001	  3e-54
444-  8:	Atr-ERN03991	Vvi-Vitvi17g00309_t001	  3e-88
444-  9:	Atr-ERN03996	Vvi-Vitvi17g00304_t001	 3e-146
444- 10:	Atr-ERN03998	Vvi-Vitvi17g00303_t001	 1e-120
444- 11:	Atr-ERN04000	Vvi-Vitvi17g00301_t001	  2e-20
444- 12:	Atr-ERN04001	Vvi-Vitvi17g00300_t001	  4e-36
444- 13:	Atr-ERN04006	Vvi-Vitvi17g04082_t001	  7e-14
444- 14:	Atr-ERN04022	Vvi-Vitvi17g00299_t001	      0
444- 15:	Atr-ERN04027	Vvi-Vitvi17g00298_t001	      0
444- 16:	Atr-ERN04031	Vvi-Vitvi17g00294_t001	 4e-136
444- 17:	Atr-ERN04045	Vvi-Vitvi17g00289_t001	      0
444- 18:	Atr-ERN04046	Vvi-Vitvi17g01392_t001	  5e-23
444- 19:	Atr-ERN04050	Vvi-Vitvi17g00284_t001	      0
## Alignment 445: score=313.0 e_value=5.4e-16 N=8 Atr-AmTr_v1.0_scaffold00080&Vvi-13 plus
445-  0:	Atr-ERN04890	Vvi-Vitvi13g00535_t001	  1e-65
445-  1:	Atr-ERN04901	Vvi-Vitvi13g00536_t001	  2e-77
445-  2:	Atr-ERN04903	Vvi-Vitvi13g00538_t001	  1e-11
445-  3:	Atr-ERN04913	Vvi-Vitvi13g04156_t001	  1e-96
445-  4:	Atr-ERN04934	Vvi-Vitvi13g02046_t001	  9e-25
445-  5:	Atr-ERN04956	Vvi-Vitvi13g00543_t001	  4e-74
445-  6:	Atr-ERN04964	Vvi-Vitvi13g00562_t001	      0
445-  7:	Atr-ERN04976	Vvi-Vitvi13g00565_t001	 3e-110
## Alignment 446: score=368.0 e_value=3.3e-17 N=9 Atr-AmTr_v1.0_scaffold00080&Vvi-6 minus
446-  0:	Atr-ERN04890	Vvi-Vitvi06g00351_t001	  2e-76
446-  1:	Atr-ERN04903	Vvi-Vitvi06g00350_t001	  2e-28
446-  2:	Atr-ERN04925	Vvi-Vitvi06g00349_t001	      0
446-  3:	Atr-ERN04933	Vvi-Vitvi06g01665_t004	 8e-131
446-  4:	Atr-ERN04935	Vvi-Vitvi06g00342_t001	  9e-83
446-  5:	Atr-ERN04938	Vvi-Vitvi06g00331_t001	      0
446-  6:	Atr-ERN04951	Vvi-Vitvi06g00330_t001	      0
446-  7:	Atr-ERN04969	Vvi-Vitvi06g00323_t001	 5e-166
446-  8:	Atr-ERN04973	Vvi-Vitvi06g00322_t001	  2e-63
## Alignment 447: score=292.0 e_value=1.7e-10 N=7 Atr-AmTr_v1.0_scaffold00081&Vvi-11 plus
447-  0:	Atr-ERN04472	Vvi-Vitvi11g00430_t001	  2e-57
447-  1:	Atr-ERN04491	Vvi-Vitvi11g00435_t001	      0
447-  2:	Atr-ERN04498	Vvi-Vitvi11g00437_t001	      0
447-  3:	Atr-ERN04504	Vvi-Vitvi11g00439_t001	 2e-173
447-  4:	Atr-ERN04517	Vvi-Vitvi11g01429_t001	  2e-13
447-  5:	Atr-ERN04527	Vvi-Vitvi11g00442_t001	  1e-45
447-  6:	Atr-ERN04536	Vvi-Vitvi11g00447_t001	      0
## Alignment 448: score=319.0 e_value=8e-15 N=8 Atr-AmTr_v1.0_scaffold00081&Vvi-9 plus
448-  0:	Atr-ERN04472	Vvi-Vitvi09g00522_t001	  1e-46
448-  1:	Atr-ERN04493	Vvi-Vitvi09g00526_t002	 4e-119
448-  2:	Atr-ERN04507	Vvi-Vitvi09g00529_t001	  3e-84
448-  3:	Atr-ERN04509	Vvi-Vitvi09g00531_t001	  7e-39
448-  4:	Atr-ERN04513	Vvi-Vitvi09g00551_t001	  2e-12
448-  5:	Atr-ERN04516	Vvi-Vitvi09g00553_t001	      0
448-  6:	Atr-ERN04526	Vvi-Vitvi09g00556_t001	 4e-165
448-  7:	Atr-ERN04545	Vvi-Vitvi09g00559_t001	  3e-72
## Alignment 449: score=425.0 e_value=2.2e-20 N=10 Atr-AmTr_v1.0_scaffold00085&Vvi-1 plus
449-  0:	Atr-ERN02654	Vvi-Vitvi01g00675_t001	      0
449-  1:	Atr-ERN02657	Vvi-Vitvi01g00676_t001	  1e-78
449-  2:	Atr-ERN02673	Vvi-Vitvi01g00680_t001	  8e-65
449-  3:	Atr-ERN02693	Vvi-Vitvi01g00681_t001	      0
449-  4:	Atr-ERN02697	Vvi-Vitvi01g00684_t001	      0
449-  5:	Atr-ERN02723	Vvi-Vitvi01g00685_t001	      0
449-  6:	Atr-ERN02725	Vvi-Vitvi01g00687_t001	      0
449-  7:	Atr-ERN02729	Vvi-Vitvi01g00694_t001	 9e-128
449-  8:	Atr-ERN02736	Vvi-Vitvi01g00695_t001	      0
449-  9:	Atr-ERN02737	Vvi-Vitvi01g00696_t001	      0
## Alignment 450: score=825.0 e_value=6.6e-48 N=18 Atr-AmTr_v1.0_scaffold00085&Vvi-17 minus
450-  0:	Atr-ERN02642	Vvi-Vitvi17g00885_t001	      0
450-  1:	Atr-ERN02643	Vvi-Vitvi17g00884_t001	 4e-127
450-  2:	Atr-ERN02648	Vvi-Vitvi17g00883_t001	 5e-156
450-  3:	Atr-ERN02651	Vvi-Vitvi17g00881_t001	  1e-94
450-  4:	Atr-ERN02653	Vvi-Vitvi17g00880_t001	  2e-65
450-  5:	Atr-ERN02655	Vvi-Vitvi17g00875_t001	      0
450-  6:	Atr-ERN02657	Vvi-Vitvi17g00874_t001	  6e-72
450-  7:	Atr-ERN02666	Vvi-Vitvi17g00872_t001	  2e-98
450-  8:	Atr-ERN02670	Vvi-Vitvi17g01553_t001	  2e-78
450-  9:	Atr-ERN02673	Vvi-Vitvi17g00870_t001	  3e-96
450- 10:	Atr-ERN02686	Vvi-Vitvi17g00869_t001	  2e-90
450- 11:	Atr-ERN02696	Vvi-Vitvi17g00864_t001	 1e-122
450- 12:	Atr-ERN02698	Vvi-Vitvi17g00863_t001	      0
450- 13:	Atr-ERN02699	Vvi-Vitvi17g00862_t001	      0
450- 14:	Atr-ERN02717	Vvi-Vitvi17g00861_t002	      0
450- 15:	Atr-ERN02722	Vvi-Vitvi17g00856_t002	      0
450- 16:	Atr-ERN02723	Vvi-Vitvi17g00854_t001	      0
450- 17:	Atr-ERN02729	Vvi-Vitvi17g00850_t001	 8e-137
## Alignment 451: score=268.0 e_value=2.4e-08 N=6 Atr-AmTr_v1.0_scaffold00086&Vvi-2 plus
451-  0:	Atr-ERN02823	Vvi-Vitvi02g04155_t001	 5e-107
451-  1:	Atr-ERN02828	Vvi-Vitvi02g00526_t001	  2e-13
451-  2:	Atr-ERN02833	Vvi-Vitvi02g04156_t002	      0
451-  3:	Atr-ERN02835	Vvi-Vitvi02g00531_t001	  1e-37
451-  4:	Atr-ERN02842	Vvi-Vitvi02g00541_t001	 6e-157
451-  5:	Atr-ERN02844	Vvi-Vitvi02g00545_t001	  3e-50
## Alignment 452: score=277.0 e_value=2e-08 N=6 Atr-AmTr_v1.0_scaffold00086&Vvi-3 plus
452-  0:	Atr-ERN02751	Vvi-Vitvi03g00646_t001	      0
452-  1:	Atr-ERN02755	Vvi-Vitvi03g00647_t001	  2e-44
452-  2:	Atr-ERN02763	Vvi-Vitvi03g04210_t001	      0
452-  3:	Atr-ERN02764	Vvi-Vitvi03g00651_t001	 6e-126
452-  4:	Atr-ERN02766	Vvi-Vitvi03g00653_t001	      0
452-  5:	Atr-ERN02779	Vvi-Vitvi03g00665_t001	 2e-118
## Alignment 453: score=424.0 e_value=9.2e-17 N=9 Atr-AmTr_v1.0_scaffold00086&Vvi-7 minus
453-  0:	Atr-ERN02757	Vvi-Vitvi07g01593_t001	 1e-140
453-  1:	Atr-ERN02759	Vvi-Vitvi07g01591_t001	  2e-29
453-  2:	Atr-ERN02764	Vvi-Vitvi07g01590_t001	 3e-123
453-  3:	Atr-ERN02767	Vvi-Vitvi07g02633_t001	  3e-56
453-  4:	Atr-ERN02771	Vvi-Vitvi07g01581_t001	      0
453-  5:	Atr-ERN02773	Vvi-Vitvi07g02073_t001	 1e-165
453-  6:	Atr-ERN02774	Vvi-Vitvi07g01580_t002	      0
453-  7:	Atr-ERN02779	Vvi-Vitvi07g01577_t001	 2e-121
453-  8:	Atr-ERN02791	Vvi-Vitvi07g04671_t001	      0
## Alignment 454: score=495.0 e_value=1.2e-28 N=12 Atr-AmTr_v1.0_scaffold00088&Vvi-1 plus
454-  0:	Atr-ERM99491	Vvi-Vitvi01g02080_t001	  6e-37
454-  1:	Atr-ERM99507	Vvi-Vitvi01g04204_t001	  2e-14
454-  2:	Atr-ERM99526	Vvi-Vitvi01g00800_t001	      0
454-  3:	Atr-ERM99527	Vvi-Vitvi01g00801_t001	 4e-151
454-  4:	Atr-ERM99533	Vvi-Vitvi01g00816_t001	  3e-50
454-  5:	Atr-ERM99556	Vvi-Vitvi01g00817_t001	 1e-137
454-  6:	Atr-ERM99557	Vvi-Vitvi01g00818_t001	  7e-75
454-  7:	Atr-ERM99573	Vvi-Vitvi01g00824_t001	      0
454-  8:	Atr-ERM99574	Vvi-Vitvi01g00825_t001	  7e-58
454-  9:	Atr-ERM99584	Vvi-Vitvi01g04213_t001	  6e-58
454- 10:	Atr-ERM99594	Vvi-Vitvi01g02093_t001	      0
454- 11:	Atr-ERM99596	Vvi-Vitvi01g00845_t001	  2e-41
## Alignment 455: score=369.0 e_value=8.1e-15 N=8 Atr-AmTr_v1.0_scaffold00088&Vvi-12 minus
455-  0:	Atr-ERM99607	Vvi-Vitvi12g02485_t001	      0
455-  1:	Atr-ERM99608	Vvi-Vitvi12g00671_t001	      0
455-  2:	Atr-ERM99609	Vvi-Vitvi12g00670_t001	  2e-80
455-  3:	Atr-ERM99613	Vvi-Vitvi12g00667_t001	      0
455-  4:	Atr-ERM99617	Vvi-Vitvi12g00665_t002	      0
455-  5:	Atr-ERM99620	Vvi-Vitvi12g00664_t003	 4e-100
455-  6:	Atr-ERM99631	Vvi-Vitvi12g04217_t001	 2e-166
455-  7:	Atr-ERM99635	Vvi-Vitvi12g00656_t001	      0
## Alignment 456: score=335.0 e_value=5.8e-15 N=8 Atr-AmTr_v1.0_scaffold00088&Vvi-14 plus
456-  0:	Atr-ERM99492	Vvi-Vitvi14g01799_t001	      0
456-  1:	Atr-ERM99504	Vvi-Vitvi14g01801_t001	  6e-82
456-  2:	Atr-ERM99505	Vvi-Vitvi14g01802_t001	      0
456-  3:	Atr-ERM99530	Vvi-Vitvi14g01803_t001	  1e-38
456-  4:	Atr-ERM99532	Vvi-Vitvi14g01807_t001	      0
456-  5:	Atr-ERM99534	Vvi-Vitvi14g01808_t001	      0
456-  6:	Atr-ERM99558	Vvi-Vitvi14g04639_t001	  3e-67
456-  7:	Atr-ERM99560	Vvi-Vitvi14g01812_t002	      0
## Alignment 457: score=639.0 e_value=2.7e-41 N=15 Atr-AmTr_v1.0_scaffold00088&Vvi-17 minus
457-  0:	Atr-ERM99494	Vvi-Vitvi17g00777_t001	  5e-49
457-  1:	Atr-ERM99496	Vvi-Vitvi17g00776_t001	      0
457-  2:	Atr-ERM99504	Vvi-Vitvi17g00775_t001	  1e-79
457-  3:	Atr-ERM99505	Vvi-Vitvi17g00773_t001	      0
457-  4:	Atr-ERM99507	Vvi-Vitvi17g04225_t001	  5e-16
457-  5:	Atr-ERM99527	Vvi-Vitvi17g00770_t001	 3e-111
457-  6:	Atr-ERM99530	Vvi-Vitvi17g00767_t001	  6e-40
457-  7:	Atr-ERM99532	Vvi-Vitvi17g00764_t001	      0
457-  8:	Atr-ERM99550	Vvi-Vitvi17g00759_t001	      0
457-  9:	Atr-ERM99572	Vvi-Vitvi17g00755_t001	 6e-110
457- 10:	Atr-ERM99588	Vvi-Vitvi17g01531_t001	  2e-27
457- 11:	Atr-ERM99591	Vvi-Vitvi17g00754_t001	  2e-74
457- 12:	Atr-ERM99596	Vvi-Vitvi17g01530_t001	  1e-30
457- 13:	Atr-ERM99597	Vvi-Vitvi17g00744_t001	 2e-111
457- 14:	Atr-ERM99598	Vvi-Vitvi17g01523_t001	  3e-20
## Alignment 458: score=483.0 e_value=4.1e-20 N=10 Atr-AmTr_v1.0_scaffold00088&Vvi-19 minus
458-  0:	Atr-ERM99610	Vvi-Vitvi19g00625_t001	 1e-168
458-  1:	Atr-ERM99613	Vvi-Vitvi19g00623_t003	      0
458-  2:	Atr-ERM99614	Vvi-Vitvi19g00621_t001	 2e-176
458-  3:	Atr-ERM99616	Vvi-Vitvi19g04255_t001	  2e-43
458-  4:	Atr-ERM99617	Vvi-Vitvi19g00619_t001	      0
458-  5:	Atr-ERM99619	Vvi-Vitvi19g00618_t001	  5e-38
458-  6:	Atr-ERM99620	Vvi-Vitvi19g00617_t001	 2e-143
458-  7:	Atr-ERM99630	Vvi-Vitvi19g00615_t001	  3e-42
458-  8:	Atr-ERM99631	Vvi-Vitvi19g00614_t001	 4e-166
458-  9:	Atr-ERM99635	Vvi-Vitvi19g00612_t001	      0
## Alignment 459: score=288.0 e_value=5.9e-09 N=6 Atr-AmTr_v1.0_scaffold00089&Vvi-5 plus
459-  0:	Atr-ERN01814	Vvi-Vitvi05g01057_t001	 7e-135
459-  1:	Atr-ERN01815	Vvi-Vitvi05g01063_t001	 4e-102
459-  2:	Atr-ERN01820	Vvi-Vitvi05g01066_t002	 1e-136
459-  3:	Atr-ERN01821	Vvi-Vitvi05g01068_t001	  5e-50
459-  4:	Atr-ERN01825	Vvi-Vitvi05g01069_t001	      0
459-  5:	Atr-ERN01827	Vvi-Vitvi05g02044_t001	 3e-132
## Alignment 460: score=468.0 e_value=5.4e-24 N=10 Atr-AmTr_v1.0_scaffold00092&Vvi-10 plus
460-  0:	Atr-ERM99184	Vvi-Vitvi10g00843_t001	      0
460-  1:	Atr-ERM99185	Vvi-Vitvi10g00844_t001	      0
460-  2:	Atr-ERM99197	Vvi-Vitvi10g01887_t001	      0
460-  3:	Atr-ERM99199	Vvi-Vitvi10g00848_t001	      0
460-  4:	Atr-ERM99200	Vvi-Vitvi10g00849_t001	 2e-123
460-  5:	Atr-ERM99203	Vvi-Vitvi10g01888_t001	  1e-88
460-  6:	Atr-ERM99204	Vvi-Vitvi10g00850_t001	      0
460-  7:	Atr-ERM99205	Vvi-Vitvi10g00851_t002	      0
460-  8:	Atr-ERM99206	Vvi-Vitvi10g00852_t001	  3e-67
460-  9:	Atr-ERM99225	Vvi-Vitvi10g04454_t001	  4e-53
## Alignment 461: score=382.0 e_value=5e-14 N=8 Atr-AmTr_v1.0_scaffold00092&Vvi-10 plus
461-  0:	Atr-ERM99155	Vvi-Vitvi10g00878_t001	  4e-28
461-  1:	Atr-ERM99156	Vvi-Vitvi10g00879_t001	 9e-175
461-  2:	Atr-ERM99158	Vvi-Vitvi10g00881_t001	  9e-61
461-  3:	Atr-ERM99159	Vvi-Vitvi10g00886_t001	      0
461-  4:	Atr-ERM99160	Vvi-Vitvi10g00889_t001	 2e-161
461-  5:	Atr-ERM99161	Vvi-Vitvi10g00892_t001	      0
461-  6:	Atr-ERM99162	Vvi-Vitvi10g00899_t001	      0
461-  7:	Atr-ERM99164	Vvi-Vitvi10g00902_t003	      0
## Alignment 462: score=791.0 e_value=3.2e-49 N=17 Atr-AmTr_v1.0_scaffold00092&Vvi-10 minus
462-  0:	Atr-ERM99155	Vvi-Vitvi10g00878_t001	  4e-28
462-  1:	Atr-ERM99168	Vvi-Vitvi10g00870_t001	      0
462-  2:	Atr-ERM99178	Vvi-Vitvi10g00858_t001	      0
462-  3:	Atr-ERM99179	Vvi-Vitvi10g00855_t001	      0
462-  4:	Atr-ERM99180	Vvi-Vitvi10g00854_t001	      0
462-  5:	Atr-ERM99181	Vvi-Vitvi10g00853_t001	 1e-123
462-  6:	Atr-ERM99199	Vvi-Vitvi10g00848_t001	      0
462-  7:	Atr-ERM99207	Vvi-Vitvi10g01885_t001	  1e-20
462-  8:	Atr-ERM99210	Vvi-Vitvi10g04445_t001	  8e-31
462-  9:	Atr-ERM99211	Vvi-Vitvi10g01884_t001	  9e-18
462- 10:	Atr-ERM99213	Vvi-Vitvi10g00839_t001	      0
462- 11:	Atr-ERM99214	Vvi-Vitvi10g01883_t001	  3e-71
462- 12:	Atr-ERM99216	Vvi-Vitvi10g00838_t001	  2e-82
462- 13:	Atr-ERM99218	Vvi-Vitvi10g00837_t001	 2e-156
462- 14:	Atr-ERM99219	Vvi-Vitvi10g00835_t001	      0
462- 15:	Atr-ERM99221	Vvi-Vitvi10g00834_t001	      0
462- 16:	Atr-ERM99226	Vvi-Vitvi10g00832_t001	 1e-131
## Alignment 463: score=342.0 e_value=9.5e-15 N=8 Atr-AmTr_v1.0_scaffold00092&Vvi-10 minus
463-  0:	Atr-ERM99236	Vvi-Vitvi10g01156_t001	 2e-115
463-  1:	Atr-ERM99239	Vvi-Vitvi10g04533_t001	  1e-12
463-  2:	Atr-ERM99244	Vvi-Vitvi10g01123_t002	      0
463-  3:	Atr-ERM99251	Vvi-Vitvi10g04530_t001	  1e-83
463-  4:	Atr-ERM99254	Vvi-Vitvi10g01121_t001	  1e-45
463-  5:	Atr-ERM99257	Vvi-Vitvi10g01120_t001	      0
463-  6:	Atr-ERM99272	Vvi-Vitvi10g01110_t001	      0
463-  7:	Atr-ERM99279	Vvi-Vitvi10g01098_t001	 4e-108
## Alignment 464: score=690.0 e_value=1.3e-40 N=15 Atr-AmTr_v1.0_scaffold00095&Vvi-8 minus
464-  0:	Atr-ERM98142	Vvi-Vitvi08g00914_t001	 2e-123
464-  1:	Atr-ERM98166	Vvi-Vitvi08g00913_t001	 4e-176
464-  2:	Atr-ERM98167	Vvi-Vitvi08g00912_t001	  9e-63
464-  3:	Atr-ERM98168	Vvi-Vitvi08g00911_t001	 2e-112
464-  4:	Atr-ERM98169	Vvi-Vitvi08g00910_t001	  1e-40
464-  5:	Atr-ERM98170	Vvi-Vitvi08g04152_t001	 3e-106
464-  6:	Atr-ERM98171	Vvi-Vitvi08g00908_t003	 2e-132
464-  7:	Atr-ERM98172	Vvi-Vitvi08g02107_t001	 1e-112
464-  8:	Atr-ERM98182	Vvi-Vitvi08g02106_t001	      0
464-  9:	Atr-ERM98183	Vvi-Vitvi08g00906_t001	      0
464- 10:	Atr-ERM98185	Vvi-Vitvi08g00905_t001	 1e-171
464- 11:	Atr-ERM98186	Vvi-Vitvi08g00904_t001	  6e-97
464- 12:	Atr-ERM98188	Vvi-Vitvi08g00903_t001	      0
464- 13:	Atr-ERM98189	Vvi-Vitvi08g00901_t001	 8e-147
464- 14:	Atr-ERM98215	Vvi-Vitvi08g00900_t001	 4e-177
## Alignment 465: score=376.0 e_value=4.1e-14 N=8 Atr-AmTr_v1.0_scaffold00096&Vvi-1 plus
465-  0:	Atr-ERN02388	Vvi-Vitvi01g04175_t001	      0
465-  1:	Atr-ERN02396	Vvi-Vitvi01g00710_t001	 1e-162
465-  2:	Atr-ERN02398	Vvi-Vitvi01g00711_t001	      0
465-  3:	Atr-ERN02400	Vvi-Vitvi01g04177_t002	 3e-111
465-  4:	Atr-ERN02402	Vvi-Vitvi01g00714_t001	      0
465-  5:	Atr-ERN02404	Vvi-Vitvi01g00715_t001	  4e-46
465-  6:	Atr-ERN02412	Vvi-Vitvi01g00716_t001	      0
465-  7:	Atr-ERN02418	Vvi-Vitvi01g00717_t001	 2e-121
## Alignment 466: score=275.0 e_value=2.2e-08 N=6 Atr-AmTr_v1.0_scaffold00096&Vvi-1 plus
466-  0:	Atr-ERN02336	Vvi-Vitvi01g00697_t001	  3e-81
466-  1:	Atr-ERN02340	Vvi-Vitvi01g00698_t001	  5e-31
466-  2:	Atr-ERN02351	Vvi-Vitvi01g00701_t001	 2e-105
466-  3:	Atr-ERN02354	Vvi-Vitvi01g00703_t001	  2e-66
466-  4:	Atr-ERN02360	Vvi-Vitvi01g00705_t001	 4e-129
466-  5:	Atr-ERN02361	Vvi-Vitvi01g02052_t001	  1e-81
## Alignment 467: score=529.0 e_value=1.7e-27 N=12 Atr-AmTr_v1.0_scaffold00096&Vvi-14 plus
467-  0:	Atr-ERN02338	Vvi-Vitvi14g01734_t001	  4e-54
467-  1:	Atr-ERN02339	Vvi-Vitvi14g01735_t001	      0
467-  2:	Atr-ERN02351	Vvi-Vitvi14g01736_t001	  1e-88
467-  3:	Atr-ERN02362	Vvi-Vitvi14g01739_t001	 1e-168
467-  4:	Atr-ERN02363	Vvi-Vitvi14g01740_t001	  4e-59
467-  5:	Atr-ERN02365	Vvi-Vitvi14g01741_t001	      0
467-  6:	Atr-ERN02376	Vvi-Vitvi14g01743_t001	      0
467-  7:	Atr-ERN02393	Vvi-Vitvi14g01744_t001	      0
467-  8:	Atr-ERN02396	Vvi-Vitvi14g01745_t001	 3e-136
467-  9:	Atr-ERN02397	Vvi-Vitvi14g01746_t001	 4e-122
467- 10:	Atr-ERN02400	Vvi-Vitvi14g01748_t001	 1e-111
467- 11:	Atr-ERN02420	Vvi-Vitvi14g01751_t001	      0
## Alignment 468: score=672.0 e_value=4.8e-31 N=14 Atr-AmTr_v1.0_scaffold00096&Vvi-17 minus
468-  0:	Atr-ERN02335	Vvi-Vitvi17g00845_t001	      0
468-  1:	Atr-ERN02338	Vvi-Vitvi17g00844_t001	  5e-52
468-  2:	Atr-ERN02339	Vvi-Vitvi17g00843_t001	      0
468-  3:	Atr-ERN02345	Vvi-Vitvi17g00842_t001	  4e-37
468-  4:	Atr-ERN02347	Vvi-Vitvi17g00841_t001	  2e-77
468-  5:	Atr-ERN02348	Vvi-Vitvi17g00840_t001	 2e-145
468-  6:	Atr-ERN02350	Vvi-Vitvi17g00839_t002	      0
468-  7:	Atr-ERN02351	Vvi-Vitvi17g00837_t003	 1e-113
468-  8:	Atr-ERN02352	Vvi-Vitvi17g00836_t001	  3e-42
468-  9:	Atr-ERN02360	Vvi-Vitvi17g00834_t001	 2e-143
468- 10:	Atr-ERN02362	Vvi-Vitvi17g00833_t001	      0
468- 11:	Atr-ERN02363	Vvi-Vitvi17g00832_t001	  6e-73
468- 12:	Atr-ERN02367	Vvi-Vitvi17g00831_t001	 9e-118
468- 13:	Atr-ERN02375	Vvi-Vitvi17g00829_t001	      0
## Alignment 469: score=813.0 e_value=7.6e-48 N=18 Atr-AmTr_v1.0_scaffold00099&Vvi-12 plus
469-  0:	Atr-ERM99705	Vvi-Vitvi12g02106_t001	 1e-177
469-  1:	Atr-ERM99712	Vvi-Vitvi12g02115_t001	      0
469-  2:	Atr-ERM99729	Vvi-Vitvi12g02121_t001	      0
469-  3:	Atr-ERM99746	Vvi-Vitvi12g02124_t001	      0
469-  4:	Atr-ERM99748	Vvi-Vitvi12g02125_t001	      0
469-  5:	Atr-ERM99754	Vvi-Vitvi12g02126_t001	 2e-161
469-  6:	Atr-ERM99760	Vvi-Vitvi12g02128_t001	      0
469-  7:	Atr-ERM99775	Vvi-Vitvi12g02130_t001	      0
469-  8:	Atr-ERM99776	Vvi-Vitvi12g02134_t002	      0
469-  9:	Atr-ERM99777	Vvi-Vitvi12g02135_t001	  6e-85
469- 10:	Atr-ERM99778	Vvi-Vitvi12g02136_t001	      0
469- 11:	Atr-ERM99779	Vvi-Vitvi12g02138_t001	  3e-57
469- 12:	Atr-ERM99781	Vvi-Vitvi12g02139_t001	      0
469- 13:	Atr-ERM99784	Vvi-Vitvi12g02140_t001	  3e-32
469- 14:	Atr-ERM99786	Vvi-Vitvi12g02141_t001	 1e-141
469- 15:	Atr-ERM99788	Vvi-Vitvi12g02142_t001	      0
469- 16:	Atr-ERM99796	Vvi-Vitvi12g02144_t001	 2e-124
469- 17:	Atr-ERM99807	Vvi-Vitvi12g02158_t001	 3e-151
## Alignment 470: score=293.0 e_value=5.6e-14 N=7 Atr-AmTr_v1.0_scaffold00099&Vvi-12 plus
470-  0:	Atr-ERM99646	Vvi-Vitvi12g02059_t001	 9e-109
470-  1:	Atr-ERM99657	Vvi-Vitvi12g02060_t001	      0
470-  2:	Atr-ERM99675	Vvi-Vitvi12g02061_t001	 8e-110
470-  3:	Atr-ERM99676	Vvi-Vitvi12g02062_t001	  7e-69
470-  4:	Atr-ERM99678	Vvi-Vitvi12g02063_t001	      0
470-  5:	Atr-ERM99687	Vvi-Vitvi12g02064_t001	  6e-99
470-  6:	Atr-ERM99698	Vvi-Vitvi12g04605_t001	  1e-30
## Alignment 471: score=290.0 e_value=6.5e-08 N=6 Atr-AmTr_v1.0_scaffold00099&Vvi-12 minus
471-  0:	Atr-ERM99798	Vvi-Vitvi12g02162_t001	      0
471-  1:	Atr-ERM99802	Vvi-Vitvi12g02758_t001	  3e-91
471-  2:	Atr-ERM99804	Vvi-Vitvi12g02757_t001	      0
471-  3:	Atr-ERM99806	Vvi-Vitvi12g02755_t001	 1e-125
471-  4:	Atr-ERM99808	Vvi-Vitvi12g02152_t001	 7e-158
471-  5:	Atr-ERM99809	Vvi-Vitvi12g02150_t001	 7e-112
## Alignment 472: score=1515.0 e_value=1.2e-119 N=34 Atr-AmTr_v1.0_scaffold00099&Vvi-18 plus
472-  0:	Atr-ERM99688	Vvi-Vitvi18g03214_t001	  9e-38
472-  1:	Atr-ERM99690	Vvi-Vitvi18g02319_t001	  2e-33
472-  2:	Atr-ERM99691	Vvi-Vitvi18g02322_t001	 1e-120
472-  3:	Atr-ERM99693	Vvi-Vitvi18g04729_t001	  1e-27
472-  4:	Atr-ERM99694	Vvi-Vitvi18g02341_t001	      0
472-  5:	Atr-ERM99695	Vvi-Vitvi18g02345_t001	      0
472-  6:	Atr-ERM99711	Vvi-Vitvi18g02358_t004	 1e-169
472-  7:	Atr-ERM99724	Vvi-Vitvi18g02360_t001	      0
472-  8:	Atr-ERM99727	Vvi-Vitvi18g02361_t001	 9e-106
472-  9:	Atr-ERM99730	Vvi-Vitvi18g02365_t001	      0
472- 10:	Atr-ERM99733	Vvi-Vitvi18g02380_t001	  1e-91
472- 11:	Atr-ERM99734	Vvi-Vitvi18g03258_t002	  6e-60
472- 12:	Atr-ERM99737	Vvi-Vitvi18g02389_t001	  2e-67
472- 13:	Atr-ERM99744	Vvi-Vitvi18g02391_t001	  3e-91
472- 14:	Atr-ERM99745	Vvi-Vitvi18g02392_t001	  3e-85
472- 15:	Atr-ERM99747	Vvi-Vitvi18g02393_t001	 7e-164
472- 16:	Atr-ERM99748	Vvi-Vitvi18g02396_t001	      0
472- 17:	Atr-ERM99749	Vvi-Vitvi18g02398_t001	  8e-42
472- 18:	Atr-ERM99750	Vvi-Vitvi18g02399_t001	      0
472- 19:	Atr-ERM99751	Vvi-Vitvi18g02400_t001	      0
472- 20:	Atr-ERM99752	Vvi-Vitvi18g03270_t001	  2e-48
472- 21:	Atr-ERM99758	Vvi-Vitvi18g02401_t001	  6e-95
472- 22:	Atr-ERM99762	Vvi-Vitvi18g02404_t001	 1e-133
472- 23:	Atr-ERM99769	Vvi-Vitvi18g02408_t001	 5e-175
472- 24:	Atr-ERM99770	Vvi-Vitvi18g02409_t001	  7e-31
472- 25:	Atr-ERM99773	Vvi-Vitvi18g02410_t001	      0
472- 26:	Atr-ERM99774	Vvi-Vitvi18g02415_t001	  2e-57
472- 27:	Atr-ERM99775	Vvi-Vitvi18g02418_t001	      0
472- 28:	Atr-ERM99779	Vvi-Vitvi18g02423_t001	  2e-37
472- 29:	Atr-ERM99780	Vvi-Vitvi18g02424_t001	  2e-55
472- 30:	Atr-ERM99781	Vvi-Vitvi18g02426_t001	  9e-12
472- 31:	Atr-ERM99785	Vvi-Vitvi18g02427_t001	      0
472- 32:	Atr-ERM99794	Vvi-Vitvi18g02429_t002	  9e-96
472- 33:	Atr-ERM99803	Vvi-Vitvi18g02434_t001	 2e-171
## Alignment 473: score=889.0 e_value=8.1e-55 N=19 Atr-AmTr_v1.0_scaffold00099&Vvi-18 plus
473-  0:	Atr-ERM99646	Vvi-Vitvi18g04639_t001	  9e-96
473-  1:	Atr-ERM99654	Vvi-Vitvi18g02183_t001	      0
473-  2:	Atr-ERM99655	Vvi-Vitvi18g02184_t001	 2e-141
473-  3:	Atr-ERM99656	Vvi-Vitvi18g02187_t001	 3e-108
473-  4:	Atr-ERM99657	Vvi-Vitvi18g02188_t001	      0
473-  5:	Atr-ERM99658	Vvi-Vitvi18g02190_t001	 1e-122
473-  6:	Atr-ERM99659	Vvi-Vitvi18g02191_t001	  8e-25
473-  7:	Atr-ERM99660	Vvi-Vitvi18g04652_t001	  1e-14
473-  8:	Atr-ERM99663	Vvi-Vitvi18g02230_t001	  2e-26
473-  9:	Atr-ERM99664	Vvi-Vitvi18g02231_t001	      0
473- 10:	Atr-ERM99667	Vvi-Vitvi18g02236_t001	      0
473- 11:	Atr-ERM99668	Vvi-Vitvi18g02237_t001	  3e-68
473- 12:	Atr-ERM99671	Vvi-Vitvi18g02240_t001	  4e-28
473- 13:	Atr-ERM99676	Vvi-Vitvi18g02244_t001	  8e-74
473- 14:	Atr-ERM99677	Vvi-Vitvi18g02246_t001	      0
473- 15:	Atr-ERM99678	Vvi-Vitvi18g02248_t001	      0
473- 16:	Atr-ERM99679	Vvi-Vitvi18g02249_t001	      0
473- 17:	Atr-ERM99681	Vvi-Vitvi18g02251_t002	  7e-86
473- 18:	Atr-ERM99685	Vvi-Vitvi18g02253_t002	      0
## Alignment 474: score=267.0 e_value=9.7e-09 N=6 Atr-AmTr_v1.0_scaffold00099&Vvi-7 plus
474-  0:	Atr-ERM99739	Vvi-Vitvi07g02023_t001	      0
474-  1:	Atr-ERM99743	Vvi-Vitvi07g04772_t001	 6e-172
474-  2:	Atr-ERM99751	Vvi-Vitvi07g02028_t001	      0
474-  3:	Atr-ERM99771	Vvi-Vitvi07g02029_t001	 9e-164
474-  4:	Atr-ERM99772	Vvi-Vitvi07g02031_t001	  1e-84
474-  5:	Atr-ERM99777	Vvi-Vitvi07g02032_t001	  3e-70
## Alignment 475: score=350.0 e_value=7.7e-14 N=8 Atr-AmTr_v1.0_scaffold00101&Vvi-13 plus
475-  0:	Atr-ERM99076	Vvi-Vitvi13g01402_t001	  3e-86
475-  1:	Atr-ERM99078	Vvi-Vitvi13g01398_t001	      0
475-  2:	Atr-ERM99079	Vvi-Vitvi13g01396_t001	      0
475-  3:	Atr-ERM99086	Vvi-Vitvi13g01389_t001	 1e-113
475-  4:	Atr-ERM99091	Vvi-Vitvi13g01387_t001	  2e-47
475-  5:	Atr-ERM99105	Vvi-Vitvi13g04451_t001	  9e-20
475-  6:	Atr-ERM99112	Vvi-Vitvi13g02315_t001	  3e-11
475-  7:	Atr-ERM99131	Vvi-Vitvi13g04465_t001	  8e-20
## Alignment 476: score=426.0 e_value=5.8e-20 N=9 Atr-AmTr_v1.0_scaffold00101&Vvi-6 plus
476-  0:	Atr-ERM99115	Vvi-Vitvi06g01144_t001	  4e-68
476-  1:	Atr-ERM99116	Vvi-Vitvi06g01146_t001	      0
476-  2:	Atr-ERM99117	Vvi-Vitvi06g01868_t001	  8e-34
476-  3:	Atr-ERM99118	Vvi-Vitvi06g01149_t001	  4e-52
476-  4:	Atr-ERM99119	Vvi-Vitvi06g01161_t003	      0
476-  5:	Atr-ERM99126	Vvi-Vitvi06g01162_t001	  2e-72
476-  6:	Atr-ERM99127	Vvi-Vitvi06g01163_t001	 9e-100
476-  7:	Atr-ERM99129	Vvi-Vitvi06g01873_t001	  8e-31
476-  8:	Atr-ERM99136	Vvi-Vitvi06g01165_t002	 3e-170
## Alignment 477: score=933.0 e_value=1.5e-54 N=20 Atr-AmTr_v1.0_scaffold00101&Vvi-8 plus
477-  0:	Atr-ERM99072	Vvi-Vitvi08g00935_t001	      0
477-  1:	Atr-ERM99075	Vvi-Vitvi08g00939_t001	  2e-88
477-  2:	Atr-ERM99077	Vvi-Vitvi08g00940_t001	      0
477-  3:	Atr-ERM99086	Vvi-Vitvi08g00943_t001	 1e-104
477-  4:	Atr-ERM99093	Vvi-Vitvi08g00947_t001	 3e-124
477-  5:	Atr-ERM99094	Vvi-Vitvi08g00950_t001	 1e-110
477-  6:	Atr-ERM99095	Vvi-Vitvi08g00954_t003	 5e-144
477-  7:	Atr-ERM99098	Vvi-Vitvi08g00955_t001	  4e-65
477-  8:	Atr-ERM99103	Vvi-Vitvi08g00958_t001	 2e-157
477-  9:	Atr-ERM99112	Vvi-Vitvi08g00962_t001	 3e-129
477- 10:	Atr-ERM99113	Vvi-Vitvi08g00967_t001	      0
477- 11:	Atr-ERM99118	Vvi-Vitvi08g00971_t001	  7e-52
477- 12:	Atr-ERM99119	Vvi-Vitvi08g00972_t001	      0
477- 13:	Atr-ERM99121	Vvi-Vitvi08g00977_t001	      0
477- 14:	Atr-ERM99122	Vvi-Vitvi08g00979_t001	  2e-49
477- 15:	Atr-ERM99128	Vvi-Vitvi08g00981_t001	      0
477- 16:	Atr-ERM99130	Vvi-Vitvi08g00982_t001	      0
477- 17:	Atr-ERM99134	Vvi-Vitvi08g00983_t001	 8e-172
477- 18:	Atr-ERM99135	Vvi-Vitvi08g00984_t001	  4e-99
477- 19:	Atr-ERM99136	Vvi-Vitvi08g00986_t001	 1e-153
## Alignment 478: score=272.0 e_value=8.8e-09 N=6 Atr-AmTr_v1.0_scaffold00102&Vvi-6 plus
478-  0:	Atr-ERN00501	Vvi-Vitvi06g01341_t001	      0
478-  1:	Atr-ERN00503	Vvi-Vitvi06g01344_t001	 5e-115
478-  2:	Atr-ERN00522	Vvi-Vitvi06g01345_t001	  3e-53
478-  3:	Atr-ERN00525	Vvi-Vitvi06g01346_t001	 2e-140
478-  4:	Atr-ERN00531	Vvi-Vitvi06g01349_t001	 1e-108
478-  5:	Atr-ERN00533	Vvi-Vitvi06g01350_t001	  3e-42
## Alignment 479: score=570.0 e_value=7.1e-35 N=13 Atr-AmTr_v1.0_scaffold00103&Vvi-13 plus
479-  0:	Atr-ERN00848	Vvi-Vitvi13g01684_t001	  8e-90
479-  1:	Atr-ERN00852	Vvi-Vitvi13g01699_t001	      0
479-  2:	Atr-ERN00856	Vvi-Vitvi13g01700_t001	      0
479-  3:	Atr-ERN00858	Vvi-Vitvi13g02487_t001	  3e-14
479-  4:	Atr-ERN00859	Vvi-Vitvi13g01702_t001	      0
479-  5:	Atr-ERN00860	Vvi-Vitvi13g01703_t001	      0
479-  6:	Atr-ERN00866	Vvi-Vitvi13g01709_t001	      0
479-  7:	Atr-ERN00867	Vvi-Vitvi13g01710_t001	 5e-176
479-  8:	Atr-ERN00868	Vvi-Vitvi13g01711_t001	      0
479-  9:	Atr-ERN00872	Vvi-Vitvi13g02493_t001	      0
479- 10:	Atr-ERN00887	Vvi-Vitvi13g02503_t001	 2e-113
479- 11:	Atr-ERN00913	Vvi-Vitvi13g02505_t001	  4e-24
479- 12:	Atr-ERN00916	Vvi-Vitvi13g01732_t001	      0
## Alignment 480: score=410.0 e_value=1.3e-17 N=9 Atr-AmTr_v1.0_scaffold00103&Vvi-5 minus
480-  0:	Atr-ERN00802	Vvi-Vitvi05g01885_t001	 2e-153
480-  1:	Atr-ERN00804	Vvi-Vitvi05g00486_t001	      0
480-  2:	Atr-ERN00812	Vvi-Vitvi05g00476_t001	      0
480-  3:	Atr-ERN00815	Vvi-Vitvi05g00475_t001	  3e-76
480-  4:	Atr-ERN00816	Vvi-Vitvi05g00474_t001	 4e-107
480-  5:	Atr-ERN00826	Vvi-Vitvi05g00470_t001	      0
480-  6:	Atr-ERN00832	Vvi-Vitvi05g00469_t001	 1e-146
480-  7:	Atr-ERN00840	Vvi-Vitvi05g00467_t001	  5e-43
480-  8:	Atr-ERN00844	Vvi-Vitvi05g00464_t001	      0
## Alignment 481: score=571.0 e_value=2.2e-26 N=12 Atr-AmTr_v1.0_scaffold00103&Vvi-7 plus
481-  0:	Atr-ERN00801	Vvi-Vitvi07g00122_t001	 9e-102
481-  1:	Atr-ERN00802	Vvi-Vitvi07g00123_t001	 5e-163
481-  2:	Atr-ERN00805	Vvi-Vitvi07g00124_t001	  8e-42
481-  3:	Atr-ERN00806	Vvi-Vitvi07g02133_t001	 6e-164
481-  4:	Atr-ERN00813	Vvi-Vitvi07g02134_t001	 6e-176
481-  5:	Atr-ERN00816	Vvi-Vitvi07g00125_t001	 2e-105
481-  6:	Atr-ERN00817	Vvi-Vitvi07g00126_t001	 3e-124
481-  7:	Atr-ERN00818	Vvi-Vitvi07g00127_t001	      0
481-  8:	Atr-ERN00819	Vvi-Vitvi07g00128_t001	  2e-97
481-  9:	Atr-ERN00832	Vvi-Vitvi07g00131_t001	 3e-126
481- 10:	Atr-ERN00834	Vvi-Vitvi07g00132_t001	 1e-118
481- 11:	Atr-ERN00840	Vvi-Vitvi07g02136_t001	  1e-44
## Alignment 482: score=276.0 e_value=5.3e-08 N=6 Atr-AmTr_v1.0_scaffold00103&Vvi-8 plus
482-  0:	Atr-ERN00882	Vvi-Vitvi08g01881_t001	      0
482-  1:	Atr-ERN00890	Vvi-Vitvi08g02393_t001	  3e-16
482-  2:	Atr-ERN00900	Vvi-Vitvi08g01883_t002	  1e-85
482-  3:	Atr-ERN00904	Vvi-Vitvi08g01888_t001	      0
482-  4:	Atr-ERN00909	Vvi-Vitvi08g01889_t002	      0
482-  5:	Atr-ERN00911	Vvi-Vitvi08g01890_t003	      0
## Alignment 483: score=385.0 e_value=2.5e-17 N=9 Atr-AmTr_v1.0_scaffold00103&Vvi-8 minus
483-  0:	Atr-ERN00845	Vvi-Vitvi08g01906_t001	      0
483-  1:	Atr-ERN00848	Vvi-Vitvi08g01905_t002	  3e-87
483-  2:	Atr-ERN00851	Vvi-Vitvi08g01901_t001	  2e-38
483-  3:	Atr-ERN00865	Vvi-Vitvi08g01895_t001	 6e-120
483-  4:	Atr-ERN00872	Vvi-Vitvi08g02394_t001	 7e-168
483-  5:	Atr-ERN00893	Vvi-Vitvi08g01887_t001	  9e-82
483-  6:	Atr-ERN00899	Vvi-Vitvi08g01884_t001	 6e-180
483-  7:	Atr-ERN00900	Vvi-Vitvi08g01883_t002	  1e-85
483-  8:	Atr-ERN00916	Vvi-Vitvi08g01880_t002	      0
## Alignment 484: score=446.0 e_value=2.3e-21 N=10 Atr-AmTr_v1.0_scaffold00104&Vvi-11 minus
484-  0:	Atr-ERN00331	Vvi-Vitvi11g00461_t001	  7e-46
484-  1:	Atr-ERN00341	Vvi-Vitvi11g00460_t001	 1e-155
484-  2:	Atr-ERN00353	Vvi-Vitvi11g00458_t001	      0
484-  3:	Atr-ERN00369	Vvi-Vitvi11g00454_t002	      0
484-  4:	Atr-ERN00376	Vvi-Vitvi11g01432_t001	 3e-144
484-  5:	Atr-ERN00383	Vvi-Vitvi11g04102_t001	  2e-13
484-  6:	Atr-ERN00385	Vvi-Vitvi11g00451_t001	      0
484-  7:	Atr-ERN00386	Vvi-Vitvi11g00450_t001	  2e-71
484-  8:	Atr-ERN00392	Vvi-Vitvi11g00449_t001	      0
484-  9:	Atr-ERN00394	Vvi-Vitvi11g00448_t001	 2e-121
## Alignment 485: score=306.0 e_value=5.7e-12 N=7 Atr-AmTr_v1.0_scaffold00104&Vvi-4 minus
485-  0:	Atr-ERN00337	Vvi-Vitvi04g01901_t001	      0
485-  1:	Atr-ERN00363	Vvi-Vitvi04g00472_t001	      0
485-  2:	Atr-ERN00369	Vvi-Vitvi04g04121_t001	  7e-39
485-  3:	Atr-ERN00382	Vvi-Vitvi04g00469_t002	      0
485-  4:	Atr-ERN00383	Vvi-Vitvi04g00467_t001	  9e-50
485-  5:	Atr-ERN00385	Vvi-Vitvi04g00466_t001	      0
485-  6:	Atr-ERN00386	Vvi-Vitvi04g01899_t001	  2e-60
## Alignment 486: score=498.0 e_value=2.9e-22 N=11 Atr-AmTr_v1.0_scaffold00105&Vvi-1 minus
486-  0:	Atr-ERN00029	Vvi-Vitvi01g00392_t001	      0
486-  1:	Atr-ERN00035	Vvi-Vitvi01g00390_t001	      0
486-  2:	Atr-ERN00054	Vvi-Vitvi01g00388_t001	  2e-30
486-  3:	Atr-ERN00068	Vvi-Vitvi01g00386_t001	      0
486-  4:	Atr-ERN00069	Vvi-Vitvi01g00385_t001	 1e-113
486-  5:	Atr-ERN00070	Vvi-Vitvi01g00384_t001	      0
486-  6:	Atr-ERN00074	Vvi-Vitvi01g00382_t001	      0
486-  7:	Atr-ERN00075	Vvi-Vitvi01g01967_t001	  2e-22
486-  8:	Atr-ERN00083	Vvi-Vitvi01g00380_t001	 4e-148
486-  9:	Atr-ERN00085	Vvi-Vitvi01g00379_t001	  4e-52
486- 10:	Atr-ERN00090	Vvi-Vitvi01g00378_t001	 2e-114
## Alignment 487: score=394.0 e_value=5.1e-17 N=9 Atr-AmTr_v1.0_scaffold00105&Vvi-14 plus
487-  0:	Atr-ERN00027	Vvi-Vitvi14g01006_t001	 1e-127
487-  1:	Atr-ERN00037	Vvi-Vitvi14g01007_t001	  1e-95
487-  2:	Atr-ERN00038	Vvi-Vitvi14g01011_t002	  1e-50
487-  3:	Atr-ERN00054	Vvi-Vitvi14g02841_t001	  7e-19
487-  4:	Atr-ERN00068	Vvi-Vitvi14g01023_t003	      0
487-  5:	Atr-ERN00071	Vvi-Vitvi14g01025_t001	 1e-113
487-  6:	Atr-ERN00075	Vvi-Vitvi14g02850_t001	  7e-27
487-  7:	Atr-ERN00083	Vvi-Vitvi14g01035_t001	 2e-179
487-  8:	Atr-ERN00085	Vvi-Vitvi14g01037_t001	  5e-51
## Alignment 488: score=474.0 e_value=4.3e-21 N=10 Atr-AmTr_v1.0_scaffold00106&Vvi-15 plus
488-  0:	Atr-ERN00762	Vvi-Vitvi15g00614_t001	      0
488-  1:	Atr-ERN00763	Vvi-Vitvi15g00616_t001	  1e-99
488-  2:	Atr-ERN00764	Vvi-Vitvi15g00617_t001	  2e-30
488-  3:	Atr-ERN00765	Vvi-Vitvi15g00618_t001	 2e-120
488-  4:	Atr-ERN00766	Vvi-Vitvi15g00619_t001	  7e-51
488-  5:	Atr-ERN00768	Vvi-Vitvi15g00620_t001	  3e-47
488-  6:	Atr-ERN00769	Vvi-Vitvi15g00621_t001	  2e-92
488-  7:	Atr-ERN00771	Vvi-Vitvi15g00628_t002	 1e-173
488-  8:	Atr-ERN00777	Vvi-Vitvi15g00629_t001	  7e-80
488-  9:	Atr-ERN00784	Vvi-Vitvi15g00633_t001	 6e-132
## Alignment 489: score=354.0 e_value=7.6e-16 N=8 Atr-AmTr_v1.0_scaffold00106&Vvi-15 minus
489-  0:	Atr-ERN00723	Vvi-Vitvi15g00650_t001	      0
489-  1:	Atr-ERN00744	Vvi-Vitvi15g00644_t001	 2e-122
489-  2:	Atr-ERN00747	Vvi-Vitvi15g00641_t001	  1e-89
489-  3:	Atr-ERN00748	Vvi-Vitvi15g00639_t001	      0
489-  4:	Atr-ERN00756	Vvi-Vitvi15g00637_t001	      0
489-  5:	Atr-ERN00758	Vvi-Vitvi15g01469_t001	  1e-93
489-  6:	Atr-ERN00759	Vvi-Vitvi15g00636_t001	  3e-79
489-  7:	Atr-ERN00771	Vvi-Vitvi15g00628_t002	 1e-173
## Alignment 490: score=535.0 e_value=3.6e-29 N=12 Atr-AmTr_v1.0_scaffold00106&Vvi-2 plus
490-  0:	Atr-ERN00708	Vvi-Vitvi02g00545_t001	  2e-87
490-  1:	Atr-ERN00726	Vvi-Vitvi02g00549_t001	      0
490-  2:	Atr-ERN00740	Vvi-Vitvi02g04169_t001	 4e-119
490-  3:	Atr-ERN00760	Vvi-Vitvi02g01706_t006	  6e-17
490-  4:	Atr-ERN00765	Vvi-Vitvi02g00564_t001	 2e-115
490-  5:	Atr-ERN00770	Vvi-Vitvi02g00565_t001	      0
490-  6:	Atr-ERN00774	Vvi-Vitvi02g00566_t001	      0
490-  7:	Atr-ERN00776	Vvi-Vitvi02g00567_t001	      0
490-  8:	Atr-ERN00777	Vvi-Vitvi02g00568_t001	 1e-135
490-  9:	Atr-ERN00780	Vvi-Vitvi02g00572_t001	 3e-169
490- 10:	Atr-ERN00782	Vvi-Vitvi02g04172_t001	  2e-24
490- 11:	Atr-ERN00783	Vvi-Vitvi02g00573_t001	      0
## Alignment 491: score=387.0 e_value=4e-15 N=8 Atr-AmTr_v1.0_scaffold00106&Vvi-2 minus
491-  0:	Atr-ERN00712	Vvi-Vitvi02g04165_t001	  8e-22
491-  1:	Atr-ERN00713	Vvi-Vitvi02g00554_t001	  6e-80
491-  2:	Atr-ERN00714	Vvi-Vitvi02g00553_t001	      0
491-  3:	Atr-ERN00716	Vvi-Vitvi02g04164_t001	      0
491-  4:	Atr-ERN00724	Vvi-Vitvi02g00551_t001	      0
491-  5:	Atr-ERN00726	Vvi-Vitvi02g00549_t001	      0
491-  6:	Atr-ERN00728	Vvi-Vitvi02g00548_t001	  2e-69
491-  7:	Atr-ERN00732	Vvi-Vitvi02g00546_t001	 1e-138
## Alignment 492: score=2037.0 e_value=5.2e-145 N=43 Atr-AmTr_v1.0_scaffold00109&Vvi-11 minus
492-  0:	Atr-ERM98556	Vvi-Vitvi11g00340_t001	  3e-95
492-  1:	Atr-ERM98557	Vvi-Vitvi11g01403_t001	  5e-24
492-  2:	Atr-ERM98558	Vvi-Vitvi11g00337_t001	  7e-35
492-  3:	Atr-ERM98564	Vvi-Vitvi11g00336_t001	      0
492-  4:	Atr-ERM98568	Vvi-Vitvi11g00335_t001	      0
492-  5:	Atr-ERM98575	Vvi-Vitvi11g00334_t001	      0
492-  6:	Atr-ERM98576	Vvi-Vitvi11g00333_t001	      0
492-  7:	Atr-ERM98577	Vvi-Vitvi11g00332_t001	      0
492-  8:	Atr-ERM98579	Vvi-Vitvi11g00331_t001	      0
492-  9:	Atr-ERM98580	Vvi-Vitvi11g00330_t001	  9e-90
492- 10:	Atr-ERM98582	Vvi-Vitvi11g00329_t001	  2e-65
492- 11:	Atr-ERM98583	Vvi-Vitvi11g00328_t001	      0
492- 12:	Atr-ERM98587	Vvi-Vitvi11g00327_t001	 5e-112
492- 13:	Atr-ERM98590	Vvi-Vitvi11g00326_t001	 5e-118
492- 14:	Atr-ERM98594	Vvi-Vitvi11g00322_t001	  1e-52
492- 15:	Atr-ERM98597	Vvi-Vitvi11g00321_t001	  1e-40
492- 16:	Atr-ERM98598	Vvi-Vitvi11g00320_t001	      0
492- 17:	Atr-ERM98601	Vvi-Vitvi11g00319_t001	      0
492- 18:	Atr-ERM98604	Vvi-Vitvi11g00318_t001	      0
492- 19:	Atr-ERM98609	Vvi-Vitvi11g00317_t001	  6e-21
492- 20:	Atr-ERM98613	Vvi-Vitvi11g00316_t001	      0
492- 21:	Atr-ERM98617	Vvi-Vitvi11g00315_t001	      0
492- 22:	Atr-ERM98621	Vvi-Vitvi11g00314_t001	 3e-170
492- 23:	Atr-ERM98625	Vvi-Vitvi11g00312_t001	  6e-43
492- 24:	Atr-ERM98627	Vvi-Vitvi11g01400_t001	      0
492- 25:	Atr-ERM98629	Vvi-Vitvi11g00310_t001	 1e-161
492- 26:	Atr-ERM98635	Vvi-Vitvi11g00309_t001	 5e-115
492- 27:	Atr-ERM98641	Vvi-Vitvi11g00308_t001	  5e-36
492- 28:	Atr-ERM98645	Vvi-Vitvi11g00306_t001	      0
492- 29:	Atr-ERM98648	Vvi-Vitvi11g00305_t001	      0
492- 30:	Atr-ERM98649	Vvi-Vitvi11g00304_t001	  6e-35
492- 31:	Atr-ERM98663	Vvi-Vitvi11g00303_t001	 2e-117
492- 32:	Atr-ERM98666	Vvi-Vitvi11g00302_t001	      0
492- 33:	Atr-ERM98671	Vvi-Vitvi11g00301_t001	 2e-123
492- 34:	Atr-ERM98685	Vvi-Vitvi11g00299_t001	 6e-119
492- 35:	Atr-ERM98686	Vvi-Vitvi11g00298_t001	      0
492- 36:	Atr-ERM98687	Vvi-Vitvi11g00297_t001	      0
492- 37:	Atr-ERM98688	Vvi-Vitvi11g01398_t001	 3e-113
492- 38:	Atr-ERM98689	Vvi-Vitvi11g01397_t001	  3e-55
492- 39:	Atr-ERM98690	Vvi-Vitvi11g01396_t001	      0
492- 40:	Atr-ERM98698	Vvi-Vitvi11g00296_t001	  2e-67
492- 41:	Atr-ERM98701	Vvi-Vitvi11g00295_t001	      0
492- 42:	Atr-ERM98706	Vvi-Vitvi11g00294_t001	      0
## Alignment 493: score=929.0 e_value=3.7e-55 N=20 Atr-AmTr_v1.0_scaffold00109&Vvi-4 minus
493-  0:	Atr-ERM98556	Vvi-Vitvi04g00341_t001	 6e-124
493-  1:	Atr-ERM98566	Vvi-Vitvi04g01858_t001	  5e-59
493-  2:	Atr-ERM98567	Vvi-Vitvi04g00339_t001	 1e-142
493-  3:	Atr-ERM98573	Vvi-Vitvi04g00338_t001	      0
493-  4:	Atr-ERM98582	Vvi-Vitvi04g00337_t001	  2e-77
493-  5:	Atr-ERM98583	Vvi-Vitvi04g00336_t001	      0
493-  6:	Atr-ERM98584	Vvi-Vitvi04g00335_t001	 5e-122
493-  7:	Atr-ERM98585	Vvi-Vitvi04g00334_t001	      0
493-  8:	Atr-ERM98592	Vvi-Vitvi04g00333_t001	 3e-153
493-  9:	Atr-ERM98593	Vvi-Vitvi04g00332_t001	 9e-160
493- 10:	Atr-ERM98598	Vvi-Vitvi04g01855_t001	 1e-112
493- 11:	Atr-ERM98604	Vvi-Vitvi04g00328_t001	      0
493- 12:	Atr-ERM98606	Vvi-Vitvi04g00327_t001	      0
493- 13:	Atr-ERM98610	Vvi-Vitvi04g00326_t001	 1e-141
493- 14:	Atr-ERM98611	Vvi-Vitvi04g00325_t001	      0
493- 15:	Atr-ERM98612	Vvi-Vitvi04g00324_t001	 5e-179
493- 16:	Atr-ERM98620	Vvi-Vitvi04g00321_t001	 4e-105
493- 17:	Atr-ERM98621	Vvi-Vitvi04g00320_t001	 3e-130
493- 18:	Atr-ERM98628	Vvi-Vitvi04g04072_t001	  1e-16
493- 19:	Atr-ERM98645	Vvi-Vitvi04g00310_t001	      0
## Alignment 494: score=315.0 e_value=6.8e-12 N=7 Atr-AmTr_v1.0_scaffold00109&Vvi-4 minus
494-  0:	Atr-ERM98672	Vvi-Vitvi04g00316_t001	      0
494-  1:	Atr-ERM98673	Vvi-Vitvi04g00314_t001	 5e-168
494-  2:	Atr-ERM98687	Vvi-Vitvi04g00309_t001	      0
494-  3:	Atr-ERM98700	Vvi-Vitvi04g00308_t001	 3e-115
494-  4:	Atr-ERM98701	Vvi-Vitvi04g01849_t001	      0
494-  5:	Atr-ERM98707	Vvi-Vitvi04g00307_t001	 1e-118
494-  6:	Atr-ERM98709	Vvi-Vitvi04g04066_t001	  5e-24
## Alignment 495: score=510.0 e_value=6.1e-24 N=11 Atr-AmTr_v1.0_scaffold00109&Vvi-9 plus
495-  0:	Atr-ERM98577	Vvi-Vitvi09g00347_t001	      0
495-  1:	Atr-ERM98578	Vvi-Vitvi09g00348_t001	 4e-151
495-  2:	Atr-ERM98585	Vvi-Vitvi09g00350_t001	      0
495-  3:	Atr-ERM98588	Vvi-Vitvi09g00351_t001	      0
495-  4:	Atr-ERM98590	Vvi-Vitvi09g00352_t001	 9e-149
495-  5:	Atr-ERM98594	Vvi-Vitvi09g00355_t001	  9e-55
495-  6:	Atr-ERM98595	Vvi-Vitvi09g00356_t001	 8e-137
495-  7:	Atr-ERM98601	Vvi-Vitvi09g00359_t001	      0
495-  8:	Atr-ERM98603	Vvi-Vitvi09g00361_t001	  5e-76
495-  9:	Atr-ERM98607	Vvi-Vitvi09g00363_t001	      0
495- 10:	Atr-ERM98627	Vvi-Vitvi09g00366_t001	      0
## Alignment 496: score=565.0 e_value=1.5e-31 N=13 Atr-AmTr_v1.0_scaffold00109&Vvi-9 minus
496-  0:	Atr-ERM98631	Vvi-Vitvi09g00365_t001	 5e-154
496-  1:	Atr-ERM98633	Vvi-Vitvi09g00345_t001	  5e-79
496-  2:	Atr-ERM98636	Vvi-Vitvi09g00342_t001	  3e-67
496-  3:	Atr-ERM98643	Vvi-Vitvi09g01597_t001	  6e-41
496-  4:	Atr-ERM98645	Vvi-Vitvi09g00340_t001	      0
496-  5:	Atr-ERM98663	Vvi-Vitvi09g00339_t001	  4e-90
496-  6:	Atr-ERM98667	Vvi-Vitvi09g00338_t001	 4e-178
496-  7:	Atr-ERM98671	Vvi-Vitvi09g00336_t002	 2e-119
496-  8:	Atr-ERM98684	Vvi-Vitvi09g00335_t001	      0
496-  9:	Atr-ERM98692	Vvi-Vitvi09g00334_t001	  7e-72
496- 10:	Atr-ERM98703	Vvi-Vitvi09g00333_t001	 3e-158
496- 11:	Atr-ERM98707	Vvi-Vitvi09g00329_t001	  2e-86
496- 12:	Atr-ERM98710	Vvi-Vitvi09g00328_t001	  5e-79
[truncated: 48,167 more chars]
